# Supplementary material for: Gene expression in the mixotrophic prymnesiophyte, Prymnesium parvum, responds to prey availability
Source: Front Microbiol. 2015 Apr 20;6:319. doi: 10.3389/fmicb.2015.00319 (PMC4403553; doi:10.3389/fmicb.2015.00319)
Supplement: Supplementary file 3 [file DataSheet1.ZIP › Combined_assembled.final.fa]

>4
GCACTCTCTGCACAACACGTGAGTTAGCACCGTCTGGGAACCTATGTGCATGGTTGCTCTCATTGCCTTTCCTCCTTTCCCCCTCCTTTTTGACGAGCCAACAATCCACCATCCCTCACCGCTCCTAATCTCTATGCTAGCTGCTTCACGTGTGTCAGATCAGAGGTGGAGTTTTGTTGTACTCTGCT
>20
GGCGGGGGGGGAGAGGACATAGAGAGTGTCGCCACACAGCGTGGCGGTGTGCGTGCTCTCAGGAAGGGGCGGAGGGATCAGCTCGTGGAACAACTCCGGCTCGCCCACGCCCGTGAGCCCCGCCATCCGCTTGAACTCTTCTTTCCTCGCCACCGGCTTGATCCAGTCGACCGACGCGCAGTTGACGCGG
>1_1
ACCGCCGCCTTGCCCGCCGCTCTCTCCGTCCTCTGCGCCCTTTCGTCGCCCGCGGCAGGTGCCCTCCCGTTCTACGAGCCCCCTTCGACGTCGGACGAGGAGCTAGAAGCCCTCGCCGAGAAACTTCTCACGTGCTACACACCATCCTCTCCCGACCCGCCGTCGAACGAACTGCAGTTACTCTTCGATGCCGCCGACGGCGGCGGCAGCGTCGC
>1_2
CGCGCAGCGGCTGCTGCTCCACCTCACCCTCTGGAGGGCTCTCGGCTTGCGCGCACGCCTCGTGGTGGCGTTGCAGCCGCTGCCGAGGAAGCCTCCCTCCGCCTCACGCGCCGGGAGTGCGGTGCCAACCACTCCAGGTACGGAGGTTGAGCAACAGCATACGCTGCACGCTCCCATGTGGCTTGAGGCGTTCCTTGCCTCCGAGAACCGCTGGTATCCCGTAGACCTCGCCGATAGCGCTCAGATTCGCCATGGCGTGCCGGCGGCCATCCTCTCCGCGCGCGTGCCTGCGCGGGCGGCCCGCCGCGCATATATCGTGAGCTTCGAGCCGCACGGCTGCCGCGACGTCACCGCTCGGTACGTGCCGGCGACCTCTTCGCTCAAGCCTCACCGCGTGGCGGACGACTGGTGGCAAGCGACGCTACGAGCGCGTGCGCCTCGAGGAGAGATCTCCACACGGCAGAGCGGCGCCTCCACCTCATCCTCTCACGCAGCGCACAGGCTGGAAGAGGTGGAGGTGGCGGATGCGGCGGAGGCGGAGGAACTGCGCCGCAGCGCGGAGCAGCAGCCGCTGCCGACGTCACTCACCGAGTACAAAGGGCACCCACTCTACGTCCTCGAACGAGACATCGG
>2
ATCGCACTAGCCGCGGTTGCGGCGATCCTCTACCGCCAGATCGTTCAGAAGCGCTCCCCGCGCGCCAGCTGGCTCCGCACCATCTCCTTCAACGGCAAGTGGGAGAAGTTTGTCGCCGTCGACCCGTCGCAGCTGCTCGTCATCACTGACTTCGACGGGACAATCACGGCGGGCGACGCGAACCAGTGTCACGACCTAGTGGGGACGTGCCCGCTCCTCTCGCAGGCCTTCCGCGACGAGTTCGCCCCGCTCCTCGACTGGACGACCAACACTTCGATCGACGGCGTCGAGTGGTGGGACAAGGCGCAC
>30
GGACTCCCTCGAGGTGTGACCATGACTGCACGTATAAGCACTGTGGCCAATGCCGCTGTGGCATGTGCCCCGGAATCTGCGGCAAACCGTCGTTGCCGTCGCCGCCGCCCCCTCCGGCTTCGCCATCGCCGCCTCCCGGCCGGTGTTTGTCTGCCGATTCGCAGGACCGCACATATCAAACATGTGAATCTTGGTGCTCGTATCGTTTTGCAGCAAGCCACTGTGAGCGGTGTGCATGCTTGTCATGTGACTTCTGCGCGACTCAACGAGATCACGCGAACTGGATAGCCCACCTGCCACGACCCCCGCCGCTGCCTCCACCATCGCCTCGACCTCCTCCGCCGAATCCACCTCCACTGGAACCGCCTCATCGACC
>37
CCGCCGCACTGGCCGCCGCTGCGGCGCTGTTGCTCTCGCCGAGTTTCGCCAAGGGCCCCCCAGTGCTGGCCGACCTGATCAGCGCGTGCGTGAGTAGTCTCCTCGTCGCCTCTCTCCGCCTCCCAGCGGTGTACGAGGCCACCGCCCTCGTCGCGGGCATGTGCGCCCTCCGCTCGTGGCGCCGGCGGGACAGCGTCGCCTACGCGCTGCTGTGCCTCTGCCTCCTCGCCATTGCCTTCGCGTGGCTGCGCCTCAACACGGGGCTGGTCGATCATGTCTTCGCAGGAACAAACGTCAGCCTCACCACCATCGTCGGCGCGCTGCTTGCCCTACTCGCCCTCGGCGCCGTCATCTGTGGCTCTTTCGTTCTCCGTCGAGGGAGTGCGGTCGCGCTGGCTGCAATGCTCGCACACTCGCTGCTCCTCGCGGCGGTCGAGTTCTCC
>19_1
CCGCACGCCCTCCCACGAAAGGAAGTAAGTTGTTTTAGTACCATCAAGGTGTGTGTATGTACGTTGCTCTAACAAAGGAGTTCACGAGACGCTCAGTGGAGGCGTATGCGATTCAGAAGAGCTTCTGGGTTGGCCGGGACCAAAGTTGAAGCTTTCGTTGCATTCCGCTTCTCCACGAATACTTGTCTAGTGGATTGCCGGGCGGAACAATTGGTCGCTTTTCATCCAAAAGTTCCATCGCGACTGTTTCAAGGTTCTCCAGATTAAAAGGCAGGTATTGCC
>19_2
TTGCCACGCTGATACAGGCTGTGCTAAGTTGACCGACCTTGCCATCCCTGCGAAAGTTCCGTGGACGGCGTTGGCGAGGCTCGCACCGAGCAGTCGTACTTGATCCATCTCCGCAGCGGACCCTAGCGAACGGACCCAAACAAAAGCGTCGTCACCGACGATGAGAGTCGCCAAGGGCTGCAAGCGCTGC
>34
GTGGTCGACCTCGGCGCGTGCCCGGGCGGTTGGACGAAGGCGCTACGCAGGCTTGGGTGCGCGGTGATTGCGGTCGATCGCAGTCCGCTCGACGAGCTCCTAATGGGCGACAACGGCGTAACGTTCATCAAGGGAGACGCGTTCCGATACACACCGCCATGGGCCGAGGGCGAAATGGATCTCGGGACGAAGGAAGGCGAGGCGTACCCCTGGATGGTGTCCGACGTGATCGCGTTCCCGGAGCGGGCCGTGGAGCTGGTGCAGCGCTGGGCGAGTGTGAGATGGGCGCATACGATGGTCATCACCATGAAGTTTCAAGGGGATCAGGTCGACTGGGACGCGATTCGCGAGGCACAGACAGAAGCGCACAGGGTTGGATACTCATTTCGCGCCAAGCATTTCTTCGCGAATAAGAACGAAGTCACGCTTATGCTGCAGCTCAACACGGCTTCGTTACGTTGAGGTGACGAATTCCAGGTGAGGGCATTCAGCTATCTTCGCAGGATCGCTACACCTGACATTCCCAACGACATAAAACAAAGGTAGCTCGGGCGAACGCAGCGACAGACAGTTGGAAATCCACCATGGCGTACCATATCTTTATTCTCGGTCCAGACGAAGACAGAAAGAGCGGCGATAAACGGAGGAGGACAGCCAGACTTCTGGTCCGGGATGCATTTCCAGTACAGGAACCTACTGAGTGCCCGAAGACAGCGGTCATTCTCAATTTCTCTTTTAGAAGCCTATGGGTACGGAAGGGTACCTACTTGATCAGTACCCAGGTATTTATTGTGTGGTATGACATGCACAAAG
>15
GTACGAGCATAGTAACGAGCATAGTAACAATATTTACACCGAAGTCGTGGCAAATGCAATGTAATAAGCAAAACCAAGTGTCCAGTGCTTCATAATGGTCTTACAGACACTCTTAAAGTTTGAGATTCTTGCGATGCGCTTCAGCTTCTGGTGGAACCCTTCATATGAATAGCACCAGACCCCACGAGGAGGACCAAACTTCAAAATGTCATGAGCAAGATGCACAGTGCTTGGTGATGCTTAGGCTTGGCATAGCCTGGGTAGACTTGGTTGAATAGCACTTGGTGGTCATATACAAGCTTGTCTAACTGAAGGACCTCAAAGATGGTGAATTTCTCCTGAATCATGAGTTTGAAGTACTTCACATGGGCCACCCAACATTCCCAAGCCTTGTGCCCAGCTGCTGGAACTAGGTCTGAGAACAACTGCACACTTGCCACAGCAAATTTTGTCATCTCATGGCCTGTATAGTTGAGCACCTTGCCCTTGGTAGGCATGCCCCCCACTGCACCCTCTGTTCTGTTCTGAAAGATGTCTGGTGGTCTCAATCCATCTGACCACATATTGCTTGGAGCTTCTTTTAAGCACTGGTTTATTTTTTTCAGGTTGAAATTTGGGCAGTCCTTGCTGTGGTGTAGGGTGTACAGCATCAAATAGCCTTCCTCACGGAGCAAGCCATCTGCTTCCAAGTGCAATGCTTCCACTGGAATTAACTCAGTTGGGTTGGTATTCTTCCAGAAGATTGGGTGCAGTGCGTACCATGGGTACTCTTTGAGGCTGATACCACAGTCTGCAAGCATCTGCTTCTGTGAGGCCAAGTTAGCAACATCCTTCACTGACTGTATACTAGCATGCACACTGTCCATAGTCCTCAACTTCCACCTCACTTGTCCTTGCATATGCCTCCTACAATGGTTGGCTGATGAACAAATTCCACTCAGAAAAGAATAGGGGGCTCTTGGATTGCCAATTCTGCCATCAGCATCACAGTGCCTACAAAGTTGGTGTGCAGTGGCCCCACCCATTGAAAAGCTCATTTTTGCAGCAGCAGGCCAGTCAGCTGACACCACAATCAAGTCAACTTTGAGTGTCATCTCCTTTGCTGGACTAATGCCA
>36
CGCCCAGCGCATATCGTGGAACGTGGGCACCTGCATCGCCGGCAGGCAGATGGCGGCGACGATGAGGAGCCACTGCCACTGGCAGAGGGGCGAGGTGTCGAAGAGCTGCCCGAAGAACTGCTCGAAGTAGATCAGCTCCGCCACGCCAGTGAGGAAATAGGTCAGGAACTGCAGGACGGAGGTGGTGGTCCGGCC
>6
GACATTAGGAACCTAGCAGGCAATCAGGCTATAGGAACAGGTGCCCCTCGCTTGCGCAATATCGAATGGTTATTTATTGCAGCAGTAAATGTGGCAGGAGACGTAGCACGTTTCATGATTCATGTTCGTACGAGCATGGACTCTAGTCCACTGAAGTGTATTCACCGACGATGCACGCAAACTCGCGAAGTGCACAGTAACGTCCAAATCTTCCTTCTTCTTTGTCCAAAAAACGAGCCTCACAGAACGCGAAACGCTGGAATGCATTGTACACTTTCATCCTTGAAAAGCCCGCTTGGGCGCGGTAAACGCTCGTGCAAATCTCAGGGGCGAGCGGCAAGACGTGGCATAGGTCTGTTCTGTTCGCGACTTAAGCAGAGAGCGAGAATTGTATGATCCCGTTGAGGATGATGCTGCCGATGGCGATCTGGAGCAAGGAGGGCACAGTGTGCAGCACGAAAAGATGGTCGGCCACCATCGTGAGAATGACCGAGCTCACGCTCGCCACCGTCTTCTCGATCGCGCCGAGCCACAGCAGCGTGAGCGCCACGGAGATACCCATCGTGGCGAATAGTGCGGCGACAGTCATGCCCCGCACATCAGCCGCGACCTCGCACTGGCCTGTGTTGTCCTCTACAACCCACTGCAGCACCGCATACTGTACCATCGAGATCAACGCGAACTGAGCGTTGCGTACCCACAGCAGGTCCATGCTGCCGTTGAAGATCCATTGCGTGTACACCCCCGTCGCGGCGCTGAGGCAGGACTCGACGAGGAGGGCGAGCGTGGCGAGGAGGTACGTCGCCATCGTCACGTGCGACAGCAGCACCCCCTCCGCCTCCGCCTCCGCCTCGGCGTGCGCCTCCTGCATCTCACCGTACGCGGCGATGGAGAGACTGCCGAGGAAGATTGTGGAGAGGGCCATCCCGCGGTTGAACGACACCACGCGGCCGAGGAAGAGGCGGGAGAAGACGGCGGTGGCGGGGAGCTTGATCTGGCTCATCAGCGCACCGAGCGAGGCGTCGACGTACTTGAGTGCCCAGAAGGAGAGCAGGTTGATCGTCACGTAGAGAGTGACGGGGACGAAGGCTAGAGGAATGCTCTCGAGTAACTTGTGGCTCTGCCGGCTGTGGAGGACGTAGGCGATGGCGACGGTGAACTTGATGGCCTCGGCGTAGAGAAGGATGACGTTCGAGCACATGTCGGAGGCGAGGGTACCCGAGCGGAGGACGAAGAGCGCGGCAGTGAGCAGAGAGAGGAACGCCGCTGCACACAGCCCTTTGTACCGATCGTAGCAGGAGAGGGACTCGTGCTTCTCGAAGAGGGCGCCGTCCGTGGCGACGGCGAGTGTGGTCCCTTTCTCCCCTGGTTCAAGCTCGTGGTATCCATTCGATGGCCACACGACGCCTGCCTCGGCGCCGCGGAC
>27
GAGGTCCATTGACATCCTCATCTGTGAAGGCCTCGCAAACTGGAGGGGCAATCACCCATTCCCGGAAAACGCTGGATTGTAAGAACTCTAATTTTCGTTGTTGGTAGGCGGTGGCCAAGCCCTTGATCGAAGCGTAGCTGCTCCGAGACATCGCCTCCGCAGAGATCTCTGGTGGTAAATGATGCTTCGGCACCGCGATGCAAAGTTTGCAAAACCGTCGTAGCAGCAGTGCTTTGCACGCTTGCGCGCGGTGCTTAGGCGAGAAGCTCCGCTTGTTCGCCCCCAT
>38
GCAGTCAGAGGAGCGCAAGAGAGGTGGAGAGGAAAAATGCAGCAGTTATAGTCCAGATTCAGGTGGTGGTGAAGCTGCTCATGTGAGTGTGTCGTGTGGCGGGCAAGCTTGCTCATGTGGTCGTGGTGTGGGTGAGGGCTGGAGGGCGGGGAAGTGGCGACGGGCTCCTTTG
>3
CCCCCTCTCCGCCATCCCGCAAACGCCCCTCACCTGAATAGTCCGTCCGACTATCGCCCGCAAGCGCAGGCCACATGTACACACAGGCCTTACGCTCTGTCACTACGGCATCCACACCTCTCGCGCGCTCTGTCGCTGTGGCGCCCACATGCATATTCCTTGCCCCACATTCTCGCGGTCCAACGGTCCCTCTCCCAACTCGCAGAGCTGAAGCAAGGCGCGAGATCATGAGCACGGGGGACTATTTTCGATCGCGCACAATCTATACTCCGCTTCGGCTTACACCCGAGGAGCGCGCCAAACTTCGCGTCTTGGAGGGCACTCTCACGGTATCTGAATACACGGACACGGTCGACGTCATGTCATGGCGGATCAACCGCGTCCAACTGATCCAGCAGCAACTTGCCGATGTTTTCGCCATACTCTCTGGGCTTACCGTAGCTTCAGCATCGAAAGATGGCGCTCGGCTGACGCACGACAAGAGCTTCGAGGACAACGCAAGCTTCTTCAGCTCCGTCTTCGAAATCGGCCGTCGTTACAAAATTATGAATCCATCGTACATGCGCTCGACGTATGGGAAGCTGATGCACCTCCTTCAAGATGCACAGCAGCGTGAGATTCGTTCGGTCATTGGGTTTGGCTGCGTAATACCAATCGCCACGGTACACCAGGAGCTGGAGCTCCTCGACGCTACCGAGATCCTCGATGACCCCGATCTTCCCGCCGCCGCGGCGCCTATTCTGCCCGGAGACGAGCCCAATCGTAAGCGAGACGCAGTGGAGCTGCTTCTCCAGCGGTACGGGAAGGGGGATTCGGAGCGACGCGATCGCCTCGAGCGGTGCTTGCAGTCAATAGCTGACGATGAGGCGATCACGGAGGCGCACGTACTCCCAGCACAACGGATGCTGGAGCTCTTGCATGCTCACTTCGACCGCGCTGCAGCAGGGAAGCATTCCCTTGCGATTACCGCAGGCCGGCAAGGTGCCCGCTTGACCCATACACACTCGACGCAGTTCGCCTATTGCGAGCAGTCGCTATTGCTTTGGAGGGAAATTCTATCTCATCTCAGCTGCATGTGGTCTCTTGCCGAGGCTGATCTTCTGGATGGAAGTGACTATCGATTGAGAGATACTGGGCAGGGCTTACACAGGGTGCAGCCTGCACCGCGTGTGTCGCGGTTCATGAATCAGATGCTCTCCAAGTTACAGAGCCAAGTTCGCGGAGGCTGGCAAGGCTCTTCAGCAGTGCACCTAGGAGACAACGACGTTCCAAATGCCCTGCACTGGATTGACAAGTACACTCAAATACCAAGGATATTGGGCCCTGTGGTTGACACAATCGACGGCCTTGATAAGTTGGTTGCGACGGCTGCTGGCGTTGAGGCATACGTTGTCGCGACCTTCGGATCATTGACCAACTGCAAGAAAATCATTCTTGCTGACTTCTTCAAGCATGGGTTCGATGGTTCGGGTGCGGACAACTTCTATGACGCTGGCTCTTGCATTGACGGCCGGCTGACGTCAGCATGGAATTGGTGCTCCAACTTGTCAAAGAAGCCATACTACAGCCTGTTCAAGATGTCCGGTTTTGCAGGCTTCGATGGCGACTTCCACAAATAGCTGCTTGGATTGGGCGTTTTCGTGTTTTCTCACGTACGAGTACATCTCTTTCTGGTTGCCCTCGATCTCGTGAGGAGGATGGGACCCCTCTAGTTCATAGATGGAGCCTGACTTAGGTTCCTACGTCTGCTACCTAGCAACAGGAGCCATTGTCTTTGCATTACCTAGGTGCTAGGATGCTAGCAACCTCCGTAGGTTCCTAGGTAGGTATAGCGTATTGGTTCCTAGGTTCT
>35
TCGAGCGCGCCTTCGCCTACCCGGAGCTGGTGATCACCACGGACAACTGCTCCCACCAGCGCAAGCCGATCCGCACCTGCCCGCCGCACCGCCTTGCGACGGGCGCGCGCCATGAGCTCTCGTGCACATGCAGCGAGAAGAGCCACCATCTGAACTGTGACGGGGGCGACTCTGTGGAGACTGAAGAGACTGCAGGATCGACCAGTATAGGGCAGATTGACTAGTTGTACGTACGAAGAAAGGCGCGGCAA
>49
CACGGCGGCGACGGAGGATCAGGCAGACGCGGAGGAGATTGGTGAGGCATCGTCGAGCGACGTCGTTGCCAGGGTAAGTAGGCCGCACGCATCGAGTCCTTGAAGAACGAGGCGACCGACGGAGAAGAAGGAGAAGAAGCAGAACTTTGTCGCCCTCTCCAAGCTGCACGCCATCCAGGAGAAGCAGTCCTGCTGTAGTGGGAGGTGGAGGTAAAGATTCGCCGTCCTCACCGAGAGTGCAGCAGCGTAGAAGTCGTTGCAGATGTTTCCACCTGCTCGCACCTGCAAAGGCGGCAAAGGCGGTCGAGCTCTCCGACTTGGGCATGCGAGTCTGCGGCTGAGGCGGAGAGAAGGTGGAGCCGCATCGCAGGTTTGAATGGCGGGCCCCATGTGCGCCGTGCTCATGCGTTCGCGACCCATTCTCACACAGACTGAACCACTGCAGTCTAGGTTCCTATGTGAGAACAGCGCGACTGACCTTACAGTCGATACCGTATGTGACGAATAGGAACCTAGCAA
>45
TCGGTCGGATGCAGCCCGGTGTAGAACGAGTTGGCGACGAAGCCCTTCGCGGCAGGCGCGCGCGAGTGGCGCGGGAAGTGCGGCAGCGAGCGGTGGACGAAGCCGTTGGGCATGCGCTTGCCGTTGACCGACTGCTGGCCGACGCACACCACCATCTGCGCCACGTTGTTCCACGAGCCCTTGGAGCCGCACGTCGCCATTGTGAGCGGCGCGTTGAGGTGGTGCAGCTCCTTCTTGCACACATCTCCCGCGTCGTCGCGGATCTGCGAGAGGCGTGCGTTCATCTCGGACTCAAGCGTCTGCTCGAGCGTGCACCCAGGCGCCTGCGGCAAGGTGCCTCTCTCGAACTGCTCGAGGAGAACGTTGCAGTCCGCATAGCCGCGAGAGAACAGCGTCTCCTGCTTCTTCTTAATGGCAGCGTTCGCCTGTACATCTTGGATCCCGATCGAGAAGCCATGCTCCGCAAGGAAGCGCGCAGTGAGCTTGGCAAGCCGCGACATGCAGAGGGCGGATGCCTCCGCCGAGAAATCCCGAAGCAGCACGGCGAAGAGTGATTCCTTATTGCCGCCTCCAATGATCGACTTGTCGATCACTCCACACATGAGCTCCCCATTGCGAAAGCAGACCCACCCGTCATCGGGGCACATATGGAACGGCTCCGGGCTGAGCTTCATCGAGTTGTACTTCTTGTTCTTGGTCTCCAGGTTCACACGGAGCGGCGAGGTGCGGCAAGGGCACAGTATGACGCTGAACACCTGCTTCCCCGTCCACATCTCGACGGGCTTGATGATCGCGGGGGCGGGCAGGTCGATCTGCTCGCTGCCGTCGCTCATGTACGCACACAGCAGGCAGAATTGCGAGCGCGTGAAGAAGGCGGACTGCAGCGTCAGCTTGAACGCACCGGTGAGGAAATCCTGCGTGGCGGACACCACGATCTCGCCGTTGCGCGGCGTAACCAGATTCGACAGGACGCCCATCAAGAGGAGCGCCTCCGCGCGCGCCTCCTCCGTCTGTGGCACATGGATATTCATCTCGTCGCCGTCGAAGTCGGCGTTGTA
>53
TCTAGGAATCCTAGATAGTCAAGCACCCAAGCAGGAATCTGGTACATCACTGACTTGACCTTTCAATCAACGAATCAGAACAGCTAGGCTGCTAGAGGGATGAAGGGCTACATACGACTTAGAGACGTTACTAGGTTCCTAGGCAAGACGTGCGAAGGAGAAAGGACATTAACGACCAGATGCGTTCTGCTACGAAGCTTCCATCCAGTATTGCATGCACTATAAGCACCGCCGCCAATCCTGAGTGGGGACAAGTGCAGACAACGTCTGTGTCCTCTTGCCGATTGCAGCACAATATTGAGCACATGTTCCCATCTGGCTGTTGGTGCTCCACTGAGAGCACGACGCGCGTCGTCGCGGCTGAGAGAACAACGTTCTGCCCGCTCACTGCGACTCGGTACTCCTCACCGAGCGATGAGTGGGCTAGACTACTCCGCTGTGCTGCCCCACGAGTCGTTCTCGAGCGACTCGTCCATGTGAGGGTGCGCGCTATCGTTGATCGCTGTCAAGCTGTTTTTGCAACCGGGTGCCCGATCTGAGACGACTGCCCGAGTTTCAGCACGCGGGGCGCGTGCGCTCAAAACCCGCCGGACGTGGCCGCTTGTCGCTCGACCACT
>56
CTCCAGCCGCACGCGCGCTGCCTATCACTCCGAGCTCCAACGGCACCCCGCCTCACAATGCTCGATCAACCCACCTTCTACCTCAGCCTCTCCTTCTCGGGGCGAGTGTTTGAAATCCGAGAGTCGTTATCCGCGGTCACTCAGACCCTCCCGGATCTACTGCCGCGGCTGCCCAGCATGGCGGGGTACGTCACCGACCTGCGCGACGACCTCAACCTGACGTTCATTCAGTTCCGCGTTGTCGGGCTCGTCCTTACTGTCGGCGCCTCCTTGGCCGCACTCCTCGTAGGCCGTGCCGCAGGAGACCCTCTCGCCGCGGGCGACGACCGAGACAGGACGCGCAAGCT
>39
GGTGTCAACAGCTCAACACGAGGGCTGACCTCGATGGAGATGATGCCCTCACCTGAACGTCGAACTGTGATTACTGTGTCGTGCTGTACGACTACGCCACTCAACTAGTTGCACATACCTAGCACAGAGACTACATGCTGCATCGAACAGACCGATTCCTACATGCAGGTTCGCATAGACGCATGGATGCCACGTGCACAAGGGGAGAAGTATAACCGCATACTTGCTCGAGGAAAGCGAGCGCCTGCGCGTCTCAGCCTGACTATTGACAAGTTGCGCCTCACTAGAACACACTCAGTAACCCTTCTGAGGAATGATTGTGGAAGCCAGCTGCATCAAACACAGAAGGCAGCGGAGCGCTGAGGACGTCCTCCAGCCCCAAAGAACTGAGCCGGGTTGCCCGCAACCAGTTGGAGCTGATCGCCTCCTCAACTTCAAAATTTATGCTCTCCCAAACTGATGCGTCCTCGACGAAAGATGAGCAATGACCGTTGGTCATGCTCGCCTGCCTAGAATCTGGAATTCTCCATGGATCAGACTCTGTGGCACACTCCGGCGCCGTGCTGTTGTGCGGCAATGGCTCCGCGTCTATAGCCGACGTCTCAGGGCGACTTATCTTCGTTGGCTGGCTTTCAACCCAAGTGCCTTCCGCATCATCCTGGGCTTTCGGACTGCGCTTTCGCTTTGTCGGCGACGTGCGACTGCCTCTGGGACTCGGACCCCTGGCGTAGGAAGCAGTGGCCGCCGCTGTCACCGCCGCCACCGCCGCTGCGGTCGCCATCTCGGCGGACGTGGCGGACCCTCGCTTGCGAGCCGGGAGGTCGTTCGCGTTGTACTCCGCGAGAAGCCGATCGACCGAGTCGTCGAGATCAGAGCCGGATTCCTTAAGTTGCTTGCGCAGGTTCTTACGCATGGTGGAGTTCCAGCGGTTCTTGACAGCGTTGTCGGTACGCCCGGGCAGCATCTTGACAATTTTGGACCATTTGGTCCCCCACTGCTGCACGAGCTCCATGATCAGCTGGTCCTCCTCGTCCGTCCAGTCTTCTTTCTTGACTGACGGGCAGAGGTGATTGTGCCACCGCTCTCGGCACTGCTTCCCCACTCGGCCAGGGAGGCGAGAGGCGATCGTCGACCAGCGGCGAGGGCCGATCTGCTGGACGAGCTGCAGCAAGAGGGCGTCCTCCTCCGGCGCCCACAAGCGCTTGGTGATCGTCGCGCCCTTGTCGTGCTCGTCGTGCTCCGCCTCCGCGAGCTCGTCGCTGTCCCGTCCGCTGAGGGAGTCACTCAGTTCGGCTTCGTTCAAGTTGAGGCCGCCTGACATGATCTTGCTCACAGGGCTGGCGGAATAGGGGAGACCCAGCACGAAGAGAGCTGTCTCTTGGCTCAGGAGCGACTGAGGGTTGGCATGGTACGGTGCGGAGA
>47
CCGCGGGGCTGCGGCGTGCAGCGAGCAGCGATCATCAGTGCTCCTGCGAGCTGATCGCCGTTGCCAGAAAGTTAGCTAGTTCCTTGATCTCAGGGCCACTCGCCGCCAACACCGACCGCAAAGCAGGCGGCAATACAGGTAAGAAGTCGGTGCTGGTTGTGGTGGGTCTCCCCGCAGTCCGCCGCCGAGCAGGCGCACCCAATCATGGGGACCTCTACCGCCAAACTGCATGGATGCTTGCTCAGACCACTCTTTTGTTGCTCTCACTGGAGCACGAGTGGCACGTTCACGCTGCGAACAACGCTGATGGAGCGAAACGTTTCGTGAACGCCCTCAAGCGTGCGGTGTACCGTCACGCTCTCCTCACACACGTGTAAGAATAGGGACGGGCGTATGCGATGACCAGCAGTCATGTGCACACTGGATCTCCAAGCGAGACCAGTCTTTGCAATCCTGGGTT
>51
GCTCTGCCGGGCCGTATTGCACGGCTTCGGGTTGTGAGGCTAGATGCCCATCTCCTGTACAGGTAGGTCCACACCACTTTGTGTATTACTATGGTAAGGCATGCAGCGCGAAGTCTGATACAGCTTGTTGGAGAGCAACGCATTCGGTGGATGGGAATGTTTGGCTTGATGATAAGGTGCAGCTGCAAGTACCGTTTGGCGTGCACTCGACAGATGAAGCCTTACGTGGTCAACTCACTCACGCTAGTATTGTGGAAGTTCCGCGTCCCATCGTGGCAAAGCTGCACGAGGTCGCGCTGATGATGATGCAATACCGTGAA
>22
CCTAATAATAGGCTCCTACTTTCTTAGGCAGGCTGAGCACGCTCTTGAAGCTGCTACTCAGCTACTGGCATACGGAAGACAGTAAGATCCTTCTCGGCCAAGCATAGGAACCTACCGCTTTATTCCCGGCGAGAGCTACCGTCCGTGCATACACGAAGTAGCAGCCACCAAGGCAGCACCAAACGACGCCGCCTCCGCCGTGTGATAGCTGCGCCAACGCTCTACGTCCGCCTTCCGCTCCGGATGGAACAGCTCCGCCACACGCCGTCCCTCCCACCGCGTGACAGCCCAGAGCAGCGCGCGCAGCCCGTCGCGCGCCGTCCGCCACGGCGCCTCCGCGAGCTCCTCCCCCGAGTCCACGCGGATCACCTCGGAGAGCGCGACCCCGCACGCGCCCAGAACCACGGTGCCGACCAGCGCCGCGCGGGGCGCGTGCGCCCTCGCCGTGGCCACCGCCACACTGCGCACGCCCGCGGCTGCGATCGCTTCGCCGAGCGTCGAGAAGTTGCTGACTGTGTCGATCGCCGAGCGCTCGATCAGAACGATCGCCGCGGGGCCGGCGGCGGCGCGCATCTCGCGCTCACTCGCCTCGCCGCTGGAGAGGACGAGGATGCGCGCGGGGGAGTGGGCGAGCCGTGCGGCGGCGAGCAGCTCGCGTCGTCGGTCGCCGCCCAGCACGAGCAGCAGCGTGGGA
>58
GGTCCTTCGCCGAGGCCTTGATGGGAAGGTGCAAGTGCACACTTTTGGCGCAGAGCTGTGGCAGAAAATCGATGCGGCGCACATTTCCAACTGGGACCCTTCTGAGCAGCTCATGAAGGATGCCGTGGAAGTGGAGGTTTGGCTAGCAGCTAGTGTCTTTGTTGGTACAGGCTCCACTATGTCCAGTATGACTATGTGGAGACGGCATTCACAGCGGGGGATGAGTTTTGATGGTCGATCCCAAGCATGCAATGTTGATGCTCAACCATGTATTTCCTTGAAAGACTATTTCAAGCGGGAGGGGAACGACAGACTGCAATGTCGTCGTCGCTAGCTGCTGTACCTTACCTTGTCTCACATGTGAGCACAACTGCGACAGTCGTGATCGCGCGACGGGATGGCTGTGGACTGCAATCTGTATAAACTATAACGAGCTAATTAACTGCGGCGCACTCTCGATATTGGCGCTTCCCACCAACAAGTTATTCATGTCATGTTGCCATCAGCCGAGCGAGATGCTTCTCCTCTTACACCTCTATATCGGAACCCTTGGAAATCGCCAATCCAAGATTTATGGGTTCCTGAAACAACACGTATTGAGAACCATCCTATCATCCATGCATGCAACAGGATGTTTCCTGACTAAGTGACTAAGTCTGTCAGTAGGCTGGCTGCGCGACTCCTCT
>44
GCGATGGCGTGCTTCATCTCGCTCTCTCTCGCCGCCTTGGCACCGCCCACGACACGGACGCCCCGCATGGCAGGGGAAGTGGCGCATCGGCCGGGAAATGGACTCCGCCAGGCTCTCCCCAGCTGCTCCCGCCGTCAGGCCATCTTCTCCGCGGCTGTGGCTTCGTTTCCTCTCGCCGCTGCCGCCGCACAAGACGTGGGCGACCTCTCGAGGCTACAGAAAGGGCTGGGCGACGTCCAGTTCTTGCTAGACAACTGGGTCCAGGAGACGACCAACCCGACCAGTGGAGCAATGGACCCCGATCGCGTGCGCGTGTACCTCGGGCTGCGTAGCACCTCGTCGCCCCTCTTCCAGATCGATAAGCTGCTGACGAAGGCGCAGAACAAGGTGGACCCCGACCGGTTCGAGGAATGGATCGAAGCTGTGGAAGGATGGGATTCGCACCTGAACAAAGTGAACGAGCTTGCGTACACCTCGTCGTTTGGAGAATACAATCCGGTGAGATCACCAGGCATATGGATTGTGCGTGAGGCAAGTCACACCTGTGCCCATATGCACAGGGTGGTGGCAAGGACCAGATCGCCAAGTATCTTGAGCTAGCTCGCGAGGAGGTTGTTCTATGCCGCGATTCGCTGAAGAAAATGATCGAGCTGTTGCCCATGTAGTCAAGAGACTTGTGGTTACCCTTGCCGTGCATGGAAGAATCTTGGTTATTCCGACTGGGCTCTTCACAAGTTGACGTTCTACGTGCGAGCATTACCTTCTCACCATCATAGCTAGATGCACGAAAGAAAGGGATACGTGCGAGCATTACATTTTCACCATCACAGCTAGATGTACGAAAGAGAGGGATGCGCGGAGCAACTCGTAATGCGATGCGTATAATTGAACTTGAAGTTTGTGCAGCCATGAATATCGGATGTGATTCATCCCTTGAGGACAATAACTGGAACTCGGAACCTAATAACTAGGAACCTATATCCAG
>14_1
TTGCCCAGCCTTGTCCAGACGGACAACAAGCTGCTCAACAAGGTGATGCTCGTCTTCGCCCACCTCTGCGAAGAAATCTCCACGCTCACGGCGCACGTACGGCACCACTTCCTCCCTTCGCTGCTGCTCCTCTCCGAAGGAGGCGGCAGCCCCG
>14_2
GCCGGAGCCCCGCCCCGAGGCGATGGCCGCGCGGGCGCTGCCGCTGCTGCTCTCGCTCCTCCAGTTCGTCTCTCGCTCCCACCAGCTCACGGTCAACATGGTGCACCAGCTCGCCTCGCTCTACTCGTCCAAGCAGCGCCTCGTCGCCTCCACCTTCAAGAAGGTGCACATGCGCCGCGCCTTCGAGTCGCTCGGCGAGCTATTCGGCTGCCTCCTCTTCCTCGACGACGTCCTCCTCCGCGCCTCGCGGCTGCCGCCTTCCGTCGCCGCCTACCGCCGCGTCGTGAAGAACATGCGCCTCGAGCCCTCGCGCTACGGCACGACGGAGCGCGAGCTGGCGGCGCTCGACGCGCGGCTGCAGCAGGTGGAGGAGGGCCTCTTCGACGGGCGCATCT
>21_1
AGGGAAGACGATGTGTACGCGTGGTGCGGACCAAGCGCCTCGCAAAAAGCGTGGCCCTCCGACCTCAGCCACTTTGGAGAAGCGCAAGGCGACAGCAGCTTCGAGGAAGAGGGTGGAGTCGCGTCAGGCCTATAGTCGGCTCTTTGCAGGTGTGCGACGTGAGCGCGGTGCGACGTGAGCGCGAGGGTGCAACATCTTCTGAGGCTAGGTCACCTGCAGATGCTCTAGGTGCGGGTCCATCAGAGGATGTAGAAGATGGGGCAGAAACCGAACAGCAAGCCCCTCATGCACGTGAGCCACGTGAACCTGAAGGCGCAGAAGCTCGACGGGATCGTACTTCTCAGCAGGAGGAGGCACGAACTCACCCGGTGCCGCCTCTGCGTCGAAGGCGGGACGTGCAAGTCG
>21_2
GCGTGTGAGTCTGACTCCTCCGACTCTGAAGTTGAAGATAATGAAGAGGTGGACGAGGAGGGCTTTCAAACATGGGAGGGACGGCTGCACGCTGCTGTCACAGAAAGGCTGGCCGCAGAGACAGATCGCAGCAGACTGACGGACTGTTGGCTGTTACGCCACCTCAGTGCCAATGGATGGTGGCTGCGAGCTGGGGCGGTTAACATAGACCAGCATGGTCAGCTGAAGCTGTCTGATGGGGCTTGCGACCCGCACTACCGTATGTTCAAGGACATGTCCCAAGAAGCATCTACATTTTACGAGGTTGACACTCAGGTTGTGCTTCCTGATCTCATGTGGGGTTGCCGACTTAGCTGTCCTACTTGTGGTTGTGACGACGAGACTAAGGTGCACAGCCATGCAATGCCAGTGCGCCGTGTGCAAGACCTCCATCAAGACTATAACATCTTTGGCAGAAGGCACGCATGCAACCGTTGCCAAAAGGTGGCACAGGAGGAGAGAGAGAAGCTTGTAGGGCAAATGCGGGAGCAAGGTGTTCCTGAGGCAGAAATGAAGGCAATCAAAAAGATGCCAATCGATGTTGGCCAGTATACGTTCATGAGCTACAACCAAACTACCTTGGAGAAACTGCCGTATGGTCGTTCAGATTATTTTTCATTTGTGTTGAGGAAGAGATCGGCGTTCTCGAAGCGAACAATCACTCTCCTCCGTGCTCTCTTCGATGCTGGTGTGCCACCGGAGCGTTTGAGTGCCATCTGGAAAGAGATGAAATGCGCTCAATATTTTATGAGGCGCATCTCATTCGAGGAGGAGGTTCGATTTCAACGGCTTTCAACTGAGAGTACCACTAAGGAAGACAAGGGGAGCCGGACCTTCTCAGAGTTCGCCGACCCTTTGGGTTACAATGGCAGGTATCCGCGTGGTCGAGAGCTCATCAAGCTAGTCATTGAGTGGTATGCAAGCGCACGCCCTTACTTTGATTGTGAGGCAAAGAAGCGAGGCGGACGGCAGCTGCATATTGATGCATCATATAAGACCGCCAAGCACATAGGTCTCTACCACGGCAACCGGTTATTCAAAGGTGTGATCAGCGGCCTGAACGAGGATGGTGACATCCGCGTGTTGCACATGGCTGTCACAGACGGTCATGATCAACTCGAAACGGTTTTTGATGAGTTGGCACATACGCAGGCACAGTATGGGCTCGATCCCATACAAGTTGTCTCCACTGATAAGCCGGCAGATGAGCGCAATTTCTATGAGCGAAAGTTTCCTGCTGTGAGGCAGCTATGTGACCGCATCAACAGCTCTTCAGATGGCCGTCTGACTGATGCGGAGGGGACAGGCAAGGATGGATTGAAGCAGATAGATGAGAAGTTGAGCAATGTGCAATGCTGATGTGTGTAGTACCCAGCATGGACGAATGTACCTAGATAGGACACTT
>60
AGTATCGCACAGCTCCTCGCGAGTGAGAGCGAGAGTCTGTACTACAGCGGGACGCTTGGCGAGCCCGCGACGGCGCACTGGCGCACGGAGGCGATCCTCGCGTCCCTGCAGCCGCTCGACCATTTGCTGCTGCACGACGTCCCGCCCTTGCGCAAGGAGGAGCCGCAGCCGCCGGAGGGCAGCGGGCCTGCCCCAGCCAACCAGACGACACTGCGCCTTTGGATCTCCTCCAAAGGCGTGGCCTCCCGGACGCATTACGACAAGTCACACAACGTCTTCACCCAGCTTTCCGGCCGCAAGCGTGTGCTCCTGTGGCCTCCGTCCTCTCTTCCGGAGCTGCACCTCTACCCCGCGATCCACGCGGCGTACAGGCAGTCGCAGATCCCTCTACGTGCGGCGTCTGGCACCGGACCCCTTCCCGAGGCTGCGATGGCGCATTATCCGAGGGCATCCGCCACTCTCGCGGGGCGTACGGCAGCCGACGCAGCCGTCGCTGTCGAGCTGTTGCCGGGGGGCTGCCTGTACATTCCACCCTACTGGGCGCACGCGGTTCTCTCAGTCGACGCGTCCGTCTCGCTTTCTTCCTTCTCCACCTCATGGGAGCAGGCGCGCTGGGCGCGATCGGGCTGGCGCATGGCGCCCCTCGGCCGCTTTGCCTCGTCCCGCTGCTCGCGTGCACGGGGCTCCGTCATACTGGCGCAGGCCTTCGTAGCGGCGCTCCTGCCCCACATCTCGCATGGCGCTTATTCCTCTCGAACGACACGCCAGTTTTTGATGAACCTGCACACCTCGCGCTTCGCGCCGCTGTATGATGGGAAGCGCGAGGCTGCTAGCGAGCTCGAGGAGCTGGCGGCTTGCTTGGCAGCCCCGCCCAGCCAAGGCGATCCAGAGCGCGACCCAGCCTTACGCCGTCGGATCGATGAATTCGCGCAGTCTGTCGCTGCTCTGCTCACGGACATGGATCCTGAGTGGGGACGCTCGTTCGATCATGGCATCGTGACAGAGCTCGCGGGCGATTACGTAGAGGAACTTTTGGGTTGGGCTGGCAGCGCAGGAGACGCCCAGGGCTTGCTCCAATTGCTTGCCACTGATGATGATGCTGTGAGCATTTTGTAGGCATGCAAGTGGATGTCTCGCCCCTACCGCCCAAGATGTAGTAGGG
>68
ATCGAAGAGGAGACGGACTAGGGGGTGCGCGGGAGCCCATACAGTAGGGACAGCTACGAGAGACACAAGGAGACGGGACGCAGGCTACACAAGAGGGAGCTGCACTAGACGCAGGGACTGGGGCCGAGGGGACCCTATCTAGAACATGCGAGGGCGCGCCCGCGGGGGAGGGCGGGGCGAGGGCCCGACCGGCGGGCGGCGGCGGAGC
>57
CATCGCCGCCTCGCCCTCAGCCTCGCGCTGTTCGCGATGCCACTGGCCAAGGGCATCACGCACGCCCCCGCTCACCTACTCGTCGTTCGCCCGAGCGTGTCTCGCCAACATCTCGTCGTCCACATGATGATGCAGAACAGGAAACGGAAGCGAGATATTCTCTTCAATCTCTTCAAGAAGGCGCGAGGCAACGGAGCCGAGGCGGACGAGACGCCCTCCCCGTGGTCGGATCCGCCTGCGGACGACGTCGTAGTGGAGGTGAGCTCCACTGTCCCCGAGGATGTGCCGACGGCGGCGGAAGATACACCAGCGCTACCGCCGCCACCTCCGCCATCGCCACCACCTCCTCGTGCTCCTGCGGCAAAGAAGGCAGGGTCGCCGGACTCTGCCGAGAAGGAGATGGTGGTCAACTGCCCGATGGCCGATGTCTTCGAAGTCGTCACCGATTTCGAGAAATATCCTTCCTGGGTGACGGGGCTGAAGAAGGTGAATGTGTTGGAGCGGTTCGAAGATTCTGGCAGGGGTAAGGTGGTTGAGTTCAGCGCTGGTGCGATGAGCCTCTCCATTTCCTACACGCTGTCATATACGCTTCACGAGCCCGACGAGGTGTCGTGGGTGTCCGTGGCGGGTGGAGTCAAAAGCATTGTCGGGCAATACAAGCTATCGCCCATGCCGGGGGACCAGACGCTCGTGCAGTATCGCTTGGATGTCGATGCTGGCTTCGGAATACCAGGTCCGGTGCGCAAGGCGGTCACCAACCTTGTGATCGGCGCCGCTCTGCCGGACCTCAAACGCTACCTGGAGAATGAGTATGGCAAACGCAAGTAGCGAACGAGATGTGTCGGGTATCAATCCGTTCATTCCGACACGACTTTTCATGAGCAGAAGCAATCAATGTGATGGGTTTGGAGCGCAATGCGTGTATTGGACTGGCGATTCTGTTTATTCGAGTGCGCGATGCTGGCATGCCTGGCGAAGCGTTCTCTCTTTTTTTCCTGAATTCTCATGTATTTGAGTATTTCGCTTGTTGTTTGTGGAACTTGCTCAAGTTTGGAAGAGGGTAGGTTCCTAGAATTTGCCTTCAC
>70
GGGACAGCTCCGAGCGGATGCTTGTCCGCGCGACAGTGACCCAGCTGCTCGTGAACTGGAAGTTCTGGTACGGCAGCGGGTTCGAGGAAGGCGTCAACATGCTGCAGCGCGAGGGCTACACACTACCGGAACCGCTGCGGCTTCAAGATGGGACAGAAACTCCTCGCGGTCCGATCATGGGAAGCGAATCTGCGCAGCCAGTGCTATTGGGCCCAGCATCACTCACCTCGCAATCGGCGGAGAACGAGCAGTCTATCAAGGCGGAGATGACGGTGATGCGCGAGGATCTCGAGCTTCTGCGTCGCGCCCTG
>41_1
GACCGCATCGCACGCTCGCTCATGAAGCGAAGTCATGGCGCCTGGTAGGCAGCTGCGGGGAGCTTGGACGGAGCATGTGCGTATATGGAATGATGCCGACTGCGTCGCGCTGGGTGAGGCCGAAGTGATGATATCCGACGACTGCGTCAACCTATGCATTAATTTGGACGGATGCACAGCACTGAACTGGCATGCGGCTAGGCATGTGTGCTCCTTGCGCGGATGTAAACTGTTCACTCCTCCTAGCTTGAGTTCGAATGGATGGGTCGGCCTGGCTTCATATTGGACGATCCCTTCTCCTCCTCCGCCTGCCCGACCTCCTCGTCCACCACCACCGCTCGCACCGCCTCCTAAGAGCCCGGCTCCCTGGCCTCCACCATCTCCCCATCCTCCTCTGTCACCCCCGCCACACCCATTGCA
>41_2
CCATCGCCATCATGTCCACCATTTCCACCGCGGAGCCCGCCGCCAGTACCTTGCCGCCCACCACGCCCACCCTTTCCTGTACAACCTCCAGCGCCCTGGCTTCCACCTTCTCCCGCTCCATCGCCACCCGTACCGGCTTCTCCAGTACCTTCCACTCCCCCGCCTAATCATCCACCAGCACCACCACCGCCAAAATCACCCAGCCCTATCTCGCCACCACCTCCTTCTCCAATTTCTCCTAGTCCATTGCCCCCGCCCCCACCAGCGTGCCCCCCGCTACCGGCCGCGCCTCCTGCCTATCTAATACGGTTGTACTCTGCATATGAACGCGACGGCGAAGGCGTTGGCATTTTCGTGGCTGTTTCCATCATTGCATCCGTTTTCTCTGTTGTTGGTGTACTATCGATGTTGCCTCGTCAGCCAACATCAAATCAATATAGATGCGGGAGGCAGCAAGATGTGGCTGGTTTTGTGT
>72
AGCGCGTAGTACCCGTCGCTGCGTAGGAGGATATTGTGGGGCTTCACGTCGCGGTGTATGAAGCGCATCCGATGGAGCGTCTGCAGCGCGAGGATCATCTGCCCCGCGACCCACCGCACCTCCTTGACCGGCAGCCCGCCCCAGGGGCGGGCGCGCTCCTCTAGCTGCACTTGCAGCGTGCCGCCCGCGTATAGCGGCAGCGTGAGGACGAGGAGAGGCCCGGCGTGGAAGGCGTACGCAAG
>50
TCGTGAGCATAAGTGACACTACCTAACTAAGTGGAGCTCCATCGGCGAGCTCCAGTCTCCTTGAGCGCCGTGAACATAACTGGAATCCAGGAAGCAGCAACGACCAGTCGACCACACAGGGTCTCGGAGCCAAGAGAGAAGATGTTGAGAACTCGCTTGCCGTCGTGAAATCGGGCCAACAAGTCGTCAGCACTCAGCTGGGGCGCCTAGGATCGTACAAACTATTCTAGCCAAGTGCACAGAGCGCTGGTGATGTGCCCTAGGTGTGGTTGACGTCTTTCGTACAGCTTGCGTTGAGCATGCGTCAAGGCCCACACGGTCTTGGGGCGCTTAGAAGGGCTAGGGTGCTGCCGTATACACGCACGAGCTCCATGCTCGTCCAGAACGACTCATCCATGCTTGACGCCGACGCGACTTCGGTGAGCCATCGTGCAACTATCAGTCGGTCGCGTCGCCTATCCCGCTGCCTTGAATTGAAAACTGCGCCTCTCCCTCCGCAAGACACGGCGAGTCATAGATCTTGCACACTCGGTTCTCGCCTCGCCCCTTGCGGAGATACAGCCGCGTCGTCGAGGCGTGCGC
>52
CTTACTAGGTTCCTAAAATAAGTAAGTCTTGGGCCAAGCACCGCGCCTTGTGTCACAAGAGACGCGGTTCTCTACAAACTCTTTTGTCATCGTTTTCTTATTCCCTTTTCTTTCTTTTTTTTCTCCCGTAAGTTTTGAGTGCCGCCCGCTCGCGGCGCACTTCGGCGATGTCCGCGCTGGTGTGAGGGACGCCTGACAGGCCGGCTCTGGCCCGCTTTGGCGCGCGTGAGGGGAGGGGGGGGGACGTTGTCCAGAGCGGACGCCCTCGGTCCGGCGCAGAGGCGGGCATGCTTGGCGCCCTGCCCACGGGGGGCGGGCGTGAAGGAAGCGAGGTCGCTTCTGGGGAGGCTGCATCCCACGGCGGGCGCCGTGGACACGCCTGAGCGCTACTTGGCGGGTGCTTGGACGCCGGTGCCGGATGGCAGAGCGGCGAGGATTGGGCGCATGCAACTTAGGGCTGCAGCAATTGGTGACCTGGCTCCCCGGGTGGGGAGCGCTGTCAACGAGGATTGGGAGCGCTCCCACGATGCGCTCGGGTGAGC
>65
GAGAGGGTAGGATAGGGGGCGGGAAGAAAATGCAGGCGGACGACAGCGACGGCGAGGTCGGCTTCAAACGGCGTAAGCTCGACTCCTTCTCACGTGCGGATGTGTACGGCAACGCTGTGGGGGTATTTCAGCTTGCTGTGGAGAGAGAAACGGACCCTCATCGCATCGCGCAGCGCATCAAGCAGATTGAGTATGGCAAGAACACGCTGATCTATACAAGGTACAGGCAAGAGGTGCGAAAGCGCACCAGAGACGACCCACAGACCCCAGACATCTTTGAGAAAAGCGCAAAACGTGCTTTCGACGGCAAGGTGAAAGCTTGGCGTCGAGCATTGCATGCATGGGATGCTGCGCATCCAGCGCAGCAGCAAGAAGTGCCATCTGCTAGCTTGGGTTGCGCAGTTGAGGCTTGTGAGGGAGGGTTCGACAATCTTTTTGAGGACGCACTCGAAAATTCAGGCTTGGTAGCCCCAAGATCGGCAAAAGATGCCGGGCTGAATAAGCCTGCACAGGTGCTCTCCGAGACATCCTCTGGGAGTAAGAAGCAAATATCATTGAGAGAACGACTCAACGCCTACAAGTCCGACCCTACTGTAGAGGGTACTGACGACTCGGCTTTATTCGAGGACTTTCTTGACGCGGAGCTCGTGGGGTAGCGAGCTCTGCTTGTTTCCAAGGTTAGGTTCCTAGGAGCCTGTTCGCACATTCTTAGGTTCCTAGGAACCTACATATCTGATAGTCGCCGCTAGAAGCCTAGGTACAAGCTAGCTATCTAGAAGAACAGATGA
>73
AACTAGGAACCTAGCAAACTCGCTGACGAGAATGGTTCAAGCTCGCGCTGTGTGAGACCTTGTTTAAGAAAGGCAGACAACATTAGGTCCCCAAGGCTATAGGAACCTAGCTTGTGCTTCTCCAGAGCAGATGAACTCCCGTGGTGCGGCCGCGTAAACTCCGCATAATAACGGAGGAAGCCTGCACCGCGACCGTAGCAGCGCGGAAAGAGCACTGTTCAACATTTGGCATGCCTTGATGCAGGGTGACCTCTTGCCTACGCGGCGGCGGTGGCGCGCAG
>69
TCTGGTAGGTAGGTTCCTTGCTAGAGCCCTGACGAACAAGATAGGGGTACCCATAGGAAGAAACGCAAGTAACGAAGTAAGCAAACCTAGAGCGTGTTGTTGATGCTGCGCAAGTGACCGTCATCTTCGTGACGGCAAGAAAGGCTTTTCGCGTTGCAACAACTGCTGCTCCGCATCGTCCGGCTCTGGCGGAGAGATAGGCGCAGAAAATACTGGCGAGGTGCGATTGTACAAGTAGATGGAACACGACACCACCATTGCTGATATGAGTAGTTGCGGCGTTGGAGAAGCATCAAAGCAGGCGACTTCCATCACCATGGTTAGAAGCATGGCTGCCGCGTGTGCGAACACGCGAACAATATTATCAGTGTACTTAAGAATCGCTGAGATTGCGAGTCCATTGAAAGCGTTGTTCACCACTAGGGACCAGACGACGATGGTGTATCCCTGAAAAAAGCCTCCCAAGCGTATGGAGCTTAAGTCTTTCCCGAGCAGGGCGAGACCATTGAACGCAAGCCCCCAAAAGTAAAGCAGAGTGTTCTGAAGATGTATTGAGTGATGCGCGGAGTCGTCTTTCATCAAGCGCTCAGAATACACACCGCCAAGGGCCGACAGCGCACAGGTCAAAATCGTGCACACGACCCCATGTGCCGAGGAGGAAGGTTGCGTGCCCCAGCTCCGTTCGCACGTCGACGCGCCTAGTTGAGAGGTTGCCGTGCCGCAAGCGAGCAGTAGGATGGCTACGACTTGCAAGTCGGTCAGCCTCCTCTTCAGAACGACACGGAAGAGCAGCCCGGTGAAGACCGTCTTTAACGACGAGAGGATTTGGTAGGTTGTTGAGTTGACGTACGCGAGGATCACGAAGAGCAAGTTGTTGTTGACGAAGTATATCACGGCGGGAACTGCGAATCTCATCACCTCCGCCGGCCGTAAGCTGGAGAAGGAGCGCGCGTCGTATGGCAGCCGGAAGTACCCAAGGAGCGAGAGTGACAGCTTCAACAGCTCAGAGAGGAACGTCGTGCTCACCTGCAGGTAGGCATATCTGCCGTCCACTTTCGATGCGGTGGTGATGAGAGGCTGCAG
>78
TCACGAATTGCACGCCCTGTCCGAAGGAATTCAACAACAATGCTACCCACGCTGGGACCATACCATGACGCATACACTTTATCTCGCCTACTTTCCAGCAGAGGTCTGTGATGTTCTACAGGAGCAAGGAGCAGCACCTCTTCCTTCATCTCCAACACAA
>71
GATGGAGGGAGTGGAAGAGAAGGACGATGAGATGGAGGAGACGGACGATGAGACAGAGGGGAAGGACGAGCGGGGTGACGGCGTCCAGAGTGGTCGGCGCGACGACGCGGAGGGCGAGGCGCCGCGCTCCCCGCTCTCCCGCGTGGACAGCTCAAGTTTTGAAGACATCGCCGATGAAGTGGAACCTCTCCCACGCGAAGGCCTCACGGCGCAATTGCGCAGCCGCGCGGCGGCCAGGCCCAGCGGCGGCGCCGACTAGCCGCCGCCGAGCGTGCACTCCTGCGGGGAGTGCGCCGGTCGAGCGAGATCTGCCAGGGGTCTGGAGGCGAGCACTCCAGCTTCGAAGCCTAGAAGTAGTCTCGGTGCATGCCGGCGCTCATTGGTGGTCGCGAATGACCGCGTCCATTGAGCCCATGCAAGTGAAGATGTTCATAAAGCGCGTAGAGAGGACCGAGCTAAACGTAAGTAGTAAGTGCATAGAGTTTCTGGCCAGCGTTGCAACGTTCGCTAAGCTGGTTGGCTCCTAAGTCCTTGCGTGTCGATGACACAACGTT
>24
CCCCCCGCCGCGCCCCCCCTCTCGATGGAGGTGTCAATCGACCCTGAGCCAGCGCTTTCTCAAACACATTCTTGGTTCCCTAGGCCTCGAGGAGCCGCGCCGCATGGGCCCGGAGGTGTCCCAAAGCGTTGGTCCAATGCGCTTGGCATCTGGGAGACAGTGGAGGCGGAGAGTGTGGTTCCAAAGGCAAGCTCTGGCTCATCCATATTCTCCAGGCCTCGTGCCACGCAGGGGTCTCATGAGCAAGTAGGCCGACTAATGCAATGGGACGGTATTCAGGGGCGTTGGATAGACTCAGAAACCGATGAAAACATGCTTGAGGCAAGACGAGCGGCTGGGATGCCGACATGCTTCAGTGGGGGGATACCCGGAGGAATCCTGGCTGGCATACCTGCTGGGATGGGCGTGATGTCAGCTGGTAGCATAGGCTTACCTGTGGGGGTCGCTGGAAATTTCACGCAAATGCCACCCACGATGCCTATGATGGCTCAACAAATGCAAATGTCAGCCCCCCCACTATCGGACCCGATGATGATGCCATCCACACAGGCTGCTCACGCACCGTTTACAGCCTTACCGCCGCCGTCCCTCGTTGCATCCGCGTTAGACAACGGCAGTAACCTAGCGTCACTCCCAGCTGTCAATATGGGTACGCCATCCTCACTGCATTCAGAGATTGCTCGCAAACGAGTGGCGTCTCAGATGCTATTTGACGAGCAAGGCCACCACACGACGCACACCGAAGATAAGCTGCCGGGCTGGCAAGTTCTGCAACAGACAGCGAATACGGCTCGTAACTATAAAGCTTGCCTTGGAGCATCCGGAGAGTACCCCGAGCCGAAGCGACAGGCAATAAAGATAGATTCTAAAGAGCATCTTGCGTCCGAGCTGGTTGCCAGCAAGGCGATCTCTGTGCCTGCCGTCGGGCCTTTTGCATCAGCAGATACCCAGCTCGCCACCGACTCGGTACTCTGCTCACACTCAACTTCTTCGGCTCAAGAAGATGATCCTGGGGGAAGTACCCAGCCTCTTGCCTGCGAGCCGTATGGCCCTACGCGAGCCCTTCAACGGGCCATAGAACGAGCATGCGCGCTTGCCAATGTTGAAATCGTCATCGCCGTGGATGAGATTGTCTCTGTTCAGGACGACCCTGAGGTGAACGTGCACAGCGTGCGATCCGGGGTGCAGAATGCAGTGCAGGCTTCTGAGCCGGCCGCTGCTTCGAACACTGTTCAGACTGACGCCTCTCCCACTTCAGTCGAGCGCGAGTCTGACTCAACATGCGGGGTGTCCACGACCACACCTATGCCTTCATCATTGCACCAGGAACAGGTCGTGCCACGAGTCGCGATTCCGCCCCTCAGCATGCCGTGCGCATTGAACGTCACTAGTAGTAGAAAGGCTTCGGGGCATGTTCCACCATTCGAGGCACACGGAAATGAGAATGCTGCTTTGCACCATGATGCTGGAGCCCCTCTTGGTGCTGGCGATGATGCGCTGGTATCCAGAATTACCACCGTATGCCCCGCTCGAGCTGATGCAGCTGCTGCCGCAAGCGAAAATGGCGCAGTTGTTCAAAGTTCTATATCTTACGTGGCTACTGAGGTTGCAAGCGCAATCGTCGCCTCAGACTCGGCTGTAACGAGAGAACTGGGAACGCCCCCGCTGCCTGCAGTCGTGAGCCTGCGGCCGCTCGCCCAGGCTCGCACTGCCACACGTCACGACGAGATCATGGCATACGCCTCGTCGCCTGCAAATGCTGTGATAGAACAGTCCCATTGCTCAACATTGTACTCTGCAAAGGGACCACCGCGCCCGTCACGACGAATGGATGACTGGATAGACGTGAAGCGCTCTCGTGTCGGGCAACAGTTCCAGGCGGAGCCCCTACCGTTGGCGGATAGCACTGAGATCGATATGGCATCAGAGCGCGAGGATGAGCTGATCTTCAATCCCTCCCTAATTTCTCCGGAGTCGATGCAAGCTTACCTAAAGTCTGTTTCGGATTCTTGGGTCTCAAATGGCGGGGCTACTGGAAACAAAAGCCCAAGAAATCGACTGCCGGGAGGAAAATATCGTGGAAGAAATGCGAAGTCCGGTGGCGCACCGTGGCTTGACGGCACTACGCTTGAGTTGGCTCTCCGGATACTGCACAAGCATGATTATGATTCGGCTGCCGCTGCGGCAGAGGTGATCGAGACTGCGCCTCCGCCGCATCTGGCTGCGCAATGGAGCGAGCACGACCGCTGCGCCTTCGACCACGCAATCAGCGCATGTGGCAAAGATTTTCCCGCCATTAGCCGCCTACTGCCAAACAAGAATGTCCGCGAGCTTGTTGCCTATTTTTACGATCGAAAATGCAGGCTTGAAATAGCCAAGGGGCGGCCAGCTTTCCTGGATGCGCTCCCTATCGTACTTGGCCCCCAACGACGTGGGATACCATCTGAGGAGCAAATTCAAGCCGATGCCAAGTATGACCTGAGTAGGGTAGCTGCTGAAGATGAAACTCCCACAGGAACTCAGAATGGAAACTACAACAGATGGGAAATGCTTATCGATGTCAACGATGTTCGCGCTCGGGAGCCGTTCGCCGCACCTACACAAACAAGCATGGAAGGAGATTACGAGGTGGTGCACGTGTATCTTCGTGGAGAGAATAAGATGCATGTGGACGCTTACGATGTCACTTTTGATGAACGCAAGATACCCACTCGTGCCCGGCTCTCTGGAGCTGAGCCGAGGCACACAGTTAGGGTGCCCCCAAAAAAGGTTAACAGAAGCGCGTTGCATTCTGTCCAGCCTGAATTCGCCGTCGCGAGCGCGATGCCCCCTGCATCGATGCAGCCATCCAACGCTGGCTGCAGCGAGTCGACTCGTCCGAGCCAACGAGACTCGGACGGAGAGCAGGCTTACGGCGACGCACTTGCTCAAAATGGAATAGCTCCTGGCAGCGACGACATCATGAGTGAGTCAAATGTTGTGGATGAGGAAACTGCAATGCACCAGGCTTCACCCTGGCTTCTTTCGGGTCATGATCAGGCTCGCCCGCTTGACGGTACTCATCTACTCAACCAGAATACTGACGGCGCCAGTGAAAGGCATATGACTTCTAACGGACGGAAGCACGAGGTTGAGAAAATAGAATCACACATCAAATTCGAAGACGCGCACCCTGAGCCTGGGCAAGTTCTCGGTCCCGAGACGTTTTCCAAGGTCGATACTCACGCTGTTCATGGCGGCATGCGGCCGATGTGCGAGAATGTGGTTGATGAGGACAGCTGCTAACATGAACCGCCGAGATTTCACGTATGCTGCTGACCTTCTCACGATTCATGAAGGCGATTTCGTGCTCGAGCGAGCTTGATTTTCGTCAGGGCTCACCCGTTGGAGCATGTGCATGCAATGGATTTATACGGATGATCGCAACGGAGTTGTGCACTCGTGTCTGGACACCGGTGTGCTCTTCAGTTTTCGAGTGTTTGATGAGCTGCGCAGGTGCCTTAACTCCAATATTGCTTCTCTCCATAAACATCCATGTTATTCAGCTTCTAGAAATGAAATTGTGGACTCCTAGGTTCCTAGCCAGCTAGCGTCTAGGTCTCTA
>18
AGGTTCCTAGCTAGTCTTGACTGTCACGTTCATATCCAGATGAAAATATCTGGGAAATAGCATGCGCACCATTAATAGTCATGGGGACCCCTGCACGTTCCAGCCAGGTGGCGGGATGCTGATCTAGGATCAACCTAGGTTCCTATGCTCATGGAACGACCGACCGCGCCACGCTCTGCTTTCGTACTCGTGGCCAAATGTCACACTGTTGCAGCCTGATAGGTCCATAGGATTGCTTGCGGATTTCAGCCGGCCGTGAACTGCTGCAAGACATTACACTGTGTATCATTCGATCACAATTGAGTCAAGACTGCCAGGCGTTTCCTTATCGTACCGTTTGTCGGTGTGGCCTTGCAACAGCAGATTCCTTAGGGACGAGACCATTGCCAACCAATCTTGCCCCAACCCCAGTTGAAGCGCCACCACTCCGGTCCAACCCATTTATAGCCCCAGCCGAAGGTGTCGCTTGAGTAAACCCACTCCAACTTGGCTGGCGGAGCTGGCACTGGCGGAGGAGCGGGCGAGCGTGCCTGGAAGACGCACGCCGTGAGGTTGGCAACGTTCGCGCTCGGGTTGTAGTTGATTGCCGCAGGCTCCTTGCACCCATGGATGGACGGGATGCAGTTCGCGTCGACGGTGGCGCTTGGGTTGTAGTTGAGGCCGGACGGGTCCATGCACCCCGGCACAGGAAGGATGCACGAGGCGGAGACCGTCGCACTCGGGTTGTAGTTGAGAGCGGAAGGGTTCATGCACCCGGGGATGGGGAAGATGCACTGGGCGGAGACCGTCGCGCTCGGGTTGTAGTTCGTGGCGGAAGGGTTCATGCACCCGGGGATGGGG
>43
GTGGAGGCGGCACAGCACCGACACCGTCCACGACACGAGGCAGCGCGATGCGGTGGCGAGGGGCGACCCGCCGGTGCGGCGGTGGTCGGAGGGGATGGCGTCGGCGCTCTCGCCGGAGAGTGTGGCGTACATGCAGTCCAGATGGCCATCGAGGAGCACACGCGCGACGAGAGACAGCAACTTGCGCTCCTTATCCGCGTGGCTGGCGGGAGCGATCAACACGCGGCCGCAGCGCAGGACCAAGAGCAGCTCCGCCGGAAGGTGTAAGCCCGGCCGGTCGACCGCCTATCTCGACGAAGATCATATGCGGCTCCGACGGTCGCTCACCGAACCGAAGCCATTCGTGTGGCAGAGGAAGTGTGCCGCCCCCGCGGCGGCGGCGCCGGAGTGTTCAGTGAATCTTCAGAAATCGAAGAAAACAGTGCGCGACGCGATCGCCAGTCGCCTCAAGCGGGGCACGAGCATCGGGTACGCCGCCGCCAACTCCAAGTGGACCTGTCTGCAGCAGCTGGCGGCCGCCAATCAGCTGAAGGACTACCAGCAGATAGGCGGCCGCTCGCAACATGCCGTCTCTCGGACGGTGGACCCGCGGGCGATCGACACGGCTCTGCTGCACTGCGCGAACAACGGCGAGGTGCAGCTCACGGGGCACATTGTGATCGTGTGCCCCACGCTCGCCGGACTCGTCGACTTCATCGCGCCGCTCCGGCAGCCCAGCGTGACCTCGCGCTCCATCGTCATTGTGTGCACCTCGCCCACCGTCCCCGTGTCGACCGAGATGCGTCGGCACTGGGTGGAGATCTGCCAGTTCGCCGACGTGAGCGTTCTTGCCAGCAAAGGCGAGACGACGCTGCACGAAGATCTGGTGCGCGCGGCGGTGTCGCACGCGGCGGCGGTGGTCGTCCTGTCGCTCGCGGCGCACGCGCTGCAGTACTCTAGCCCCATCGCAAGGACCATCGACTCCATCGAGATCACCATGCGGCGGGACGCGCGCACCGTGCTGGCCACGCTGGAGGTGGAGAAGCGGTGCCCCCAGGAGACGCAGATCATCTGCGAGCTTCACAACGGCAAGGTGCTGCGTCAGCTGTCGGCGGGCGTTCGAATGGAGACCATGACCGAGAAGGTGCGCCGTGAGACCAACTCACTCAAGCAGCAGCTGCAGACCGGCAAGTGGATGGAGGACTCCACGGAGGAGCCGAAGGGGCTGCTGTCCATTCTCGACGAGTACTCGATCTCCACTCAAGCGGCCACGGCCTCGACGGACATGCAGGACTTCCCGGAGATGGTGCCTTCGTACATGTCTGGCAAGATCATGCTGTCGGATATGTGCGACAAGCTTGCGTCGCAAGCCTTCTTCAACCCACACATCATGCCGATGATGTCGGCGCTGCTCAACCCGTCGCTGCACAACCATCGCGCGCCCGGCGCCATGCAAGCGCTCACCACCAACGGCCAGCCGCTCCTGCAGTCCGCCCATCTGTGCGCCATTGAGATTCCAGAGGATTTCATCAGTTTGTGCCAGGGACAACCGCAGCATTCCAACGACTCGAACGACGACGTCGGACCGCGGATGGAGTGGGGCTACTTGTGGAATTTCCTGATGGAGGAGTTTAGCGCGATCGGCCTGGCCGTGTTTGTGACCGAGGAATCGACGGACTCGTCGTGGAGCATCGCCACTCGGCGTGATGCCTTCAGCCAGGAGGGCGTGTGCAGTGCGTTTCGCCGCCGGATGAGCACCGCAGGCTCGAGGGCGCGTGCCACTTCGACCGAAAGCTCCTCGCGCAACCCCAGCAAGTCGGCCTCCGCCTTTGGGCCGTACGTGGTCACCAATCCGGAGCGTAGCTTCAAGCTTCGTAAGACAGACTGCGTGTACTGTTTCCTCTCACCTCGCCTCCTTGCGACCAAGCGGCTGGCCGTTCTGGAGGGGCTACAGAACACAAGAGCTTCCCGCGCAGCTGGCCACACCACATCACATCAACGGAACCTCTCGAGAGTGAGCATTGCTCAAAGTACAAAGCGTCTGGAAAGTCCTGACCGCTTGAACGATGCCAGCTCGAGCAGCTCGAGCACCCGCCCGCGGGCAAGGCACAGCGTTTCCTTGGAAAGTCGCCCCGCCTGGGGCCGCCCTTCGCTGCGTCGCACCGTGCCATCGTCCCCCCCTGCATCGCCACCAGCGTTGAGTGACAGCGCAGCGCGCCCGCCTCCCGCGTCAGCTCCTGCGTCCAGTCTCGGCCTTGGTTCGAACAGCGGCGCCGAGTGCGATGGCGGCCTCGAAGCAGAGGTACGCAGACTGCGAGAACGGCTGGCGGCGGAGCAGCGGCGGGCCGACGAGCTGGACCGGTTGCTACAAATGTCACTGCAAGCCCAGGGGGAGACGAGACCAGCGTGCTTGCAGGACGGCACCTCCGGCGAAGCTGGCGCGAGTGCCGGCGAGCGTTGGTGGTAGACTGCGTGTATGGAAGGGACGAAAGAACTGTGACATACACGCATACACGCTGCGCTGGAAGGCTGCCTTCAATAGGTCCCTCTCTGTGTGCACCGAGATGCCAACAGCCGTTCGCCTTCGAAGGTTACAGGCTGATGGCAGCTTGCATGGCTCCCGTGGGCTGAGCAGATGATGCATGCATGTGGAACGTTGGCGCGTGCATGAGTGCAATATCGAGGATCCGCATGTCGAAGTAGCTGGTGGTCTTAATCGACAGAATCTTAAATGGCTCAACTGGTCAACCTTGTATCCAATTTTGAGCACACGCACGAGCACGGGTGCAGCTATAACGGTGTAGCTCATGCGCACTCGCACAGCAGTAAGAACGATTGGTGTTCATGTTTCAGCAGAGGAACCTAGGTTCCTACATACCACTGTGCCTGTCACGTGTGTTGATTGATGCGGGAGAGCGGGACACACTAGGAATCCTAGCTTTCGTCGGTAATGTACGCGGACAGCGTTACATACGGGGACAGACTCGGGTAAAACCTTGCGCAGAGCGGC
>80
GGTGCGATGAGGTTCCATCCGGTCGACCGCAGCCTCTTTTTCGCCTAGCTCCTTTTTGGCCGACTCCTTCTCCGCGAGTAAGGACTTCTTGCTTGCGCTCACGTGGAACACGAGGTTCTTCTCCTCAAGGAGTTTCTTGGCTGGCGAGCTCAAGTCGACCTCAGGGATGACAACCTTGGTGTATCGGTTGCAGCTCGTCGAAGCCTGGCGGCCGTTGCCAAACCTAACTTGCAGAATGCGCTTCCACGTGCGCTCCTTGCCTCCCCAGGGCTTCAGGTACGGGTACATGCCCTCTAGCTGCGTACCTATATGCTCGCACCATAGGGCATCGACGTGCAGGTTGCCAGTGGTGGCCACCGCCCACAACCACACGCGATTCGCCACCTCCTCGGTCCCTTTGCTGCCCTTCGCCTTCATGGGCTTAGCCCGCGTGCCGCCCTGGATGTCGGCCGCAAGTTCGTCGGAATGATCATCTCTGAAAGTTCTTTGGGGCCGAGTTCTGCACCAAGAGATTGACGGTTGCGCTGCGATATGGACGCGTGCTTAGCTGCTTCGCCTTCAGGAGGGAGTTCTTTCTCGAGCGTGCCCACGAACTCAAACGGCTCGCAGCCCACGGCCGACAAGTAGCTCCTGAGCGCCGCCTTGTAGCCTGGCTTCAGCTTGCACCTCTCCAGCAGGATGTCGACCTCACTGTCGGTCGTCTGCTTCACGAGAAAAACAGTAGCCGCAGCATGCTCCTTCACGAACGCAGCCGCCAGCTGGGCCCACGCCTCGACATTGGCCGTAGCAGCTCCAATGCGCTCGAACCACTCGATTGTCGGGGTCGCATCGTCAGGGGCGTGCAATGGGAGGGAGGACATGACGGCGATTGAACATGTCTCTTTGAACCTGACCAACCAGAAGCACGATGCCACAGCCCGTTATAGAGCTACAGCATGCTGGCACGATCTTAGCGAAG
>40_1
AAGGAATGGCGGCGGTGCGCCAAAAGATGTGGGTGGATCAGGTGGCGGAGAACCGCGAGTGGGAGGAGGCGATCCACAGGGAGGACGCGCAGTCGAACCAGCACATACTCTCGCGCGAGAGATGGCTGCGCGTCGAGCAGTACCGCCGGCCACGACGAGGTGAGTTGCTCCGCTTCACAGAGGCGCAGAAGAAGAGCGGAGAGTGGAAGGCAGCCTTGAAAGACCCCGAGGCGGCGGCGGCGATGCGCGCGCTGCGACGCCGGGTGG
>40_2
TTCGGCGCCCCGCCGCCTATCGCTCCTGCCAGCACGCAAGAGTGGTCATACCGCATGTTGAACAACCACCAAGGCCGATGTGGCCGGCCGCCCCCGGAGCGCTATCAGCAAGTAAGGACGTCGGTGGAGAACCCGCTGGCGTACAACGAGCACTGCAAGGGATGGAATCCCAACGCGATCAAGTGGCCTGGACGCACCATACCATTTGAGCCCTATTCCAGCACTTCTCTATGGTACAAGTCTTGGGGTGAAAACGCAGGGGATGGCGCCATTGATTTCAACTTCAACTTCGTCGATCTGCCGTATCGCGAGTCAAAAAGCACAGCCGCCAAGGGGAAAAAGCCTGCATGAGGACTCGACTACACGCACCCCATTTGATGTGGTGCCGCGCTCAACATGGCAGATGGCAGACGTGTCTTGGCGCGATACCTTTGTGCTGACCGGATCCTCATCATCCCATATAAGCCCTAAGCTCCTAGCAAAATGGGCCACGTGGGGGACCAACATCCTCCAGTTTCCGCCTCCCGGTGGGCGCCTCAGGAAGATTTAAGCGTTGAATGTTGCCATCAGCTGCTGGACACATGAGAAAGAATCTCCCGCCTTTCTTAGTCCTTAAGTATGTACCGCGCAGGTCCGCAGCTACCGACCGCCTTCCCCA
>66_1
GCTACGGATGACGACGGCCCATCTTCTGGCCTATCTGATGCTGGGCGTAGGAACCGCACAGACCGAAAGTTGCAAGCCGTTCAACAGCGACGACTCAACTGACCGACGCTGTGAAGGCTTTTGTCAACGACCGAAAGGAAAACCATCTTCGAAATCGCTACCAACTACGACGGACGTGCCTCACTGCTTCTTGTGCCGCTGCTCGGCCTGCCATGCTTGTGCACCACCGACGCCCTCACACCCTCCGCGCCCGTCGCCACCCCCCCCTCTTCCCAAACCATTGCCACCTTCACCTACGCCAGAGTCTCTTCACCTTGGAGATGTATGCACGCCTTTCAATGCGGGCGATATTAAGGCACGAGCGTGTGAGCCGTTCTGCCTACGTTCGACTGCATCACCAATGCATTGTAAGTTTTGCAGATGTCAGGCTTGCGCGTCGTGTTCTCATTCGCAGCCTTCTCCTCCCCCACCGCCTCTTCCTTACCCAAAGCCCTGGCTGCCTCTGTCGAAGCCTCCGCCTCCGTCCCCTCAGCCTCCGGACCTCAAAAGCAGTCACTCTAAGCGAAATGTCGCCCCCATGCAACCGTCGCCATTCTTCCCTCTACTCACATCTGCTTCAACTTTCCTCACGGAGAAACGTGGACCGTCGTCCATGGAGGCTAGAGAGGATGGAGAGCTGAAAGTGAGTCATAAAGCGCACAGTTCGGCCGAGCTCGCTAGCTACCCACAACTTGGCCAAGCTCCCTCGACTCTGAGCGTCGGCCAGGACAGGCATGAGCATGTCGGTTCCCGAGCGTCAAGCAGCAGCTCATCGGCGAAGAAGATAGCGGGCGCTGATGCGCCAGGACAAGCACTGAAGCATCCACCAGCTTCGGTAGGTGGCCTGGATGGTTCGAGTAGCCTCGGTGCGGATCAGATGGTGACATCAGATTCAAGAACGGCTGCGATCTTTTGGCTCGCTCTATGCATCGCGAGTTTCTTTTGCTTACTCTGCTTGGCACTTGTGTGCCTGTACTTATTCAGCGTCATCAGACGGCGTCGACTCCGCACGCGCTACACTCTGTGCGACGGCTCATCATCCTGCAGCCACTATGACGAGGACTTTCGAGCTCCACGCAGAATCAGGCGGAGCCAACGTTGGTAGCTTAGGAGGTATGGCTCGTAGTATCGAT
>5_1
GAAGGCGAGCGTTGTGTGCTGAAGGGCGCCGTTGCATTCGCCTGTCCGCTGGATTGCAGCGCAATGAGTGCCAATCTCTGCTCCGGCTCTCTCCTCAGTCGTGCGCTTGACCGTTACGTCCTCGTGCCCTCCGTCAAGAAGGTGCTAAAGGAATACATGTCTACGCTGAGCGATGCGCCTGGGCTGGACGTGGCGGGTGCCTCTCGCGCGCGCACAATGAAAGAGTTCGACGGGTGCGTGATCGCTCCGATGATGGGGGAATCCTCTGCGCAGAGCTACTATGCTGCTGCCAGCTCGGTCCATGTGCTACCGGACGTGCGGGTACCACTATTAGTGGTCAGCGCCGAAAACGACATGATTGCCCCTGCTGGGCTGGTTGACAAAGCGGTATTCCTCTCAAGTGCGCCCGCGCCCTTGCTACTTGCTGTCACTCCGGAGGGGGGGCACTCAATGGTGTGGCCGCAAGGTTGGCGAGGAAAGGATTCTTGGGCTTGCGACGTTGTTGTGGAGTGGGTTCGAGCTGTGTGCGATACACAAACAGATTCTACGAAGTAGTTTGCCCGGCATTCCTGCTAACTCATGAAGCTGGGCGAGTTTCCCCAACGAAGCTGATGCATACATCATTCTGTGCGCCGTCGCGTAGTCACTACTGCGCCCGGTGTGATATTTTCTGTATTCTGAGGAGGATAAGGACTTACGGAGTCCTTGGGAAACGGAATGGCATATGGACGAGGCGATAGATGAGGGTCCACAAGTTGAGTTGGGCTGCATTGATATGAGGTCGCAGGTTCCTAGCCTCCTACATGCGACATGAGCCTTGCAGTGAATCGTCGCTCGCACCTAGAA
>55
AGAGACATGGCGGAGGGCCACCTAGGCTGGTGTCCTTGCGCGCGGTAGCGGGCTCGCTCGGCATCACTGGTCCGCTCTCGACCCAAGATCGAGACGGCTGGCACACCTCCCCTTCTCAGGGGGAGTTGTCGATGCTTGCCTCCCTCCGCGCGACGGCGCGGATACGCGGCTTCACATGTCGCACGGTTCATCTTCGGGTGAGCCGTCCCACCTGCGCACCGCGTTGGGATGGTTGCGCAGGTTTACGGAGGTGCTGCCGTCGCGGGTGCTCTTTGTGCCCCATGTCGGCGCCGGAGACGTTCACGCTGCCGCATACAACGAGGAGACATTTCGACTGTTTGCGGAGTTTGTTCGTCGCCACGGGTCGGTACGGCCTGGGGCGAACGGAGCCGTCGTTTCGTCCGCCGCCATCTCAGACTACATATCTGCGATTCGAGCTTTTCGCTCTCGAGAGGCTGGCTACAACTTATTGGTCAGTGGAGGCAACCTGCGCCTGCCTCCCCAGTTGAAGCAGATGCGGCGCGAAGACGGCCCCGCGGGCGCCCGTGAGCTCCAGCGCGCGTTGTCGGCTCGCCTGCTCAGGCGCCTGTGTTGTCTCCCGGCGTTCGACCGCCGATCCTTTCGTGGCGTCTTACGTTGGGCAGTCCTCTGGGGGGGCCATAACCTCCTCCTTCGGGGTGGCGAGTTCGGATGTGTGGACAACAAAGAATTCTCTCCTGCTTATGGTCTGACGCTGGCGGACTGCGACTGGGTGGCGCCGTGCGCTGAGACCGGCGGTTACCAGGCGCTGGTTGTTGACATGATGGTCATCAAGGACGAGCGGGTGACACGGGCACGCACTCCGTGCTTGATTCGCCGGCGACAGTCACCTGGTGTGCCTCCTGGGGCAGACCCGTGTTGCGCGTATGACGCGCTTCGGTCGCTCTGGGAGATGCGCGTCGCCCAGGTTCCCCGGTCTGAGCTATCTTCGGCCCCTCTGTTCGCCACTCCGGATGGTGCCGCGGTAACTACGGCTCAGATTTTATCGTTCGTTCGAGAGGCGGCGGCGGCTGTGGGTGAACAGCCTGGTGATTTCGACTCTCGCTCCCTGCGGATTGGTGGCGCCACCGATCTATATCACCTTTTTGGGCCCCAGGAGGCTGAACGCCTCATTGCGGCGCGCGGTCGCTGGTGCTCCCTTATCCATCAGATTTATACACGCCTGTCTGCCACGTCGATGCTGACGGTCTCTTCCGTCATGGCTGACGCCACGGGCGTCGACTTAGAAGCCTTTCGTCACGGATATGTGATGCCAGCTGTCGTCCGGGCACGTCGTTGGTGAGCGTTCGGGGGGGACACGGTCCGTTCTTGCTTCGAGCACGAATCGTCCCCTTCCGCGTTTCTTTTCCCGTTGTTTTGTTGATTGATGATATGGCTCGTTTCGCCGACACTTGTATACGTAGTTTGGTGGGGCGCCTTCATGGCTCTCTTTCGTTGTCCTTCTAGACAGTGCGCGTGATCACCGCGCCTTCCTCGCACGTCTCGTTAGTGACTCGTCCTCATGCGCTCTCGTCCTCTGGTGTTGCGTAGACGTCTCGTCAACATGGTCGTTGACGCACATTTCGCTAGTTGCTTCGGGGTGGGGTCAGCCAGGCTCGAGCCCGGCTGGATCTCACCCTGAAGGGTGTTCTCCCTCCGCGCGTGGGTGGACGAGCCAGGCTGCCTGACCTAGGGCATAGTCACGTGACTATACCTTCTCCTTGGTAGGTTTCGTCAATAGCACGTTA
>88
CGCTCGGCGTCGACCATCGCGAAGGCGTACATCGGGTGGGTCGCCGGGTACGGGTACAGCCGGTGCGACTGCGCCGGAGGGAAGAGCAGCAGCCGCTTCCTGCCGGTGAGTTGGCAGAGGAAGTTCTGCGTCGAGTCGTAGTGGATTGGCGTGCAGCCGCCGCTCGGCCCCGCCCACAGGTTGACCTCGTACAGCCCCTCGCACGCGGAGTGGGCGCACGCGCGGCGCAGCC
>46
GTAAATCAGTGCCGGTACAACTTTATTCTTGTGCTGATTGTGAACCGTAGCTCCGACCTAGCAACCTATCACTTAAGCAGCGCTATACATTTCCCTCCCTGGACGGAAGTATCGTGTATGAATGGGTAATCACCGGGGTAAATCAGTGCCGGTACTGGCGACTGTGCCACGACCGCGCGTAGTTGTGTTTGTTCAACGAGCAGAAAAAAACCACCTCCGCAGGTACGGCTGCTTCCCCAATGTAACTCAAACGCGTCGACTGCAGCTCTGCTGGCGTTCCTGACAGTCGAATGGATGACCCTCCAGCGAACACCGCGCCTCTGAGGCAGCGGCACGACTGGCACGATCACTTCCAGAGCTTCTTGAGTGACATGTTCTTCTCCGAGTCTTTCTTCATGACTTTCGCCACGGCCATCTCGAAGTCGTCCTGTGTCACGTGCACTCTGCGCTCGCGCAGCGCGAACATCCCCGCCTCGGTGCACACCGCCTTCGTCTCCGCGCCGGAGGCGTCGTGCATGCCCTGCGCGATCTTGCGAAGGTCGATGCCACGCATCAGGTTCATGCGGCGCGAGTGGATCGTGAGGATGTCGAGCCGCGCGTCCTCGTTCGGGTTGGGAAACTCGATCTTCCGGTCGATCCGCCCTGGGCGGAGGAGCGCGGAGTCGAGGATGTCGAGGCGGTTGGTCGCCATGACCACCTTGATCTGGTTGGTCGCCTCGAAACCGTCGAGCTGGTTGAGCAACTCGAGCATCGTCCGCTGAACCTCTGAGTCGCCACCTGACTCGCCGTCCTGTCGTTGCCCGCCGATGGAGTCGATCTCATCCATGAAGATGATGGAGGGCGCGTGCTCGCGCGCCATCACGAAGAGCTCGCGGACCATCCGCGAGCCTTCCCCGATGTATTTCTGCACCAGCTCGGAGCCAGACACGCGGATGAAGGTGCACTCGGTGTGGTGCGCCACCGCACGCGCCAGCAGCGTCTTCCCCGTGCCCGGAGGGCCGTACATGAGAACTCCCTTGGGCTGGGCGATGCCAAGCGACTCGAAGAGCTCGGGGTGCTTGATCGGCAGCTCGATCACCTCCTTGATCTCCTTGATCTGCTTGTCGCACCCGCCGATCATGTCGTACGTGGAGTCAGGCACCTTCTCCACCTTCATCAGGCTGACAAGGGGATCGACCTTGCTCGGGAGGACGAGGTGGAGGACGTAGCTGTCGTTGCGCAGCGCAACACGGTCGTTCGTGTTGAGCTTGGTGATATCGATCTTCTTGTCGATGTCGACCACGTACTTCCCCTCCGGGTGCACCTTGACCAGCACCTTCTTCCGCCCCATGATCTTCACGACTTCGCCCACGTACGAACCCGGCTCCTGCAGCAGAGAGAGCTCCTCGCGGAGGAGGCGCACGTTCGAGTTGAGCTCGTTGCGCTGCGCCTCGAGCCGCCGCAGGTTCTGCGTCCGCTCGCGGACCACCACCTCCAGGTCCTCTATCTTCGCCGCGTAGTAGCTGCTGAAGCCGTCGCCCCCCGCCATTCGCCGCAGGC
>90
CAGCGGTGCGCATGGCGACTTGGCGTGCCTCCGTGACCGCGCTCGTGAAGACGATCGTCGGCGCGGGCGTGCTCGGCCTCCCCTTCGCCTTCGCGCAGACAGGGTTCCTCGTCGGCATCGCGCTGCTCTCACTCGCCGCCGCCGCGCAGCTGTTCGCTCTCCACCTGCTGGCACAGCTGTCTCTCAGCGCGATCTCGCGCGCCGAGACGCCCTCGTACCGCAGCTTCGCGCTCCAAGCCTTCGGCAGCGCCACCGGCGCCGCGTGGGTCGAGGCGATCAACGCGGTGCACTGCTTTGGCACAGGCACGTCG
>83_1
CGCCATCGCCACCGCCTCACGCTCCAACGAATCTGCTCACGCTCAACGGATGGCAGCTAACCGACCCCGGCGGCGAGTTGAGCTGGAAGTTTGCCGTGTTCGAGCATGGAGGCGAGGCGTACCTGCGCACCTCGCGCGCGATGTGCACCGCAAAGCAGGTGGTCGACCTTCGAGAGCCTCGCGTTGGGTACCTCGGGTACACTCCTGCACAGCTGTACTCGCTTGGGTTCCATGTGCGGGTGCATGTCGCCGTCGAAGCGTACAATTACTTTGGGTTATGGCCTTATTTGAACGACTTCTACTATGCCCATTTCGCTCTACAAAACGCCGCTCACGAAACCATCGCCGAATGGTCTGCCGGCTCTCCGACGGAGCTCTTTAACATCGCCCCGGTCGATGGCAGC
>83_2
CCGGCCTCCGCCATACTTTGATACAGTACCGTCAGCCATCAATGATAACCCAGCATTCGTCGTCGTCGAGTTTGGAGGACGCAGCGGCGAACAGGGCACGGGTGCATTTGGTGCGCATTTCTCGGACTGGTCAGTCGAAGTGATCCCTCATTTTGGCCTTTTTCCGCCCAGTTTCCCTTCGCCTCAGCCTGCCTCACCGCCTTGCCCACCACCGCCTTCACCGCCATCACCGCCTGTCTGGCCGCCCATCTCCTCGTGCCCGCTGCTCGAAGTGGTGACCTTTCAGGCAGGATTCTTCGTCGACAGAATCTCTTTCCAGCCACGCGCAAATACGGGCTTGGAGACCGTCACTATCGGCGAGGCGGGAGGCTGGCCGCAGCCTCCGCTGACTTTGGACGCCTCCGAGTTCATTCAGCTCATCCGCGGACGGACCGGGTGCGGCTTTTTGGCTTGCTGGATCGAGGTGGTCACCTCTGCCGGGCAGACGCGATCGATCGGACAGACACATGAGCCCACGGACGTGCCGAGCTACGAGCTGCGCCCAACGCGGCACACAGGGGTGGCTGGCCTCGTGCGCAGCGAGGCGGATCCACAGATCTTGGAGCTAAT
>85
GCATCCCCACCCCTTCTGTCGCAATGGCTTTGGCTGGGGTGATGATGCTTGGCGTAGGGTGGCTGGTGGGAAGCGGAGCCCCTGCTTCCCATGGGAGCCGTTTGTACCATCCACCACTGCACGCGGCTGCTGCCAGGCTCCCCCAACAAGCCCGCATGGCAGAAGGGGTGGGGATGCAGCACTTCATTCGAGACTTGGAGTTCCTCGGCCCCGTTCGCTTTGTCGTTGTCGGAGAGGGTGCCATACTTGAGACCGTCGGCTCGTTCGAGAACCTCCGCGTCAAGCAGACGGCCAAGGGACCGCTTGCGACAGTCTCGAATGAAGACAACTCCTTCGAGTGCCACATCAGGTGCAACGAGATGAAGAGTGCCCAGTTTGTGCATAAATCTGGAGGTGCTGACGCTAAGCCGATGTACATCATCCGTTTCCTGTCGGGGAACGGCGATTCTCTTCTGTCCGCCATCTTGCACGCTGACGATGGCGCCTACGAGGAGGGTGCAGTGGATTTTTGGCAGGGTCTACGTGACCGTTTTGGCGAGTCAGTCCAGCTCTCCATGGACAACGTATAAAGTTTTCCCTATCAGCGTGCTCACATCAGTGCACTTGTCGCGTGGAGCACTGTGTGCTACGGCTCTGGCTGCGTCGTTAGCCACGCGCATGGACCTACCGGCGACTCGGCAATATACGAGAGTACGCATCACGCTCACTACGGTAATAGCTGAGCGACTTCGGTAGGGATACCGTACGAGAAACGCCTCCTGAAGTCCTGATGCATGGTACGGCCGCTACGGTAGATTCGTGGCAAGGACAAATCGACCATGGTCAGGTGTTTAGTACGAACGCAACAGGGTCGATTCTTGGTTGACCGTCGAATCGGTTTCGGGTAGCTCTATCTTGATCGTGCTGCGAACGCGTTCTTTCGCTGCGTATCCGTTTGCGATCAGGTTGCTAGATAACTAGATTCAGTATAGTATTAAGTCGCGTGATTGTGATCTCCTCTGCCTCCGGATCGATCCTCTTGCACA
>99
GCTGCTGCTCTCCGCCGATCGCAAGCTGGCCGGCAGACACTCTCGAGGGACCCGCTCAGAGTCATAGCAGCCTCTATCGTCCATTTGGCCGCGCGAGTGATGCACCTCTTGCTCTTGGCCTGGGTACTCGCGAGCTTCACACTGAGGCGCACCGCGGTAGCCGACATGTCCACCTCCTACCTCCGACTTGCGAACGCTCCAGCCCTCCAGCTCCAGTCAGCAGCAGAGGTGAGCGTCGATATGTCCGTAGGTGTTCGAGTTCACCACGCGGGGCAGGGTTACTTTGACGTGTGGTTGGTCACTCCAAGCTCAGCTCGTTGGGATGCTGTGAAAGCGTCCCAACCGTTGGACGAGCAACTGGAACGCGTTCGCAACAGCCGGAACATTCAGAGAGGTCCGGCGCAAGCTAGAATCGTGAGACTGCCACCACCATGTCTTAGGAAGCCTCCGCTACTGATGTGAGGCGAACGATCGATTCGAAGAAAAGCTTTGCACATTTGGACTCAACGGTACAATAGATGTGGTTCATGTGTGTTGGACAACGCAGATTCTAGGGCCCTT
>86
CTCCCCACTCCAACTCCATCGCCGTCGCCAGCCTCCACTCTGACTTCGTCCCCGGATCCTTCAGAGTTGTCTGTGGAGACTATTTCCGATCTAGTCGACCCCTCGCCGCTGCCGTCCCCATTGCCCTTTCACACCTCTGCACGCGATTATCTCGATGCTCCATCAGGTCCACTGCCACCACCCTTCCCTCCTTTCTGCCCGCCGCTCGTCACGCCACCCCCTGCCAGCCTCCCCTCGTCACCTCCTATTCCATGCACTCCAGTCACCCACCCTCCGCCCTTGCGACCGCCTCAACGAATACCGTCGCCCCGGTGGCCGCCTCTTCTGCTTCCTCCTGCACCGAGGCCTCCACCGCCTCTGTCCTTCTGCGTGGCGGCCCAGCATCTCTCCGCCATCCCCACGAGCTCAGCCTCGTTCCTGCTGCTGGGGACGGAGAACAGCACGCGAGCATGGCCGTGCTTCCCGGCTCCGTTCCAAGTGTTTGTCGAGCGCGCCAATGGAGAGAAAGAAGTGCTCCCCATTCTCGGCCGGAGCCTTCCGCTAGAGATCTCGGTGGTCGAGTGCCACGCGGGCTGCTCCTTTCAACTGCGCTCCCTCAACGCTCGCGAGTTCCTCGCGCTCTCTCTCCTCCCAGTCACCAACATCTCCGAGTTCATGATGAGGCCCCGAACGTTCACCATTCTGGAGGACACCGTCAAGTCCGCACGCTCGGCTGTCGTCCAGTCGCCTGTGGGTCCGGCGCCCGTCTATCCGCCTGCAGTACGAATCGAGTTCTTCCTCAAGCCGCCGCTCGAACCACCCCTCCTCCAGACGTCTCGTGCGTACTTCGAGTCGCTGACTGAGCAGCTGGACAATGATCACTTCGCCGTGGGGAGCGGCAGGTTCGCCGTGGCGGAGGTCTCGTCAAGCGGAGCATTCGTGCAGGCTGATATCCTCCCGCCGGCGCGAGGGGAGAGTGGCACGGTCGAGGTCGGCACACTCTTGCAGGAGCTCGCCGTCCGCGCGTCGACGCTCAACGTGCTGGGGCACCGCTTCGACGTGCGCCACGGGCTGTGGGTGCAGGGGGTCGACCCAACGCTCATCCACGAGGGCGAGGAGCGTGCGAAGCTGTGGCCTGTAGTGGATGATGAGGACAAAGAGGTGGTCGCCGCGAAGCTGGCGGCGGAGCCACGGCCAAGGCCGCCTGTTTCGCCTCCGCCCGCACCACGCCGACCGCCGAGATCTCCTCCGGCGCCTCCGGCGCCGCCGCGGCCGCCTTCTCCGCGACAGCCTCCCATGCTGCCACCTGCAATGCCGATCGTGTGCTCCGACACTTGCGTCGGGAGGCATAACGGGGAATGCCAAGACGGCGGCGCTGGAAGCATCGAGGAGCAGTGCGCGTATGGAACCGATTGCACAGACTGCGGTCAACGCGTTGCTCGCCAACCTCCGTCACCGCCTTCCTCGCCACTACCTTCACGTCCTCCTCCCATTCCTCGCCGTCCTCCTCCTTCTCCACCTCTCCCCTCGCCACCGTCTCCTCCACATCCCGAGTCGCCCCCGCCGCCTTCGCCTTTCTGCCCCCCGCCGCCGTCGCCGCCGCCGCCA
>84
CTAGGAACCTAGAATCCTGGATATAGGAACTAGGACTGGTTCGCTTTCCCCCCCCCCCTCATAGTAGCTTGAGCATAGCGCCTCAGTTTAGCTCCACTTGTGGCTGTGGCGTGAACACCTCGGATGCGTGTTCTGCCATCGCCTGCTGCACCTGCTGAGTCCCGTGCAGCCCGTGGTCAGCTTGGAGACTATCATGAAGCGCATCCAGCTTCCGCTGGCTCTTCTGATATTCTTTCTGATACTTCAGGCTGGCTGATAACGCCCGGTTCAAGAAAGCCGTGGCACGGTCCTTGTCCACGCCATCGTCGACGCCTGCTGCGTCTCGTGCTTCTTGTTGCTGCGCCGCAAGGCGGAGGGCGAACTCGCTCGCTTGCTCCGTGCCAGGGTCGTTCTCCTTGGACATGACTGACTGCACTCCGCAGAGACAGGCGGACAAGCGATGGAGGAGGGGTCGGGGATGGGTGGCTCGGAGTAAAGCCAGGAGGAGGGGAGCGGGAGTCGAGGGGCAGGGAGGAGCG
>87_1
GAGAACCCAGACGGATCTCGTGAGCATATTTGATGAACGGCAAGCCGATATTCACAGCCCCACAGGTCTGATAAGGAACCTAGCCGTCCGTGCTACAAGTAGCGAGCCGCATTCAAGCAACAAACCCAGCCTTCGCGAAACGGCCACTCAATCATCATATAGCGATGTCGATTTCATGATTGATTTGAAGTCAGCGATCGAAATCTCTCCGTCCCCATCGGTATCAAACTCGTCGATCATCGCTTGAAGCTCGTCATCCGACAAGTTTTCACCGAGCTCCTTCGCAATGCGCCGCATGTTACGTAACGTGATTCGTCCGGTTGAGTCCTCATCAAACAATTCGAAGGCCTTGCTCAACTCCTCGTCTGGGTCCCGGGCTGATATTTTTTGAGTCATGATCTCCGAGAAGTCGTTGAATGTGATGGTGCCGCTCCTGGCAAGGTCATACTGCTCCATCAGTTGCAGCACCTCTTGCTTCTTGACGTCGAACCCAAGCGACCGCATTACCACCTTCAACTCATGGTAGTCGATCTGACCTGTCTGCTCTGCGTCGAATAGATCAAACGCCTCTCGTAGCTCCTGCTTCTGTTCGTTCGTGAGCTCACGCCTCCTCGCGGGCTTACGAGGGATAGCACCCCGGGGCAAGCTTCCCGGCTCGGGCCGTCGCAGCATAGCAGAGGGCTTGGAGAAGAGGCCCGTGAAGTGGAATGGAAGGTGGGAGGCGACTGGGGAGTGAGAGCAGAGTGGCTATACGCTGAGGAGGGGGAGGGGAGAGGAGGGGAGGAGGGCTGG
>100
AATGATTCCAACGTCTTACTGTGAACAGATGCACCCCAACTCTTCCATTGCCACAAGATGGCCTTTTCGACCTCTCAGTATTCCCCCAAAACATTCCCTTACGTCTAAAGGCACGCAGCTCTTCGCCCGTGCACGTTTATCACCCCATACTGTCCTGTAAGGTATATTCCTAGCGGACTACCTTAATGCGTATACAGAACGCAGCTTTTTGATGCCCTCAGATATGAACATCACTGTAACAGGCAACGGATGCGGAAGTTTGCCGTTGCCATACATGGTAGACCGCAGCGGACCATTGATAAACTTGAAGATATGTGTCGTGTATAATCGAAGCGCCACCACATGTGCTGCGTCCAGTTGAGCTTGCCGCGCAACTTCGTGATTGACGAAGAAGTCGAGCCCGACGGTCCCGCGTCCCCTGTCACGCACGCCGTTGTAGAACGTTTTCTCGCTGGTATTCTGGTGCATCACATAGTCGAACCAGTCTTCGACCTCCAAAGCACTCTGTCTGAGCAAATTGATTCCAATAGAGTTAGGATGAGCCATGTTGAGTAGTGTCACCGATTCGAGCGAGTCGTCGGGCAATCGGGACATCGTGTCCATAAATCGAGCCACTTCTGCAGCGATTTTATGCACTCCATTCACAACTAGACCAAATGGATCAGGCACGCCCAAGTGACAAACAAGGTCTGCAGCCGCATCGTGTGGCTTGCCAGTGATAAGAGCATTCACAGTGAACCTGCATGGACTGTTTGTCGAGGTAAGCGTTGAGGGGTGCATTTCATTCTTGGACTTGCGTGAAGTCGAAATCTCGATCGAGCTGAAGCTCGTCGTCAATATACTCACCTTGCTCTTACGCAGGCGAATGACCTTCCCTCGTGGCCGTGATGCCAAGCGAGCTGCTGAATCCTGTTGAGCCTGGATCGATTCACTTTTCACTATGCTTGTAAGCACATCCAGC
>61_1
AAGATGCGTCCACCGAGCAAACCGGGTTCTCAGGCATACTTCTTGATTCGATGGCTCGGATTTGGACCCGAGCACGACACCTGGGAGCCTGAAGATTGCATTGCAGCAGATCTAGTTTCTTCATTTCGTCAACAACAGGAGGCGAAAGCTGCGCGAGCCAATGAAGCTCGAATAGCTGAGCGAAAGCAGTGGTTCGCCTCACAGGTGCCAACGGTGCCTCTCGTTGAGAAGCAGACGACAACAGAGTTCTTCCGGAATCGCCTCGCACCCGATGGAGAGACGATTAAGAAAAGCGCCAAACGCTCTCGTGACGTTGCTGATGTGACAACCTTGCCTTCCAAATCGGCGCGTTCTAATACAGGTTACTCTGAAGGGCAAAAAAATGAGACTGAATGGGATGCAGCAAGAGTGGGCAAGGCGGTGAGGGCTCTACTGCGCAAGCAGGAAGAACCTGGCAACATGTCGATCAAGGAAATACGGAGGAGGCTGGAAGAAAAACTTGGCTTCGAGCTCAAACAGTTCAAAGATGTTATCAAGGATGCGTCCGTTCAGTTCGTGTTGAGCTTGAAAGCGTGATCAACCGGACTCCTAGAAATTTATCCGAGGTGGAGTTTTTGAGAGCTGGCAGCGGCACTACGTAAGATGCTACATGTCGAGCAAGCAGCCGCGCTTTGATTCAGAGTGCGCGTACGCGTCCAGCTTCGCAACAGGAATTGTCCTCGCACTCTTGTGCCTTGCGCAATTGAGCATGAATGACGAGT
>103
GCTTTACGAATTTCAACGAAATTTCAATGCAAAAAAAGCGCGGTTCTCACAGTCCATTTGCGGCCTGAAACTTCCTGAGATCGAGTAGATTGTCTTTGCACATCTGGTAGCCCTCCTTGTAATACGCATCTGAGATCTTGTCCTTCATCTCATCACGCACCTGCAGCCGCACCTTCTCCAACTGCAGCTCATGCCTGGCCTCTGCTGAAGCCAGCTTGTCCTCCAACTTGCTGATGGTAAGTTCCTGCTCCATCACCTTCTTCTTGAGCTTGCATAGCTCTTCCTCAGTGCCTGAAGGAATTTTCGGCGCGAAAGTTGGTGTGGAGAAAG
>63
GAGCATGGCATGAATACAGAGGCTTCAAAGAATAATGCATCCTTCACATAACCAAAGAGTGCACTGGCCTCAGCAAGGCCCTTTGCTAGGTTCCAGCCTGAGGGTCTAGCCCTTCGATCGGGATCTCGTCGCTGATGCTGGCTCCATTAATTAATGCGAGTGGCGGCGAGGCTGCTCTCCCAAAATGCTTCGGCCAGTAGCCAGGCGCGGCGCGCTCCCGAGAGAGAACTCCGATCTGCTGGTACGCGTGAGCGAGTAGCTCAGAGCAGAAGAATCCCGCGGTATCTGGGCTGCCCTCGACAGAGCCGTAGTGCAAGGAGGACTTATTGGTCTGCCCAAGGATGAGTTTCGAAATCGTCAAGTCGTAAGGCTTGCCGATCACCTCCGAGCACCACTTGGCGATCAAGCACACGCCGCACTGCGAGCCACGGCCAGCCCAATGCACTTGCCGAAGGGCGATCTCCTCGTAGTCACTGGAGCAGCTCAGAAGCCGCTCCACCTCACACAGGCTGCAGCCGTCCGACACCGCGTGCAGCACGTGCACCCTGTGGCTCTCCCTCGCGGTGCACACGTGCCCCGTCCCGTCGGTGTGCACCACCATCCCCACGTGGTCCCACTCGCTCCCCGTGAGCACGCGCTGCAGCTCGGGCGCCGCCGCGCGCGTCTTGAAGAGTAGCAGATCGCCTGTCTCCGCCACGGCGCGTAGCTTCTCCACGCGCACAGGCGGCGTACCCCGGTTCGCGCGACGCAGCTCCATCGCCGCCACGCGGCCTCCACAGAACTCCTTCCCGGCGATCCCGACAAACTCGAGGAGGCACAGCTGGCGCAGGGCGAGGTCGGTGCGGAGCAGGCGGCGCAGCCAGAGCTCGAGGGCAGAGATGCGCGCGAGCACGATCCGCGGGGAGCGGCCGTGCCTCCCTCCCAGCTTCGGCGGGAAGGCGGAGGCCGCCTCGCCGACGAGAGGTTTCAAAGCCTTCTGCAGCGCGGCGAACTCGGCGTAGCGGCGCCACACGACCCACGTGAGGTCAGCGCGCTCGAGTTGTACGCAATACTCGACGAACG
>9
CTAGGTTCCTCCGTATCTGTTAAGATAGTAAGAAACCACCGGGGTAGCCACTATATCTGCAGAGATCCCTACGTTGTCGAAGCAGCCTGGCAGCTAGCTGAGCAGCTGTCGGTATCGTGCTCAGCAGTCTCAACGTTACAATTCGTCGGTTCAATGTATTTCCCAGCGAACGACGTAGAGGCAACCGCGCGGGAGCACCTCGATCATCGCCGCACGACCTCCCCCCCCCTCCGCCAACTTCACACACACACGGCGACCTGCCTCGCAAGCCGGCGTGTCTCCCCCCCCTCCAGATCAGAGCAGCGCGACCTGCTTGCACTGTGCCACGCCCGCGCGGGGCAACTGCCCGTCGCGGCGCTGCTGCACGCCCTCGCCCGCGAAGATTGGTGAGCGCACCTCGAGGCCCAGTCGCTTCTCCATGACGGCGCGCATGTCGACAGAGTACTCGGACATGCGAGGGTCTCCGAGGTAATCCTCGAAGTCGATCTTGTCGTCGCGGCCGAGGATTGTCTCGATGCCGAGGTTGCTATTCGGCAGGCCGGGGAGGCGCTGGACTTGCGAGAGGATGTCGACCTCCATCCGAATCTGCATCGGCAGGTGTTTGCCGTACATGCGGCCAAGGGCGTAGTGCTCCGTCTCGATTTGGTTCCGTAGCCAGTTCTTCTGGATGTCTTCGACGGGGTGCGCCGAGGGCTGCATGTACACCCGTTGCGAGACGGCGCGGAGAGACGCGTCGGACATGGCGGGGCGCAGTCGAAAACATCCAGAAGAACTGGCTACGGA
>79
GAAGGGCGAGGAGGCGCCGTCAGTGGTAGAAGTCTGTAGCGACGGGACGAAGCGGCTGAAGCTCACAGACTTCGGAAAAGCTGCAGCCGAGAAAGCCCGGCAGAAGGCCGAGGAGCGCGCGGCGCTTGTGAGTGAATGCTCGGAGCGAGGCGAGGTGTCGTTGCAGTGGAAGCAGAGCGGCGGGGAGAAGGTGGAGGAGCTCCTGGAGCATACGACGCTAGTGGACATGCGCTACCTGTGCGATCTCATACTTTTCAAGGGCATCCTGCCTCGCTGGCAAGAGCTTCCAGAGGGCGCCAAGATCACGAAGGACACAGTGTGGCGGCTGCAAGGGATCATGGAGTTCCTGCCTGTCATGGTGCTCTCATACCCGTGGTCGGACCCCTTTCATCCTGACCGCATGGGTGAGATGCTAAGATGCCTTTTCCCCGTCTTCTGGCAAATGCTGGGCAAGGTTGACTACGACCAGCGAATGTATCCAAAAGAATTGGGCAAATTCCCTACAGTTGGCGTGATGGTGGACTACGCATCGCTCCCTCAAGTCCCTCGGACTGAAGCTGAGCAGGCGCTCTTCAATCAAGGGCTCAGCAACATGCACTTTTGGTATGCGCATCCATGCACGACAGTTCTGTGCGTCGACGCGCCACTGAACAAAGCAGTTGAATATTCCAACATGAAAGGCTACTACGAACGCGGCTGGTGTTACCTGGAGAAGCGGCTGAGTGCCCTCGTCAAGGAGAACGAGTTCTTCCTCTCTTTGGGAAGTGTCGCTGATATCCTTGCGGAGTACGACTCGTGGGCTGCCGCAGACAAATTCAAAAAGTTGGGTGACTACGACGACTTCAAGACGACCCTCGCGGCGGGGCGGCTGCCACCAATGAGTCCAGACTCCGTCGCGAAAGAAATGCGCTCTCAGATTGCTTCTGGTGAGCTCAGCTTCTCATACGCTGCTGACGCGGAGGTGGTCATCGAAATGTACCGCAAGGGTTTCATAGAAACCTTTCGTCAGTATAAAGTCTACAAACCAGACGCCGACATGGTCGATTTCAGCGACCTTGGCTGGCGAGACTCAGATGCTTACATCCTAGCAGATGCTCTCAAGTTCATGGCAGAGAATGATTGTGCTCAGGAAGGACTACACTTTGATGTCGGCATCGATGGAGTGGCTGCGGCGGCTGCCGGTGCCTTAAAGAAGGGTCTTGCCAACGACTTCAGCCCAGCGGCACGTCAAGCTCTGCTTGATGCCGCTCAGCAAGCTGGTGTTAAGCTGCACTCCAAGTTTGAGGAAAATGATAAAGACAGTCTCATGTGGAAAACAGACGCTGAACGCGAGGCGTTGCGAGAGAAACGTCTGAAGAAGCTCTTGGACGAAGGGCACGAGAGCGTCGTGCGCATGTACGACAATCGTTCTGAGTAGGCTCACGCTTACCTTGTCTGACACTGCTGGGCGTGCTGTACCCTGGTAACAGCAGAACAACGACCAAGCAAGCACCCACAAAGTCGAACCTGCACGTAGAATGATGAGCAAGCAAGCGCCCACGAAATGGAACCTACATGTAGGTCGTAGCACGACGAGCAAGCAAGTACAAAGTCTAAACAATCGCACTAAAGTTTACCCCCAAACTTGGGCAGGGTGTTTGTATGCAACATATGAAGCATGTG
>54_1
GAGGGCGCCCTCGGACAGCCGCCCCGCGAGCATCCGCGTGCGCACGAGCTCGAGCGGCGCGACGAGCGTGCTCGCCACCAGCCTTGCGCCGCCGCCCGCGAGGAGAGGCGCGTACGCCGGCGGCAGCTCGACGCGCTTCAGCCAGTCCCTCGCGGCCTCGTACGCGCTCAGGTACAGCACGGTGTTGGGCACGCTCATGAGGAGCGTCGGGCGCAGCGCCCCCCACAGGCCGGCGACCCCCTCCTCGCGCGTGATG
>11
AGAGCTGGACCATATCTTCCACGCTCAAGACGTCAAGCTAGGAACCCAGCCACTATATTAAGTATTATTGCTCAAGTCACGCGCTCGTCAGAGGTGCTGAGTGACATGCCTTAGGAGCCTATCATTAGGAACCAAGTGTGGCAAAGTTCTCGACTACGTAGAACTTCCAGAAGGCAGGAACGCGTAGGCGACGTTCCCATGGTCTATGCGCTTATTACTGCGTTTCAAGTAGCCATCATCTACCGGTCCATCCTGTCCCTGCGCGCCCACCGCCTCGCCGCAACGCCTCAGATCACACTTTGCTTGGTCGTGCCGGTCGGCGGCACTTGTTGATTCGCACTCCGCGCCGCCTCTTCCTCCGCCGCGCGCGCCTCCTTGCGTCTGCGAAGCTCTTCCAGCGGCACGCCGTGCAATTCCTTGCGGTAGTAGATGAGCCACTGCGCCACCTGCGCACGGCGCGTCATGTTCGGCGTGAGCCCCTCCAGCTTGAACCCCGCCCAGCCGAGTGGCTTGAGCGTCTGCCGCAGGTTGTCTTTGTGCTCTTGCGGCACCGATCGCTGCAGCGCCTGCACCGCACGCAGCACCGGCTCGTCCACCTCGCGCGAGTAGTCGCGCCGCACGCCGATCAGGTCGGGCGGCTGCGGGTACTTCTTCCGCCAGTTGGGGAAGACGTCTGTGGCGTCCCACTCGCCCTTGCGCTCGTCGTACTTGTAGCCGAGGTACTTCCACGCCAAGGCGTTGGTCTCCTCGTCGCTCGTCTGCTGCAGCACGATGCGCAACAGCGCCTCGTCCGAGAGGTCGGCGGGCGGGGGGAGCGCCGCGCCGCCCCCCGCGGCGGAGAGGGCGAGCGGCGAGGCGCAGCGCGAGGCGCAGCGCGAGGCGCGGCGGGGAAGAGGAGTGGTGAAGGAGTAGGCGCTCGCGAGGGCGGGGAGAGCGAGGAGCAGGAGGAGCATCGTGGGAGGGGCAGGGGGAAGGGAGAGAGGGCGGCGGGAGAGTGAGGAGAGAGGAGGGAAGGACAAGGAGGGCTGAGGCGAGGCGGCGGCGGAGGAGGAGGAG
>82
TCTCGCTGGTGGTCAACGGGGCGAGCTCCGTCCATCTCGACGATCGATGCGGGTCGCCGCCGTCTCTTTCGTTGCGCTCACGGCGCCCGCTGCCGCGTGGGGCGCCTCCGGGCTGCGCTCCGCGGTCGCGAGCCAGGTGCACTTTCGCGGCGCCCGCGGCCTCTCCATGTCCGCGGCGGACGGCGCGTACGGCTTCACAGTGAGCGATCTCGACTCGAATGCTCCTGTCGATCTCGCCAAGTTCAAGGGCTCTGTCTCGCTGGTGGTCAACGTGGCGAGTAAGTGAGGGCTGACGGACACGAACTACAAGGAGCTGCAGGAGCTGTACGCCCGCCTCGGCCCCAAGAAGTTCGTCGTCCTCGCCTTCCCTTGCAATCAGTTTGGCGGGCAGGAGCCAGGGAGCGCCTCGGAGATCCGCAAGTTCGTGAACGGCTATGGCGTGAAGTTCCCCATGTTCGCAAAGGTCGATGTGAACGGGCCGAACACGCTCCCGCTCTACAAGTATCTCAAGGAGAAGAAAGGCGAGCTCCTGGGAAACGACATCAAGTGGAACTTCGCCAAGTTCCTCATCGACACGAACGGCAATGTCGTCCAGCGGTACGGGCCGCAGACCAGCCCCTCCAGCATCGAGAAGGACATCGTCGATCTCCTTCCCGCCTAATGCTGGCGCAGTTCAGAAATGCAAGCGCAATCGCAACAAGAATTGCGTAGGAACCCAGATTCCAAGTGAGGAGAGGGAAATGGTGGAACTCTCGCATGAGTATGCACATGATGAGCAGGTCTCATAAGTCCAGCTGTCGCTGAACGAGCGTGCCTTGAGAAGCATTACTGTATGCAGAGAGTAGCCACACCAGTCCATCCATACACGAGAAAGGCATTTCGAAAATGTGTACGATCCTAGGAACGCTTACTACGAACCTATATATATAGGAACCTACAAGTTTGTTAA
>75
CTGAGTGAGGCACAACGAGCAGCATCACGTTTGCTCGAGTGCATGCCACTTCACTCACATACCTGGTTTTGCCTAGGAACCTACAGCACGATTGCGAATGGTTTGCTCAAAGGCGGACTGCCCACCCGAAAGGAAGCACGGCATTATCACATGGTTCGAGTTAGGAAAATGTGCACAAGATGGTGTATCATCGCAACGCGACCACTGAGGAGGGGCAATGGAAGGCAACTGCTGGAATACTCGGATGCGCGGCCGAGCACCAGGTCAAAAAGTCATTGAGGTCCAGCCTGATGGTGTACACAATACCAAGCCCATTGCTGCTGAGTCCTTGCCCCTTTCAGAGCGCTGCTGGATATGAACAGATCGAATTGCGGCTCCTCCAACAAGAGCTACTGCCCACGAGGCACTCCCAATGAATGGGCATGCCATGCAGCGAGCGACAAAGCCCATGCTGGGCAGCCACACTCGCTGCGGCCCGAAGAATGCATTTGCGGACCGGCTCTAACAAAGTAATGTAGAAAGAAGGTGAGACTCGGCCGTTCACGCATGTTAGGAGAGATTCATTGAAAGCTGTTGGCGTTCGTGGTGCGCATATTCCAGGCTCACACATCCACGGCTTTCCCATGAAGAAGCTGCGCTTGAAGTCGGCCGCGGCAGAAGCTCTCTGGTCATCTGCTATGGCAACGAGTCCGTCCTTGCCCTGCAATTCGAATGCGCGCACTCCTTGCGCGTCATGGGCGGCGACAAGCCTTCCTCACCGGAAGGATCGAGAGGCGA
>91_1
TTCCCCTCCCCACCCATCTCACCCTCGCCCTGTCGATACGGTGAAGAAAGGAAAGCACTACGCTCCACACTTCACCTCCTCCACGCCCTCTCTCCTCGCGAGCATCGCTTTCCCCTCCCTGCACTCCTCCTCGCCACCCATCGCCACTCACACCTCCGCTGCAGCCCTACAGATCGGCCTGTCCTCTCCTGCCCAGCCGCTGAAGACTGCGTCGCCACCCCGCGACGCACAACCCCTACCCACAGCTTCCCCCAACCCCAGCTTGCGGCGCCACCGCAAACCACCATGCTCCTGAGCTACAGAGTCGTCGGCGTCAGCTCAGAG
>91_2
ACCCCGCGCGAGAGCTCCAGCGGTACTCCGCGGACTCCCGCGGGTGGCAGAGCACCCGGTGGTGCGAGTTCCCGCAGGAGCTCGTGCTGCAGTTCCAGGGGCGCGTCATGCTGCAGCAGGTGCAGGTGCTCTCGCATCAGTTCAAGATCGCCTCGCGCGTCGAGCTGTTCATGGGCTCCCTCCCGCCTGGCACGCCGCCGCCGGTGACGGGGTGCGCGGGCGCGAACTTCTCGCGGCTCGGCCACTTCTCGCTCGACTCGAACGAGCGCTCCAAGTTCCAGGCGCGCGAGCTGAAGACGGTGTACGTGCCACAAGCGACGGAGGGGCTGTACCTTCGGCTCGTCCTGCACAAGTGCCACGTGAACGAGTACAATCTGTACAGCCAGATCGGCGTGCTCGCCGTACGCGCCATCGGCAGCGGCCCCGGCGCGATGAGTGCACAGCACGCGGAGCAGCGCGACTCGATGCCCGCCCTCTCCGCCCCGCCAGCGTACTTCTCGAGCGACGCGCTCGCGCTCGACCCGGCCACTGCCGCGATGGTCGCCGAGCTGCAGCGGAAGAAGGACGCCGCGGTAAGGGCGGAGGACTACGACGAGGCCAAGCTGCTCAAAGACAAGATCGCGGTGCTTCAGAAGGCGGGCGCGCAGATCGCAGAGCTCGAGCGGCGCAAGCAGGACGCGGTGGCGCGGGAGGACTACGACTTGGCGAAGCGGCTGAAGCAGCAGCTCTCCACGCTGCGGGAGGAGGCGGGCCTCCCTCCCGCCGCCGCCAACGCACAGCTCTCTCCTGCGCCGC
>101
CGCGCCACTTGTGGCGCTGTTGCCGCCGCCATGGGCCCACTGCCCCCGGCGCCCCGAGGCTTGCGCGGGGTCGACGGAGCGCGGCGCGTGGTCATGACACAAACCGACGGCCTTGGCCTCCGCCCATTGCTTGCCCACGTCGCGTACACGCCTCCAGGCTGGGCGCGAGGCATGCGCGCGCCTGTGCATGGCCGGATTGTCTTATCCCACGCGCCGACGCCGGTGATGCCCTGGCGCTGCCCGGCGCTCGCGGAGCTGGGCGTCGAGTGGTCGATCAAGCGCGACGACCTGAGCGGGCTAGAGCTCTCGGGGAACAAGGCGCGAAAGCTCGAATTCCTGCTGGCCGAGGCGACTGCAGGAGGGCACGACTGTATAGTCACCGTCGGCGGGATGCAGTCGAACCACTGTCGGGCTACCGCGGCGGCAGCGCGGCTCGTGGGACTTGAGCCACACGTCGTGCTGCTGGCGAGCGACTCAAAGGCGGACGACGACCCTGGGCTCGAAGGCAACCTTCTGGTCGATAGGATGCTTGGTGCGACTATCCATATATGTGCCGCCTCCGATTACTTTAAGGCCGGGGGCGATCTCTCCGCCATGAAGACCATTGCCTCAGAGGCGGCGCAGCAGCTCCGGCGGGAAGGGAGGAACCCGTACGTGATCCCCGTGGGCGCATCGAACGCGCTGGGCACGTGGGGGTATGTAGACGCGGTGGAGGAGCTGCGGCAGCAGTTCCGGCTGGACGACGGCGAGGCGCTGCCGTTCGATCACATCGTGATGACCACAGGATCGGCCGGCAGTGCGGCGGGTGTGGCGATCGGCGCGCATCTGTCGGGGCTCGGCGCGCGGGTGCACGCCGTGTGCGTGAACGGCTCGGTCGACGAGAAGTACGCGGAGATTGGAGCGATTGGAGAGGACATGTGCTGCTGGGCCGCGGGAGAAGGGAGCGCGAAGGCGAGGGAGCTCATCACGATCCACGACGGCGCGGGCCGCGGCTACGGCGTGTCGCAGCGCGCGGAGCTCGAGTTCGCCGCTCAAGTCGGTCCGGCGAGCGGAGTGCTCTTCGACCCGATCTACACGGGGAAGGGACTGTACTACTTCTGCGAAGCCGCCAAGCGGGCGCCCGACCAGTTCCGCAACACGCGCGTGCTCTGGTGGCACACGGGCGGGATGTTTGCCATGTGGGCCAAGAGCGCCGAGCTGCAGCCGCTGCTCCCAGAGAGCCAGGTGCGCCGGCTCCGGCTACCACACGAGCCGACGAGAGCGGGCTTCTCTTGAGCGAGCTTTACTTGCGCTTCATGCGTTCAAGATTGTCGTTTGCTCTCCGCTCCCACATGTTCAGTACGAAGGGCCAGTCTGGCCTGTATAAGTAGGGCGAATCGCCTAGATGCGCGCTCCGCGTACAGATCTTGACACTTGCACACACTGTGTAATCAAAAGACCTGTTCGATGATCC
>112
CTTCCAGCTCTCCTCGCGCTGCTACTACGACCTCAAGGCGGCGCAGTTCTTCAAGGATGGCGTGTGGTACCGCACTCGGCCTCCCTAGCCGGCCGGCGCACTCCGCCGCGGCGGGGCGCACGGCTGTGGGCTGCAGCCGCCCGCAGCGGCGCGTGTCGCTGCATTCCAGTCGCGAGCGAATTATTATTGCAACGGACGCGCGGTAGTCAAACTGCGTGTCTACGAGGTTCCTACCATCCATCATCCTTGTGCGCAAGCGGCGCGCGTGCTGATGGGCTGCTTGATGTGAAAACTGAAATCATGAATCTCTGTTTGGACTCCGGTCTCCCCTCCTTCGAGACTTCAAAATCGAAAGATCTGAAGCGGAATACCAAGGTATAATATAGCAATCACTAGGTTTCATTCAC
>115
TCCGGAAGCGGCGCGCGATGTCCACCGCACTGCGTGGCGCCTTCGGCTCGTTGAGGAGCCGCGGGATTTCTTGTAACGTGCCGAAGGTGACCAGGCCAGCGTACTCCTGCTCGTCGCGAGGGTAGGAGTGCTCTGAGATGACTGTCGCGCCGAGGCTGAGCAGGATGGAGAGGCGAAACGATTCGAGCGGTTGCGTCGAGCTGTGCCCGTCCAGTCGGCAATGCTTGTGGAGCGTCAGGTGAGTAGCCCTTCGCCCCACCTCTTCCCACCACAAC
>81
TTAGGAACCTAGCAGCCTTATTGACGACCGACTCTTTTCACGCTTCCTAGGAATTCCCTATACGCGCTACGGTACAGACCAACAGACGATGATGGCATGTTCCTAAATAGGAACCTAGATAGGGTGGAGGAACCTTAAATAGAAGCATCTAGGAACCTTTAGGCTATTTAGGCTACACTGCTGCTCCTGATGTTGGCTCCAATCTGCATGCATTCAATCAACGGTTGGATGCATGAGCACCTAACTGCAAACATGATCAAGAAAACGTATTCCAACCAGGGAAACACGGCACGTACTACAATTCGCACTTTTCGTTCTCACAACACCGTTTGACCACCTCATGACATCATGATCATCGGCGCTCTTTTCGCAAAGCAAGTAAGCATCCCTAACTGACGCATCTATGGATCAACCTTGGTGCTCGGCCTCGATTAATCATTGCTCCACCTCGCATACTCAAGGGCGTTCAACCAGAATGGGCCTATGTGGCATCTCGAGGAAGCTCTGACCTCCCAAGCCAGGCAGGCACAGCAACGATGCTCCTCGCAATGAGTTTAGAACTCAAACATCAGGGCCCAAATTGTACAGCACGATACCATATCAGCGCATCTTACATCGCCTGAAGCTTCGACGGCGCGATCGCGGGGTTCGCCTTCAACAGCTGCTGCTTCCCCAGAGCCTTAAAGTCGAAAGCACACTCGTGCTTGTCCGAGTACCGATGTTCAGAGCAGTAATAGTACTCGCACTTGCATTGAAAGCCGAGCAGACCAATTTTTTT
>109
GAGGGGAAGGGATGGGAGTTGGGTGGGATGGGAGAGTGGGGAGGGCGTGTGTCGCTCCCTTCCACGGAGCTGTTCTCACTTGTGTGCGAGCAGCAGTCTGCAATGGTAGGCCCGTAGGCCGCGCGAGTGCGCTCGTACGCCCTTGGGCGTTTCCTCACAAGGAGGTGTTAGGTGTCGCGCACGTCGCCCTGCCACTTGCGCAGCTGGGCGACGTCGCTTGGCCCTCTTGCCAGTGGCGGCCGTCGCGGGGGCGGCGCCGCCATGGAAGAGGGCATTTGAATATGCC
>94
CTCCGCCTCGGCGGGCAGAAACTCGCCCGCTGCCGCTCACGGCACATCTGATGGCGCGCCACCACGTGCGTCGTCCGAGCTCTACGCCGTCCCTGACGGACGCGATTCCGCCTCGGCGAAGGCCGCGCAGCTCTACCCGCCCTCTGGAGTCCTCATGGTGATCATGCTGCAGTTGGCGCGCGTTGGGCTTCTTCGCAGCCGAGAGTGCGGTCAGCGGGCGCGACCAAAGTTTGTTTGCGTCGCTTATACTGACCGGGAGCTCACTTCTGCTGACAGACAGGCTGATCATGAAGGCGTCTCTTTCGTAACTCCTCGCCATTACATGAATGGAATTGTGGGACGGAAGTCATGTTGTCCAAAGGCTTGGCGCAATGCTGCAGGGCAGAACATGCCTTACTGGTGCGATCCGCACGTGAATGCTACTATGCAATCGCAGGCTCGCTTCCTCCCGGCTCTTTCACATGCTTCTGCAACGCATTCGAAAGCATTTGCAAGAGGTCATTTGGATTGGCTTGTTCTTGTCGATGATGATTCTATATGGCGACCAGCTCGCCTGATCGAAGCCTTGAGCAGACTTGATCCTTCCGAAGCATCTTACCTGGGTGACTTCGTCGATCGTCCTCACACGCACAACACATTGACCTGGCCGCCATTTGCTTGTGGTGGTTCTGGCACAATCTTATCACGTATGGCAGTCCAACGAACGAACTTCACATCTTGTGCCCAACAACTTGAGGGGCAATGCTGGCAGAGCGACTGGGCGATCGGAAAGTGTGTGAGTGACGTAGGTGTCAGATATGAGCGCAGCTTCTCCTGCGATACATGTCGGTGCTCCACAAACAAGTTTTCCATGCACCGTATCATGAGCAAGCAGCTTCCTGATTCGTTCCAGTCAATGATGCACGGCAAGTGCTACTTCTCTCAACTCACTGCCACTTGCGGGCACGTGGCTCGCTTTCCCTCGCAAGTCTTGTGCACTGCGGAAAGGCAAGCTGCCATCTCTCATGGATGGCCTGCCAACATTTGTGACAACTTCGAGGGAGCGACGCGCGACGTGCGTTACAGCTCTCCAACAGCTAGGGAGATCCAGGAGGCTGACGCGCTGCTCGCGAGCACGATGAAGACCAGTGACGCCTTGAACAACGACACTGCTGCTGCTATCCACTTCAACCTGTCTCGACATCTTCCAGTTGGTCGGAACCGTACCAGCGTCAAGCGAACGGCATGGCCATGCGCCGGGGTCAACGTCGATTTTGACCGCAGAAGGGAAGAAAAAAGTCGAAAAGTTCTCGAGGTTCGAGCTCTGGATGACATCAACAAAACAAGGGCAGGGACTGGCAACTGGGTGACCAGTTTGTTTTCACAGATTACCGCCACGACTCCGGCACCAACGGGAAAATACAAAGAGGCGGTAGTACTCGTGAGTTCCAGCAACATCACGAAAGGAAGTTGCCTCCTCGCGCGAATCAAAGCACTTGTCAGCTCGCGGGGAAACAGGGATGTGGTACTCTTTCTCTCACGTGCAGCGATGGAAGCCGCAGAAATGACTGAGCTGTTTTCGAGTGGACTACATGCTGAAACTCAACAATCAGACGACGCTGTGTTTCAGAGTTTTGGTAGCTCATCACGAAGCGAAACATCACAGTCCCCTCGAGTTCGTGTTATCATGCAACCAGATGCTCCTCCCAAACCGATGGAAAGTTTTGGAGATGAGCGAACGGGCATGTCCAAGTCGAATTTCATATGGTGGCTCGCAACACAGCATGACTATGAACGGGCTTGGCACTTGGAGGATGATGTGCTTTTTACAGGCCCTTGGAGAGATTTGTTCGATAGGTTTGCGCAGGATGATGCGCAAATTATTGGCAGGCTCACCGATGTCGACGTTTGCGACCACTTTGGTTGGAAGGACAGATGCCGCATGAGCGGTGGTGAAAGATGCTTCTCGGGACCTGCCAAACAACCTTGCCGGCTGTGCAAGACTTCTTGGCCAATTCTTCGAATGTCTCGACCTCTTGCAATACGCATCAAGGGTGCGCTAGTTGGTGGTGCACAAGGTCATCATGAAGCATTTACAGGCGCGATCTGCGCTCGACAGCCCAGGACTTGTTCTCGTGTCTCGTTCTCCACTGAATTAGCTCCAGCCTTTGCGCTCGGAGGCGAGCCCTTATTTCGGCCAAAAGCAAGCGAGGTCGATAAATCAAGATTTAGGCGCTTCCAAACACTGCAAGGCCTACTGCAAGCGTTCAGCCTAACCTCTGTGCAGTATGGGCGTCTTTATCATCCGGTCAAGTGCCAAGCAGACGATCGTGCTGGGTTTTATCAGGCTTTTTATGCTTCACACCGCGAAACACCTGAGCTGGCATCCGTGCCGGTCGCACAATTATGGAGCACGCTCCTTAATGTAAATGGAACCTCCTAGGAACCTAAACTGTGCATTACGCGGCATTGCGCGCCGTTGAACATCGCAACGACGACAATTTGTGCAGGTATCTCAAGCGTTCGCCGCTGAAACCTGAACGGGTGCGAAGCTTGAAGTAGGGTTAATGTACCAAGCTAGCTGAATCCTGAGTAAAGGCGACCGACTCCGTTAGGAAGCTCATTCAAACATGGATAGCTAGGGAAAGAAAGAATGTCAATGAAAATACAACGTACGGTCAGCAGCTAGTTAGTTCCTGGCCACATATTCTTAGGATAGAAACCTAATCTAGA
>120
CCTGGCGAAATCTGCTTCGGCGCATGCATTGCCCGAGGCTACCTGAACCGCCCAGAGCTTACTTTGGAGAAGTTCGTGAGCAACCCGCTTTGGTCTGCAGAAAAGTGGCGCGAGCTAGATGATTGCAACTGGTTTGGCCGGGACAGTGTCCTTCTATCGTCAGTGGAAGCGATGGCGGATTCTGACGCCGACGCTGGTCCGATGCAGCGAGTGCCAGGTATACCAGAGGCTCCCATCATCTACCGCACCGGCGACGTCGGAGTTGTTCTTGCTTCTGGAGACCTGCGCTTCTGTGGACGCCTTGACCGGCAGGTGAAAGTTCGAGGCTATCGCATCGAGTTGGAGGCTGTGGAGGCAGTTATGCACGATTATAGGCCGCAGCTTGGCCTTTTGTCCGTCGTCGCAGTTCGATCGGCAGAGGTCGAACTAGAAGAGCTCGTCGCGTTCATCGCTCAAGAGGCCGCC
>26_1
AGCACGGCGCGCTGGCGCCCTGGTTCGCCGGCGTGGCCGGCAGCGCGATCCTCTACTTCCGCGTCTCTCACCTCGACCCCACCCCCTCCGTCTTCCTCCTCGCCCCTCTCAAGGCGGCGCCTGTGCTCGTCCTCAGCGCGATCTCCAAACAGCTCGTCGCCTTCGGCGCTGTGGAGAGCTACGCCACCGCCATCGGGAGAGGGCTGCTGTGCTCCGCCGTCGGCGACGTCCTCCTCGAGCTGGAGGACGCCTTCTCCCTCGACGCCCTCTTCATCGGAGGGCTGGTCAGCTTTCTCGTCGGCCACTGCTTCTACATCTCCGCCTTCTCCTCCACCGCGCGCCGCGAGGACGTCCGAGCGGCGG
>26_2
CCGCCCCCGTCGTCGCGTACGCGCTCGGCCTCTCCGCGTACCTCTCCGCGTACCTCCCCGCGCTCCTCGTCGGGCCAGTCTTGCTCTACGCGGCAGTCATCGCGGCGATGGCGCTCTCCTCCCTCTGCCGCGCGCTCGCCCTGCCCGACTTCGCCTCCCGCTGCTCGTACTACAGCGGCGTCGCGGGCGCGCTCGTGTTCGTGGTGTCGGACTCCGTCCTCGCGGTCAACAAGTTTGCGTTTGCTGTGCCGGCGGCGCACGGTGTAGTCATGGCCACGTACTACTTGGGCCAGCTGTTGATCACGCTGTCTGTGTGGGGCGCCCGAGCACCCGTGGGCAGCGCGCCCTCCGCTGAGGGCGGTCGCAGTAAGGCAGATTAAGGCGAATGCGGCCAACTAGAGGACGCGTAACGCATCGAAGCTTTCGGGCGTGCTCGATCAGCTACGATTCTCCCTGGTCCGTCCCGTCTCGGGATACTAACCGACTACGCGTTCACCTAAATAGGGGTGCCAGGGGGGTGCAGCTCTTATTAGCTCGGTGGGGTTCTCTGAGCGCCCATGAGCCATGAAAGTCAGAGCACAGAGGACTCAGAGAGTCAGAGTAGGTTCCTAGGTCAGACGGCGAGA
>122
CACGAGCAGCAGCACCACCCCCTCCCCGTCCTCCCCTCCCCCTACACCTTCGCTACTTCTGCTTCCTCTCCGGCGGTGCGATCAGGAGAAGCATGTCTGAGCTTCCGGAGCTGTCAGACTTCAAGCGGCAGCTTTGCCTCGTCGAGAAGCAAATCGCAAGCCTCCTGGATAAACGGCAAGCGCGTGCAAACCAAAGCACCGCGCCTGCTGCAGAAGGGAAGGCGGAGGAGGGGAAGAGAGGTGGGAA
>123
GATGCGTCGAGAGCTACTGAGGCCTCTGCTATTGATGGACACGCTTCGGTCACTTGGGACGTTGGCATCGACCGCTGCCCCATAGCAGTCGTCAACTCTCGCCTTCTCCTCGCCACTTCCCCTTCGGTGGGCGACAACTTGTCGATTTCTCGAGGGTTCCCGATCACTTGGCAGGCTAGTGGTCGAGACCGCGCCATCGCGCCAGCAAAGCACACGATGGCTCGCGGGCTTAGTCCTGCCCGGTGCAGCAAATAGCGCTCCCACCCCCGACCCGGCCGTGGCACCGCACTGCCGTGCGCCACCCCTCTTCAGCCTGGTCGCCCCGGCCCATGCAGCTGTGCGCACGATTCTGCTCGTTGTGGCAATCACTGAAAACTCCCCCATGCGGCTGCTTGTGCCGC
>114
CTAGGAACCTAGCAGCAAGGTAGGTCGCTCCGCTACGATGGTCCTAGGTTCCTTTCCAAGGTTCCTCCGGAGTATAGTGGTCGTGAATGAAATATGAAACATGCTGCTGTGTATGAACATGTGCTCGCGAGCTACTAAACTAGGTGGAGATAGAAAGGAACCTAAGCCGCTAAGGTGGATAGGTAGCATAGGTGGGTCGCTTCCGGCGCCGCCGCCTGTGCCGGCGTCGCCTCGTGCTCCAACAGTCGCACCAGCGCTTGCCTGCGGCTGGCGCGCCCGGCTACGACACCCAGCGCGACTTTGTGTGTGAGGTGTCGGAAGTGCGGGGCGCGTGCGGTGAGGATCAAATGTACACTGAGGACGGAGCCGGGTGAGGGGAAATGTTTAGGAGCCCTCAGGCAAGGCCTCGTCGCTCGCCACACGCATCTCCTCCGGTAGTATAAAGCCGTCGTCCTCGTCTTCCGATGGCTGGTCCGCGTTCCGTGGTGGGTGGTACACGCAGCAGCATTTGCTCTTCTTGCGGCAAAGCTCCTCGTTGTCCACCACGTCGCTGCTCCAACGCACGCGGCGCTTCGAGCGCAGCCTCAGGGTGACTTGCTGCGGCTGGCTCGCGGTGACTGTTAAGGTGCTCGTTCCCATAGGTGGGAGTCGGGGGAAAGGGGAGAACAAGAAGAAGAAGGAGAGGAGAAGAGGAAAGTAGAAAG
>107
GCTATCTGCTGGTCCACCCCGGTGGCCAATGGACCATTGGTTGGCTTTGCTTCATTTAACTAAAAGCTTTTCTTTGGGTTCGTGCATCGTGGACGTGGGTCGAACCGTTGACTAATGGCTGACCACAGTCTGGTTGTTAGACATCATGCCCTCCTCAGATGGACATGTTGACTGTTAAGCGTTATTGTACATGCTGAGGAGCACAGAACCAGAAGCTGAGCCTCATGCACAGTATATATATGCAACGCCACAACAATGAACAATTCGCTCGCGGGCGGCATCGTCTTCATTCAAGCATGCTTCGGACTCATTCTTTTGTTGACTGAGGATCGGTCGAGCTCATTCATGTCCCGTCACATGAGTGACATGTTTGAACCGCTCGTCATGCATTTAGGCAGGCTCCTTCGAACGTTCCTAGCGTTGTAGTGATGGATATACGAGATAACTTACTAAACTTAGCACTATGCAGCATTGGCGGCTTCTCCTGTGATTGGCGTACGCACGATGACGCCAGACTCATGCGGGCGGTTCTTGATGAGCTCATCTGGGCCGTATAGACCATGGGGTAGCC
>17
CGGCGTGGGCGGCGTGCGGAAGCAGAGGCGCGCGTGCTCCCGCACTACTCGCCGCCCGCGCGGCGCCACCGCGCCGCTCGAACCAGCAGGCGTCGGCCGAGTCGCACCTCTTCTCCGAGACGGACGTCCTCCGGCGGCAGCTGCTCTACCGCAGCAAGCAGCGAGGATGGCTGGAGATGGACATCATGCTGGGCACATGGGCCAGGGACAACCTGGCCTCTCTCGACGACAAGGAGCTCGAGCTCTTTCAGCAAGTGATCGACATGGAGAACCCGGATCTGTACAGGTATCTCACCGGGCAGGAGGAAGTGCCCGCCTCCATTGATAACAAAGTGCTTCGCACCCTCTGCCGCGACTTGCGTCTCGCTGTCGCACCGAAAGTTTCGGTGGCAAGCACCGCAAGCTTTGAAGGTAAGGTGTGGGAGTGAGCTGCTGCAGTCCATGACCACGGACTCGACGGGGCAGTTCGTGAAGTGGTGAGATATGTGTTAGTTTACTTTTTCGTACTCCTGAAACAATACGTTCTCATGTTTTCTCATGAGCAGCACCGCGGACCAGGTCTGAGGGTTTACCGATCTCAAACGGGGCCCATAGGCTGACTGAGTGTCGGTCTACTGAGTTCAGTGGGTGATGCGCAGCTGGCTACTAGCCCATTCCATAGGTAGAAACTGTTGAACCTAGGTTCCTACTTCCTAGCTTCCTACGCGTTAACGCGTACGGCTCGCGGTGCACCCTGCGTTTACTTGATTACAGTAGTACAGTTCTCAAGTGTTCGTCAGTCTATGCATGTGTGTAAAAATACGTGTTCCCTGAGGAGCGAAATAGCTCGGTCTCACACACGCATTCATCCCGGATAGGAACCTACGTGCGTCCAATGTTTTCTTGACAGTCGTAGAACGTGTACAAGACGTAAACAATGAAGCGCATATACGCGACAAGTTCGGGTTGGTCACTTGGTGACCATCAGAATATCTCCACCGTTCATACTCATTTATAGTGAAAGATCCGCCCATCTGGAAGGATGCTCGACCATCAAAGGAGTCATGACGGATGTTGGGGAGCCCATCATGCCATTTGCATTTAGCTGATCACCTCCAGATGATTGCGGTGAGCAGGACCCAACCGCTCCGTCGGCCTGCGCGCTCCACTTACCCCGCGACCGACCAAACTCCCATCGGTCTTTCGAGATCCAGAGCTGCGGGTGCTCGCGTGCCGCGACTGCAAGTACGGAGGTGTGCATCTTGGCGCAACGGTTGAGACGGAGCCGGCGCAGAGACACGCAGCCGGAGG
>95
TAGGTTCCTAAATGATTAATAAGTAAGCCACCAGCTAATATTCCTAACACCCACCGTACCGGCATGCCATCACAGGAACCTGTGCCCTGGCTCGTGCTTGTTTGCGTAATCGGCAACATCTTCAAGTCTGAGCCCGCAGCCACGGTAGGGATTCATAAGGAACAATGATGGTGCCTTGAACTTCGAAGAGCACTGATTGGTGCTCCGCAAACGGCTCCGCCGCTCGATATAACTGCACCTCAATCAGGGAAGGCCCTAATGGGGGGTACGAAAAGCAACGGTCTACTCACAAAGAGTTGAATGGATTCGTCGCATCTGCAAAGGATCAAGTAGCCCAAATACGCACCGCTCACTCATCTGGTGGAGGCGGTGGCGGTGGTGGGATATCATCTGGCGGCGGAGGTGGAGGGATATCCAGGGTATTTGACATCCCGAATCCAGGTGGTGGCACTGGATAGCCTTGGGGTGGCGGAGCTCCGAAGCCAGGTGGACCATAGCTCGGTGGTCTCATCATTCCCATGGGCGGGTAGCCCGGGGGAGCTGCGAAGCTAGGAGGCATACTTTGCCAGCCTGGCGGTCCAGGTGGCCGCATTGGCATGCCAGGAGGGACCGGAGGCAACCCATACGGCCCTGGAGGAGGGCGTGGAGGCATAGCGCCAGGAGGAGCAGCCCACGGAGCGGGTGGGCGAGGCCCTGGAGGAGCTGCAGGCGGGATGGCTGCCTTATTGGCACCACCAATACCGCCGTCAGCCTCCGGCCTAGCCCACGGTGCTTGCGATGCGAGTGCAGCAGCATCCACGGCGGGCGGTGGAGGGGGCTCTCCACCTCCAAGTTCCGCCATGAAGCTAGCATACTCGTCGTCCATAGCAGGTGCGCTCGCGCCGCACGAAGAGTGCGCCCCGGCTCTAGCTGGGTTGAATAAAGCCCCTTTCGCAGCCGCATTTCCCCAAGTCGCAGGATTGACACCTGCTTCCTCCTCCTTGAGCGTTCCGTTGATGATCGCAAGCTCGCGCATCTGCTTCTCCTTCTGTTGCACCGCTCCGTCACTGTAAGGGTTGAGTACCTGCTCCACCATCTCCTGGCCTTTTTCAACGCTTTCCTCGTCGGGCCCTTCAATAAGCACATGCATCGGCTCATCATCCTCAGGGCCTAGTGGCTTGCCGTCATGCCGTCCCATGCCGTCCTTGATTGCTCCTTTACCGCGAATGACAATTTTGCACCCTGACTCTCGTTCCATGCGCTTCTGTGCGTTCCCACGGGGGCCAATCAGAGCGCCAAAGAAGTTATAGCCAGGGTATTTGTCGACAGGGACCATAATCTTGCGCCATTGGCGCTGAGGTGCCTTAGGTTTAAGGGAATCCATGAGTTCGGCTCTCTCACGCTCGAGCTCTTGTCTCCTTCGCGCCTCACGGCTGTTGACTCGCGTTCCTGTCTTATCAAATATGGGGTCAGGTGAAGGAGAGCGCCGCTCGAGAGGGATCTCACTAACGCCACAATCTGGAAGCCGCAGCAAAATATCGATTTCGTCGATCTTTTTCTTGAGCTGCGGGAGCATTTCCTGTTGCTCGGCACTCATGTGCTGCAGAGTCGCCAAGGGAAGACCCAGCTGGACAGCGAGAACCACAGGGTCGACTACCTGCTGAGTCTTAGTTCCCCATCGACTGCGCTTCTTCGCCCCCCCCTCGTCCGCGCCACCAGAATCTTCCGCGAGAGCTTTCCCGCCCCACCGCGAGCGACGCTGTTTAGCTGAACCCGTCTCAGCAGCAGTCGCGGGAGCCTCATCCGTTGCGCGGCGTGCAGTATTCGTATCCGCTGTCGTCCCGCCCTCTTCCTGCGCCGGAGAAGGGGCGCCCTCGTCCGGCATGTTGTTCAGCGGCGCGTCGGCCGACATGCCCCGCCCCCCGCC
>128
ACCACTGGTGCAGCAAAAGCGTACTACTGTGATTACAAGAAGTAACTTCCTCAGACGCGAGTTAAAGCATGCTTGGGATTCTAGCATACTTCTTCCATCCCAATAATTCATTCGCCAAGCTCATTCAAGCTGATGCTCAGTCTAATCTGTGAGTATCTGCGCCCCAGTTGAATGCAGGGTGGATGAGCTCCGCCAGCATGTTGTTGTAAGGAGCGAAGAAGCTCTCGAGCTCTGGCATCAGAGTCGTGAGCTCTTGTCGTGCCAGCGCAGCTTCTGAGTTATTGTCCTTCGAGGAGATAGTGAAAGATAGAGGCTTTCTGCGGGCGCGCCGCGCCTCGCAAGCG
>110_1
TCTTGGACAGTAGGGGCGGAACACTACACAATATGAATACACCTACGCGTTCTCGAGATGGTGGTGCTAAACTTGGGCGATTTTGACGGTGGGTGGGGGTGGTACTTCTGGTGATGGTGGCGGGCCATCCTGAAATGCAACATCAGTTGAATCGAGCCACCACGCCGGGTAGGTCACCGAAGGATAAGCAACGCTGAGCATTATGTCGTCGGAAAGTGCCCACCACGCCGACACCGCCGCCACCGCGTGTGCATTCGTACGATTTGCGAGCATTGCCATCGTAGCGTTGCCGGCGACATACTCTGCAACACCCCGGTCGAGCAGAGCCTCCGCGCGCGATTCCCATAGCTCCTGCGCCTGCCGCACCTGGCGGATGGCCTCGTCGAAGTGAAGCTGCGCGGCGTTGAACACAAAGCGCGAGGCCTGCCACGCGCCGACGCCACGATCCACCCGCGAGTACGCGTTCACGGTGTAGCCCTCGGGCAGTGGCGAATCGGCAGTGGTCATGCCTGCCCAGAAGGGCGAGTAGACAGACGTGTGCGCCGCGTGCATCGCCAGCCATAG
>110_2
ACGCCGCCTACTGCCGCGGGTAGCCACTCGCGGCAGATGAGCACGTACGAGAGGATGGTGCGCGAGATCGCGATCGGTCGCTCCCAATTGCCGCTGACGTTCGATGGCGCGCTCCAACGCGCAGGCGAGGCGAAGGCTCCAGCGGCCATCCCGCTGGCGAGGTTGAACTGCGTCCCCTCGTAGTAGTCGCGCATCACCTGGCGCAAGCTGCGCGAGGACACGTTCGACGCGGGGAGAGTCGCGGGGTACGGCGCGGAGGACACATACTCGCTGTACCAGGGGGAAAGCCGCTCGGCGGCAGCGGGAGCCAGCAGACGAAAGGCGGCCCACATGCGCCGGCCGGAGGCGTACTTATGCCCCGGCTCCGGTCCCGCGAAGATGCGAGTAAAGTCGAACGGCACGCCCGGCCCCCACCGGCCTTGGGACAGCGCGACGTCCACCATATTCCGCGAGTAGAGGAAACGCTCGCCATCGTGCAGGTCCACCTCCCGTACGGTGAAGCTGTTGGCGACGACGCCGACGTGCGAGTCCGGCACGCGCTGCGCGACCCACACCGCCGACGTGCCCGACGGATCTGGCAGCACGTGGAAGATGAATGCTTCCGTCGGGTCGACGACGAGGAGAGACTCCCCCGCGTCGTAGTAGCCGTACCGCTCCGCCAGCTCGCCCATCGTCTCGACCGCGCGGCGCGA
>133
TGAGTCTCTTGGTCAACTCGCACGTGATCAACGGCACACAAGTACTCCGCTCCCGCGGACGCGGCCTGCATGGGAGTGGTCGCTGTGCTCGCTCGAAAAACTCCACCCAAGATGGCGATGCCCCGAAGTCCGGCAGCTGCAAGACTTGCGGCGGAAGTTAAGCTGATCCCTCCCAACGCGTAGACGGCCACTTGTGGGTGCATCTCTTGCGCCTGTAGCACATAGCTCTCCCCCAGGTGCGCACGCGTATCCAGCGGCTTGGACGACGGTTGATACACGGGAGAAAGGAACACCCATTCTAGTGCGCACTCCTGAGCGCGTGCCACGTCTGCATGGCTATGCGCGGACGCACCAAGAGGCCCTTCCC
>102_1
GCGCCACTTGCGGAGGTCGTGTACGTGCGCCAGGCAGAGGCTGGCCGCCGCGAGCGCAAGTGGCAAAAGAGCGCTGTGTGGCGTTCGCTTGTGGCTCCGCTCTACTGGTTCAAAACATGTATCTATTGGGATCTGGAGCCGTTTGCAAATGCGGTCGTTGATGTGGTGGATGACGCAGAGTCAGGAGGGCTTCGTGCGGTTGTGCGAGCAGGAAGAGCCCGACGACCTCGTTACATGCGCTTCCCCATCGTCAGGGAGCATCATGCTATCGCTACCTTGATTGCATGTGGCGTGTGGATTTCTCCTC
>102_2
GGCTACCCGAGGGAAGAGACACCTGCACTTGCTGCTTGGCTTGCAAGGATACTGCTCGCGCTCGCATTCCTCATCGTGAACGCAGTGCTCTACTGAAGGATCGCTTCCATCGGTCAGGGTGGTCGATTTGTGGTGCTGCGAGGAGATACCAGTTGATCAAGCGCACTGCATTTTCACGTTATTGCACCGCCTTTGCAAAGATCGCCTGTACCCGCTGCAGCACTAAAGGCCACCACCTCATCGATCCTCGGATTCCTACCTGGAGCATATTTGATATATCATATCCAGGGTACATGCTTCAATCACATCACCTACCCTACCGACTTTCCTAGGAACCTAGCTATGC
>130
GCCCTCCCGCCCCTCTCCTCTCGCCTTCCTTCACCTCCCAACTCGCACTTGCCGCTCGCCAGCCTCTCCGGCTCCGCACCATCGGCCCTACCCGCGCTACGTGGCCTCATGGCGAAGTCGAACGCACGCACGGCCTCGCCACACAAGCCCCCCGCACGGCG
>116
CGGACGGGGGCGCCGTTCTTCGAGGCGCTGACGGCGTGGGTGTACCGCGGCGTGATGAGCGACGCGTACGGCGAGTTCATGGTGAGGGAGGCGCCGCAGCACCTCAAGGAGGGGCTGACGAGGGACTTCAACTGCCAGTACTGGCAGAAGAGGTTCACCATTGTGGAGGAGCAGGTGCCCGCCTTCCTGGAGAAGCACACCGACGCGGTGCTCGCGTGCGGCAAGTATCTCCACGTGTTCCGAGAGTGCGGCCGCCCCAAGCAGAACCCTCTCGCCGCGAAGGGAACGATTGCCTTCACGACGGACGAGCGCGTCCTCGAGGCACAGCTGAAGGCGGCGGCTGACTGGGCCTCGGCGCAGCTGATGGATCTTCTGATACAGCAGGAGCACCTGATGGCGCGGCTGGCGAGCGTGAAGCATTACTTCCTTCTCGACCAGGGGGACTTCTTCGTCCACTTCCTCGACTCGGCCGAGGAGGAGCTGGTCAAGCCCGTCTCATCGATCGCACGCGGCAGACTGCAGGCGAAGCTCGACTTGTCCCTGCGGCAGGCGGCGCTGCAGGACCCGTACAAAGAGAGCCTCACGTGCGAGCTGCTGCCGTACAACCTCACCAACCAGCTGCTCCGGATCATCAACGCTGGCTCGCGCTCGGCGGGAGTTGCCCCTGCGGCAGAGAGCTCCAGCAAGACGCCTGGCCTTGATGCGTTCGCCTTCGACTACCAGGTGGAGTGGCCCGTGTCGCTCCTTCTCTCTCGGAATGCAATCGTGAAGTATCAGCTCATCTTCCGGCACCTCTTCCACTGCAAGCATGTAGAGCGCCAGCTGTCCACATGCTGGCTCTCGCAGCAGGCTACCAAGGGACTCGGATGCACCGCCGCCTTCTCCGCGGCGTACGGCCTTCGGCAGCGCATGCTTCACTTCCTGCAGAACATCGAGCACTACATGATGCTCGAGGTGCTCGAGCCCAACTGGCACCTCCTCCACCTCAAGCTGCGCAAATCCCTCCGCCTCGACGAGCTGCTCGCGCACCACTCCGACTTCCTCGACGCGTCGCTCAAGCAGTGCATGCTGCGCGACCCCGTGCTCCTCCGCCTCCTCGCGCGGCTGCTCACCGTCTGTGTCGTCACTGCCGACCAGACGAGATCGCTCATGGAGGAGGTCGACAAGATCCTCGCGGCCTCCACCTTCCCCCCCAACGGCCCCGCGCGGCGCGACCACCTCGCCTTCGTCTCCGCGACCGTTGAGGACGTGCTCATCGACGGCAACTACCACGCCAACTTCGTGCGCCTCGGATCAAAGTTCGACGAAGAGCTCAAGCTGCTGCTCGACGAGCTGCGCAAGCAGTCGCACCGCGAGTGGAACCTCGCGCACCTGTGCGCGCGCCTCGACTACAACAACTACTGGCAGTCCGTCCATCAGTCGGACGCGGCGTCGCTCGCCGGATAGGTGGGAAAGCTCGGTGGAGTGAGTGGTTCGTGCCGTATTGGGTGGTGATACTCTCGCGGGAACTGATTTAAGACTCTCGAGCTGGCCAAGTCCAGCACAATCTCATGCCATGGCTGAAATGCCATGGAAGGGCGGTCCACCGCCACTCAGACTACAGAAACACAAGCCTTTGTAGCGCCCCAAGCGGGTTGAATTCTTGAATATACTCTATAACGCA
>31
TACTAGGAACCTATGATCTAAGAACCTATGATTTCATCAATTCTCGCTTCAGCGACGAACATTCCCACAACAGCCGACCACGGCTACAGCCATTCTTTGTGCGAATTCGCACGGAAGTCAAATAGATCAGTATCGTACATATGTACTCAGTCTGTGCATCCTATCAAGCACGTGGCGCTCAAGCGATTTCTACCAGGCAACGGCCAGCACGTGCGTGTAATCATCACAGCAGCACACATTGAGGTTAACACTTTAACAGCAGGCGCCCTTCTGCTGCGACTGCTCAAGTGAGGTCGTCGAGGAGAGTGCCACGTCCTTCCGCGGAACAAGCTGGGCGAGGTCCACAAACATCTGCCAGACATTGTGCGCTGTCTTTGCAGAGGTCTCAAAATAGGCCATCTCCTGCTCCTGCGCATATGCTTTGCCCTCTTGGCTAGAGACAACCCGGTAATCTTCCAAGTCACACTTGTTGGCGACAAAAGCTATCACAACTTGTGGCTGGCCGTGTGTCTTCAATTCCCCAACCCATCGTTTCGCCCCCTCAAACGACTCCTGCGAGACAGCAAGGCGGACCAGCGCTCTGTTCCGCTGGAGTGGCGCACGCCAGCATGGGAACGGCGCTGCGCCACTCACAAAAGAAGTGATGTCGTATACCACTATAGCAGCCTCTGCTCCTCGATAGTACATCGGCGCAAGTGCTTTGTATCTCTCCGACCCAGCAGTGTCCCAGATCCCGAACTGGATCTTGTCCTCAGAGTCACCCAGAGGCACCACCTGCTGCAAGAACGCCGCTCCCACCGTTGTGCCTTGCTCTATGCTGAATTGGTTCTTCACAAACCGCAGCACGAGAGAGCTCTTCCCCACATTGCTGTCACCGAGCAGCACCAGCTTGCACTCGGTGACGCGGCCGCCCACTGCCGCTGTGCGCATCGCC
>106
AGGAACCTAGGCGGTAGGAATCCAACCATCTTGGAACCTAAGTGGCCGGGGCTATGGTAGGAACCTATGTCTGTGCAGCATGAAAAATCTCGAGGTATACGCATGGACATCGCAGGACTAAGGCGATTGCCCAGTGTCGACACCACGATCGGCGACGGCACGCTTGCGCGTTGCGCTCACGGCACTACCAGTACTACGAAGTAGGTTCCTACCAATTGGAACCTACGGCTTGGTTCACAAAGGCATGCGCAGCATCAATCACGGCTGACGATGGTGCACATCAGGACTTCTTGTAGCCTATAGTCCTGGCTGCCCTGTGTATGGTAGGCTCCAGAGCCTCTTGAAGCATGCATGCCGCCACATCTTCTTTTGAAATTGTCATTTCTAGCGCACCATCTTCCTTCTTTCCAATGAGTGCCCATGTATGTCGTGTCACGGCTTCTGGATCGAGGCCCATTGGGCGGAGCATGAGGTAGTCAAAATCACTGCGCTGGACCTCTTCCTCCATCGCTCGCACATCTCGAGCAACTTCGCGAAAGCTCCGCGTCGAGATAAGAAGGCAACGATAAAATCTTCCGAGAGCAGTTGATCTTGTGGGGTCATCGCCAAAGCCCATTGACGACAGAAGTACAACACGATTGATCCCCTTAGTCTTCATCGCGGCGAAGACGATCTGCGTGCCCCTCGCACACCAGCGGGCTGGCTTCCACGCCGCGGGTGCGAACAAGCCACTGGTCGGCTCTCGATTCCCGACGCACGAGATGACAGCATCCGCGCCATCAAGCGCGTCACACACTTTATCTGTCGCGCCGGCTTGTTCAATGTCGACAGTCGGCACGGACAGGCCCTCGAAGCCATTCGCCAGCCGTGACTGAGAGTCGACATCTTTGACGTCTGCGCAGAAGTTGGGTGGAGCTCCTTCAGATGCTGCGTAGAGGGCGATCGGGCGGACGATGAGCTCGGCAGCTCGTGAGCGCGCATGCATGATGGCGAACTTCCCGACATCACCCATCCCACCCTGTGCCGCGAACACGACGGCAACAGTGCGCATCGGCGCCATGTCGGCG
>129
AGCTTGCCATCTACGTGCCGAGCAGATTTCGAGGCGCTGCATGAGCTGCAGCGGGTGTTGATGGACGCGAGCGACCAGCTTCAACTGCCATCCGAATTATTTGACGAAGGTGACCGACAGGACGCAACGATCATTCATGAGCAATATCAAACCTGCAGGGAGAAGCTTGCCATCTACGTGCAGTGGCTTTGGATGTGGCTGCAACAGTCGCAGCCGACAGCCGGCCATGACCTTGCCAAGCTGACAGCAACACCGAATGCAGAGGTGTTGGAACGGACGCAGGATGTTCTGCATGATGTGGAGCTGAGCATGGTATTCCTCCACCGCCAACGCATGGCACTAGTTCAGCACGACGAAGACCTTTCGGCCATCGAGCTTCGGCTGGCGCCATCAGCCAACGGTACGGAAGGACGGCGTGATATGATGATTGAGCCTGTTAGTCACATTGCAGAGCCATCGGCGAAGAACCGCAGGGCTAAAGCGGACGCGAAAGATAGTCAGCTGCCACGAAGGGACGTGCACGCGCTCCACGAGTGGAGCGATGCAGAGCGGGCAGCAGATCTGTCCCTTGAACACTGGGAGAGAAGTGCACTCGAGCACCAGAAGGTGGCAGAAGAAATGCAACTTTTGTGCACCAGATTTGAGGCTGCAGCGCGGGAGATGCGCTCCAGTGACGCCAATGACGACGCATCACCGGAGTTGTCCAATGCCGTTCTACTGCAACGGAGGCTGGCCATTCTTCAGGCTGAGCAGCGTCGACGTTCAGCTGAGACAAACACGTGTGCTCCCCATCAACTGGGCGGAGGTCGACGGTCAATGAACCCACGAACAATAAGCCGAGAGCAGGAGCCCAAGTCGAATGTTCTCACGCAACCAGTGCTGCGTACCTCAGTGGAGCGGGCGCATCAGTCAACCGGGAGCAATGCCCCAACACGACAACAGCTGCGTACTTCGAGTACTCCACGTGCGTCGCGGTGATAATATATATGCCAATTTGTGGAGAACATTGCGGTGCTCAACTTGGCAGTCCTAAACTTACCTACATTAATTGGTTAATGCCGCTCACATGCGCAATGAACACCATGCCTGGACTATGCGTAGGTTCCTAC
>104
CAGCTGCTCCGCACGCTCTCCGCGAGCAGCTATGGTCCAGCTGGTAAGTCAAAGATCATACGAGCCAGCTCGGACGGGGCTCTCACGATCACCTCCACGTCCCACCGCATCTTTGGCGCGATTCGTGTCGAGCAGCCATTGGCCCGAGTCCTTCTGGAGTTGACCAGCGCGCGTCAAGCGGGTGGCGCGGACGGTGGACTCTTCACGCTACTGCTGGCGACGGAGCTGCTGCTGCTAGCCGAGCGAGCACCGTTGAGCAGCCACCTGGTGAGCTCGTTGCTCCCTGAAGCAATGGAGCTGTGCACAAGCTTTCTCCTCGCGCCCGAATGCGCCGTTGTTGCAGATCTGAAGGTCAGTGACCTTGAATCATTACTTGCACTGATGCAGAGCGTACTCTCGCCCAAGCGGGTAGCGCTGCCCTCGCTCGACGGGCTCAACCCCGCGGTTGGCGAGGTTCGGCAACTTGCCTTCCTTATTGTCAGTGCGTTCGTCCAGTCCATCGGGTCGGCTGCGGATTATGAGACAGAAATGGCGCCAAGCAAGACAAACCTCAACCCAAGCCAGCCAGATGAACAGCCTACGAACCTGCTTCCTGGCGTTCGACTACTTGCTGTAGTAGGAGGAAGCCAGTTGGACTCGGAATTACTGGTGGGAGTCGTCCTCGACACACCGTTCTTCGCTAGTACATTGCAAGCCAGTTGCTGCCGTACCTCGCATCTTGCCGTGGCTCTTTACAATGTCAACCTGGAGCCCATGATGCCCACAAGTTTAAGCGCGAAAGTGTCTCTTACGTCTTCCTCTAAGACCACTGTGGCTGAAGGGCTTCACGAAATGCTCGCAAAATTCGCGAAGGCTATCGAAAACGCTGGCATCTCGCTTGTTGCTTGTCAGCAAAGGGTCGCACCTGCGCTGGTGGCAGTCTTCCGATTATGATCCGCACCAACTCCCGAACGATTTCCTTGCTAGTTTTCGGAGCACTACCATCTTTTTAGTCTATCGCCGCCCCTTTCTGATCGGCTAAGCCAGCTTCCAAATCTCTTAGGTGTTGCTGTTGAATAGCTACGGCATTTCAGTTCTGGCTCGTCTTTCCCTTCGTCATATCGGTGCAGTCCAACGACTGACTGGCGCAACTCCGATTTCAGAGGTCTTTCCAGGCTTTTAGTTGTCCTGGAACGGGGTTGGAGTGTAGATCGGGCGGCGTGTTCTACGGTCCTTGTCCTAACATCAAAATCGCTCGGAACTCAGCTTGCTGTACCTCAAGCTGCTTTCTGCGGCGTTCTTGGCGAAGTACGAACTGTCTCGTTTTCGGGCACTGATTACGTTCACCTGGTTCCCGCCGTCGGGGCACATGCGCACGTCCAGCCAGTGTCCACTCTGGTTCTCCGGGCTCCAACCCGAACAGCTTCAGATGAGTTGCGCGCTGTGGTAACTTGTGGGCTGAACACTCTTGGCAAAGCATTGACGCAGCAACGACCTCGCCTGCTGCCCGGAGGCGGGTGTATCGAAACAATATGGGCGCGGATACTACGTGACAGAGCACGGACACTTGGGGCTCCTACCTCGGCTGAAACCGCACAAGACGCTTTGTTCCGTCGTTCGCGACAGCAAGTGCTCGTTCTCTTAGCGGAAGCCCTCGGCAATGTGGTGGGCGCCCTCGTTGGTAATGCTGGGGTAGACGTCAGTGAGGTCATGCAGCAACTTGACGTGGCCAATTCTGAAGGATGTGAGCTGAAGGCAAGCAACTGTCAGAGTGCTTGGTCGCTATTTGGTTGGGATGCCGATCGCGGTTGCGTCTGTTCAGTGCTTACATTGCAGCGTGTTCAGGCCACTTTCGTCCAGCGAGAAGATAAGAATCAACTCATTTTGGATGAAGTCAGTGTGAAGGCTTTGGTTCAGCAAGCATTGCTCGTAGAGCTTGAGAGCTGCAAGATAGAAGCACTGCGCACTGCCGTAGAAGTGGCATGCTCAGTTATGTGTGTAGATGATGTAGTGGTCGATGGGAAGTGAACTGAATCATCAGTTGGCCAGAGTTTGCATACTGAGATGTTAGCCGGGCGACAAGTTTCGCCATGGTTAGTTAGCTCGACAGATCATCAGTTCC
>74
GACAGGGATGCACAAGCAACAGTGTGAGACGCTGTTGACACAACTTCTCCGCGCACCTACCGCCACTCACCCAACCACTGTCATGGCATTCGGACGCACAAAGCCAAAGAAAGAGGACTCGAAGACCGAGGCGGCAAAGGCGGAGCCGACAGGGATGCACAAGCAGCGCGTCGCCGCCTCTCCTGTGAAGACTGTTATGGGCCGGGAGACAACCAACGGCGGACGCACGGGAATTCTCGTTTCAGGAGGTGCCGACACGCCCAACGTCGTACCACCGCTGTCGTTGCCGGTCGCAAGTGATGACACGAGCCGGGTGGCGCCGGCCACCGCATCGCCGGCGAACATGGGTGGAAACGCAGAGGAAGAGAAGGCGGCGAAGGAGAAGGCGGCGAAGGAGAAGGCGGCGAAGGAGAAGGCGGCCGCCGAGAAGCTTGCCGCGGAAGTGGCGGCGGCTGAGCGAGAAGCTGCCGCCAGGAAAGCTGCGGAGGCGAAGGCGGCCGAGGAAGAGGTGCACTTCTTGTCGGAGCTGGCGAAGATGACGTCCGTGGAAGCCTTCGGGGCGCAGCTGTCGGCAAAGCTCAACAATGATCTTGATGGTTTGAGGAAACAGATTGAGAAGGGTAAGAGAGAAATGGAGGCAACTGAGGCTGAAATCAAGTCGCATCGGGAGAATCTCTCGGGTGCGCAGGAAGCAAACGGCGCGGCTTTGGGCGCGCTGCACGAGGAATGCGAGTCCATCAAGGCCATTCTGCGGTTGGTCACCTCGTTCGAGGCGGAGTCTAACTCCATCGAGCGTGAAGCCAAGCGCTCGCACGAGACCTTGGCTCAAGAGCGCGAACACACGCAGAGCGTCCGCTTGCGCATCGAGAAGGAGTTAGGTGAGGCGCAGCTGAGGCTTAACTCCGCTCAAGAGCAAATGGCCTCCCTCGAGCGTGAGATGGCGGACTTGAAAGCCAAGATTGAGCCCGCTGAGAAGGCGTCGTTGGAAGAGCTCTCTAGCTTGACGGACGAAGCCATTGCGAAGAGACATAGGGCGCACCTGGCGCGGCGTTTGGTGGATGTCTACCAGGCGGAAGCCGACAGCATCAAAGAGAACGAGACCGCGGTGCAGCGTCATGCGGCGAAGTCTGCGCACGCCGAGGAAGCTCGAGCCTCCGTTCGAAGCCTCAAGGAGCAGCTTGCCGTCGATGATGAGAAGATGGCCGCGCTCTCGAAGAAGGATGCGGCCCTCGAGCAAGCGGGAATCGAGACTCAGGCTCGTCGGCAAGAGCTCCTGAGCATGCTCAAGTCGCAGCTCGAGTTGACGCGACAGCTCGCGGCTAAGCAAGAGGCATTCCTGAACCAGAAGCTACTCGACTCCGCCAACACGAAGGAGCAGGGCACGGCGGAAGCTACACTGCTGAACGAGACGATCGCCTTTGTGCGCGCTCAGCTGGAGCAGTCGCAGCGGGAGCGAAGCAAGCTTGAGTCTGAGATTGCGGCGCAAGAGACAGAAGCTGCTGCGGCCACTTCGCGGCTCCAGCTTGAGATCCGTCAGGTGCGCGCCGAGAGCAAAGCTGTTGCCATCGCCAAGGAGCACCGCAAGAAATTTTTTGCTGAGAAGATGGTGCAGCTCGAGGCCGCGGAGCGCGAGGAGGCCGAAGCGGCGAAAGGGATCGAAGGACGCATGCCTTGCTTGGATATGATCCGTGAGGAGCTTGAGTCTTGCCGCAAGAACTACGCACAGCTCGAGGAGCAGGCGGAGCTCGCTGAGCGCGCAAAAGGAGCAAAAATCGCAGAAGTTGAAGAGCAGAAGGCCGACAACCGCTCCAAGCTCAGCGCGCTGAGTCGGCAGCTGGCTTCGGAGCGTAGTGTGGTAGAGGAGCATCGGCGCTACATCGCCTCGGTGGAGGAGCGCCATAAGACGATGCAGTGCGTCGAGAGGGAGACGGCAGACGGCCCTGGTCGACTTGGGCTCTCTGTGATCCAAGCAAACGCACAAGCTGCTCGCACGTACGTTGCGGAGTTGAAGAGCCGCCAGGATAAATGCGTGAATGGGTTAACAGAGGCGAAGCTGCAGCGGGACCGAGAGGCTAGACGTGCAGAAGCGGAGTTGCGCCACCTCGAGGAACAGAAGGCGACCATGGAGGATGCTTTGCAAAAGCTGGCCGCGTACGAGGCGAGCCTAACCCACAACTTGGCGTCGCTTGACCAAGGCGGCGAACCAGGGACGGAGTCTTCCAAGGTCACATCTCAAGTTGCTGAGCCAGGCTCAGCACCTCATGTGGCCTCGCAGGGCTCGACTTCATCTGAAAAAGCGGAGATGAGTGCTAAACTTGCTGGTCTCCGAGAGCTTCGCTCTTCTGCGAGCCTCGCTGTTGAGGCGTCACGCGTCATCGATCGCATCTCATCCAATCGAGAGTCGGAACGTTGTGAGCCGTCAGATGACATTCTCGCAGAAGCATCCTTTAGTAAGAAGAAAGTGCGGCTTCCTCCGATGCCAGCCGATGTCTCGAGAAACGCCTCTACAAACAACGTTCCCAAGCTCGAGATCGAGGTGTCATGAACGCTTCGATGCATACGTGGGGCAACTTCGATGGGTACACTGGAATTCCCGCATGGTTTGTTGTGGTTGTACGAAACCTCGTGCCTAACTTGTCCACTGCAGTCGACGATATCAAGGCGACGTAGTATAGATTCTGCTCTCTACTCGACCCTCCATGTGGTGTGTGAGCGCCTTGGCTTTCAGAAGCTCAAAGCTAGACTCGAATGTGTTGGCAAGCGAACAAGCTGAGGTGAGAGCAAAAGCAAGCAAGCATGCTAGCTTCCTGGAGCACTGAAGTGAAACAGAATGGGTGAACGCTAGGCACGCTTGACGTAACTATCGTTACAATCAAGCATTGTAGCATGTCCTTTTTCGAGGGCTCTTTTCCTTACTGAACTTAGAACTCCTAAGCAACTAACAAAGAAACTGGAGTAAGAACCTAAGGCAGT
>135
CCGCTGCCGCCGCAGCCGGGGCAGGAGGAGTTCTACCGCCGCGCCGATAACTGGCCGGGCCGCTCGTACCACAAGTCGCTCGGCGAGTCGATCCACCGGCTGCAGGAGACGCCGGGGAACATCCGGCACGACGTCATCATCGAGAAGCGCGTGATCGGCCGGATCCTGGGGAAGGGCGCGCGGGACCTCGACGCGATGAAGGCATACAGCGGCGCGGAGGTTTTCATCATTGACAAACACCCGCCGCCCGGAGAGGGCGATGAGCACCGGCTGCTCATCTTGATCGGAACTCCGAGCCAGGTGCGCGCGTGCAAGGAGAAGGTCGACGTCGTGCTCGAGCGGGCACGGAATGAGCTTCCCCCTCTCCCTCCGCCTCTCTCCTCAGGATGGCGGCCGGTGCCGGAGGTGGGCAACCCCGAGCAATGGGACGACGGGCAGCGTCACCTCGCCGAGCCCAACGCCAAGAAGCAACGATACTAGCGGCACGCGTGGACAGCGGGTGAGACTGCGTGCGTCGCTGGTGGGATGCGTGAGGCCAGTCAATCGAATGGACAGGGCCACGAGATGGCCGATTGCATGGGGAATTCTTGTGTTCCAACGCCACGAGTCTCGGAGGCGTGGTGATTGCTCCGGAGTATAGGTTCTGTGACCAGAGAGAGGAATCATCTGGATGGCATTTCTGTCAAAGCAGGGAAGTAGCGACGTCACGAGCAGCTGAGCTCGGCACACGGCAGGTACGTATCTATAGTATTGATTGGAATCTGATTGGAATATAGCATCATGTGACTCCTCAGTCATCAAGTTTCTAGGAACCTAT
>134
TCACACAGCAGGCCCTGGGAGATCCTCGTGGCGACGACACCAAATACCCGCGCGCCGCCTCACGCGCGGAAGTCGCTCTCCTGCAGATAACCCATCAGCATGCGCAGCTGCGCGTCGTGCTCGCTCAGCCGCCTCAGCTTGCCGAGCGCCGCCGCCTCGATCTGCCGCACGCGATGCGTCGAGACGGGCGAGGCGGGGCTTGCCGATCCCTCAGGCTGGAGGCACGCGCGCACCTCCTCGACGCTGTGCTCTCGCCCGCCGAAGAGGCCATACCGCAGCCCGATGACTTTACACTCCCGCTCCGTGAGCACCTTGCCGAGCACCTTCTGCAGATCAAAGAGGAATTGAGGGCGCTCCGCCTGCCACGCAGGCGCGGAGATCATCTCGGCCAGAGCAAGGCCGTCGCCGTCGCCAGCAGACGGCCTGCGGCTGTCCAGCGAGTGCATGTAGTCGAACGTGCCCATGTAGCACAGCTGATCTACCATCGCGCGGTCGACGCACATCTCACTCGCGATCTCGTCCGGTGTGGGGCGGCGGCCAAGCTTGCCAAACAATTCGTTGGCGGTGCGGTGCATCTTCTGCCGCATGAAGTGAAGCTTCGTCGGCACCCTCACGGTTCGCGACTGCTGCGCGATGGCGCGCGAGATCTTCATGCGGATCCACTGCGTGGCGTAAGAGGAGAAGCGGAAGCCGAGCGACGGGTCGTACTTCTCTGCGGCGCGGATGAGCCCCAGCGCGCCCTCCTGCACCAGGTCGCTCCGCGAGACGACGCAGCCTTTGGCGGCGTACCGGCCCGCGATGGAGAGGACGAGGCGCAGGTTGGAGAGCACCAGCTTGTGGTTGGCGGCGTGGAGGTTCTGCAGGCGCGAGGCGTACTCCGCGGCGGAGGGCAGGCCGAGGAGGCGCGCCATCTCGCCGTCGGTGGGCTCGCGGCGGAGGGCGGCGCTGGAGGAGGCGCGGAGGCGGCGCCACTCGAGGAGGGTGTGGGTGAGGGAGGCGAGGGAGTCGACCTCGTCGGAGGAGAGCAGCTCGTGGCGGAGGGCGGAGGCGAGGGGCGGAGGGGCGCGGA
>136
TCCCCCGCCGCCTCATGTTAATCGTCGGGCTGAACAACACCGGCCGCCAGTACGCCTCCACTCGCCACAACGCGGGGGCGATGCTGCTCGACCGTCTCGTCGCTCTCCACCGCTTCGGCGCGTGGGAGCGCTCTGACGGCGCGCAGCTCTCGCGTGGCCCTCTCGGCACTGCCGCCAAGCCCGCCACCTTCATCAACCTCAGCGGCGCCGTCGTCGCGCGCCTCGCGCGCGGCGCCGTCGACCGGCTGCTCGTCGCGCACGACGACCTCGACCTGCCGCTGGGCAAGCTGAAGCTCAAGCACGGCGGC
>137_1
GGGCGAGGCCGGCCTCTCGTCCGCCGGGGTGCGCGCCTCGCTCGAGAAGATCACGGCCGACGCCTACGAGAAGCACATGCGCGAGGTCCGCACGATTGGAGTGGGCTCGTTTGGCTCTGCGCACGTTGTGGAGATGATTGACTCACGCGAGAGGTTTGTGGCGAAGAAGATCTCACTCGAGCACATGGGGGATGAGGAGAAGACCAAGGCGCTGAACGAAGCCGCGCTGCTGCGCTCGCTGCACCATCCGCACATCACAGAGTACTTCGGCTCGTTTATCATGGG
>137_2
TCGTTCATCATGGGCAACACTCTGCACATCATCATGGAGTACTGCTCCGGGGGCTCCCTCCAACAGGTGATGGGACGCCGCGAGCGTGCGAACGAACGCTTCGACGAGGAGGAGATCTTTGATTGGTTCCTGCAGATCGCAATGGCTCTTGCGTTCGTGCACGAGCAGAAGATCGTGCACCGCGACATCAAGACGTCCAACGTCTTCCTCACCAACCGCAACATGGTGAAGCTCGGCGACTTCGGCATCGCACGTCAGATGGATGACACGACTGACTTCGCGCAGACGACGGTGGGCACGCCGTACTACCTCTCGCCCGAAGTGATCGAGGGCAAGCCGTACAACCACCTCTCCGACGTGTGGGCGCTCGGCGTCCTCCTGTACCAGATGGCCGCCTTCCGCTACCCTTTCGAGGCGTCCACACTCCCTGCTCTCGCGCTTGCCATCATGAGCGGCGAGTTCGCCGTGCTGCCCGAGGACACCTCCGCGGACGTCAAGGAGCTCATCTCCACTCTGTTGTGCAAGTCGCCTCTACAGCGGCCGTCCCTGGAGAAGGTCCTCGAGCTGCCGACCGTTCGGCAGCGCATCACCAAGTTTGAGACCGAGATGCGTCGCCTCGCCACCGCCGTCCCCGGCACGACGCGCCTCTCCGCCTCCGACCTGGGGGCGGCCGCCATGAGCTCCTTCGTGACCGCCGAGCTGCCGCCGCTGCCTATCTGCCGCTCGACGGCCTCCGACGTCATGTCCGACAGCGGGCTGCTGCCCCCAGCCCTCTCGCTCACCGCGCAGTCCGA
>148
CCGCTGCTGCTCGACGGAGGCCGCAGCTCCGCGTCTACTCGGTAGCCGGGGTCAGCCCCTACCGCCTCGGAGAAGATGGCGCCGCACTTCTGCAGCACATGCGACAGCTCGACGAGGTGATTGTAGTTGGCGACGAGCGTCGCCTGGTTCTCCTTCAGCTCGCGGAGGTCGCCGGCGTTCTCCTCGAGCGTGCGCTGCAGCTCCTCCATCGACAGGTGCTGCGGCAGCGGCGGGCCCTCGGCCGCCGCACGGAAGCCCGCCGACGCCATCGCTGCGCGGATGTGCGCGAGGTCGCGCTCCATCTTGTCGCAAGTCTTCACTTCGTTGACGAAGTTGCGCTGGAAGGTGGTGACGCCTTCGTTGAGGTCGACGAACATGATCGAGCCGACCTCGCCGAGCGCCTCGACGGTGGCGGCGGCGGCGTCGTGCTGCACGATCATCTGCACCATACACATCGGCGCCGAGCGGAGGAGCGATGGGCGCTTGTGCTGCTGGCCGGCTGGCGAGCCCCCGAGGTCACCGACGCGCACCATCGGATGGGGGTGCGGGTGGGGGTGGGGGAGAGGAGGAGGGGAGAGCAGGAGTGGGGGAGGAGAGAGGCACTTGTGCTGCTGGCCGGCTGGCGA
>32
CGCTGCAGCCGAGCCTCTTCTACACGCTCTTCTACTTCGCCGTGTGGGGCGGCAGCTGCCTCGTCAGCGTCGCGCTGCTCGCCATGTTCTTCCTCCGCGAGTGGGCGCTCGTCCTCTTCCTGTGGAAGCTCTTCCAGCTTGTGTGCCTGCTCATCTCCCTCACCTCGTTCGCCGTCGCGTACATCATTTCAGCTACGCCAGCAGAGCTGTGCACTGTCGCCAGCTTCGTCGTGGCGACCAGCACGATCTACGCGGCGTACACCGCCCTCCTGCTGTGCACGCTGTGGCGAATGCCTCGCATCCGCGACCACTACCGGCAGCTGCCCACACGGCCAGAGAGACCCGTCGACGCTATTGGCTTCCTACCTTTCGGCTCCTTCTCCTTCAGGCGAAAGGATATCATCGGCTCGGGGGGGATGGCGCGAGTGTACAAGGGGATGTACGCTGGCTCCACCGTCGCGATCAAAGAGGTGGCGGCAGGCGCGCTCACCCCCAGCGTGTGCGCCGAGGCGGCGCTGCTCTCGGGGCTGCGGCACCCGTCGGTCCTGCAGATGTACGGCTGCTGCGCGCACGACGCGCACCTGTACATCATCACGGAGCTCTGCGACGCCTCGCTGCACGAGCTGCTGCGCCGCTGCGCACCGCAGCGCCTCAGCTTCGAGGCGGCCATCTCCCTCGCCCTACAAGTCGCCGAGGGCATGCAGTATCTTCACAGCAACGGCGTCGCCCACCGCGACCTGAAGCCGGCGAACATCCTGCTGTCCGTTGACCCGGCGACGGGCAGCCTCGCCGCGAAGATCGGCGACTTCGGGCTCTCCCGCCGCACCGAGGAGATCGTCACGGCGGTGTCGGCGCTCGTCGGCACGCTGCAGTACATGGCGCCCGAGATGCTCGCCGCCGCCGCGGTGGGGCAGAGCGAGTACTCCGCCGCGGTCGACGTGTACTCCTTCGCGATCATCCTGTGGCAGCTGCTCACGTGCGGCGCGCCCTTCTCGACGGAGCTGGCGCGCTTCGGCCGCGTCGGCCTGCTGCACCGCATCGCGCGCGAGGGGCTTCGGCCGGAGGTGCCGCGGTGGGTGCCGCCGCCGCTGCAGGCGCTCGTCCGCGAGTGCTGGGCGGACGCGGAGCACATGAGGCCGACCTCCACGGAGGTGGTCCGCCGCTTGTGGCAGGTGCACCATGCGGAGTTCGGTACGCTCACCCGGCTTACGAATGAGTGTGGGAACCTCCATGGGAGTCGATCCGTCTCGTCGGCGATGCTTCACGTGACTGCTCCCCATTTCGTTCGCCTTGGACGCCGGGAAAGCTACCCAAGATAGGAAGCTATGGACTACCTGCCTGTCTCGCCCCTACCGTCCACGATG
>149
GCGGCGGCGGCGAGTCGGGCTGCTCGATGCAGTAGAAGTAGAAGAGGTACGAGCCGAGCACAGCCGCCGTGAAGGCGGGGAGCTGCCACTGGAAGCGCGGCTTCGTCGCCTGTCCGAAGACGAGCTCGCGGGCGGCCCTCACCTTCGCCTCCTCGTCGGGCGAGGGCGCCATCTGAG
>93_1
GGCTAGCTAGGATCCTATGCTCTTATCATAGTATCTTTATCCCGCGGGATACTATCCGCTATCTAGACGTACGCTGCAACATCGACGAAGGCACACCCTGGGACACCTGGCCCTGGGTAGGTTCCTGCCGTTCATTTCTAGAAGCATTTCAGTTGATCGAGTCTCGTCCGGTCAATAGCTCTCTTGCAGATCGCTCTCGAGCTTCGTGGAGGTTGTGCCATCAGACACGCCATGGCGGCCAAGTGTGGTATCGGGAGGTACTATCAACACACAAAGCGCACCACAACTATAACAGGAGACAGCCCTATGCTCCTTCCTGCCCTGGTATCAAGGCAGGCAAAGAGTTGGCGTCGTCCCTACAACGTACGAGTAGGAAGGCCACCTTGAGCGCTCTGCAATACACAATAAAAACGCCTTGCATTCGCATGACTGCGTCATCAATGTCGCCGACCACAGGCGCAGCGCAGCAAATTCAAACAAGCGCACCATCCCATGAGCATCCGATCGTGAGAGCATGCCTAGGGATTGAGGCAAGCCTTCAAGCCGACCGAGTTCAATACAGAAGCTTTTTGCAGTTCTTCGCAGCACAAAGGCAAGGCATTGTCTTCCCAGGAACATCGACATAACCATAGTCATAGCAAAGTTCTTCCATAGGCGGTATGTCTCGCAACGCGAAAAATGCAACGCGGGGCAACCTCGAGTTGTGATCACAGAATACGCGCTGCTTAAATAAGCAAGGATCGCAAGAGTGATTCAAGAACCGTCCTAAATTCGAGAAGTTAGTAGCATCTATGCACATGCGAACGACGTCCTTCCCATCTCCGCTCACATCCATCAGCCGGCTCATTTTCTGCTTGTCATATCGCATTCCCCGACTCTCAGCTTCGTCGTCACTGATGTATTCGCCGATATACTCACAGAGGAAGCTCCCGCGGGGAATAAAGTCAGGGCTGCGCACGCCCCACCCCTTGTGGAACTTGCCTTCAGACTCTCGGCAGCGGTATACTTCTAGCCTGAAGCTCAACCCACGTTGCACTAGACGATTTCTGCAGCTCATCGGGCATTTGCTCGCCAAAGTGCATTCATAAACAGAGTCCACCGAGGTGTGCAGGAAGCGCCCCATCTCGTCGTACGGCATGCCGGGCACCGAGGCTGCGTCCTCGTACGGGCACGGCCAAGGCTCTCGCAAAGGCCCTCCTAGGAGCAGCCTCACGCCTTCGTTCACAACGCAATGGGTGACATAAGTGAAATCGTTGGGTGCAGGCTCGTCGTCGAAGTCATTGTAAGCTGGAATGGCAAGGTTCTCCCTCCCTCCAGAGACGTCCGCGCAAAGCAGACCGGCCCGTTCCCTTTGCTCGACGTCGTCCTTGCGGGTACCACGCAGATCGATCGGAGAAGGCTTGACTGTGCCTTCCACCACGAGCACATGCGAGGCGAGTGGGAACATCGGGTGGAGCAGCTTGTGGGTTTGCGTCACTTGGATGGGGCACATAAAGGTGTCCTGCTCGTCGGCGCTGGTCCGTAGCACACCGCGACTCAGTAGAAGCTCCTCGTCGTGCGCACAAGCTATGTCCAGTTCTTCCTCCAACATCAAGCGCAACTCGCCCACATTGGTATGTGGCTGTATGTGCAGCATTCCCACAATGCACTCTGGAGCGGGCAGCTCGCGAAACACAAGTAGTTCCAGGTACTGCTTCATCTGCCGGGGAGTGGTCAGAAATGGCTCGGCATATATTCCCGCATACTCGGGATGCAGTTGCTGGCGTTTTTTGAATTGCACAAACTTCGCTTCCTTCTCGATCATCCTTGCGCGCTTGGCCCCAGCCACTTCGAAGCCCTCGTGTAGCTGAGACTCGGTGTTCTCATGTTCAGATGCATCATCCCCGTCCTGGATCGACTCAGCCTGCGCCGTTGAGGCGTCTGCGATTGAGATGGTATCCGATGGCGGGTCTGGCGGTGTGACCACACGCTGGACTTCCAAGTGCTTTTCAATGGCACGGACGGCGACCTCGGAATCCATGTGCTCGGCCAGAGCAAAGCAATCCGCGGCCAGCTCTTCCGCAGAGAGGTATTTGAAATGGGCGAGGCGGCTACAGATCAC
>93_2
CTTCAGTGTGACCTTTGGTTCAGAAGCTGCTTCGTCTTTGCTTCCCAAAAGTGAAGCAGCATCTACACTCTGACTCAACTTTTTCAACTTACCCTCGAGTGTCTGCTGCGTGGCAAGAGCCTTCCATTTCAATTTGTCCTCCATCGTATGTAGCAAGGCCCTGACCTGGACAGGCCGGTTCTCTGTCACGAGCGCTTTTTCCCATTCGTCGCGCTCGCCCTGGTGCCAGCTATCTTCGAACGCGTGCGAGAGAATGGCCTGCTCAAGAACAATTAGTTGTTTCGCTACTGCGGCAGCGTCTTGGCATTGATTTGTCTTGCGCGCCCAAGCGGCACGTTTCCCATCCCAACGTGCAACAACCGCGTTCCAGGGAACGTAGCTCTCGAGCTCTATTAAGTCTTCTTTGAGCTTTGACAACGCTTGCTGCGACTTCTTCACACTTGGTTTTGCTCTCTGGGTGTGGAGGTCATTGTCATTCCCAGACTTCTGCCCGCTTCGCGATGACTGCTCTTTAATCGCTTGGCTTTGAGTTCGACTAAGCCATTCAGAGATTTTGATGTCCCAATCTGAGAAGCTCCGAGAGGATAGCCAGGACTTGAACTGGCCACTCGACATGCCAATGTCTTTACAAATAGCATTCATGCGAATGTCGTTGAGTTCAATCGCAACCTTAACGGCCTCCT
>121
GCACAACCCACGGGGGCACACACAGCGCGAGTTTGGACCTCGAAAGCCATCCACTCACTGGCCCGACTCCGATTAGGGCGCATAGGCTTCAAGCGAGCGTGAAGGGCGACTGCTATTGAATGTTGCGAGTTGAGTAATCACAATGGTGATGTTGTGATCTAGCTTGTGCACATTCCGAGGCTGGGGATGAAGACAGGGACGAGAAAAAAAAGCGAGACAAGCAATATAGGAACCTAAGACAAAACACATATGACAGCATACATCGGGCGAGTCTCATGGATACCTCTTACCTATAGGATATGTATCGTGTCCAACAACTCTGGGCATGCAGTCGAGGCACTTCAATCCTTTCCAGCAAAGGATTCCGAGCAGATCTTAATCAAAGATGGACACGCTGTAGAAAGAAGGCAGTACCAGAAAGCAAGGAATGAATAGAAGGAAAGACGTGGAGAGAAGCTGAGGTTGCTCAGCTAAAGGCATCAGAGACTTGTCACTTGAAGAAAACAAGATTACTATGTAGCAGGTACACAAAAACGAAGGATAAGGGAGAGCAACAAGAGTGCTTGGTCTGCGCCACTTCGCTTGCAGCGGTGTTGTTATGACTTGTTTGATGGCTTTGCAGTCGCTGTTCAGCACTCATCACCCAAGAAACGGGAGAAAGGAAATGCGCAGTGATTGTCAAGACTGGGAAC
>152
TTCTCCTCGCTGGCCGCCCAGATGAGGCAAAGGCGCACTCCGCCGCATTCAAGGGCTTCAAGATGCTCTGCGACGTTCTCCTGCCCGAGCTGCGCTCGAGAAGTCATTTGTACAACCTGATCTACCGGCATCGCTCGAACTGCTCGCTCGTGCTGCTCAAGTCTGAAGCAGTGCTCGGAGGCGCGACCTTCCGACTGATACATGACACAGGCGCCTCTGCAGTGCTTCTAGAAGTGCTGCTGCTTGGCGTCGACCAACGGCAAGGCGTGTGTGGCCGAGGGCACGGCACGCGGATCGTGAACGTCCTCAAGGCGATCGTCCTCCGTCACGCGAACGAGCAG
>154
CTCGTCGCCGCCTCCGCATTCCCCTTCGCTGCCGCCTTTCGCAGCTCTGTTGTTCGCATCCTCCTTGGCCGCTACGGAAGATCGGCGATGTAATACCGCCGCAACTCTAGACGCACGGCTGGGCCTCGCCTCGCTCTCGGCAGTCGCCGCGTGCGAGATGCGATGCGTGAGGGTCCCGAGCGACGCATAGAGCTCATGTTTCACTTCGCTCCACCAGCCAAGGCGGTCTGTGTGTGGCGTGGCGGCTGGGGTAACGACCGGCCCGAGCTCCTCGAGAGCGGCGAGCAGCGAAGAG
>155
CACGCCTCCTCCGCCCACATCCTCTCTTCCCCCCGTCGCCCCCCTCGTCGCCGCCATGGCAGCTTCTCCTTACCAACCGCAGCAGAGTTGTGTTTGCGCCACCTCCGCCCCATCTGCGCCCGTGCAATCCGTGCCGCCCATCGCCGCCGCCGCCCGCCCTGCCGACGAGCGGCAGGTTCGCTCTATCCATGCCTCGCCGCTCCCCTCGCGACCCCCCACCTCAGCCGCCGTCTTCTCCGTCGCGCGCGAGCCGCACTCGCCGCACTCGCCGCACTCGCC
>151
CACGCTGCGTCACCCTGGCTCCACGGTCATCGGCTTCAAAGTACATACTTTATTCAGTTTATTCATGCACACAATAATTCCTTTTCCGCTTTTCGCATCTTCGCGATTCGAACATTCGATTCCCTTCGATTCAGGAGTGGGGCGCCAGCGGAAGCGCTCCATCAAGCGCATCTGACTCGCTGAGCATGCACGTGAGCGACGAAGAGCAGGGGCGACGAGACGACATCAATCATCGCCAGTGTGTGGTGGGAGGTATACCCTCGGTGGTGCGAGTGGGCATCAGCTGGGACTAG
>141_1
ATTCTAGGTTCCTATGCTACCTTCGTGCACAGCAATACGAGAGTACAATCTGAATACTGCGTTCATTGGTTGGCCAGGTGCCGTGCACATGAGTGGCAACTTTTCTGAAATTTTCGACAACATTCTGAAACGATGTGGAGGATTGAGCTGACCTATATCCCAAGGTGGGCAAAGCAGCCTCGACGCTGCGCTACC
>141_2
CGGGAATTCGCCTTGCACTCTGGTAGGGTTACGACGGTCGTGCGCTCAATAAGCAACATGCAACGACACGATATGGTCCAAACACGCTGTGAGATACGTTCATCCCGAACATATGAGACTTGAAGATGCACCTGATCACTCATGGGGAGCTAAGTCGCTCAGAGATTCGGCAACTGTATCCAGCTGCTCCGCGCGCGCCATCGAAGCCTGCTCTAGAGAGTCGAGCTCCGCCATGAACGAAGCGTCAAATGCTCTGTCGCCCTCCACCCGGAAGTGTCCGGTGGTATCTTCATCATCCCACGAGTAGAGCTCATCAGAGCGTTCATTTAGCTGGAACCGCAACGCGTGTTCACTCTCGAGGAGAAGCTCGTGTTGCCGCAGAAGTACGTCGTACTGGTGTTGCAAGGCTTGCGCAGCTGCCCTTTGCGTCTCGATATCTTTCGCCTGTGAGCGTAGCTCGAGCTTCGCAGAGTCGAGCAAGGCCGTGAGCTCTGCTCCTTGCGTGCGAGCAGCTGCCAGCTGGCGTCTGAGGTCTGTCGCTTCGCTGTATGCCGCAGCACCATCGCTAGCCGCCGGCCGGTGGAGTTCGAGCTTCGCTTGGTCCCGTTCAGCTTCAGCCATTCTGAGCGCATTGAGCGCACTAGCAGCCTGGGCATGCTGCAGAGCATGAGCCTCCTTCGCCTGCTCGAGCTGTCGAGTGAGACTCTCGTTCTGACGCTGAGTTGCATCGGCACGCTGCGCGAGACGCTCCACCTCCAAGCGCAATCTGGAGCGATCGGCGTCCAGCTCCTTGATCGTCTCGCACTGGCGTTGATACACCTCTGCGGACCTCCCCGGCGACCCGTGCTCGCCACGCGCCTCCAGTTTGCGTGCCGCCGCGTCGCGCTCGAACGACGCGGTGCCCAGGGCGCGACGGAGGGTGTCGATCTCGTGCTTCTGCTCTTCGTTCGTCTGCCGCAGCATCCGCAGCTCTACCTCGTGCTGCCCATTCGACTCGGTGAGCTCTCGGTGCTGAGTCCGCACACTCACCGCCTCTTTCAACGTCTCAGACTGCGCCGCGGACTCACGCTGGATGGTCGTGCGCAGCGTCGAGGCGAGGTTCTCAAGCTGCGCGCAGCGCCCTCGCTCGAGCTCAAGCTGCTGCTTGACCGCCTCTCGCTCGCGCGTGGCCTCGATCAGCTTAGCCTGGAGACGGGTGATCTCATGGCTTGCGCCCGCGGCATCGCGCT
>140
GATGGCGGCGCCGCTCGCTGCACCACTCCTCACATGCGCGTGGCTGAGCGCACCCTCTTCTGCGCCCAAGGCTACACTCAGAGCAGAGATGGCGTGGCCTCCCCGCTGGAGCCGCGCCTACCCTCCCACGTGGGAGGCGCGCCGCTCGATGGCGAGCGTCGTCTCCTCTGCGGGAGCACTCACTCCATACGCGCTCGCACAAGCGCAGCTGGCTCGGGAGAAGACGCGCAGCCGGAAGCGGCTCCGCCTGGAGCAGCTGGCTCGGCTGTCGCTCCTCTCGGCCCTGCTCGGCCCTTGTGTAGTTGTGGCTGGCCCGCCTCGCCCGCTGCTGGCCAAGACTGTTCTTGGGGCATTGCTCTGCACGCTACCCGCTCTCGTGAACAACGGGCGTGCAGGCAGCTCTGGCTTTGGCGCAGCGTTCGTCTGGCAGGCCATCATTTACGCCCCGTATGCGGCCTCTCCGGGCGCAAGGCTGCTTGTGGCTGCGTACTGTTTGTACGGGCTCAAGCTGTGCTTCTTCAAGGCGCTCCGCCGCACGCACTCCTCAGTCTTCTCCAGAGCGCTTTCGACCAGCTCAAGTGCGGCGAATGAAGACGTGGCCCCGCCTTGGAAAGGTCAGTTACAGCGTGCATGTGGCATGACTGCGCTTCTCGCCGCGTTCTCGTTCCCCCTTCACGCAGCTGCAGCTGCGCCCACAGCGGGCGTGGCTTGTGGTGCTGTAGCGGCGGTTGGTGGGCTGGCGTTGCAGCTGTTGGCCGAGCTGCAGAAGATACGTTTCCAAGCTGAATACGGAGATCGCGCCGTATGCCGCTTCGGGCTGTGGAGTTTCTGCCGGCATCCCAACCTTCTCGGCGAGATATATTTTCATTCGGGCCTTCTGATCGCGGGCCTCGCCGGTGCTATCGCTAGTCGCTCGGTCGGCGCCGCCCTCCTCTGCGTTCTGGCGCCGGCTACACTCATCGGGGCAATACTTCGAACTACTCGAAAGATCGAGGCTGAACAGCTCCTGATGTACGTCGATGACGTGAACTATCGAAGTTATGTCCGCTCGGTTCCGCGTCTGTTTGTGGTGGAGCTCAGGATTCGTGCACATTTGATGCGTTTGTTCCGGTCAACAGCTGATGAGACCCAGGACTCAGCGATCGTCGACCTCTGGTCAGGGACGCCCAACTCCCGTTTGGAGTCCAAAGACGAGGCCCGCGCAGCAATTGATCAGAAGGAAGAAGAAGAGGAGCTTGGAAGTTACATTGAAAGCATCGTTGGCGTCACGTATCTTGCAGGGGCTGTTGCTGCATACCTAGGGTACATTGGGTATCTCTTCGCTTACTAAGACGACTGAGTACTGCCTCAAAGTTGCAAGATGCCACATGTACTCATGCTGACATGATTGCGAACACGCATTTCGTTGTTCCGACGTGTTCTACCAACGAGCTCATCTGGATGGCAGCGCCCAGGCACAAGTTACACCGATGGAGCGGGTTATGTCTCGAGGTTCGTATAAACTACCTTACTTACTTACTTA
>143
AGGAACCTAGGAGCCCAGCAGCTACCTAGGAGCTTGTTACATAGGACATGACCGCCAGTCTTCGAGATCAGCTCTCACTTACGAGCACCTGGGAGCTCATGCATGCTATCCTGAATGAATGAACGACTACTTATCGCAAGCCAGGAGCGGAGAACGTCCATCGTGCAAGTTGCTGCAGCCGCTCATGTCGCTCTGAGCCCACTGTTTCCAGCAAGTACATAGGAACCTATACGAATGCATGCAGTGATAGCTAGCAAATATGCATGTGCTTGCCCATCAAGCATGCTCCTGAAGGTGAATGCGAAGTTTCACTGCAGCGCATGCAATTGTTGATGCTCAACGTTCCCACGTCCAATCTAGCAGCTGCCAGAAGTACACTTCTGTCCCGCAGACTGGTACGTTTTCCACATGGAACAAACCCAAATACAAACCAAATGCCCGGTCAAACGTCAAGAAAGGACTGCCAGCTGCTGAGTACCCTACGCCCTGATTCGGTTGACGGCTACAAATGTGCGCTCCGAAGCGATGTGACCACCTTGGTCTGCTATTGAGCTGATCGGTGCACGACAATTCGGACAAACTCCTCGCCGCTGAATGGCAGCAGCGCACCCATTGACAGTGCAGCAAAGAGCATGGCCGCAGCCAAACCGGACTGAGCGTGGTGCTGACATGCATATGACGCATGACCTGGCTTCATCTTCAACATCCGCAATGCCAGGACGCAAGCCCCTGGCATTAGCGATGTCATCGAGTAGGAGAAGAGCCTGCGCAAGTACCATGCGCCGCGACGCAGTGGTACCCAAAATCAACCCGCGCACGACTTGCAACGCTTGCTCAGCCACGTCGTCAGGCCAATCCGCAGTGGGATCAGTGAAGTTTATAGCGGGTGCACCGCCCTCCAGGGCATCGCTAAAGTGATCGACCACATCGTTGGCGGACCGCCCTCCCAAACACATTAGCAACGAGACGCCCATTGCATACCCATCGGTAAGCTCACTGAATCGCCCCGACCGCAAGAACAGCGGGTCGAGGAAGGCAAAGGTGCCAGTGATGTTCCGGGTGGTTAAATGCGTAGCACCACCCTGCAGCTCTGGCGCCTCCCTTGCCAGTCCCACGTC
>156
CACCGCGGCCGCCCCCCTCCCCAACTCGGCCTCCGTGCCGCCAGAGACGAGTGCACTCGCCGCAACCAAGCCAGCCGAGCACGCTGGGGCCCCGTCGGCCGCAGAGGAGGAGGAGGAGGAGGAGTACGAGCTTGACGACCCTCGGTGGCTGTACAGCAAATCGGAGGCGGAGCTGCGCCAGTTCTGCAAGAACGTCGGCCTCGACCAGGCGGGCTCCCACCAGGAGCTGTTCGAGCGCTTGGTCGAGTACCACGAGGAGTACGACGACGAGGGCGGCGACGACGCCTTCGAGGAGGAGGAGTTCTACCGCGTGCTGCGCCGCGCAAAGGAGAGGCACGAGAGGGGCGGGAAGGCGGGCGACGACGACGGCGACTCGTCGGAGGAGGAGGCCGAGGCGGCGCGCCGCCAGCAAGCCTTCGCCGCCAGCCGGCGGCAGAGGGGCAGCGTGCGCAACGACAAGTTCCGCCGCAGCCTCAAGTGGAAGGGGAGGCTGAGCGAGGCGGAGAAGCTCAAGGCGTGGGCGAACGAGGAGTTCAAGAAGGAGACGGACGAGTCGACCGAGCGCGCGCTCACCAGCTACCTCACCGCCATCTGGCTGCTCAAGCCGGACGACCCGCCGTGCCCCAACGCCCTCGCCGCGGGCATCTGGGCGATGCGCACGGACAGCCCGCTGCGCCCCAAGGAGCTGCCGGAGTTCCAGTGCAGCCTCGAGGGCTTCGAGGGCGTGCGGCTGCTCGGCGAGGGCGCCGC
>160
CGATCACGCAAGTCAGTTGTCACGGAAACAGATGAGTAGCCTGGCCTGGAACACTTATGCCGTATCATGTAACGAAGGGGAACAAAGACATCACAAGTGCTACACTCTACAAAGGTAGGTGGTGCACATGGACCATCATTGCCCGCATGTGATTCACGCTGAGCGACCGGCAAAGTCATACCCTGACT
>98
CCCTCTTCCACTCCTCGCACTCCGAGGACTCCGGACCCCATGGCGACCCCGACGAGGTGCCCATGGGCACCCCCGTCGCAACGCCCGCGCCGGACGATAAGCTCGCGCGTATGAGCTACCGCTCCAAGGTCCTCTCGATCGTCAGCGGCCTCACGCTGACTGTCGTCGCCTCCTCCGCCTTCTGGGGCGGCGTGCAGAAGTCGAGCAACACGCTGTTGGCACGGACCGTCATGGGGTGGATGACTGTCTTTGGCGTGCTCATCGTCCTCGCCGAGCTCGGCGTCCAGGTGATTCGCACGCATGTCCATGTACTAGCGTACCGTACAGGCCGCGCGTTCGTCGCGATTTTCGCCTCCACGATTTGCCTCACCGCTGCCCCAAGCGAGATCACGCTGGCGGGGTACCATACCGGGACTCACGGAGGCGTTTCATTTGTCGCCGGAGTGCAGTACCAGTTCCTCGGTGTCGGGATCCTCCTGCTCATCTCGGCGATCTACGCTCTCCGCCTCTCGGCTCGCTCCAGGCTGAATAAGATGGCGCAAGAGAAAGCCCACTCGCATGCCGCCGCGGCAAGTTCGTCGAGCCACGCGAAGGTGATGGTGTAGACTTTTCGGGCCAAGGGGACTATATAGAGCACAGCACCCAACAGGGCGCTCTCGGAAGACTTCGTCTAACCCTCAGCGGTGGCTCAGGACAACATTCTTGGCGTGCCTGGCGTAGCGTGAATGTAGTCCCTTGTGCGAGGAGTGGGCCTACCGTACCTAGACAGTTGGCTTCCGTAGGAGGGTGATCGGCTGATCGCAATGGAGAACGGACTCTGACTTCCTGCTGCCAGACACAGGATGACACCAGAATGAAGATAAGCTGGCATCACTTGAACACGCGCGATCGATGCGACGATGTACGTGTAGGACCTAGGAACCTAGGTGGTGTTCTGTATACACTGCTACTAT
>8
GGCGGAGGGTGAGCCATGGAAGCCGCATACACGCCTCATCAGGTCACGCTCGCCTCGCCAGCGACGGTGGAAGCTCGAGGGGGCAAGAGACGCGTTGCCCCTGAAGGCGAAACGCCCTCTGCAAAGGAGAAGCGCATTGAGCAGCAAGCGTATGCACTCGGCGTGCAGTTCATGATCTTCCGACTGCGTGGCGACAACGGATGGAAGTCTTGCGAGGGCGTCACACCAGGGCACATCGCAGATTCAATGCACCACCGGTACCAGCGCCTCGTCGGGTTCAAGCAGGTGAACCAAGAGGCAATGTATCGATGCGGATGCTCGTGCGACGCAAGCGTATCGAGACTTACAAACCGATCCAGCGGTCGCACGCGCCCACGAGCAACGCGTGTATCGACTGTCCCTTTTTGAGCGGTATGTGCAAGAGCGTCATGCAAAGTCACCTTATGTTGCCTTTCTCAATCAGATGAAGGCTGACTCCATTTCATTCGAGCACGGCATGGCAGTGCGGCACATAAACTTCATGCGGCCACCAGAGGAGCTGCTGACTACTTATATGATGAACTTGCGCAAGGACCAGTTGATGCCAACCGTGCAAGGAGTCAAGCCGGACCACAGCGCCAACACAATCAGGGCCTATCTGGGTGCACTCACTGCAGCGTGTGATGAGTTCAGCTCAGTGAAGGGTGGCTCAGTCTGCAGTAGCCAAATGGCAGCAAAGATGAAGATATGGCAAGATGAGGATACTATTGATGGGGCGGTGCCCTTTGACCCTGTGACCGCCCTTCCTGCTCTGTGGGAAGCTGTATTCACTATGAGCCACTGGAGCATGCTAAAATGCATCAAGGCCTGGACTATGTTCCTCATCGCTTTTGCAATGATGGGCCGTGCCTCATGCATCACGAAGTACTGCCCGACCTATGAAGACTTGGTGCTTCCTGGGAAGAAGCAGTGGGACTCTGATGGTTTCCCCCAGTGGGTAGAACTAGGCCTGCGTGATTGGAAGTGCCGGACGACAGCAAACAAGGGCAAGCGCTACGCGCTACGCGTGCACAGAAATTACCAAGATCCTCGATTCTGTCCGGTTTCCTGGCTCCTAATTTATCTCATCAAGTTCAGCATTTCAGATTCACCCTACACAACACATGGCATACATGGCCGCCCTATCTTTCAGAGGGAAGTCAACGGGGTGCCAACCGGTGAGAATATGACAACTGACATGTGGACAGCAATTACAGATCGCATGTTCGCCAAAACAAAGTTGTACGACCTGGAAAAGAAGACTGGGTGCACCAACCACTCCATCCGACGATCAGCAGCACAGTGGGCAGGCAGGTGTGGGGCTAGGGAACTGGATGTGCGGAACAATGGCCGGTGGAAGACCATGGCGCTCTTGGCTCTGTACATGGGGCAAGGCCCCATTGCAATGGCAAAGGCTCTTGAGGAGCATGACTTCGATCCCATCGAAAAGATATGGTGGTACCAAGCTGCCACAATAGCTGGTATAAATGGGCTTGACCAGATGTAGGAAGCCAGATCTGAATTCCTAGCTAGGATGTGAGACTAACTGCTGCTCATTTGCTCTAAGAGTATTACCGTAAGTCTTGTGACAAGTTAGGTTCAAGTTACTTGGAAGCCAGATCTGAATT
>157
CGTATGGCATTTGCTCGCAACTGGGGTAGAGATGCTCGCTGGAGGGACCCATGTACTTGTTTGCTAAGTACAGGGCCCGGCGATTGCCGTACTCACTCTCCCTTACGCGAATGGCGTAAACCGCGTACACCTTCGCCAGGCGCTCCGCCTCATGGGTCGTACTGCTTTCTTTGCTCGCTTCGTTGGCCGTGCGGCCGGCGATGCCAGATAGCGCGTTCACCAGCTCGCCGGCAGTCAAAGGCGCAGCCAACGGCACGCCTGCTGCCCCTGG
>125
TAGGTTCCTACGTACGTACTTACTTGGGTTCCCTGCTGCAATCTACCCAGCAACGAATCGGAGTATCTCAGGGAGCTTTGCGATGCTCGGCCTCGGAGAGCAGCGAACTAGTAACATCGTCCTACGTCGAACAGACACATTTGACTGGGCGACGCTGATCCATTTTCGCGGGGGACTGACTACGGTCGCAACTGACTCTGAAAAAAAAACAGTCACCTTTCCCAACATGTCCTCTTTCATCTAACTGCCCTTGAACTAGCACCGCACTCTCTCTACTGCTACTCCAACTCCATTATATCCATCTTGTGACGTATGTTGCCTAACTCCTGGGTTGGCCCAGTTGAACACCTTTGCTCGTTTGCCGCTCTTCGGCCAACGGCGCTCAACTTACCGATTTCCTCGTCGGATTCCTCGTCGGATTCTACATCGGTGTCCAGGATACTTGCGTTTGATGCCAGAGACTTTTTTTTCTGCTTTAGTTGCGGGTGGCTCGGACTCTTTAGTAGTCTGTTGTGACGCACACGCAGTCTTGCAAACACCGTAACATATACCGCCCACGACGCCACCGACCATGAGTAATGCAAGCCCGGAAACGATCAATTGAATCAGCTCCCCTGCTCCTACTTTATGGAAGCCACTGTCACGACGCTCAATAGACGACAATAGCACTTCCTCCTTCTCGCCAGCATAAAGCCGTTTGACCATTGCAAGCCGGCTGAGAACTCGACCGTCAAACATGACACTGCTCACGTCACTCGCCAAATGAAGAAGTTGCTGTAATACTGACTCGGAAGAAGATGAAGCAGAAAAAAAATCGACGATCGTGTACTGACCAGCTGCATACATTAGCACGATCGAGAACGAGTCCTCAGCTATACGGAGTGATTGAGCAAGCTCGTTCATCATCTCCTGTTTAACCAGCAGAAGGTCTTCATCTGCAAAACCGTAGACCAGCATGAGCTCAACACGCACCACGCCGTCTTCAAGCCCTGGCAAAGAGGGTGTTGTGGCAGTCGGGCTCAGATGTGGTTCATTTGCCGCAAAATCCCATTCACGAAGCATGCCAGGCGCAGGGCCCACAGCAAATTTGCAGCCACTATGGCAGCGGACAGAATTGACTCCAAATGGGGGCTCGGTGACCGATGAGTTGATCACGAGCACGCCGCCTGTTCCTTCTACGTTTTCTCGTACCATGGACACACTCCACCTCATTTCCGGTCGACAGCGACGCTGTGAAGGCCACGAGAGCTGGAATGATGCAGCTGAGGTAGACGTGACACCCGGGGCTTGAACCATCGCGGATGCTGTGATACCGGGCGTGAGCATCTGTTCTGATGGGTGAGAGGGCTCGGAGCTGCCGTCGCGGTTGTGCGCAATTAGTCTAAACGTGTACGCCTTGTATGGCTGCAGACCTATGAGAGAAACCGTGCTGCTCCGCAACTCCATCGCGTTTCCAGCTGAACAAGCAGGCTCGGCGTTCGATCTTGCACAGTCTGCAAACTGCGAAGCAGGAACGATGGTCCAAAGTCCGGGAGCCGTCATCCACTCCAGTGTCAGGAAATCATCTTGGTCACAACCCGTCCTCAGTGCTGGAAGGCGAAGCAACAATGAGGTGCACGGTGTTGGTTCGTTCAACATGGTCGTACTAGCGTCAAAAGCAGATGAAGCTGGGTCCGGCACATCTGAGGCTTTAAGGCTGATGCTGAAGGGCGCCATGGGTCGTGAAGGGCCGGTGTTCGCGCTCCACGCCTGTGTCTTTGCGATGATTTGGGAGCTCGGCAGACTCCAGCCCATGGCATTTCGCTGTCGCACGGTAACCGCATACTCCGATAGTGGTTGCAGTCCAATAATATCTCCTTCTGTAGCATCAGCGTCGATTGAAGTAATAATAGCTCCGGCACCTGGCGCCTTGCCCTCGCTGCTGCCGTCGGCCGATACAGGAACTGCTCGAAGCTCCTGAGCAGTCACAGGAGCTGGATTCGCCACAACCGCGGCCGGTGGCTGCCATTTGAAGCGAGCGGAGCAAGATCCAATCGTGATGAGTCGTAGAGCCGTTGGTGCCAGGGGCTTTGCAGCGGAGCAGCTAGGAATAGTGAACGACTCTGACAGCTGGCCAGCAATGCTCCAGCCACGAGCATTGTGCGCCCTCAGCTGAAATTGATAAACCCCACCTGTACGAAGCCCACCGACCTCAAATGACGTGCTGGCCACAGAGCCAGAGGCAATGTGCGTCCCTTGATTGTCGCGGTATAGGACAGCATATTCAAGGATCGGTAGCTTCTCATCGCCTAGTCCCGGAGAAGTCCAGGTGAGAGCGACGCTATGACAAGAGGTTGCCGATACTTCAGGTGCCTCTGGCTGGTCTGGCTCCGGGTGATATGGCGGTGGTCCAGGTGATGGCGGCGGCGGAGGGGCCCCAGGCGGCTTTGGTGGCGGCCGCGGAGGAAGGGGCGGACGAGGAGGAGGGAATGGTGGGGAAAGTAACGATGATACGCATGCGATCATAGGTTTGACGTCCGCGTTGCCTCGAGCAGTGAACTTGATCTTCATAGGAGGAGGCGTCATCGCAAGCAGCTCAAAACTAGTTGACGTAGGTGTATAGCCAGTTTGCTTGCCGAACCAAGCGGACACAACACGTACAGGATGCAAGTACTCTACCGTCAGCTCGGCTCCAACCTCCCAGTCCTCTAATTTTATTTCTGCTTCAAACATTGGCATCTCGCGGCCGTTGCGTCCATGATCCGCATCGTTCCGGGCCGTCACAACATATTTCGGCCGTAGCGCACACCATGGTGGTGGCGGCGGTGCTGGCGGTGGCGGCATTCGCGCATTGCATGTGATTTTTGCAGCCTCGGGTGCGGAAAACTGCTCGCCGCTTGTAGATGGCAAAGTCACCTTGTAGCCAATACCCCCATTGTGGAGTCCGAGACCAGTATTGGCTGTGAGGCGCAGCTTCAACTCCCCGGTAGTTGAAGCCGCGTCAACTTCGCACCCAAAGCAATCGGAGATCTCAGAGGAAGCTGGAGCTCTTGTTCCCGCAGGAAACGAGATAGAGAGCACAGTGCCTGCCACCCAGCTTCGCAATGCGATGTCGACCGAGTATGACAGCCGAAAGCTCTTCAACAAGATGTAGGACGCTCCAAGTGGGCACTCGGACAATGGAGTCATGACGGGCCAGGGTGGGTAAGGAGGTGGTGCTGGAGGCGGTGGCGGAGCAATGTAGCTGCAGCTGATGAAGGGTTCAACGGCAGATCCGGAGTATGTCAGCTTGAAGCTTCCCTTAGTCCCTTTCTTTGCGACGTCACCCGCAGCTGTTGCCACCGGCCTTTCCATCAACTTCACTCGAACTGTTCCAGATCTGTCGTCGTAGCCGGCACCTCCTTGAATAAGTTCTACGTTGGAGCTCACAGAAACTGCTTCTCGACCCGGACCCAGATCCATCGATATGATTGTACCCACATTCCACATGCCGATCGTCACAGATGCCTGGTATCGATGATCCTCTTTCTCAGAGTCCGTGAGCTGCCATTCGACGCCGAGCGCACAAGGTGATGGCGGTGGTGGTGGCATCGCGGGTTCTGGGACACAACGCAGTTGGGGCGTTCCCTGCTTGCCCCTTATTCTTAAACTTATGGTTCCCGTCGGCGCATCCGGCCGCAAGAGCAATTCGCTCCCGACGAACGAGTGCAAAGTCGCGCCTTCTGCTGCTAGGAGCTCAAGACCCTGCTGCCCATTGAACTGTGCTTTCACGACGAAGCCTGGGGCAACGCCACTTCCCCGAATGTCAACAAAAGCAGCAAACCCTCCACCCCAGTTCCGGTCGTTTCGCCAGATGAGAGACGCGCCGCAATACGGAGGAGGGGGTGGTGGAGATGGCGAGAAGGCTTCCAATTGCTGTCCAACTTCGTCGACGCCAAGATCGCATGCGACAAACGGGCTTGAGGGCAGTCCATCAGCGCGAAAACTGAACGCACCAGGAGGAAACAATTCCGACGCAGAACTGGCCGAGGTGTCCGCATGGCTTCGTAGCTCGAAGACATGAGCACGTGATTCCCCATGGCTGACAAGTCTTGCATCCCCCTCAATGCTTGATGGACGAATACTGACAGAATTATCACCAAAGTCGAGAGAAACTAGTTTATCGGGCTGCAGCCGTGGGATTCGAACGGTTGCTGCAAAGTTCGTTCCACCATCTTCAGTGATTTCAAATATTGCCTTGCGGCCACACGGCTGCAGGTCGGAGAGTTGCGTAAGTGCCAGCCAGCTGAGTGACAGCATGTGTCCCCGCTGCAAGATGGGAAATCAGTTGGCAAATACGTGTACGAGTACAAGCGACGTCTC
>42
ATCGGGGCTCAGCCAGAAAACGTTCGTATCGTATCGTGCAACTAGGGGCTCTAGTCACGGTCAGGGGGAGCACCGACGACGAAGGTTTCGAAGCCCCTAAGCTGCGTACCTGCGTTATGACTAGTTTCAACCACAAAAACCAGCACACTCGCACGCAAAGTTCAGAACACGCACGCACTGAGTGTAGAATCATGTTGCAACAGTTTGAATGAGCTAGTGCGGGGTGAGTGAGGATCACTTCTATGACAACCACACTTAGTTCCTACTGCGTACTCTGTCTATTTCGGTTGGTGCGTACGCTTGCAGGGCAACCAGTGGCGCACTACAAGCGCGCGGTGACAGCTGGCAGAGTGTCGCGTTGTGCTCGCACGCCAGCGAGTTGGTCATTCAAGACAGTTGCTGAGATGAGAAAGAAAGAGCTATCTCCCACCAGCACGCCATCAGAGCTCGCAGGCGTCGCTCTGCTCTCGATGCAAAGCGTTCGCGAATGGTCCATTGAAGATATATTATTTGAAGAGCATGGCGGGATCGACTAACAACGGTGAGTGCTTCCATGCAATGCCAGCACTGTGGCTTGTCGAGAGCACTTAAATACTCAAGCGCAAGGCATCACCCTATTACTTGCCGTGATGGTGTTCTCGAGCTCAGCGCAGCAGTTTGCGCGCCCAACTCGATCATATGCAGGCTTGATGCGTACAGCCTTGTCTAGAATTGTGACAGATCCGGACTCCAATGCGGCCGTGGCAGCCTCTGGGTCTTGAAACTGGCAGAAAGCACTACGGCACGCCGAATGCTTGCGGGCTCGGCGATTCTTACTCTGGTGCTCGCAAGTTGGCTGTGGGGTCCAGAATTTGACACCATCCTCTGCGAGCGGCCCGTGCATCGAGGAAAGAGCCAGCACGATGTCGGATGCCACGCAACGCTCAGGAACCTCTGCTAGCATCACTGTCACCTCGCTTCTCGGGCGTTCGGGGCGTGGCCCGATACTTGGTCGCCGGCACAGATTGCATCGGTTGCGGAACTCGAAGTTTAGGTTCCCGCAGCCACTGCAGCGCCAGTCACCAGCGTTTGCGTCAGCGATCTTGCAGTCCTCCGTGGGCACAGGCTGGCCGGTATGCAATGGATGGTCAATCGTTTTCGGATTGTACGGTTCCTCTCCGCGCTCCTGCTCGATAGAATATACTCGCCCATCGGCAGTAATCTCGGTTCCCATGAAGGGCGGCTCAAGTACACGCCCGAGTACGACAGGAGTGTGTGAGGGCATCTCGCCTTGTGATGATTTGGTGCGAACTTTGCTCTTATTGTGCCGCCTCCGTGACCCAACTTCTTTTGGCGACTGCTGGCCATTAAGCTGAGACGGATAGCCATTAGTGACAGGACATTTCTGGCCGTTTCCAGTAAGATGAGAAGACTGCATTTGGGCGTTATGCATCGGAAGAGGCGGTAAAGGAGCAGCTTGTTGACCCATGCATACAACAGGTGGTTGCATCTGGAGCCCGGGAAGGACGGCGGGAGCCATCGCCGGGGCCATGGGCATGACGGGCGTGCCCTGGTGGTATGCGAATTGGTTTCCATAAGAGTCATACCAGACAGGGTGCATCGCCATCGGGCTCATTGGGTGACTCATCATGCACATTGGTGGCCCTGCTGTCATTGCGGCGCAGAACTGGGCATTCTCCAAGCCGCCCGAGGGTGGATGCCGCATAGTAGGAGCGCAAAATCTCGAGTTCATGGGACCTTTATCGCCAAACATCTCAAATCCGTTGCTGGGGTACGCTGCCTGCACTTGCACATAGCCAGTGCCAGGGGACATTGGGGTACCCCAGAACGCGGCACTCGTGGGAATTGATGCCGGAGCTGGGGAGGCGGGCGCGCACGCAGCTCGAGGAACATAGTGCGGCTTCGCATTCGAGCTTCGCCCCTTCGCCGCATTATTCATCCGCTGTGGGACTTCGCCGCGGAGTCCGAGTGAAGGAGTGAGCACTGAGTCGGGTGAAGAAAGGCAGGCCGACTCCGCCGAATCATCGTCCAGCGGTGTGATGATGACTTCCATACCGAGAATCCGAACGCTCCCTTTGCTGAGCGCAGACTGCGCCGCTTGTGGAGACGCAAAGGAGCAAAAAGCCGTCTTCGTTGCGCTGACTGAGGTTTCATCCTGCGATTTGCACAACAGGACTTCCTCGACCCCGATCTCGCCGAACGCCTCAGTTAGCGTATATGCGATATCATGTTCAGTCGCCATCGCCGGCACCTCCTTCAGCTGGAGCGCCGAACCCCCACGGAAGTGATGCATGCATTGCGCCAT
>131
GACCCAACTAAGAACGTACGTCATTTTAAGACCACGGGACGGTATGAACCTAGGAACCTTTGCAAGTACGCCCACACAGGGCACAGCCAGCTAGCATTCAAGCAAGTCGTACTAGGAACAAGTCGTACTAGGAACCTACCAGGAACCAAGTACGCAAGTAGATTCTCTCATATACGCGGCTCAGCTGCCACGTGAGCTTGCAGCCCTGGTCCAGCAATGACCAACGCACACTAAGCGTACTGCTCACTCGGAAACCTATTGCGCTGGTGTGCAATAGCCCTATGCGGATAAACCTTGCATCTGCGATGCTTCAAAGCGAGATGGGTGCAGACACTCGAGTACAACAACCAGAGCCAGCCACGAGCACTCCGACCTCATGGCGCGTTCCAAGCACGAAATGGTGAGTGTATACAGACTAACGGCGACCGCCTCGTCCACCGCCTCGCCCACGACCACGGCCTTTACCTTTGCCTTTCCCCTTCCCTTTCCCCTTGCCTTTGCCTTTGCTCTCTGCGGCTGCTTGCTTGTCGCTGATCTTCTCCCAGTACTGCTCCTCATCCTCGCCCTCCAGAAGCGAAATGCTTCCTAGCCCCTCGACTGCCAATCCTTTGGTGCACGCCTCTACGCTATCGAATCGCACGTACGCAAGCGGCATGTCAGGCACGACCTCCACATACTTCACCTTGCCTTCCCCCCCTTCCAGCGCCTCAGCAAACTTGGCCTTGAGGGACTGTACCGTTTGACCCTCCGGAAGCTCCTTGATAACGCAGATCAACCCTTTTACAAACCCGTCCGCAGAGGCGTCGCCGTCCTCGGCGGATCCCCGTTTAGCCGGCGGTTCACCTTCTGCCCCGTCTGCCTTTCGCTTTCGGTCGGAGCGGCGTGGCGCAGGCGCAGCATCTTTCGGATAAATGTTATCAATACACTTGAGGTAAGAGAAGTCGACCTCCGTGCCGTCAGTGCGTACAATCACGAAGCACTTCGTGTCAGGGAACTTGGGATTCGAGCCCACTTTGACGCTGGCCACACCGCTTCCCACTTTCTCCGCAGGGTTGGCGTGGTACGCGAGGAGGTCCGTCACGAACGCCTGCCCTTCCGCGGAGACACTACCAGCTTCGCCCGCGCTACTCTCCGAGATCAAGCTGCGGGCGTACGCCACGATCTCCTGGCGGCTCCCGTACAGCTTGCCTCCGAGCGTCTTCTGCCAACGGCTCACCTCCCGCCGAACGCTGGTGCCATCTTCGGAGAGCTCGAGCACTGTCGACGGCTTGAGTGCGCGTGAGAGGACTGAGGGATCCAGAGAGGGGTTCAGCGCCTTCATGCGGTTGAAGGACGCGATCGTCGCCAGCTTGACCCATTGCTCGGGCGTTTTGGCGGTCTCGCTGATGAGGAACTTGTCCTTGGAGAAGTTAGAGTCGGAGAAATAATACTCGACTTGCTTCAGGATGGCGGCATCGAGGTCGGCGTCCGACTTGATCTCGTTGCCAACGGTGCCAGCCTTCTCACCTGGCGCGAAGGTGACAGCTGCTGCTTCCGCGGCCATTGAGGAGAGGAGGGAAGAGAAGGTGACAGCTGCTGCTTCCGC
>77
AAGTAGGAACCTAGAACCGACTGAGGTATGCTCGTCCACAGCGGCAGCTAGCTATAGTAAGGTAGGCGTCACCCAGGCGTCACCACATTACAACTCCTTTTGATGGATGAGGCAGAAGCACGCGACGAACATCGTTGGGATCATCACGGGAATACCCTGCTTGAGTAGCATACTGTTGGTCACAGTGACGCCTTGCAGCGCCGCGAGTCGCCGCATCATCAGCCCGCCGAGAGAGCCGATGCATGCGGTGTTCGCGCCGAAGTTGGAGCCGAAAATCACCGCAGAGAGAGCGGCGCGGCGAGCATCCCTATAGAAAGGCGCTAAGGCGCCGGAGGCGGCGATGGCGGCGGGGCTCCACGCGGGGACAGAGTCGATCATCTTGAAGACGATCAGCGTGGCCGGAAGCGTCTCGAAGATGTTGCAGAACAACATCGTGACGAACCCCGAGATGTACGCGACGTCACGTGAAGCTGCCAAGGGGAGGAAGACGGAGGCGAGCCACAGCGACAAACCGCAGATCGACATGGCCTCCGCGAGCACCAGGAAGCCAGTGACGAACGAGAAGAGTTCCCATGGCATGTGACGCAGCACATCGCGAGCTTGCTCGCAGTCGATCGCCGCGTCGACGAGGAGCGATGCCGCCCCCATGACGAGCACCACGAGGTAGACTGGCAGCCCGTGGAACGCCTCGAGAGCGCAGAATGCCGTCGCCGCGATCACTCGGATCAAGCAGAAGATGCCATGGCGCGAGAACGCCTGGCTGTCGTCAGGCGAGCGAGAGTGATCGTCAGACGCACCGCTTGCAGTGTCGGCGAGACGACCAAGCTCCCTGTCGGAGTTGGCATGGTCTGCTTTCTGCTCCACATCCACCTTCTTACGGTTGGTTAAATACATTAACACAAACGAAGTGAGCCCTGCAGCGACGCCAGGCCAACCCATGCGCGCGGCGAATGTGACGAAGGTGTCGCCCATGTCTTCAGCCAACAGCACATTGGTCGGGTTGCCGGTGACGAGGGTGACTGCCCAGATGTTACCCGCGAAGAACTGCGAGAAGAGGAATGGAATCTCTGGAAGGTTGAGCAGTTGGCACATCCTGATCGTGATGGGCGTGAGCGTCATGGTGACAATGTCGTCCGGGATGAGGACAGTGAGCGTCGCGGAGAAGCAGCCGAGCGCCCAGAAGAGACCCCACGGCGAGCGGCCGTACTTGGAGACGACTTTCACCGCGGCGGTGTGAAGGAAACCCGAGCGCTCGAGAGCAGTGCACAGGTAGACGGACCCCAAGAACATGACGACCAGATGGTAAGGGCGGAGAGAATCAGTGCCGTACAACGCGCGGACAAAATCTGACCAGTCGAGAATTCGAACCAATACCAACCAGAGGACCGCAAATAGTGGGACTGTGCCCATGTTCAGAGGAACTGCCGCCTTGCTCGAAGGAGAGGGGGTGACGGGGTTGATCGTAAAGAGCACAGACACCATGATGACAAGTCCGACGGAGAGCCACGGCACTGGAATCACAAAATGAGCGAGCGATTCGCCCCCTCCCACTAGACCCAGCCCCGCGAGCGCTCGCATGTACGGCGCCCCGAGCTCCTCCTCCTCTCCGTCGTGCGCGGCGTGGGAGAGGAGGGGGCGGAGGAGAGGGTGGAGGATTGTCG
>162
AGAAAACATCATCAAGGCACCACACCTGCAGCTTGGCCAACGAAGCCTAGCACAGCTGCTCAGCTCAATTAATGACGCTGCCGCTCTCGAATACCTGCATGTGTCGACGAGGCGGATGCTACCACACATGTCGAATGCCTGCTCAGCTATCAGGAGGCGACAACTCACCGGCCCAGAAAACATCATCAAGGCGGTCCCCTCCAGCGTTAAAGGGTACTGGGAGAATGTAGAGTTGCATCATCCGCTGGGAAGAAACACGCCTCATGAAGTCACGGTGAACGACGTGAGCTGGGCCGCCATAGCGGAGGCGTTATGCCGTACCTGGTTTGAGTTCAAGCGTACACACGCTGATTCCGCCTGCCTCTTCCTGGGGCAACGGGTGCGTCTGCGGCTGTCTAGCCACGTCGACAGGAATAGTTCGCCACAAGTTTCTTTGAGTGGCGAGGCTCATTCCAATATTTGTGTACAAGCCGAGGTTCGGGAGCCTCCTGCAGTTGATGGTGAGAAAGGCGACGAGTTCGGTCTCAACTCATTGCTATCGTCTGCCAACCCAAGTCATGTCGACAGCGCAAAAGGCAACGGGGCGGGCGCTAGGGAAGCACCTGTAGAATATGACAGCGCGACGCCTGCGGGGCCTGTGGAGGGGTCGCTGGACTTGGGGCAGAGAGATGTATCGCCTACTGCCATGCCCTCTCCAACGTCCGTCGAGCTCACAGACTATGAGGAGAAGAGGCTCGCCAATATGGCACAAAACAAGCGCGTTCTTCAGGAGCTTGGCCTCGTTAGCTCTGTGGATGAAGAGAGCAAGAGAACAAAAACAGCTACAATGCAGCGGAAGCAGCTTCCAGCGGCTAGCCGCACGCAGCCAAAGCGCAAGAATCGCGGAAAAGCATTGGAAACATTCGACCCCAGCGCATCTGAGCGCGAACGGC
>145
TGCTTGTAGGAACCTCGTTGTTACTTGTGCCGTCGTTCATGCGGATTAACGTGACACGGCGGATGGAATGCGCGGATATATCCTTGGTTGGATCCGAGGACCTCCGCCACGAGCGATCCGCTAGCTTGTTAGCCCAACAACAGGGTTCAGCCACCGCTTATGTGGAGGCGGTCAACTTTACAACTAGCCGGAGGATGGAGTGGGATGTGTCCTCCGTGCTATGGTGCGGCATGCTTTACGAGTGCAGATTCGGAAAAATGAAGGTATAATCCTTTCTGCCTTGAATACTTTCTCGAGGTCATGATAATGCTTGGCAAGCACAGGAAGGTTCGACAGTTCACCACACATACTGGTAACCTGGCCACAAACATATAGGATACAACAGCGTTGCACGGCGGAGAAGTTATGGCATCCACATTCCGGAAAGCCCGGGAAGCCGGCCGTTTGAGGTAGCTCGTCCGGGGCCAAGTCCGTACTGCCCTGCATTGCCTCCACCAGCACTGTTGTTCGTCGCCCCTCCGTGGCTCATCCCATCGTTGCCGAACTCTCGAGCAAACTGCTCACTGGAAAGTGCCATGTGCAGGAAAGTACACCGATCGCCGTTTTTGCACCCACCTGAGCTGGCATAGTACCGGCATGGCTTTGTCCGAAACTTGGGGTGAGTGGCCGGATCTCGTCGAGCAGCAGCATGGTCGAAGCCACCACTACTGCCAAATCCTGTCAGGCCTGTGTTCATCCCTAGTCCTCGTCCCATCGCGTTGCTCATACCAGGCGCAGCACCTTGCTTGTTCCCCTGCAGCATCATCTGCATGTAAATCTTTTCGGTCAGGTTGCCGCCGCCATTCTGTTGCCCCTGCGCCCGCTGCTGAACCCCATTAGCCCCATTCATACCCGCCATTGTCAATCCGCCCATCATATTGGCGCCTGTGCCAGCTTTGTGATTGTTGTTCAATCCGCTCATACCCCCTAGCGCATTATTCATGATGCCACCGCTTCCCATCATGCCACCGCCCAAGTTGCCAGGAACACCGCTAAGAGACCTCCCATTCATTCCGACCCCGTTGATGCAGCCACTGCTCAGACCGCTCCCCAACGATGCGCTGCTGAGTCCATTGTTCATACCACAACCACGAAAGAGCATGTTTTGCAGCATCTGTTGATCCATGCCCAGGAGAGAACTCCCGTTTCCCATGTTGTTCCCTAGTGTCCCAGCTCCCATCCCTCCCCCTGCGCCCATGAGCCCATTGTTGTGCCCCTCTAAGGGGCCGAGGGAATTCAAGGCCCCTGCAGAGGCACAGGCTGAAGATTCCGTGTCCACGGAGGGGCACGAAGCCGTCACTCGCTCAAGAGGAATGAGTGGCGTGGACGCGTCGTTTTCTCGCTTAGGGGTGCGATCCTCGATAGCCGGCTCTGCAGGGGTCTCTGACATGCCAAGCCCATTGGTCCTGGGCACGAGCGAGCGTCGCTGCCGCTGCGTCTCGCGCTCAGTGCTGGCGTCGCCCTTCACCACGGGCCATAAGGATTCAGGCAGCAGGGGAGGCGTTTTCCACGGCTGCGTCGGCTGCGGCACGCTGTCCGCGCCGCCCACCATGCCGATGGGCTCAGCCGCCGGCGCGTGAGAGTTCTCGAGCAAGCCACGCTGGCTGTGGCGCTGCTGCATCATGGTCTGCTTCTCGCGCTCCACGTCAAACGCCAGCTGGTCCTTGAAGCCAGAGAAGGCGCGCTTCTGATGATCCTCGATCAGGTACTCTCGGACTTGCGTCAACGACGCAGCGGGCGCCCACTGCACTCGCCTAGGCGGTGGCGCAGGCGGCGCCGCGGCCTCAAATGGGCGCGGCGATGCCACAGCGCTCGTTGCAGCAGCGGCCGCCCCAGAGATGGACTCGGGAGACGCTGCCGAAGTTGCTTTCGCCCGGATCGGGGCTATGGGTGGGACCGAGATGGACATGGGCTGCACGGGACGGCGGGGGCGCAGGTGGTCCGGCTTGATCGAAGCCTTCCGGCGGGTCGACTCCGCGCTGAGCGCTGAGTCCAGCGCCGAGTCTTCCGTCGCAACATGGCTAGTTTCGACTGGGTGCGAGGCTTTGGCTTTCTTTACGGGAGGGGCGGCCGTGGAAACAGGCTTTTGCTCATTGGGACGCTTCGCCGGAGGATCGGCGACGACCGGTGGGGGCGTCTCCGCGGAGGCGATGGCCATCCATTTCTTGCGCAGATCTGCAGCGCCGGCCTGCACCGCGGCATCGGAGCTCCTGCGAAGCTTGTTCACTGTCTTTCCTACGCCCGAATCTTGCAGCGACTTGACCGTCATCGGCAGGTGGCCGAGCAGGAGCAATAGCGCGAGCGTAAGCTGCGGCTGCACGGGGTCCTCCATTGTATCCTGAAGCCACTTGCGCACCTGCTCGAGGGCGTTGCTGTGGGAGAAGCGTGCCAGCAGCTCGGAGTCGGTGGTAGACATCAACTCTGTCAGTATGATCGTCTGCGCCATCGGGGTGAGCTGAGCATCCGCACTGACAGTCTCTATCAAGCGGTCCATCTTTGTAGAGTCCGACACGGATTTGTCGTCAACTAGCTGTTTTAGGAACAGTTCCGTGGCGTCCGTGTCCGTGTCCGATGATGGATCTGTCGTTGAGGAAACCATCAAGGTGGTGTCAGAGTTCGTGTGCTGCTTCGGGCCCTCGCTGTCCTCTGTATCCGACGACATAAGCGGACGGTGGGCTGCTGCTTCAATGCGCCCGAGTTGGA
>158
AACCTAGGAACCTAACATTTGAACAGGTGCTAAGTTTGTTGACAGCACCTGTGCAACAACTAGGAACCTACACCCTATGTATAGGAACCTACATACGAGTACTACGACCAACTACAAATGTACAATGCAACTCGCAAGGAAAGATAGCAGATTTCTGCTGCTCATAACCCACAACGGAATCTCCGTGAAGGAGGTGAGTTTCTTGCACGGTGCACAAAGGTCGCTTTGCTCTGAGGCACCTCCTGCGCCGAACCCAGTTGCACAGCATAAGTAGTTTTGTAGCGCACCTCATCGCAACTTGTGAACGCCGAGGTTGGCAGCCCACGAAAGCCGGCTCCACTCAGTGGCCGACCACGCATCAGCTGTTCAGTGGGGCGCGTACGAGCACGCCCAGGCTCTGCAGCAGTCGCGAGAGCTTGTAGGACTTCTGCACTAACTATGTTCATGGCAGCGGCCCTCGTCGCACACCGGGCACACAAGCTGAGAAACCGAGTGTGCCAGCTCTTTAGCAGCGTTTACTTGCTCCACGCGGATTGCTCCGAGAGGAGACCAGTCTCTTCGCCTTGTACTTCACCATTTGGCATGTGAAATCCACCATCTACCTGTTCGTCCTGCATGAATGCTACCCGATAATGCTGAGTGACCTCGTGCTGTCAAACCTGCGCGCACGGACGAGA
>168
CATTCACCGCTGGCTTCTTTGCCTTCAATTCAGAGTATCAGGCTCGGATCCGTTTGGTCAAGTAGCCTCTCGCAGTGGGGCCTCCCACCTCGCGCCTGGGGCACGCGTAGAACCACGAGCAGTCGTTGTTCTCGCGGGAGAAGGAGACGAAGCGGCAGCGAGGGCAGCCGAGGCACTTCTGCACGCAGTCCTCCGGCTCGCCTACCGCGAAGCTGCCCTTCGGCCCCGCGACGCAATCGCCGCGCC
>159_1
CTACCTAGGAACCTAAGGTGCTGAATTGATAACCAGCATTTTATCCTTCCTTAGAAAGACGCGACGCGGCATAAAGTGCCATAGCAGCCGCTCCAGCAAATGATCCAGCACCAATGGTGCCCACCGTGGGCCGTGCAAACGCTGCCAGGCTTGCTTCTGGCGCGAACACGACAGTACTCAAACAGAGTAATGCAAGCAACGTGAACGGGACCTTGAGGGCGCCGGCTGTGGCCACTAGATTGGCCACGGCCATGATCTCATTAGGGCTGCTTGCTTTCAAGCGCAGAGGATCGTTGCCA
>159_2
AGGGCGCCAGGGTTCTTGGTGATGACCTCGAGCGCTGCCTCTTTGCCACAAATGTCAACCAACACAGCATACGAACCCTCGATCTTGCTTGCTGAGCTGACCCAAGGGAGGCACAGCCCCGTGTTCGCGCGTACTGCATCGATGGCAGCCTCCTCAGTAGGATAGCACCGACGAAGCGCGTTCCATAGAGGTAAGACAGCCTTTATATCCTGCAATGCTAATGCTGGAAGAGCTTGTACCACCGGCGCAGGCAACCCAGGCTTAGCCGACATGCTAATTGGACGGACAGACAGGGT
>64_1
CTTCTCCTGCGGCGCGCGGCCAGAGGATCGAGGGGTCTTGCCGAGAGCACTCGTCTTCTTCTCCGGTGCGCTTGGCTTCGTCCCTGGTGGACTCGGCCGCCCTCTGCCGGCCGGCGCCTTGCGGAGCCGAGCGGCCAATTGGATCTCATCGCCGCATCCCTCCTGCGGCTCTACGCGCTGCTTGACCGGCAAGGAGCGCCCTCGCGAAGCAGCCACCGCCTGCTTGCGCTCCTTGGCCACCTTAGCCGGTGGGGGCTTGCGCTTCTTGCGTGAGACGCGCTTGGGTTCGTCATCCGGTACTTGCACCGTCAGCTGTGGCTTCGGCTCCTCCGGCAAGTCTTCCCGCACCTCTCCCTCCGTCAGCTCCACCTCTTCATCCTCCAAGTCCTCCTCCTCGTCAGAATCGTCCTCCGAGCCTGCCTCCAGCCACTCCAGCAACGCTTGCTCCTTCTCCGACTTCTCCTCCAGCACAGAAGGAGCCACAGCCTCCTCCAGCACCACAGCCTCCTCCACCTGCTGCGACGCAGCGGCCTCAACCTGAGCCTCCTCCTCCGCCGCCTCTACATCCTCGATGACACCACACTCCCAATCGAGCTTTTCGACCATCACGGGGGCGGCGGCTGGCGCCGCCTCGCTCGCCACGCCCAGCAGCCTCGACGGCGCCGACAATCGGTTGTGTCGCCTTCCGCCAATCACCGGCAAGCACGCCTCTGCTGCCGATGGCCTCACCACCATGCTCACACGCCCCAGAACAGGCGCTGCAGCCGGAGGGGGGGGCGGCTCCCTAGGCTCTGGCTTCACCCAGCTGCTGCCCCCCGCCTGTACCGCCGTGTCGAGCGTCGGCGGTGGCGGTGGCGCGGTGGGATCGGCCGTGGCTGTCGGCCGCCGCACGGGGCGCAGGTCGGACAGCTTGCTCAGCCTCGTCGCCGCCTTTCGCATGCGATCGAGCGCGGCGTGCGATGCCTCCTCCGCATCCGCACTGGGCGCGGCGGCACTTGCGGGAGCGGGTTCGGAGCGTGCCCGCCGCCTAGGCGGGCCGTCAGGGATCATCCGGTTGAAGAACTCCATCCAGTGGTCGCGCTGCTGCTGGAACTCTTTCTTCACCATCGAGTACGCCTCGATCTTCTTGAGGTGCTCCAGGTCGTCGCGGTACCCGAAGTAGTCCGGCTCGTCGTCCTCTCCTGGCATGATCTCATCCACAAGGTCCACAATCCACTGCGCGTACTCCTGTGCGGAGATCCCCCTGGTGTTCACGTCGGCGAGCTCGAAGAGACAGCTGAAGAAGGCGGCACGGTCGAGGTGTGTCTTGCCTTTCGAGTCCTCGAACCAATCCGCCGCCACGTACTCGAGGCAGTCCATCGGGTCGAAGTCGGCTTCGTACTCTCTCGCCTTGATGACGAGGTAGATCTTGCGGCACATTGTCGTGTAGTCGGCGCGGGAGATGAGGCCGCCTCCCTCTCCCGTGTGCGTCGTGAGCGTATCCCACGCGTACTGCATGGCGGCCTGCACCGACTCCTCGGAGCGCAGGGCCTCGCGCGCGACCAGCATCTCGTCGGTGTACCACACGATCTCCGCCGCCCCA
>64_2
CGCGAGAGCTTTAGGCCCAATGAAGCGCTCTCTCAGCTCGTCGATGTTCACCCCCTCCGCTGCGGCCTTTTCATTCTCTCCTCCCACTCTCGCGGCAGCGCCCGTCTGTGTGGGCGCTTCGTCTTGTGCGCTGGACTCGGCCTCCGCCATTGGTAGGTGGCCTCACGCAGCTAGGACATGTGGCCACAGACGCCCAGCCCACTCCTGGGGGTTGAGCCTCTCGCGGTGGGCTGTCAGCCGCAGGTGTGCCTCCTTCGATCGCCTGCCGCCCTCGCGC
>138
GCCCCCTCCCTCGCCGTCAGCTGAGTGCTCCAGCAGTCACTGGCTCCAAGCGACGCTACAGGCGAGCTGTCCGGTAGCAAACCGAACATGTGTCGCCGGCCTTGAGAACATCTCCCATGCTTGGAGCGTCGCCTTCGACGACCCCAGCGCGCTCAGAGGTGGGACTGTTGCGACCGCACTCCTCCACAGCAACTGTGACTCCACTCCGTACGCCTGCGTGTCCGCGCCTTTCTCATCAGTCTCGTACCACTCCGAGTGTGGCTTGTGGGTCTACCCCGGCTGCGAGGCTGGATCGTATGATAGCGAGTATCACTCCGTCCGGCCCGAGATGCGCGCGGGATCGCGGGTCACGCTGGGCCACCCGGCGCTCGCGGGTGATTGGGTGGTCGCCCCGAAGGATGCCTACTCGTGCGCTGGGAATGCTTTCTTAGTGTACCGCGCAGACCTTCAACCACACGGCGTTGGATTGAGCGAAGGGACGTTCGATCCGCCGTACAGCGGCCTCGTCGAGTGCAAGTCAGTGCGCGTGTCCAAAGAGGCCCTGCTCCATGAGAATTACCGAGACGAATTCGGCACCTACAGCTACAGATCGTGTGACCATACAACTAGTGCGTTGACTACTGCGGGCATAGGAGGCGGGGCTGCTGCTCTTGTCGTCCTACTACTACTTTCTATGGGAATACTTTTTCATCACAAAAGCAAACAGCACCGCTCGTTAAAAGCCGGCCATCCTCGGCCTCCCGTCGCCGTTGCGCAGGAAGACATCCAATTATCGACCAACCACCGACCTGTCCTGGCGACAGAGCCTGCAGTCGCACCCGTTGTTGTTGTGTCGGGCATTGCCGTTCCACAAAGAGGACGAGCTACCATACCACAAGCAGTTGTCGTTGAAGCAGTCCATGCCCCCGCCGGCAGCGAATTCGATGAAAGCAAAGAGGCACCTCCATCCTACCACTCGCACTATGAACAAGGCACAAGCCATGCCGCGACCGGATTCAACTATCCTGCTATCTAAAAATGACGTACAAAGAGTAACGCGCGCAATAGGAGTCCTACCTATGTGCGTGGAATGTATTTGTGTATAAGTTCTGACACTTTCGGCTCCGCCACCTGCATCCGTGGTTGCTAGCTGCGCTGCTGCTAGGAACC
>10
CCCCTCCGCCTCTCCCGCTCTCCTCAGGGATGGAGAACTACGAGACCCTCGGGACCATTGGCGAGGGGACGTATGGTGTGGTGCTGAAGGCTCGCCACAAGGAAACTGGCCAGATTGTCGCCATCAAGAAGTTCAAGGAGTCCGACGAAGACGAGCAGGTCCGCAAGACCGCGCTGCGCGAGGTGCGGATCTTGAAGCAACTGAAGCATGACAATATTGTAAACCTGATCGAAGTCTTCCGGCGCAAGAGTAAGCTCCATCTAGTGTTCGAGTTTGTGGAGCGGACCATCCTGGAAGATCTGGAGCGCAATCCTGACGGCATGGATCCGATCGAGTGCAAGAAATGCCTTTGGCAACTGCTGCGCTCTATCGACTACTGCCACGCGCACAACGTTATCCATCGCGACATCAAGCCGGAGAATCTCCTGATCTCCCGCAACGGGATCCTCAAACTCTGTGATTTTGGCTTTGCGCGCACTCTTGCTGGGCCGGGCGCGCGGTACACTGACTATGTCGCCACGCGGTGGTACCGCGGGCCTGAGCTACTGACAGGGGACACACAGTATGGCAAGCCTGTCGACATCTGGGCGATTGGGTGTATGCTGCCAGAGATGGCTAGCGGGGCCCCTCTATTTCCCGGGGAGTCCGATATCGATCAGCTGTTCCACATCATGCGCTGCTTCGGCCAACTGCCTCCCAAGCTTATGGAGATCTTCCGCTCGAATCCGCTATTCATTGGCATCAAGATTCCGGACCAGGTGCAGTGCACCGAAACTCTGGAGAAACGTTTCCCACAGTACCCAGAAGACCAACTGGTCTTCATGCGCAACTGCCTCAAGTATGAGCCCGAGCAGCGCTGCACTTGCGAAGAGTTGATGCAGCATCGATATTTCACGGAAGATGGGTTCGTTGCGTGGTTTGAGGAGGAGCTCAAACAAATGTTGGAGCGGGATGCGCAGGACTTCAAGATGCGTCAAAAGAAATTTCGAAAATCAAAAAACTCGCGAGGAGATCCTGGTGACGATGGGGGCAGGAGGCCCCACTCGCAGCAAGCGCATGGCTCCCACCCGCCGCCCCTATCCACCAAAGCCGACCAGCAGCATCTTGCACAGCAACAGCACATGGCGCATCAGCAATTCATTGCTCAGCAGCACGGTCATTCATCTCAGTTTGGTCAGCCGATGCCCTCGGTGGGCGATTCCAGTGGGGCGGATGAGTTTGGCGGCCGAGGGGGACATGAGATTCTGCAGCCTATCGGAGGCGCAAATGTGCACTATGGAGGTCACAGCTCTGACCTGGTCACTCCTCCTCTCGAATCCGCGGAGCGTCGTCCAGCGACCCGAGGCTCGGAGAAAGACATGCACGCTGACCCCAACGACGGAGAGATGCCGCTACTACCCAACCTCAATCGGCCGACGACACCACGCGCACAGCGGCTCGTGGCGTTCCCACACCTCGCGTCTGCTATGGAGGACACAGGGCCTCCTCCAATGCCACATTCTCGAATGTGGGGTGCGCCTCCAATGCCATCGCAGGGCAAGGGTAAGCACGGTGGCCACCACGACGTACCCTCGATGCCGCACCTTCAGCACCAGGGCGGGATGGGAACGCAACGTGCGGAGGGAGGAAGCTCGAACTTGCCGTTGCTCAGGGAGGGCCAGCTTTTTGCAGATCAATTGCCAGATCGCCATTTGCATGCTCAGCCCGCACCTCTCAACCAACCCCGGGGTACTGGCAAGAAGAAGAGCAGCTATGATCCGAACAACCCGTACTCCAGTAAGTCAGGGAATAAGAGCAAGAGCAAGGCGTGGGGCAAGTCGAACCACTCTATGGGCTCGTCGCAGGCGTCCTCGTCGCAGATGGGTGTCGTTGGACAGGCGCAGTCAATCGCAGGCCTGGCGGCGGCGTACGCGCTGCCACCCTCCTCCATGGGATCGACGCTGCCTCCACGCACGCCAAACCATGATATGCATATGATGGACTCCGCGCCGCACTTGGGACCGCCGCGGACGCCACAGGAGGGCTCATCCATCCAGTTTGGGCTAGATGCGCACCCCATGTACGCAGGCCCGTCTAACTCGATGCAGGGACAGATGGCGGGATCGCACTTGCATGGCGGCAAGCTGCACTCCAGCCAGAATTACTCTGGAGGGCAGTATGCAAAGTACGGTAAACGATACTGAAGCGTGAAGCTGTACGATCTAGCCGATGGATGCATGGTCCAACGTGAGGCTGTCGTGTGAGGTCAGGCTGCTCGTTTTTTCTCGCTATCTAAGCGCTCCCCAAAGTTGTGTCAACCTTCACGTGGGGGAACAGAATAATTATGCCATCTGTCTGTGATCCCTGCTGCTGGGCTTCTTCTCTTTGGGTGGGTCGCGTGGAGAGAAGCCTGAGTGCCACGAGCTTAGGATGGACAAGAACGCTCCGGTGTCTCACATGACAGATGGGCCAAGAAACAGAATAGATGCGCCCGGACCACTGGACGCCAGAACCCAGAAGTCAACCCGCACAGACAGGAAATTGTTCGCAGAAGCACCGCCTAGGTCATACTTAGTAGTACTCGAAAATATAGTCAGCACGATCGTTTCATTCCCTTCGTACCATCGTAGCGCTCCGTATCTGTCGCCTAGGAACCTATGGGCGTG
>118_1
TAGGAACCTATCTATGAGCAGTCGCGAGTCGGGTTGCGCTTGCTGCCTTTCCGATTTGACGCGGCGCTGGCACTGTAACAAGCTAGCTAGCTAGGTCGCCTACGGTGACGCAAAAAGTACAGTAGGAACCGTCACGCTGTCCCTACATTGATGTTGCGCGGAGGCTACCTCGCCTATTAGCCTGAGCCCTAGGTTCCTAGGTTGCACAAGAGCCTGCACGCCTCTGTGGTCGGATTGCGTCGCCCGGCAGACGAACGCCACGACAACGACAAGTCACCGCGAGCAGCACTGCCCTCCGCCACGACGAAAGGAGCTGCCGAACAAAGACCGTCCGAGCGCCATACGGCCCCCGCCACCACTCCCTTCCCATCTCAGCCGCGCGCCTTCGCCGCCTCCGCCTCCGCGAGCAGATCCGCCTTCGTCTGCGCAAACTCCGCCTTCCGCTGGTGCTGCTCAATCCGCTGCTGGAGCTCCATCGTCGCCACGTCATCCCCCAGGAGCGACGCCTTCATGTTCGCCGCGAGCGCTCGCGAGAGCGACGCGCGGTGGTCGAGCTCGGTGTACCCCGCCGCCTTCTTCAGCTCCGACTGCGGCGGCATGCTCCGCGCCTCCGCCGACTCCGACGGCGCCGCCGCAGGCTCGTTCTTGAAGTGCTCCTCCCGCTCCTTCTTCCGCTTGGCGAGCAGGATGTCGCGCTGCTTCCGCAGGTGCTCCGCACGCGCGCGCACCTCCGCGGCGCGAGAGATGGACATCTCCTGGTTCATCAGCGCCTGCTGCGCCACCTCGCGCTCCTTCTCCGCGCGCGCGCGCGCCTCCGCCGCGCGGAGAGACGCCTCGTGCGCGGCGGCCTGCGCGGCGCGCAGGTCGTGGCTCGTCGCCATCGGCGGGAGCCCCTTGGACTGCAGCGGCGCGAGCAGCCCCGCGCCGCTGATCGATCGGGCGGGGGGGGAAGACGAGGCGGCAGGCGCGTCGGATGGCTCGGCGGGAGGGGCGGCGGGTTGGGAGGCGAGGGGCTCGGAGGGGAGGGGCTCGGGCTCGGGCGGGGCGAGCGGCGCGG
>118_2
CCGCCGCGAGCTTGGCGCGCTCCTCCTCCATCTGCAGCGACATGGCGATCGCCAGGCGGATATCCGCCTCCTCCGCCTCGAGCCTCCGCCGCTCGATCTCCGCGGCGTCGATGCCCGTGTGGATGCCCTTCTCCTCCGCCTCCTTCAGCGAGAGCTCGAGCGCCTCCTGCAGCTGCCGCTCATCGGCACTCATCTCCTCCTCCTCCTCCGCGGCGCTGTGGTTGGCGATGCGCGCGGAGAGCGCCTGCAGCGCGCGGAGCGACTCGAGCTCGAGCTCCATGTTCCGCCGCACCATCATCTCCTTGAACGCGACGAAGTCGTCCACCGCGAGGATCTGCTCCATCACGTCGCGCCCCACGTCAGTGCTGCCGTACTGCGCGCAGAGCTCCGCGAAGTCGGCGGGGGTGCAGCCCATCTCCTTCATGTGCATCTCCATCAGCGACTCGACCATCTCGCGGAACGCCGCGTAGATGTCCATGTACGCCAGCTTGTTCTCGTCCTCGGAGTCGAAGATGATGCAGTTCTCGTCGATGAATGACATGACAGGCAGCGCCCAGTAAGGCCCCTTGAGGAAGCCGATGATGCTGTCAAACAGCCACACGCGCTCCTCCGCAGACATACTGATGCGGTCGACACGACTCAAGTGGGGAGGAGCGAACGCCGGCGAGCAGGGGAAGTGAGGGGAGTTCTGGTGCGGTGCGCAAGATGTAC
>177
GCGGCCATGAACGGCCAGTCGAAGAGCGGCTGCTACGCCCGCAGTCACTACTTATCGACACGGCCCTCCGGTGCATCTATGGCAGTCCTCGGGCGGACGACGAGGCGCTCGAGTTGATGACTGCGATGTACAAGGCGCTTCCAGGGCGCGACGTGGCGCTCAGCACGGCGGAAGACGAGAGCGACGAAGAGGAAGCTGACGAGGAGAACAGTGAGGCTAGGGAGCACGAGGAGAGCTCGAGCGCGCCCGGCCACTCGCAGCTCCCTCTACTCCTCGACCAGCTTGATGCGTTGGAG
>172
GGCGTGCGCACCGCGGGCTCCTCAGCTTGTACTCGCTCTCCTCTTTGATGTTTTGTCTGACGGGCGCGTACATCCTCCTCCTCTGCCACGCGTACCCCCAGCGCTCACTCTACACGCAGCAGTACGTGGAGGGGCTCCTTTGGATCTGGTCGGGCTGCATCTCCTACGCTTGCGACGCAGTCGACCTGGGAGTGAAGAGCTGGAGTCATCCAATCGATCGGTTGAGCGCCACTCTGTTCATCGCCTACAACGTGTTGGCGTACGTCGCGTACGCGCGCATGGGAGCGCTACCTGTAGCCGCGACAATCGAGTTCCCGCTGAGCCTGATGTCCGGGCTGTTTTGCTTCAAACGCTCAGGGGATGCTGTCCACAAAGGAGACATGGAGGGCTACTTCTTTTGGCATACAGCTTGGCACTTCGTTCTCCCTATCACGGGGATCCTGCACTTTTCCTTGATCTACTTTATATGAGAACTCGTGTCTTGGCCCACGAGGAATAATGCACTCAACAACTTATCTGGAGAGCCCACAGTGAAC
>23_1
ATACTAGCTAGGCTCCTACTCGTACGTACGTGGCAGAACATGATCAAGTACTGCATTGAATGAGGTACACTAAATGAGGACTCCTTGGTCAGCGCGCTGCCTGCAACAGTCTTGTCACACCGGGCAAACTGCCACCCATCTCGGGCAGAACATACGAAGCAACTGCAGCGCGGCTGCTTGGGGCAAGAGAGAAGATGAATGTGATGCATCGCTTGTAGAGCCAGGAGGACGGCCGCCTTCCGTCACTGACGTGCCCATCCCGCTAAGCGGTGCTAGAGTGACCACCTTCACTGAGCCAACGCTCTGCATCAAGAGCAGCCATCGCCCCTGAACCTGCACTGGTAATCGCCTGCCTGTAAGTGGGGTCTGCCACGTCACCGCACGCAAAGACTCCTGGCCTTGACGTCTGTGTAAGCCTGGTAGAGGAGGTCATCTCAAGGTAGCCAGCAGGCGTCGTGTCCAGTTGCCCTGCAAATAGCCTCGTGTTCGGGTCGTGGCCGATGGCTACGAACGCGGCGTCTACCGCAAGCTTCTGCACGGCGCCGCCGCCGACTGGCGCCACGTGGAGGTGCGTCAGTCCGCGCGTGGCCTCCCCCTCGAAGGAGGAGACGACCGAGTCCCACATGACGCGAATGGACGGATGGGAGAGCACGCGGCTGGCGAGCGCGTGGCTCGCCCTGAAGCGGGACCTGCGGTGGATGATCGTGACCGACGCGGAGGTGCGGGCGAGCACGAGCGCATCCTCCATGGCGGTATCTCCTCCGCCGACGACAGCAACATGCTTTCCACGGTACAAGAACCCGTCGCACGTCGCGCAGTATGAGACGCCGTGCCCTTGCCACTCCGACTCGCCGTCCACACCGAGCCATCTGGCATCTGCGCCAGTCGCCACGATGAGCGCCTCGGTGTGAAGGCTCGCCGACGAGTTGAGCGTGAGGCGGAAGGGCGTGGAGGTCAAGTCGACGGCGACGACGACGTCGGCGACGAGGAGGGCATCGAATGAGACCGCCTGCTTCCGCATCAGCTGCACGAGCTTTGGACCGGTGAGCGGGCTGCCAGAGATGTCCACCGCCCCGGGGAAGTTCTCCACTTCCACACCTTTGCCCAGGAGCTGCCCTCCCACGTCCGGAGCGATCACCATCGGAGAGAGCCCCGCGCGGGCGGCGTACACCGCCGCGGCCAGGCCGGCAGGCCCGCCACCGATGATCACCACCTTCGCCGGCGCCGCGGCGCTCGTGTGCGGCGGCGCCGCCACCATCTTCGCGCCCTCCTCCTCCGCCTCGCGCCGCGCCAACTCCCCCCGCAGCGCCTCGACGCTCGTGCGCCGCAGTGCGCTCTCCTCCGCGCCGCCCCCCGTCGCCTCGGTCTCGTTCTTCCCCTCGTCCGCCGCCTGCCGCGCAGTCACACGAGGAGCGCTGCCGTACTTCTTCGTCAGCAGCTTCACCAGCTTCGCCGTCTTCTGGCTGTACTGCTGGTAGAGCGACGGCACCTCATCGAGCTTGCTCCGATCCTGCCGCGAGTAGAACTCGCGGAGCGCCTCCTCGCTCACCTCCATGCCAGCGTACGTGCCGCTCGCCTCGGCCTTCTCAGCGAGCGAGGCGGTGAGTCGGCGGAGCTGCGGCGCGTCCGCGCCCTGGAAGCGGTGCACCAGCCTCGCCGCCGTATAGAAGTGGAAGGTCGGCATCGCGCGCACCTCGCACCGCCGCGCCGTCTCGTGGTTGT
>23_2
TGATTCACATTCACGCTGGCGAAGGCGGCGCGCCCCGCGTACTCGGTGGCGAGGGCGCGGAAGGTGGGCGCGATCATCCGGCACGGCCCGCACCCGTCCGAGTAGAAGTCTACCACGAGGGGTAGAGCTGTCGCGTCGCGGTGCAGCGCGAGGGTTGCCTCGAACTCCTCGAGAGAGGAAAGCTCAACTATACTGCCTTGCAGCGCGGCGAGCTCGCCGTCGGCGGCGCGGAGGGGGGCGGGGCGGTCGGGTGATTCGCGCTGCAGCATGGAGTACGCGAGCACGGCGAGCACAAGCGCCACAGGCCACTGCGAACGCCACGCGGCGGCGGCCGGAGGGCTTTGCGGCGGTTTGGCGGCGTGGGGGAAGGTGGGGGCGGCGTGGCTCAGCTCTCGGTGGAGGGCTTCGAACTCGTGCCGCTCGAT
>144_1
CGCCATCGGCTCATGCCTGGCAGTCGGCTGCCTGTGGATGCACCGGCGGCTGCAGTGCGTCTTGCTCCAACGTAAGATCTTGGGCCCCGCGCTCTTCTCCGGGGCGGTGGCGAGTTCTCTAACGATCCACGCGCCCCGGCTGCCCCTCGCGGTCCTCGCCTCCGCCACCAGCCTCCACGCCCTCTGCGTCCTCTCCTACGCCGCCGTCAAGGTCTCCCGCCCCTTCGACGACTCGCCCCAGTCCCCCGCGCCCGGCATGCGCCGTTGCACCTACTGCCATCGGCTCGTCGTCGACGTGCTGCGCACGAAGCATTGCTTCGAGTGCCGGCGGTGCACCGCCGAGTTCGACCACCACTGCGGGTGGGTCGGCCACTGCATCGGCGCCAAGAACTACGGCCGCTTCTTCGCCATGCTCTCGCTCGTCCTCGCCTCGACGCTCACGCAACTCCTCCTCGACGTCCGCTGGCTGCGGAGGGCGCCGCCGCGCGCCCTGTGGGCCGTGAAGGCGCACGCCTTGCTCGCCGCGGGGCTGGCGCTCCCTGTGTCCGCGCTGTGGCTCTTCCACTGCTACCTTGGCGTCACGCGGCAGACGACGTACGAGTTCATCACCGCGAGCCACTGGTTCTCAAGAAGATCGCCCCCGCGGGAGGCGGGGGAGCACACCTTAGCGCTGCCTGACAGTGTCCCTTCATCCCCCGAGGTGAGAAGGCTGACCTCCGCGTTGAGTGGGTTGGCCCTCGACGGACTCGCCAGTCCGAAGAGCCAATCGCACCTGTGTGCGGCTGCGATTCTGCCCAGCCCAGACGATGGGGAGCCAGGCTTGATCCTCGACGGAGCCGTCAGCCTGAACGGTAATTCACGTCTGTGCTCGGATGGAGAGAGCAGCCAGAGTGGAGACAGTTGAAACGGACAGAGAGATCAAACGGAGAATATGGCACTGAGGGAAGCCCCATCGCACCTCTGATTTACGGGCACTATGCCAGAGGAGCATCCGCCTCCGACTCATTGGTGATTGGACGCCAACTAGGAAC
>175
ATAAATACTACGTAGTAATTTCATATCCAATAGCACATCTCGTTGCGAGCTAGGCTCGCTCTGACTAACCGAGGTTTTCGCTCGCGTTTGACCGTTTATTTTATCGCTTGCGAGCGAACGTACCTCGTAGGGTCCTACATGAATATTCAATAAACGTTCGGAGGCAAACCATTCGGTCAACATAATAATTGGCCCGTATGGCACATAGCATAACATTCCTTTCATCCTCACTGAGAGCAAAGAAAGGCTGATCTGAAAACAACTGCGGATGGCGGGTCTGATAGTCACATCCATTCGCATACTGCAGTGAATTCTGCAGACTCCGGGGAACGAACAAACAACATTTGGGGAACATCAAAGTTTGCATTGGCCGACGCACGGCGCCGCCAACTCGTTCACGTGGCGCTACAGCGCCCCCTCTCTTCCCACCAGCGGGTAGTTGATGCGCCGCCGCACCTTCTGCAACTGTTTGTACACATCCGGCATGTCTCGCAGCATCCTCCGCAGTTGATCGCGAGCGCTCGACGCGTTGCTCACGTGGCGATTGTACCTTAGCGGCTTGTTCTTCGCGTAGACATTGTGCTGCGCGACGGCTGCGCTGAGGCGGCGGGCGGTGGGCGCGTCGCGCACGCCCAGCAGGTCCCACAGCCGGCCGATAGTCCCCTCCCAGTCGGCAGAGAAGTCCTCCAGACGAAGCGTGAGAAGACACGGATTGGCTGCGGTTCGGTTCGTGAGCCTTGGCATCGTCTTCAGAGAGTCCCGCATCGCATGCTTCACCTCTGCTCGC
>173
GCTGGGAGCGTACTCCCCTCGGTCACCGCTCGTCATTCCTGTGGGGATTCAAGAGTTCTGCCGCCACGTATCCTGGAACCCCGCAAAAATCTGGCAAAAGTGGTGTGATCCACAAGTGCAATGGTACGAGGCGCCTCACGGCTCATTCATCTATTGGAATCAAGAGAACCGATGCTGGTGGATATGCGACTCAGCAGGCAGAGTGACGTACAAGGCCAGGGATAACCACGGGAAGATTGAGTCGGTGCAAAGCTGGCGTTCTTGCGAAGGACTTTACAGCCAACCACCTGCGTGCGTGCAGCTGCTCCAAACGAGCGATCTCAATCATTCTTGACGCTCAGGGCATCTGGCGAGGCCCTTACGAGTTCGCATGAATTTTCGTGTGAATCTGGGTCATGATATTTGTGAAATTTCTGTGGCCTTACTCGGACTGCTCGCCCCCAAGCGGCTGCGAGCGTGTTCGATGCACCGGATGCTACACACCCTCCCTCAAAACCGCCATGACAAACCAACTACGAGCGCTTCAGTGTGTTCATTATGAAGAACCATCCAGGGATCATAGACCGGGTACTAGATCTGGCACCCGTGTACAATAGTCGCACATCAACATACGTAGATGGAGTCGGGCAGTCGGCATGCATAAGG
>180
GCTCGCAGCCTGCTCGGGTGGACGGCGCGCGCCCGGCCTCCAGACGATTTCTCGCCGACGGCGGGTACGGGCCCATTCTGAAGCCACGGCCCACCAAAGCTAAAGGCGGCACAGGAGGGAAGAAAGAGGGAGACCCAGCCGGGGCCACGGCATCTCCGACTAGCGAGGGCGAGTGGAGCCTCGAGCTCCTCGAACAGCAGCTCTCAACAAAACTGTCTACCGGGTCGGATGACCTCCTGAAGTGGGGGTTGAAAACGGGTCGAGCAGAGTGTGTGGCTCCGATCGTCACCACACCAGATCCGTACCCGAGCAGAGGCACTGCGAAAGCGTCGAGGTCGGGTGATCCTTCTTTTCCAGCAGAGTTGCCCGGGTGGAAGCGATCGAGGCCCAACTCGCACGGCATGCCTATTGGTTCGAACGACTCATCCTTGAAGGCCGTGCATTCCCATCGCCCAAGGACAGTCATCGCGCCGCCGCAAGCACACAGACGCATCGACCGATAATGGATGCATCACACCTGCGTAGACTTTCGAGCTCGACGCGCCGCGCGCCAAC
>150
CCTAGGAGCCTAGGTTCGCGCTATGTTGCAAGATTGACCATTTGACCTGTAAGATTGACTAGCTAGCAGCTTCGATGGAGCAATCCGACGGTAGCTGGACTCATCAGCGAGCGAGCCACTCGAACGCATTCTTTCTTAAGTTTCTCACCTACTCACGTACCAATGTAACCCTGTATTGTCACAACTGCGCTCAGAGACTATGTCATAGCCGTAGTACTTCAGCATCATACAGTGCAGAGTTAAGCCACGTGCGTCGACTTCAGCTGTAAACACCCATTCTTTTCTCAGGCGTGACTGCTACGTCTGCACAGAAAAGACTACGCTCTCAACAGACAAAGTTGACTCCCTTTCCCCACGTCCAAGCGGCTTGAAATTCAACGAGCGCGGCGACGGGGGCAGCGGGCCGTTGGCAAGAGCTATTCCTTCGGCACCTCGAGGCTCGTCGTGTCCATCTTCCGGAAGAGGCACATGTAAGCAATGTGCCAGTCTCCGCCTCCGTGAAGCTCTTTGATGCGCTCGGAGTCGACCTCTGCCACCGTCTCATCGTCGAAGACTAGCCACTTCTTGTGGTCTTTCTTCACCCAGGCGACGTAGTGCCCCGCCTCGGCCGTGCGGCCTTGGTGAGTGATGATGCCGAACAGCTCGTACCGACCCGTCTTGCAGTCGAAGCCAGTGCCTTCCGCGCCAGCCGCGAGCTCCTTGAGAGCGTCCGTGCTCAACTCGGGCACTGGGTCGGTCTCCATTGCGCTCGAACTGGATGGCTCGGCCGAGGCAGGGGCAGTCTCCGGCTTCACAGGTGCGATGCCTGCCTTTGCATCCTCCTCCTTGCGGAGGAGCTCGCAGTGTGCGTTGATCGACTTCTGCAGCTTGTCGGTGCACAAGTTGCGCACGTCGAGCACCTCCGGGAATGAGACGTTCCGCACGATCTTGGCGCGCTTGTTGGTGTCCTTCCGCCAGTGGAAGCGAACGAACTGCACCGCCAAGTAAGGCGGCAGCCGCGCGAGGCGAGCCTTCTTCGAGTACTGCGCCTCGCGGCCAAGCACTGCGGAGGACTTCTCGATCGTCTCGACGAGCGACTCCTCAAGCGCGCTGTACAAGTGCGCCGTCTTCTCGGAGATGTGGCAAGAGATCTTGCGCACTGACTCTCGCACGGTGTACGGTGGCTCCGCCTCCGACTCAATGTTGGTGTAGACCGACTCGGTCTCCACACCAAAGAGCGTGTCGCCCAGGTTGTTCCTCAGCGCTTCCATGCCTTTGAGTAGCGGCGGGTTTGCGCCGGCATTGGATGAGGGCGAGTCCTTAGAGATGACGAGTCGCTGAGAGAGCGCGTTGACGAGGGTGGACCAGCACTCCTCCGCGTCCTGCTGCACGTACCCTCGGCCGTCGTCAGTGCGCTCGGCGAACATTGGGAAGTGCGTGCGAAAGGTGTTGACGAACTTGATGGGCACCACTTCCTTGGAGGCGTTGGATCGCTCTAGCTCTGCCATAATGTCTCTCATGGCAAAGACCATCTCGTCTTGCCCGCCACTGCTCGGCGTGTAAGAGGTGAGCGCCGTGTGCAGCTCTGGCACGTTGCGCATGCACTGCAGTGTGGAGTTGAGGTAACAGGTGTTGCCCAAGTTGGCGATCCCCGCGGGGTTAGTTGTCATCGCCGCCGCCACAGTTTCTGCGGGCAAGTCCTCCGAGAAGACAGTGGCGACGGGCGGCGGGTCGGCCAGCTTCTCGGCGGAGCCCATCAGCATGAGCACCTGCCCTTCCTTCACGCCGAGCGTCGTCCAGTCGGCATCGTCCTTCACGGTGCCGCCCTTCACGCCCATGATCTTCTGCCGGTCGGGCGGCACTTGCGTGAGGGCGTACAGCTGCGCCTTGAACAGCTCGACGGGGGCGGTGGTGTCGAGCTCCACATTCTCGTACTTGTGCTTGCCCCACTTGACACTCACGGTGATCGAC
>186
AGGAACCTAGGAACCTCCCCGGGGCGAACCGCCTAGTAAAGCAGATATTGTGCTGTTGTGCTGTATGTAAGATCATTGTACGTTGAGGGCAACTCCCTAACTCTCGCACTCCTCACAAGGCTGGAACGCCTCCTGGACACTGAGCGCGCCATGGAGCTCACCATGCCCTGCAGCGCCGTGCTCGGCCTCATGCAGTTGCAGTTCCCGCAGCTCTCTCTCCTCCGCTTCAGTCATTCCCACTAGTCCTCCCGGCCCTGCGCGCGCATCGCCCTGCGCCACCAACGCCTGCAGTGCGAGGCTCTGCACCTCTAGCTCCCTCACATGGGCGCGTGCACTGTGCGCGGACGCGACCAGCGCGCGCAGCGCGGCGACGCAAGGCCCGAAGGTCTCTAGGTTGCCAAAGGCCACGTTCAGCGTTTGCCGCTCACGCGGCGTGCG
>105
GCCGCCTCCGCCACGCTCCACTCGAAGGTGATCCTCTCCGACTGCCCGTCGTGCAGCCACGCGATCGACGCGTACAGCTCGCACCGCACGTACCGGCAGAGCACCCGGTCGTACAGCCGCATGCTCTCGTCGGCGCGCAGCCGCTCGACCGCGCCCTCTTCGGTGAGCTGCGCGAAGAGGCGGCCGACGGCGCGGTAGAGCACCGCGCCGTCGTCGGGGTGGACGAAGAGCGAGGTGACCTCCGCCGCGTTGCGCTCCCAGCACGCCTTCATCTCGGCGACGGTGCACACCCGCTCCTCGAAGGTGGCGTTGGTCGAGAAGGAGAGCGCGCCGTCGAGGCACGTGCGCGTGAGGGCGTACTCGGCGGAGGGGAGGGCGGCGCGCGGCGGCGGCGGCGGCGGCGGCGGCGGCGGCGGCGGCGGCGGCAGCGCGGGCGGCGTGAAGAAGCCGGCGCCGAGCACGTCGTCGAGCGGGATGGCGGCCTTCTGGCAGAGGTAGAGGACGTACGAGAGCAGCGCGTAGCCGTTGCGCTGGCGGGCGATGCGCGCCCACGAGCGGAGGAGCGCGCGGAGCGAGGCGGCGCGCGTGGCGACCATCTC
>161
GATATGCATGTTGTGTAGGTCCTTAATATCCCTCCCTGTACATCGTGTAGGTTCCTAGGAACCTACTGAGGTAGGGACCTACTCACCGGCAAATCTTCGATGCCAGCTGCTAGGAACCTAGGGCCCTATTCATGGTGATGATCCTTGGCAACGCAGTCTGAATGAGAACGCGTGGCTCATCATGTGAGTCAAAGGGCGCATGCTTGATGAAGCTCCAACCACGATTGAAAACATGTTGGCCAAACAAATACGTAGGGAGCAATTGCGAAGACAGCAAGCGCTGTGTTAAGCCGCACACATACCCACTACAGCAATCAGCCAATTCAACGCTCCACCTCTTCTTTTCAGCAGGGCCGCCTAAACTAGTGGTCGGAGCGGTCTTGTGGATGACAAAATTGGTCTGGAAGTCCGAGATGCATGAATCAACCAATTTAACGCTCCATCTCTTCTGCTGCAGCAGGGCCGCCAAAGCTTGAGGCCGGCGCGGTCTTGAGAATCTCGAAATCGATCTTGAAGTCTGTGACGCAGTTGATGCAGTACATGTTCAGGTTGCACGGCACCTCCGCGTCGCACGGGAAGGCGCAGCGTGACTCGAAGCAGCAGCACTGCGAGATGCTCTTGATCCACGGGCCGTTGGGGTCGGGAATAACACACTTCTGGAAGCCGTCCGAGCACAGGCAGACGGCGTCGGAGTGGCCTGGAGCCTCCACGCCTTCCAGGCAGGCGGGAATGCACTGCACCATCTGGCTCTCACAGCAGCAGCACGTGCCTTTGAAACGGCATCCGCAGCAATCGGGATAGGTCGGGTTGAAGATGGTCATCGAGCAGCAGAAGCCACTGCAGATCTTATTCTTCAAAAAGTCGCACGGCGACATCACCTTCTTGGTCAAGTTGCCAATGCCGGGATCGATCTTGGCGGAGCGGCCCATGGCTGCAAGGCGGTAACGTCCGCAGCAATCGGGATAGGTCGG
>166
GCACCTCCGTCCCGTCGGCCATCACCTCCACAATGTTCGTCACGAAGCCGGGGGTGAACCCTCTGTCCTCCAAGTGGCTCATCAGCGACTTGGCCGCGTACGCCTCTCGCCCGGCGTCGCCCGTGAGGGTCGGCATCACGTGCGCTCGCCTGAAGCCCCCCGGCTTCGCCACGTCCGACGCGGAGCCCACCTCGGGGTAGAGGCGGTAGGCGGTGGGGTCGAGGTTCTCGAGGGTGACTGACGCCTTGTAGCGCGGCGCTCGCTCGCCGTCGCTCGCCATGCAGCGGTGGAGGTCTCGCACCGCCTCGTTGGTCGTCGCCCAGTCAGGCGGCTCCGAGTCCTCATCGTCTCTGCCCTCTTGAGAGAGAGGCGGCTCCTCCGTAGCACTCATCGTCGCTGCGCTGCACTCCTCGCGAAGTCGATGGTGCGGCGCGGAGCTCTGTGCTCTGAGCTTTGTGTGCTCACTCTCTCCTCC
>189_1
CTCGCTGCTTTCGCGGTGTCTACCGTTGTTTCTTATAGTGCCGGCGCAGCAGACAGAGCGACTGAAGAAGGAACCTAGCTGATCCACGCGTGCGCGACACTGCCCGAACAGTGCCTTTGAAGGCCAAGCGTGCTCCCACAGAGCGGAGAGCGAGCATGCCTGAGCGAGCGTGCCCAAGCGAGCATGGCGAGGAGCATGTCGAGGCATGCCTGAGCGTACTTGGACACGGCTGAGCGCGATCCGCCCGGCGCCCTGCGACCACCCTGATCGCTATCAGCCGTGCCCGAGCAGGGAGCACGATCAGGCTCGCTCGGTCAGGCTCCTCGCTCTCGCTCAGTCGTGCCCGAGCACGCTCAGGCACTCAGGACGCTAAAGCACGCTATAAAGGCGCGCATCGCCACGCTCACGCTGAGCCGTGCTAGAGCACGCTCTGTACCGTTTAGGCCCGCTCGGGAAGGCTCACGCATAGCCGTGCCCGAGCATGCTCTGATGCTCAGGCACGCTCAGG
>189_2
AGCGGCTCAGGCCTCGATGCGCTCGCGTCAGCGGTGCCCGTGTCCGCTTAGGCACGCTGCGCCACGCTTGCGCTTCGCCGTGCCCATGCACGGTCGGGCACGCTCAGCCACACATCGCCACGCTCGAAGCGCCTGGCGCCACAGCCGTTGACGCGTTGAGCATGCGAGGCCATCGCGCACCGTCCAGG
>163_1
TGCGCGCCGCACCGGACGCCGACGACGCGCGAGAAGTCGGCACCAACCGCTTCCGATAGCTTGCCAGCCGACAGCTTGCCAGCCGACGGCGAGGCGTCGCCCAGCAGCCGCGGCGAGGCGCTCCTTCCCCTGCCTGCACGCACGCCGTGCAAAGACGAGGCGGAGCCGGACGTCTGCCGCAGCTGGGCGGAGGCTGGCGAGTGCACGCGCAACTTGAGGTCGATGCACGCGGCATGTCGCAAGACGTGCGATCTCTGCGTCCACCCCCTCCCCCCG
>179
GAGAGGATGCACGCCGCCGTGCGGGAGGCGGTGCGCCAAGATATCGAGGAGCGCAAGGCGCAACGGCGTGCGGCCACGGAGGAGGCGAGGGAGAAGGCCCTCGCAGAGGAGCAGGCGCGAGCGGAACGGGAGGCTATCGAGCAGCTCAAGGGAGAGACACACCACGCGTTGAGACAAGCCCACGCCGCTCCACCTGATTCCATCGAAGCCGCACGCCCTCCGGCCGCGGCGTGGATCGGCAGCCCGCACGCGAGCAGCCACGCCGACGCACCCACCGCCGCCACGCCCGCGCCGCACGCCGCTCCTGCGGCCACTACTCCCGTGCCACTCATCCCTCCCACGCCAGAGACGCAGCCGCCGAAGAAACATCCC
>178
ACTCTCGTCGCAGCGATGGGGGCGTCGCGGAAGGAGAGACTCGTCGAAGTGGACTTCCGCGGCTCTTGCCGCGCCTTCTGGCTCGGCTGCTCCGCGACGTTCCTCCTGATCGTCGTGCTGCCTCCCTCCTTCTTCCCCACCCTCACTCGCGACGCCGCGCGCCCCGTCGCCCTGCCGCCAACCACAAGCATCGCCATCCGCTCCTCCCTCCCTTTCCTCACAAGCTCCCTCGCCTCCACCTCCCGCACCGCCTCCTCCTTACCTTCATTCCTCTTCTCCCCCTCCCCACCCTCCTCCTCCTCCTCCTCCTCCTCCTC
>193
CCTAGGAACCTAAGAACTATAGCTGCAGATGATCCTCCATTGAACCCTCAGGCAAGGAGGCGCCCACGTCTCCTACTCTTCTCGTATAGAGAGCTCATGCAGCACCTGCCGCCCGAGTGCGCCGTTCGGTGGACCACCGGCTGCATACACCCACGCGATCCAACTTGGAATACCGAATGCATCTGGGTGTGTGTACTCGTACAGATGAAACGAGTTGATGAGCTGCACCTCTACGGCTGGTCCTACGACAGCAAGCAGCGCCATCATGAACAGTCCTCCTAGACTCCTCTCGAACGTGAGGAACATCGCGAGAGCAATCAGCAGAAGTGGCGCGTCGAGGGACAGCCAGTCGTGCGGGCCTCCTCGCGCCGCGGCCGCCTCCGCCAG
>33_1
CGCCCACGCCGCCAGGTGCCAGAACTCGTGCACCTTCGCGAGCGACGGCGAGTGCGACGACGGCGGGCACGCCTCCACCTCCGCCCTCTGCCTCCGCGGCCACGACTGCTCCGACTGCGGCCCGCGCGAGTGCCTCCTGCCGGAGCTCGAGGCCTGCAGCAACACGTGCGCCTTCACCCTCGACAACTCATGCGACGACGGCGGCGAAGGCGCCGAGTTCTCCCTCTGCCGCATGGGCACCGACTGCACCGACTGCGGCGCGCGCTGCGTCCTTGCGGAAGGCGGAG
>33_2
GGAAGGCGGAGCAATGCCATGCGCCTCGCCGCTCTGCTCCGAGACGTGCGCGGGCGCATCGGACGGCGACTGTGACGACGGCGGACAGGGCTCGCAGTACAATACGTGCGAATTCGGCACGGACTGCTCCGACTGCGGCATGCGCTGCATGCTGCCCCCTCCTTCTCCGCCGCCACTGTGCGAGAACTTCAAGTGCGAGAACGCCTGCAGTCACGCGAGCGACGGAGACTGCGACGACGGGGAGGAGGGCTCGAAGTACAGCATGTGTCAGGCGGGCACCGACTGCGACGACTGCGGCGCGCGGTGCCCCGCCACGCCACAGCCGTGCGCCGCCGCCGCGTGCAGCAACAGCTGCTCGCACGCCCGTGATGGCGACTGCGACGATGGCGGCGAGGGCGCCGAGTTCAGCATTTGCCGCTCTGGCACAGACTGTGCGGACTGCGGGCCGCGCTGTGACGCTCCGCCCCCGCCATGCCCCAACCCCGAGTGCAAGAACACGTGTGCGAGTGCGTCGGACGGCGAGTGTGACGATGGGGGCGAAGGGTCGAATTACAATCTCTGCCTCTTGGGCACCGACTGTATCGATTGCAGCACTCGCTGCGTGTCCCTCACGCCGCCGTGTACCGACGGCATCTGTGGACACTCGTGTGACACCGCCTCCGATGGCGATTGCGACGACGGTGGCCCCGGCGCAGAGTTCAGCATGTGCCGTCTCGGCACAGATTGTGAAGATTGTGGAACGAGATGCGAGCTCACCTCGTCGCCTCCACCGCCGCCGACTCCACTGCCTCCGGAGCATGTGAGTACGACGACGAGCATCAATGCGAATGGGTTGATCACAATCGTCACAACCACAACCAGGTACGCGTACGCTGCGCTGCGCCACCTTGTGCCTGGGGAATCTGTTGCAGACCCTCTCCTTGCTGTTGGTGTTCTGATGCTCGGTGCATCAGTTGTTGGCTTTGCCAATCTCCGACGACGGGCTCACAAATCTGTTCAATTGCTTTGAATACGATGCGCAAGTGGAAACCAGTGCGTTCTGCATCGCACATGAGTGGGACGGGGAAGACCGGCATCCACGCATGTTGCTCTGACCGCAACATCTTCAACCTCTTCGAAGTGCGAGAACTGTCTGCTGTAGTATTGATCTCCTGATGAATCTGCTCTTGACATGATGGATATGTGCTAGACACAGCACCAGCTGCATCGAGAATGGAGCATGTCTGTAGTGCCGATGGTCTTTCAATTCCTTCTCTGCAATTTTGTCGAAGTTGATCATGGGATGCGGTACCAGGGCTACCCTGGTGGGCTTCCCTTGGCCTTGCTTGTCGTTTCCCTTTTGACGCAGCTCAGCACAGGTGTACACCATGTCCATGCAAGTATGTTCGCGGCTCTGAGAAGTCTCCCTTCTACTGGTGCTCATCCGCCTCCTGAGATAAGCATGTCAAGCCGGCTGCCATTGTCGTTGTGGCATGGACGCTATCTAGAGACTCTAGACCTACCGCCTGTTTGGCTAGCCGTTTCATGGTCTATCTGTTTGATCCCCCTCAGGCGCTAGCTTACAGGTCTTAGCGTCCGATGTGTGCGTTGATGTATAGGTTCCTAA
>153
CCGACTCCGTCGCCGACTGCGCGCACTGGGCCTCCGTGGGCGAGTGCGCAGCCAATGCGCCGTTTATGCGCGAGAGTTGCCCTGTCTCCTGCGGCACGTGCGGCGCGCGGCGGTACAGCTGCGACGACATCGGCGACGACGCGCTGGGCGACGGCGACCTGAGCCGCGTCTTCACGCGGCTGCTCGAGCAGACGGAGTACACGCCGAGGCAGCTGAGCTCCGACCCGTGGGTGGTGATGCTCGACAGCTTCTTGGAGGAGGAGGAGGCGCGCGAGGTGATCCGAGTGGGGGGGCACAGCTTCGAGCGGAGCCTCGCCGGCTTCGGCAATGGCGAGGTCGCGTCGCGCACCTCGTCCACCTCGTGGTGTAACGTCCCAGTGTGCGAGAAGAACGAGACGATGCTCCGGCTCAAAGCGCGCATCACCGACGCCGTGCAGACGCCGTGGCAGAACACGGAGCACCTCCAGCTGCTTCGGTACGAGGAGGGGCAGTTCTACCTGCTGCACCACGACCAGAACTCGCCGGTGGACTCCGCCGCCGGCCCCCGTGTGTTCACTTTCTTCCTGTACTTGTCATCTGTCGCAAAAGGCGGCGAAACAGTCTTCCCGAGGCTCAATCTCACCGTCCACCCTCGCGCTGGCCGCGCGCTTGTATGGGCCAGTGTGCGCGACGACGACGTCTACCGCGAAGACCCTCGGACTGAGCACGAGGCTCGACCAGTGCTCGAGGGCGTCAAGTATGCGGCCAACTTTTGGACTCATCTGCGCGACTTTCAGACCCCACATGCCGCGCGGTGCGGTAGCAGTCCTGTAGCTACAGCCGTAAGCAGACGCAAGCAGAGAGAACAACTTCGTGCTGCACACGCGCAAAATGGCGGTGCCGTCAAGAAGGATGAACTCTAGTCCAAAGATGTGCGCTGCTGGCTAGGACTGCGAGCAGTTCTGAATCTGCAACATAGCTCTGGAGCGACAGCGTCGGAGAGAGTCGCATGTGCCCTTTATTTTTGCGCTACGGGGCATCGCCGCCCACCCCTTCCGTGATGCTCCCAGAAACCATTACTTTTTCTCCCAGTGATTTGAACCTGTGTCGTTCTCCGGAGAGCGGAGTGCGATCAGGTGTACGAC
>191_1
GGACGTGCTCGCCGCGGCCAAAGCCAAGCGTATGGAGCGGGGCCGCGTGGTCGCTCCTTCCCGCTCGGCCGTAGTCTTGCAGCGGCACACGCGTGGCCGTATGCAGCGCCGCGGCTTCGCGGCACTTGTGCACGCGTCCCTCAAGGCGGCATGCGAGCCGGA
>191_2
GCGGCTCTCGCCTCACCAGCATCGGTTGAGCGCCGGGTCGCCCTCCTGTGGCAGTGCAGCACGCCCTCCGCACGACTGGGACACGCCTCGCTCATTGACAGCTGTGCGGAGCTGATGCTCCGGTCGAATGTGGCGAGACTCACGGAGAAGGACGGGGCGATCAGCCGCCGCGCGTGCTCGTGCGGCGCGGGAGCGGGGGCCATCCGGGTGGGCAGCGCGAAGGACTGGACACGCCGCGCCGCACGCCTCCTTCCCGCGCTTCTGTGTGCGGCGGGCAGCCGGCCCGATGCCGCCGCGGCGGCAACGCTCGCGCAAGCGCTCTGCAAGGCCGAGCGGAGCTGGGCGCCGTGCTGCGTCGCGCGCGGGGAGCCGGTGTGCTTCCAGGTGCTCCTCAGCTGCGCGCCCAACGTGTACGCGGCCATCTCCTCGA
>194
CGGTGGCGCACGCCGTCCCCGTGGGCGCGCAAGCAGCTCCCCACTCGAGCCAGCCGAGCTTCTACAGCGCGGAGCAATCGGTGCTCCAGCAATGGTTCACCATGGTCGACACCGACCGCTCTGGCGCCATCTCTGCACTGGAGCTCCAGCGCGCGCTCTCGCAGGGAGGCCTCAACTATTCGCTCAAGATGGTTGC
>195
CTAGGTTCCTTCCTACTACATACTCGAATAAATATTTCTCCCTCGGTTGCTCGTTCACGGTCGTTCTAGCAACCTATGAACATGCGTGCCAGACCCTTAAGTCGCCTATATGCAACAGCGCAGCCAATACGGCTGAAGGTCATCGACCGTAGTTCCACGCTTTCAGCAAGACAATGGTAATGAGTGCAATGAGGTAAAACTTCGCCTACATCAGTGTTTGCCTGTGATGGCTCCTGGTCTGCTTCATCGCCATGACAGACTTGAGACGACCCCGCGCGTTCGCTGCCGACGCCCCCACCCCTCCACCCCACCCTCCTCCCCTCCCGCCCGCTCATGCAACCACGTCCCCACGAGGGAGGTGAGTCGTGTCAGAAGTACATTCCCCGCCGCCGAAAGCCACCCATCCCATGGTAGCCGCCGCCGCGGCGCCCGCCCCCGAAGACCGTCTGCAGCAGGTTGGCGAACATCATCATTTGCCAGAAGTCCATGTTCTGCACGCGGCGCACAAGCTCGCCCACGCTCCACCCGTTCCTCCCGCCGCCGAGCTGGTAGACCATCGTCGCGAGCATCCCCGCGGAGATCATGAACGAGAGGTCCCACCCCGCTCCCAACCCCGAGCCGTACGACGAGTACTCATACCCGCCCCGCCGCTGGCCGTACGCCTCGTACCGCCCCGCGCCGCCGCTCGCGTCGCGCAGCCACACCGACCACACGATGTACGCGACGGCGGCGAGCAGCGCCGCCGCCTGCGCGAGGCTCATCTGGTGGCCGGAGAGGCGGTGGACGGCACGCGCGAGCGCGCCGAGGAGTGTGCGGGCGGAGGCGGCGAGGCCGCCCTCCCTCCGCGCGGCGGAGTGGACGAGGAGGCCGAGCGTGCAGAGCAGCGCGGCGTTGAGCAGCGAGACGCCCCACCAGACGAGCGCCGCCGCCGCCGCCACCGCCGCGTGCGTCGCCGAGAGCTGCGGGATGGCGCCGCCGCGGGGGGGAG
>139
TCCTCCTCCTCCTCCGTTATGGGGCTGCTGCCCACCGAGGCGCCGGCGGAGGAGGAGGAGGAGCCTTACTCTGGGACGCCAGTCAACGTGTACGGACGCGACTACTCGCACCGCATCGTCGCCAACTCTGTGCGGCTCTTGTCCGCTCCAATGCCCAAGAAGCAGTTCCCGAAGCCCGGTGACATCTTGAGTGGCGTTCCCCCCATGCCGGGCGAAGCCGCGATCGACCTGAGCATCGATACGGAGGGCCGCCTCACTCTGGAGATCTTGACTTGAGGGTTCCACGATTGGCGGTCATCAACAGAATGGGAAAGATCGTCAGCTTAGCAGCCAGGACGGGTGAGACAAATGGTCTGACGGTAGAACGGCGCATACGCCATGTGTAAGGGCTGATGCCATGCCACCCTACCGACCACTTTCCAGTTTGGAGACGCACGCTCAATGTGCTTGCTTTGGAATGCTGTGAATGCCCCTGCAGTCGAGCGCTGCGAATACTAACTTTCTCCGCGCTTTTGTGTCGATGGCCTGCCTCGCTTCACTTGGATTGGATGCGCAGAAGCATAGCAGGCAACCATGTGAGGCATCGCCGTGCTTGGTCCCGATGCGTCAAGCTAGGGTTGTTCGTATGGAACTAGGAACCTAGGGATGGGATAGGAAACCTACAAACCGAGTACTCCGTGTATGTAGGAACATACTGGTCGATCGTAGGCGAAATTGTGGCGACAACTGTATGAAGCGTAGGCTGCGAGCTGCAATCG
>171
CCGCCCTCCCCCTCCCCCTGCTCTACCCTCTCGAGCGGTCGTCGTACACTCCATCATTCTTTCAACGTCCGCGCGTCGCGCCGACTGACCGCCACCCCCCCTGCACTTATCAACCGGCTACTCTCGTTCCCTGGCGCGCCTTCTGTGTCAGAGAGCACAGAGTGCATCCTGCGAGAGGTGCAGGTCTACTCAGCCCACTTACGAAGCAGTATGCTGAACGACGCGTCTGCCGTCCACGACTTCCTTCATGTGCTCGAAGAGTACAAGAAAAACTGCGAGCGGCAGGGGAAGTACGTGGAGGCAGAGATAGCCAAGAAACGGCTGGAGGAGCTCCGCCAACATGAAGACGAGCGACGGCAGGAGAGCCTTCGCTCGCGGCAGATCGCTCAGCGGCTCGGGATCGAAGAGGCGCACATGCTGGAGTTCCAGCAGTTCAACACGATGTGGGATCGCAAGATGAAGGAGTACGATGAACGCGCGACGGAGTTGCTCGAGGCGATGCGGCAGCGGCACGAGTTCGACATGAACGAGTTCCAACGGAAAAGGATGGCAGAGGCCCCCAAGAAGTTGAAGCACTCCAGCGAACTACTCGACCTACGGAGGATAGAGCTTGTCCTCGCGAAGCAAGGCGAGTACGCTGAAGCTCAGAAGGTTAAGGTGCGGGCCGATGCTCTTGAGGCTGCGGAGGCAGAGCGCGCAAAAACCGAGCGGGAGCAGCAGATGATCAGTGCGCAAGCCAAATTCAGCGCACGGCAAGAGCAAGAACTCAACGCCCTTCGACAACGGATCCATACAGGGGCCGAGGAGCAGAGGCACGCGAGACAGCAGGACTTAGAAAGGCTGTTGCAGAGATACCACAACATCAAAGCGGAGCTGGAATCGCAGCAGCTAGCGGAGCGCGCCCGCGCTAAGAAAGGGGTGTTCAATGTTGCCACGGACGGGAGCGCGCAAGGAAGCCCGCGTCGCATCTCTCCGTCTGGTCGGCCGAGCAGTGCCAACAGACCCAGTAGCGCCAACAGACCCAGCATCACCAAACAGAGCTCAAGCGGCGAGCAGGCGCCCCGGTGGCAGTAAGGGCTTGCTGATATTGAAGCTGCAGTGTGCCGCATGCGGCTGCGCCCATGTTCTCTGTTACGCCATTATTCAGCTGTCAGTCAAGCGTGACTAGCACTTCGTGCAGAGCTCGTACTGTTGGCATCATCGATTGCAATGGGAACGTGTGCTGGACGAAGGCAATAAATTTGCATCATGTGTTGCGGCTTGATATTTCATGAGGTCAGAGTGATCTGTTGCACGTCTTCCTGGTCATGGATTAGGTTGCTCGCATTGCTACTAGGAGTACTGCCTTGCATCCTCGTGAATTACAAAAGCAACAGTTGTAAACCCGAGAGACGGTTTGCTGAGCCTATTCAGTGACTCCTGCGTCGTTCACGCGATGGTGTAGCAGTTAGAAGATGCACCGGCATTGCCGGTAGTGGCCTCGGGAGTTTGCCATCATCACGTGGCAGGATCTCCGCGCTTGGATGTTGGAACCTAGGAACCTAGCCGGTCCGTGGGGATAACATAACAATTTCCTACGTAGGAAATTGTTAT
>182
TAGGAACCTAGTTCAGTATAGAGAGGTAGCATCTAGCAAGCATGATACTAGATACTAGTAGGATCCTACTCCCTCGTTAGTGGTGTGATCGTCTCAAAAATGGGGTTGAAGCAACTTACTCTTCCAAGACAACGAATGCTAGGTTCCTATGCAATGCCGTCAAGTGCATATGGCTGGCGTACGAAGTCGTTGTGATGTGAGCATAGAGCCAACCTGCTTAGCGCGAATTTGCTGAGCATGCTGCAATGGGTCGAGGCGGAGTAATGCTGAGAAATCGAGGCTTGTTTTGCCGGAGCACGTGAAGGGTAGCTCCATAGCATCCTGCAATGATGCTTGTCTGAGCGATAGCAGTGCGCCGGACAGAGCTCCGATCCATTGACACCCGTGCGAGCGCCGCTTCACCTGTCTCAGTGTAAGGTCCGCGGAACCCCTCGTCGCACGTGAATTTGAGGCCACTGAACTCGTTCACCGCCAGTCCCTCGGTACACCATCGAATGAAGGACACCTGCGGGATCCAGCGTAGAGCTTTTGGTGTGGAGCCCTCAGCGACGTTGAAGCCATTGAATATGATCATGAGCACCAAAATTGGCGGAAACATCGCGAACGCTGTATCCGTCGACGGTGCCGCAGCTCCAATAAGCAGTCCGAGGCCGCCCGATGCAAAGCCTTCAAGGCACAACGTCCCGAGAAATTTGGCGAACTTGCCCCACGATCGTTGCAGTCCAACGAGGGGATAGACGCAAACGCCACCAAGGGCTGAAAGCGCGGCGATCACTGGAGCCTCCGCGAATGCCTTGGAAGCAAAGTAAGGGACCATTCCGTACATATTCTTTGCCCGTTCTGTGACCACGATAGCTTTCTCTTTGGGAAACGTACGGACAGTCGATGCGAGAGCCAAGTTGCCTGCACCAATGGCAATCAGAGACAAAAGTCCAAAGCGGTCCTGAATCGACCTTTGCGAGTTGTCCAACGAGTAGATCCCACCATATATAAACGATATCATGACCTGCTGAACCACCTTGATCCCAAGAGCAGCTCTCGAGCGTGCGACTTCCCGCCAGGAACGGCGAAACAAAAGCTTGAATTGGGTGAAGGCTGAAGAAGGAAAGCTCTTCCTGCGAGCGGCTGCTTCTGGGCCGACTGCGAAGCTGGCGTGGGACGGAGGCTTGAGCTCCGGGAGCTGCTCGTTGGCGTACGCCGCAAATTTGAGGATGCGGGCGTCTGCCTCCTTCATAGAGCTCTCAGACAAATAACTTTTCGAAACGAGGTCGACCGCGAACTCGCCAGGGTTAATGCCGCTCGGGCAGACGTAACCAAAGCGTTTCAAGTAGCTAGACACTTCAGAAGCTTTTCCATGATACACAGTCCGACCTTCAGAGAGAAGGAGCAAGTCGTCAAACATATTGAATATGCTCCCACGTGGCTGGTGAATACTCATGATTATGGTGCAGCCCTCGTCAGCCAGACGCTTCAAAGCGGCGACCACCTGCTGTGCTTGGTAGGAGTCAAGCCCCGACGTAGGCTCGTCAAGAAACAGAAGCGAGGGGTTGGAAAGCAGCTCGCACCCGATTGAAAGCCGCTTTCGCTCTCCACCTGAGATGCCCCGGGTTTTGGAGTCTCCAACGATGGTTTCAGCTGCGGTGACAAGCGACAGCTTGGAGATAAGGCTGTCGACGAGGTCACGCTTCTCGTCAAGAGGCATCGACCGAGGCAACTTCATCTGCGCCGCGAACATGAGGGTCTCTCGAACAGTCATCTGCGTGTAGAAGATGTCCTCCTGGCGGACATACGCTTGTTGGAGTGAAGGCACACTTGAAGCGCCGCCTGCAGCTTGCCCGTCGATCAGCAGCGTGCCTGTGATGGACGCCTTCTTGCCCGCTTTCAGCTGGCCCGCCAGAGCGTTCAGAAGTGTCGTCTTCCCCGAGCCGGAGGGGCCCATGATCGCGAGGATACGGCCAGCGGAAGCGCTGCCGCCCGCATCTTTCAGGATCTCCTTGCTGCCAGATACGAAAGTGAGGTTGCGCCACTCGAGCGACGCCCCAGTCCTGTTTGTGGTGGGGGCTGCCGTGACGATAGGAGGGAGCAGCAGCCACGGAGAAGCTGAGGCGACCGCGATCGTCGAGAGGAAGGCGAGAGCAGTGCC
>208
CGAAGCCTTTGCCCACGTGCGTGAGCTGGATTTCAGCCGCAACGCCTTCGTTGGCAGCGACCTCCTGGCAGCTGCGCTACGCGCCGCTTCCCAGTTGCGCAAGCTGAGCGTCGCTGGCAACGAGCTGCGGGGTATGGGGTTCGAGTCCGTCTGCG
>200
AGCGAGAAAGTCTCAATGTGCGCTGCCACCTCCGTTCACGCTGCTTGCTGCTTGTGTAGGCATTATGCGCAACCATTGCGGCGTCGCATCTGCGCTTGCGTCATGCCGGGACGTCCAGACTGTATGGTCCTCTGCTCATCGCGTGATGCAGGGCGGAAGAGGTTCAAGAGATGATGAACAACGCGAAGATGGACATTGTGATGGCGACCCTCAAAGCGAATGGCGGGAAGTGCACCTTCTCGTTCCTATTCGCAGAGGCGGAGAAGGCGCATTGCGATGTACTGAGCGCTGCCCTCAAGTCGATGAAGAAGGTACGTGCAACTTAAGGAAGTTTGATACTCCCACGGAACCTTTGCCTCGACCATCCACATGTATCTTGTCGCCATGATAAAGTTATCTCCTTTGAAAGCATGATGCCACTGCTACTCATGCCGAGGGATGAGAATGTGGAGATTTCGCTGCTGGACGAGCAGTACAACGCCAGAGCGTGACGAGCGGGGTCAGCAATGCCTGCTGTACTCAATCGTAGTCATATCAACATTGCGCGTCGTTTGAGCTATCAGCAAGGCTTTCGTAATAGTGTCATCTCGTCCGGTGCACACTTCTCTGCAAGGTCACTGGACAAAGATCCCTATTCGAATCAAGATCTTGTTTCTGCACTGCTGCTACAAGCAGGAATCCATAGAATCTTCGGGTTTGTAGAGATCGCAAGATATGTGCCTTCATTGAACCGCATTGAACCGCTATGTAAAATATGG
>202
TCAACAGCGCCTGCCGCCCCGTCCAACGAGGCGCTCGCGGGAGTCGCGCCGAAGGGCTCGCCCTCCAAACCGAACGACGCCGCACGCAGCCCCTCCGAGTCTCCTCCGAAAGCGAAGCCGTGGGAGCGCGACCCGCCAGAGCGGCCGTGGGAATGCCCGCGGCCGAAGAAGGTCCATGCGCCCAAGAGTGTGGAGCAGATCGCGGCGGAGGCGGTGCTCCGCGCGAAGAACCGGGGGAAGAAGGCGCGCGAGCGCGCCGAGCGGAAGGCGGAGCCGCCGCC
>146
TAGGTTCCTATAAATATATTTTATATATCATATCTGACAGGCCACTACACTGAGCTAGGTTCCTACGTAGGAACCTAACTACCCCTTGCATCCTGATATGGTATCCGCCTGAATAGCGCTCTGAGCGCACTCAACCGCCAACATTCTATTCTCGCTTTGTTGATTTAGGTTCAAACGGGACTTCGCCAAGCTCGAGGATGAGCGGATCATCACCAACAGACAAAATAATGCCGTTCGACTGGCATCCAGTGCGCTGCTACAACCAACATTACAACATAATGTGTGACGAATCTCCTCTGCTACGTTCTTGGCGCTGGTTGACGGCTCATGGCTGTGTACCTTGGGCGGGCATAGCGGTCAAACGAACTGGCCCTCAGGCATGCGCTCGACCTGATATCGACGCTCTTTGATCGAGATCAACGGCACCCCGGGGATCTTCCGTATTCTCCGCTTCAAGTCCTTGTCACAAGTGGCAACAATGTAGATGCGGTGAGCAGTCACGCGCTCCACGAGGTCGTCATCTGCATACGTGGCGCCCGGCGTCATCGCCGGCAGCCGCTCGAAGCGCGGGTCCTTGGCGAGCGTGAGTGCGACCCGGAACTTCGGTCCAAGTTTCTCCAGCTCTGCCATGACGGCATCGGTGATGCACACCACCACCTTGGCATAGAGGCAGTCCATGAGTGAGCGCATGATGTCCAGCTTGTTTTGGATCGAGAAGTTGATGAAGTTTGTATCGACCAGGACGTGGTACGGCGGCCCCAGCGCGGAGTTGTGAGAGAAGAAGAGCGCAGAGGAGGTCTGAGTCACGTGGTTGAGTCCCTTGGCCTTCTCTGCCTTGGCCTCAAGCTTGTGGAGCTGGTTCGGGTTGAGCTTCGGCTTCTGGATGCGATTGTCGTTGGGGGAGATCATCCGCTTCGTCGCGGCGAACTTCTTCGCCTGCGCCTTCTTCTTGGCCTTGGCCATCGCACGCCCCCGTCCAAGAGATACGCATCCAGAAGCCGAAGCTCAAC
>211
TCCACAGTCCATGCTGTCACCACACCGGACAAGGGCCCGACGGAAGAATACGCTCCTGATAGCGAGTTCTCCCGCCGTCCCCGAACACACACCTCCTGAATGGAGGTGTAGCATAGCAGGTGCGTCCCAATCCAAGCCAAGGTCATGCACAGTGCGGGCCGCGATCATCGCGATACATCGTGCATCCCTTGGTGTAAGTCCACGCTGGAGACCCAGCGTATCCAAAATGTTGGCTACCAATGCCACAACGCATGAAAAAGTACACAACCGACGCTGGGTG
>184_1
GAGCTCGTCCTCACGCTGAGCGAGCTTCCGGCGAAGATGAAGAACCCAACTTGGACGCTCACCGGAATGTTCGTAGACCCCGAGACGGGCGACGTGCTAGACGAGGACGTCCTGGAATCAAGTCAGCTCCCAACGCTGCAGGCAGGCACTTGGACAGCCTCG
>184_2
TCGGTTGTGCCATCGAAAGCTGGCACGCTCACCATACAAGTCGGCTTCGTCGATGGGAAGAATCAGGACATGGGGACCGCCGTCGTGACTGTCGAACGGGCGCCCACCTGGGAGGAGGAGCTAGAGCGCGCATTGGGGAAGAGTGACCTCAAGACGGTGATGAGCTTGCTCAGCCCTAATCAGGGAAAGGAGAACACTGAGACGGAGAACGACGATCCTGCAGCCATGGACCTTGCGCCATCCCCAGCCCCAGCCATCGTCCCTGCTCCGGCTGCCAGCCAGAGAGCAGACGAGGCTGCAGATGAAGGTTCTTCACCATTTGAGCGAGAAGGGTATACATGGGAACACTCAGAGACTGGGATACCTCTGATCGACCTTCTCGCCAAGGTAAAGGCTTCCGAGGAAGAAAAACTTGAGGTTCTAAACCTGATGCTCTTCCGAGGAGCGACCCTCCCAGTCAAGCCACTGCACCGCTCCGCACCTCCATCCGCGTTACACTCAAGCTTGGCTTTGAAGGAGCAACAAATGGTAGAGGCGATCCTGCCACTTTGCACCCCTGAGCATCTACGAGCTCAGTGTCTCTCGCCCATCTCCAAGTGCTTTGGGTTCACCCCGCTCCACATCGCCTGCGAAGTCGGCAACACGGCAGCTATCGCAATGCTGATCTCGAAAGGAGTGCCCCTGGACGGACCACTTGGAACGCCAACGCCAGTGTCGCTCTGCATTGAGCGCGGTGATGTTCACAATGTTAAAGTTCTGGTGCGCCACGGCGGTCCTGGGCTGCTCCGTCTGGGAACGCAAGACGTGGGCTTCTCCGCCTTGGCGCTTGCGAGTCGTGCTGCTGATTTGAAGCCGCCAAGCATCGAGCCGGACGAGTTGGTCAATTACCTTTTGGCGCAGCCTGTGGCACTTTCAGCCCTAGCTTACTCTGTCTCACCCAAAGACGTGATGGCCGAGGCCATGTCTACCGCGTGCGCGTACGGACTGCACCACGTTGTCTGTGCGCTGCTGTGGCGTGGAGTATCTCCTGCGCCCCTTCATCCTGATGGCCGTGTGTCCCTGCTGGACGCCGTGGAGGGCGGCCATGTCAAGACAGTTCAATTGCTGCTCGCCTCCAAGGTCGACCCAAACGTCCGCATCGACCACCAGGCGCCGGGAAAACAACTTGCGCTGTGTATTGCAGCTTCTCTGCCCGATCTGCCGACCGCGCGACTTATGACATGGCTACTGCGGAGTAAGGGAGCGGACGTTCAACGTACGGAAGTAGACGGTACCACTACTCCATTGGGGCTCGTAATGTCAACAAGGCCGGAAGCTACCGCGCTCATTGCCGATCTGCAGGAGCCTGTCAGAGAATTCCCTCTTCCAGTGGGCTGGTCGAAGGCATATGACTCAAAGCTTCTCCGGTCGTACTACTACCATGGCAAGACTCGAACAAGTCGCTGGGAGCCTCCTTTGCCTGACGGAGTCTTCGGCTAGTTCTCATCAGATATCTTGGGCAGACGCACGCTAATACTTCGTTCTCGGCAACGTTAACTGAAAATGTCGAATGCCGTTTTCTATCTTGTTCACACCTCGAGCGCACGTATTTTTCTTTGAAGTCTTTTCGACAAACAGTGCGCATGATTCAATAGTTCCGACCTGGCGAGCAATCAATAGATTCATGCCGAGAACCGTGAAGTATCTCCGTAGGAATCTACACTCTCGCCAGCTAGAGAAAGGCAATTCTATCTGA
>203
CAATCAGTGCACCACGGGGTGACCCGGACCGTGAACTAGGGGTGCTCGGAGCCTTGGGGCGGGATATTGGTGCGGAAGCGGGTCGCTTGCTGTTGGTCGAACCTCTGGCGGAGCAAGAGCCTCGCGGGCGCGGCCTTCGGGATCTAGGCGAGGTGCGCGGAAGCTGCCGGGCAGTCGAACTCTCCCCCCGCTCGTCAGCTTCCTCCGCTGCAACTGCGGCCTGACCGACTGGGCTGTGCTGCTGGCTCTCCT
>164
TTGGTTGACCCATCGACGTATTCGATATTCCTAGCTAGCTAGCACTCTAGTCCCATTGGATGCGCATTGGTTGTGTAGGAACCTTGGAACCTAGGAACCTTGAGCATTCGAGCAAAGTGAACATATGACACACAAAGCTGCATCAGCGCTAACTTTACATCGCTACCATTGGTTGACCCATCGACGGCATACAGACAATAAGCGCCTACTTCAAACGCTGGGTTTGCCATCGCTCTGCTCGTGTACGCCGTAGTGTGCCACGCTTCCCGCACGCTGCCTGCGCGAATGCACATCTGCAACGTCAGCGTCTATCGATGGGAGGCGAGAGCTAGGATGGGAAAGAGCAGAAGCGAAGGAGCAGGGAGATGAGGGGCAGGGAGGGAGAACACGAGGGGAGGATGAGATGCAAGAAGGGCAAAGGAAGAGAGGAGAAGAACACATAGGGAAGGGAAAGGGAGGCATACAGGGGAAGGCAGAAAATGGCGAGACAGGAAGGCAGGGGAGGTCTGTTCGACAAAGCAATGGAAGAGGCCAAGGATAGATGTTGAGGGAGAAGAGCGGAGGAAGAGTGGCAGCGAAGGGAAGAGGAGGTCGAGAGGGAAGATGAGAAGAAGAGGCCGAGAAGGGGAAGGAGGGAGGAGAGAGAGGATGCGAGGAGGAAAGGTAAGGGGAGTGCACGCAGGGGAGCGCGGACGAAAGTGGCAAACGAAGCGGGGGAGGGCTGGGGAAGGCTGTGAGTGGGACGATGCGATGGCCGAGGCCAAGCAAAGCGTGGATGGGAGAGGTGGGAGGGGAGAAGAGGAGAGGAGAAGAGGCCGGGAGGAGCAAGGGAGTAGCGGAGAAGAGGAAGGAAGAGAAGGGGAGCGCACGGGAGCGCAGAAGATGGCAAGGC
>204_1
GAGAAGGCCCCCGCCAGGGTCAGTATGGCACACACAACGAGCGTGGGGAATATTTCCCACGCTCACCCCTATTTACAGCACACGCGCATGCCGCTGATGCACACTCATTGCATGAGGGCATGCGACATGCGAACACTTGAGCAGATTGTGCTGTCGAATGAAACGAGAGAAGAGGGGGAAGCCGCCCACGCACAAAATAACGAGCTCCAGGTCGATCTAGATGGTTCCACAGGAGCGCAAAAAGGCAAATACCTGTTTCGCCTTTTGAATTGTCGCGAAGAGTACACGGCCGACCACTAGCATTCCTGCTCGCGATGTCACAGCTTTGTCGAGGTCAAACATCGCGCGATCGATGCCAGCTTCCTGCACGCAACAGTTTGCGTCACACACGCAAGTGAAGTGGAGTGGTGCAGAGGCATATGGACAAGCTGGCGCACACGAGTTGGGGGGGAATGAAA
>176
GCGCGTGCGGCGGCGGCTGCCGAGAATGCGTCCGACCGGCTGGGGCCGCGGGCGTTCAAGACGTGGGTGCCGGACCCTGTGCAGCCGCAGGGGAACGGCGTCGGCGCGCCGCGGCATGGGCAGGAGCCGCCCCCTCCAGATCCGGAGACGGAGCGACAGGTCGACTCGATGGTGGAGAACCTGAAGCTGCGCTTCAAGCAGAGCGGCGTCACTCTCCCTCTCGAGAAGACCTCGGGCTGTGTTTACCGCTTAGGCTCGCGCAAGCTCGCACTCAACATCCGAAACAACAGGCTCATGGTTAGGGTGGGCAATGGCTACTGCGATTTCCTCGAGTACCTCAGTAAAGCTACACTTTGAAGCGCATTTTGGTGTCAGCCACTTGACAGCCGCGCGTGGAGCTGCCGAGCTGCTCAGTGCCTTCAATGCGTGTACTCTTTAGGCCATCGGGTCAGACCATGCTGCAACTCGGGTGGAATAAAACTATCTGCCCTTTTTAGTTACAGGACGCATTTCTTGTCGCGGGAAGCGCATGTCTGTGCAGGTCGGGTGTGGGAGAGATGGTCAGTGGCTAGCTAGCTGCTCGCCGCTGCCAGCAAGAGGCGACAGTAAACTGCGGACAGCTCTTGGCAAGAGGCGTGCGGCGAATCGAGTCTTTGACCTTGTTCCCGCTCATGCGGACGCGACGGTGCATGTGGACTCGTCGGGCCGAGTCCGAGCCGTCCGTGAAAGGTTCTGTTTTTTTCTCAGCGTCGACGAACAGTGAAGCCCTGTGTTTACCAGGACATAATGTTATCAGACCCCACCTACCCACGTTATTATCGCTGTTGTCGACAGCACTCGAATACGTCTACTTATTTCAGACGGCTGTCCAGAGTGAATGCACGGCGATAGGAACGGTTTTGCTCGGGGAACCGGATTT
>126
TCCAGTCGGCGCGCGCCGTGCTGGAGCGCGGGCCGAGCGCCACGGGGGCGAACAGCGCCAAGTTCCAGGGACTCACCCAAGGCAAACTCGGCCTCTCGCCGTCGTCGATCTCCGTGCCGAGCTACGCTTTCCCTCCCTCCGTCCACCCGCCCACAAGCCCCCGTGGCGTGCGGCGCTCAACTCCCCAGGGCGCGGCGGTGCCGCTCTGTGAGGACAGTGGCGACGCCAAGGCAGCGGCAGCGCTGCTGACAGCGAATCGCCCCCTCTCACTCATGGACGGGCTCATCTCCGGCCCGACCGTGTCTGTGCTCTCCGAAGCGACGGCTCTGCTGGAGGAGCTAGGAGTCACGCAGGAGCTCATGGTCGGCTCTGGGCTCACTGCTGCGGAAGCGCGTCGCTTGCTGCAGTCTATCTTCGTCTACTCGACTGGCTTCCTTCAAATGCTGCACGACTCATTCAACGACCTGTCCGGGGCGGCTCGCGACGTGCTGCTTGAGAAGGTGTGGGCCGGGTTTGCGATGATGATCGAGCGCGTCAACCTGGGAGGGAACTCTAACGTCACGTACACTTCCTCCATGGCCAACATGGAGCGTAGGCATCGGATCGAGCACGAGCAAATGGAGCAAGAGCGAGAGAGTATCCGCGCCGATCTGCTGCAGAAACTTGCGAGGGCGCGCGAGGAGACCACGGATGCTTTGCGGCAGAGGGATGCGGAGCGCGAGCGCGCGGAGGCGGCGGAGGGGCAGGTGTCTGCCGCGCAGACAGCCCAGATAGACGCAGAGAACAGGACGGCGGAGTCGGAGAAAGCGTTACGGCTTCGCACTACGATGCTCGAGGAGGTGCAGGCGAAGCTGGAGATGGAGATGAAGACCGCCGTACCACTGAGGGCGCAAGCGAATGCTCTCCCTGCGGCGAGAGCCGACGCGGCGCAGGCGCATGCGTTTGGGAAGCAGCTGAAGGGCGACCTGGCCAAAGCGCAGGAGGAGCAAGCGCGGCTTCTCGAGGAGGCAAATAGGGCGGAGAAGGAACAAGCGGTCTTCCTGGTCGAGCTGGAAGACCTGGAAGAGGCGCTTCATCGCTCCTTGCAGTCGAATTCTTCCTTAGTTTACGCGCGAGATCAGATGGCGACGCAGCTCTCCAATCATATCGAGAAAGTGCAGCAGGACGCTCAGGCAGAAGAGCTACGCCGCAAGGCAGAGCGGGAGGCTGTAGCGGCGATGAAGAAGACCCTTGACGAGGCTGAATCGACGCTGAACGTGCAGAAGCGCGCCCGCGCAGCAGCTGAAGCCGTTGCCGAAGAGAAGGAGGGCAAAATCGCACAGCTCGAGTCCAATTTGGAGAGCAGTGCGGAGCAACTCGAGAATGTGAAGGCGAATCTCACGTCCGCAAGGGAGCTAGTCCGAGAGCGTGAGGCACAGATTTCTCAATTGAACCAACAGATTGAAGACGAGAAGAAGAAGCTCCTCGCAGAGAAAAAAGCAACGAAAGCTGCTGTCAATGACGCGAATGCTGCGAACTCGAAAGCACGCGATCTCCTTGAGCAGATAAACTTCTTCCGCGAGTCGGCGAAAAAGACTTCGAGGGAAATCGAGATTGTACGGAGTGAGGCATGGGCAGAGCTCGAAGCGGAAAAAGCGGAGACCGCTAGGGTGCTCGCAGAGATGGAGAACATCGCGTCGGCCAGAGAAAGCTTGCAAGAGCAGCTGTTCATCTCCGAAAGCCGCTGCAGCAAGTTCGAAGCCGAAATCGCGCATATCGAGCGCACAGCCAGCGATCGCGAGCGCGCATATCACGATACAATCGCGGCGCAGAGGAGGCAGGCAATGCTTGCTCGCAAAGATTTCGAGATTGAGACTTCAAGGGCTGAGCGCGAGCGTCAGCAGGAGCAACGATGCCTTGCTCAGGCGGTGGAGGCCATACGAAACCTTGGGTCGTGCTTCGAGTCTTTGAGAGCCGATGTCGCCCTCCTTACGACCGACAACGAGTGTCTCACAGCCGAGTTGCAGAAACAGCATGACGAAATGTTCCTCGTATATGAGCTCAAGTTCTCCCTTGACGTTGCCAACTCTATCTCTGAGCAGCTTGCAGCAGTCGGCGAGCAGGTGGGTGTGGCTTTCGCAATGCAAGCCAATCAAGTCCGCTGCCTGGACTCCACTCGAGATGGCCTAGAGTCATGCTTGGATGAGCTGGCCAACCTATCAGCGCTGGGCGAGTACATTCAGCCTCGGGTTGAAGCTGCGGCTGACGACGCCGAACAGCTCCCACAGCTTAAAGAAGACTATGAAAGGGTGTGCTCAGAGAAGGCGAGCACGCTTGCGGAGTTACGAAAAATTAGAGATGCAGCCGAAGAAGAGCGCAGATTGAACATTCGAGCGGTTCAGCGCGTCTCCATGCAGGCTGCGAAGGAGGCCGAGACCTCTAAAGCAAAACTGCAGATGAAAGAATCTCAAATCGCGAACATGACTCACGACTTGGCGGAAGCTAACGAGGAACTCGTCGGTTGGCGATCAGGCAACATCCGCTTGGCTAACTATAAACAATGGCGAGCTGAGAGGGCGGGGAAGCTGGGCTCCGTAGCACCTCAAGATACAGCAACGCTAGATAATGCAGAAGACAATACTGCCCAAATGCCTGAGGCAGAAGAGAGTCCCGTCGTATCAGAACAGCCAGTATCGCCCTCAAGATTGCAGGAACGGCGTGGATCGCTTCGCCGAAGAAATTCACTTCGTCATGTTCCTCTTCCAGATTCGGGGGCTCATGATCAAGTACCAGCTCCTAGTGCAGCGCCTCAAGGCCGCCCTCCACTTTCAGCGAACGAACATGGACATTTTCGAGCATCCCTTCGAAATATAAAATTATGAGATCAGAGCACATCACCAATGCTTCCGTTCCTGTTTGAACGAAAACAAATTCGAGTTAGGCACGTATCAAGGGTTCATTTTAGATGATATAGGCATACGAATCCATGATCGATGTGACTCAACGCATAATCGTCGAACGAAGCCTTAACGATGGGCACTGGTCATTATTATAAGTCGAACAACTGATGTGGTTGGC
>190
CCTCCGCTCCCCCTCCCCCACACGCGCCGCACCCCCTTTCCCCTCATGTTCCACGACCCAGCAGTCACGCGCCACGCGCTCCCTCCTTCTCTCATTCCCACCGCCTCCGCCCCTCCTTCTCTCATTCCCGCCGCCTCCGCCCCGCCTTCTCTCATTCCCGCCGCCTCCGACCCTTCTTCTCTCATTCCCGCCGCCTCCGCCCCTCCGCCCGCCGCCCCGCCGCCTCGCAGTGTGCCCTCGCTGCTCGGCGGCGTGCTCGCCGTCTGCGAGGCGGCGCAGCGCGACGCTTTCCCTTCGGCCGCCGCGGCGGTGAACATCGCGCCCACCGGCCGCGCGGGCGCCGACTACCAGAACAACTCGGCGCTCGCGCTGTACGGCACGATGAAGGCGGCGGGCGCGCTGCCGGAGGGCGTGAAGTCGCCGCGAGACGTGGCGGAGCGGCTGGCGGAGCGCATGCGCGCGCACGACCGCGAGGCGATCTTCGCGAAGGTGGAGGTTGCGGGCGCGGGCTTCATCAACATCTTCCTCTCCGAGCGCTGGCTCGCCGAGCGGGTGAAGGCGATCGTCACGCACGGCGTCCTCCCGCCGCCCTCGCGCCAGCTGGAGGTCGTCGTCGACTTCTCCTCGCCTAACGTGGCGAAGGAGATGCACGTGGGCCACCTGCGCTCGACGATCATCGGAGACACCATCTGCCGCCTCCTCGAGTTCTGCGGCCACCACGTGCGTCGCGTCAACCACGTGGGCGACTGGGGCACGCAGTTCGGCATGCTGATCGCCCACCTAAAGAACGTCTTCCCCAACTACTCGAGCGAGCCGCCGCCGATCGCCAACCTGCAACAGTTCTACAAGGACGCGAAGCTGCTCTTCGACAAGGACGAGGCGTTCAAGAAGACGGCGCACGAGGAGGTGGTGAAGCTGCAGGCCGGCGACGGCAACTCGCGCTACGCGTGGGAGCAGATCTGCAACGTGTCGCGCCGCGAGTTCGAGAAGATCTACTCGCGGCTGGAGGTGGATCTGCAGGAGGTGGGCGAGTCCTTCTACAACGAGTACATCCCCGGCGTCGTCGCGCACCTCGAGGAGATCGGGCTGGCCAAGCCCACCGATGAGGACGCGGAGGGGAGGTGCGCCAAGGTGATCTTCCCACCGGGGTCGAAGCACGAGAACCCTCTGATCGTCACCAAGTCGGACGGCGGCTACGGCTACGACTCGACCGACATGGCCGCCATTTGGTATCGAATCTTCGAACTCCGCGCCGACTGGCTCGTCTACGTGACCGACGCAGGCCAAGGGCCTCACTTTGACCTCATCTTCGAGGCAGCCAGGGCGGCGGGGTGGGTGACGCAGCAACGGCTGGACCACTGCCCGTTCGGGATGGTGTGCGACGAGCATGGCAAGAAGTACAAGACCCGCTCGGGCGAGGTGGTGCGGCTGGTCGACCTGCTCGACGAGGCAGTGCACCGCATGCGCGACGGGATGGAGGCGCGGCGCGTTGAGGCGGAGGCGAGCGGCGCGTACGGTGGGCGTGCGCCCAACATGGCGGCGGAGGAGATGGACCACGCCTCACGCGTGCTGGGGTACGGCGCCGTCAAGTACGCCGACCTCAAGGGCAACCGCAACTCCAACTACAACTTCTCGTACGAGCGGATGCTCGACCCGAAGGGCAACACCGCGGTGTACCTGCTGTACGCAGGCGCGCGCATCTCGTCCATCCTGCGCAACGCGCCCGTCACGCCCGCGCAACTCGTGGCGATGGGCGCGGCCGTCGAGTTGGGCTGCGAGGAGGAGACGGCGCTCGCGCGAGAGATCCTCCGCTTCCAGGAGGTGGTAGAGGACGCGACGGCGACGCTGCTGCCCAACACGCTGTGCGAGTACGCGTACGGGCTGTGCGGCCAGTTCACCAAGTTCTACCAGGTCTGCCGCGTGATCGACTCGCCGCAGCAGAACAGCCGCATCCTCATGCTGTCCGCGCTCGAGGGCGTGCTGCGCAAGACGTACCAGCTCCTGGGACTGGGTTACCTTGAGCGCATATAGACCGTCGCGGCGCGCGACGTGTACTACTTGCTTCTCGATCAGAAGATCTGATGAACGGCCCCGCCCGACGACACATCTTTCCCACCGCGCGCTCCTGTAATCTGTCGGCGTGTGTCTGGCGACGTAGTGTCGGCCCCTTGACGGGGACGGAGGGGCCCGACGGTAGCCTAGGACCCTAGCAAGCAGGTTGTTACCGTACTGCGTGTGCGCTAAAATGTACTCGTAGTATCGCATGCAGCTTTGATGGGCGATTCGGGTTTGCGAGGACACAACAAATGGCATACTAATGGATGTTCCTAGGAACCTA
>117_1
CGGCGCTGGAGAGTGAGATGCTCCCCTCTTCCTCTGACGAGGACGGCGAGGACGACGAGGCGGAGAGGGGAGCGGAGGCCGGCGTGACGGGGGAAGGCGGGCCGAGGGGCGTGGAGGTGGACGCGGCGGGGCTGCCAGTGCCGTCGACTCACGTCCTGTCACGCGAAGAGGCGCTCGCCCTCCTGCAGCGCGTGTGCCCCGAGGGCCCTCTCCAGCCGGACGGCTCTCGCGTGCGCACCGTGGGGCTGGTGGGCTACCCCAACGTGGGCAAGTCCTCCACCGTCAACGTGCTCGTCGCCGAGAAGAAGACCAACGTCTCCTCCACCCCGGGCAAGACGAAGCACTTCCAGACGCTCTTCGTGCCCGACGCGCCCTCCCTCGTGCTGTGCGACTGCCCCGGCCTCGTCTTCCCGTCGGTCGCCGGCTCCAAGGGGCAGATGGTGTGCGACGGCATCCTCCCCATCGACCAGCTGCGCGACTACGTCGAGCCGATGCGCGCGCTGCTCGAGCGCGTGCCGCTCAGCAGCCTCGAGGCGAAGTACACGCTGCGCCTCCGCTCGCAGGCGGAGCGCGACGACGACCCCGACGCGCCGGAGATGGCGCGCGAGGTGCTGGTGGCGCACGCGATCGCGCGCGGTTTCATGACTTCCACCAAAGGCGCGCCCGACGAGGCGCGCTCGGCGCGGGTGATCCTCAAGGACCTGGTGAACGCCAAGCTGCTGCACACCGTCCCGCCGCCGACGAAGGAGGGCGAGGCGGCCGCCGCGCAAGGGCAGCGGCCGCCGGCGCACAACCCGAAGCTACCCAAGGTGCCGACAGCGAGCGGGTGGTACGACAAGATGAGGGAGGACTACGAGGCGCAGCAGAAGGCGGGCGGCCACTTCGCCGGCGGCAAGAAGCACCAGGGCGCGCAGACGACGCGCGGC
>117_2
CGGCGGGCGATGGCGCCGTGCCTGACCGGCTGGTCGCGCAGGGGCCCCGCGTGATGTGAGGGCAGCGCGTCGGAGAGCGATCGAGCGGACGGGAGCTGCCAACCGCCAGAGGGAGGGAGGCACGCGTGCGCATCTGATGGGAAGGAGTGCTCGCGCGTCGCCGCCTCGGCACTTCCTCAAGCCGCGCTGCATGGCGTGCAGTGCCGATGTGCACCAATGGCCAGCTGGTAGCACTACATGGTGTAGGCTCGTGCAAGCTAGTCATTCACCGTAGGCCGCACGCGGTTCCGAGCGCTTCCGTACGACAAAACATCTGCCTGAGACAAGGTGAAGGAAGACAAACTATGCCTGAGTGTATGAGTAGAGGAGCCTGCTCGATAAATAACGCGTCGTCTACGGCTGAACTCTGCGAGAAGAGCGCTATTATTCATAAATTTATGTCAATGCTTTTGAGTATCATGGATTAA
>174
GCCGGAAGGCTCGCTAGCGACGCTTCGGCCATGGCGGACTGTTTGGGCCTTGCGCGCCCCTCTGAAGCCGCGTTTTTGCAGGAATCTTCTGTGATAGACCCGGCAGACGACGATCGAGACGAGCTTCCGTCAGATGCCGAGGATGGTCCACCCGACATCGACGAGGAGGAAGATGGATTGCCTGCGAATGGCGAGGAGGCGGAGGAGGAGGAGGAGGAGGGTGCAGACGTCGCTGTCGCCCCGACGAACGTGCCGGCGGACGACCCTACGGCACTGCCATCTCCACAAGCAGTGCTAACCCCCCCCAACCCGCCTACAGCAGCACACATGGGCAGCTTGAAGGTGGTCGAGCTCAAGGAGCACCTCGCATGGCGTGGCTTGCTTGGCAACATCCGGCAAGAAGGAGGAGCTCATTGGTCGCCTGCAGCAAGCAACAGCCGCAGGTATGCCGCTGCGAACCCCTCAGGAGATGGCTGCAGCAGGGCATGTTCCTGCCCGCTTGCCACCGCCAAGGTGGGAGGCTCTCGACCCCGGCCGCATTGATCGACCAGTCTTCCTTGGACCAGAAAAATTTATTCCTAACCCAGCTTTAGGCTGGGAGCCCTCAACTCATCCCTTCAAATTCATGGAGGGCTTCTATCCCCGCGAGCAGCGGGAGCAACAGGTGGAAAACAGCAAGCGATACAAAGGATGGTTGGCTTGCATGGTGAAGGAGATCTATCCGCACTACCAGCCATCCATGAATGAAGACCAATAGCCTCGCGCATTGCATGCTCTTATTGCAGGGCTTGCACCCAATGCCGGACCAGCGCCGTGTCTTTCATCGGTCATTCGCGTTCAAAGGTGATCGAAGCGAAGATCTACTGCGACGCGACGACTGGATCGCGTGGAAGGCAACCTTTCACCTCAGCCATCCTCCTGGGAGGGCACCAAAGTTTGGAGCAAAAGATTGGGATGAGCTGTACAAGGTGTGAGCAGCTTGTGTGTGTGTGTGTGTGCTGTATGAGTGCTAGCTAGCTCAAGTGCACATGAGCCTCCATGAAACCCATGTATTGCAACTAAGATACTTGCACCATCATGAAGGTAAAGCGGGCTGCTCACTGCTCCTTGCTTGCCAGATTCGGATATATATAGAACAATACGGAAA
>219
GCGGCGGCAGCTTGCGGCCGAGCCGGTCGACAGGCGCGGCAGTCTGGAAGCGCTTCTCGTGGAACATGCCGGCGAAGCGCTGGTCGACCTGAACCTTCCGCTCCTTCTGGGGCAAGCGCTGGAAGCGAGGGTCGGTGTGCAGCCGCTGGAAGCGAGCGTCGGTGACGTGTGCCATGGCTGCGGTGGACGGGAGGGGGAAGGACAGCAGGAGAGAGAGCTGGGAGGGGGAGGGGGAAGGAAAGGGAGGAGGAGAGGGGCGGTGAGGGAGATGCAGGGAGAGAGAGGCGGAGGTGGGTGAGATGGGGAGAGTTGAGGGAGAGGGAGGAGGAGATGAGAGGAAAGGGTTGGAGGAGGGAGAGGGAGGAGGTGGAGAGAGAGTAGAGAGCGAGAGGAGGGAGAGGAGAGGAGAGGAGGGGGAGGAGGGAGAG
>188
GACCTCCCATGCGCCATCACTGCTGCACTCTCGTCCTCCTCACGACAGTCACATGCTGGGGATTGAACGTGTCTCCTCCAAAGCGCGGCGAGGTGGGGTACAAGCGCTACCGTGCCAAAGAGGCCGTGCGGACGGTGATCAGAGAGCTGCGTCGCCAAGACACGGTGGAGCTGCCGCATGTGTTGCCCGATGAGTCGGCGCTGGAGGAAGAGCGCGGTCACGTCGAGCTCGCCGCGCCGTTGCGGGAGATCCGCCCATTGGGCCCGATTGGAGACGCTCCTTGGGGGACGGGGGTCCCGAGAGAGATTGAGGCGGCGTGCAGCGTGATATGTGATGCGGCGGAGCAAGAGGCGCTCCTCACACTCAAACGAGCTGTGTCTCCTTGGATTCCAGAGCGCAGAGATATAGACTTCGTGGAGGCGGTGCACGGTGACATTCGGTTGCTCCGGTTCCTTCGCAAGTACAAGGAGCCGCTCCTGGCCTCGGAGGAGTACATTCGCATGATTGCCTGGCGCGCTTCGATGGGGGTCGACTCTGCTCTCCGCGTAGAACAAGGTTGCAACAACACAGCCTTCAAGCACCATTCGGTGCTGTACCGTCTGATGCCGGTCGACGTGACTGTCCACTGGGCTGATGCAACCATCGCTGATGGGCAGACGTCGTCGAACAGGAGCTCGCACAGTAGCCATCAGCGAGATGGAATGATGCAAATGGAATTAGGCAGGTGGGACACGCATGGCCTTGTCAAGGCAGTGGAAGATGGACTCCTGACTGAGAATGACTTCCTGCAGTATTGGATCCAGGTCAATGAGATGCTGTCTCTATCTCTCGATGGCGTGTCGCGAGCTGACGGCGAGTTAGCATTTTTTCGCATCGTGTGCGACTTCGAGCAAACGAGCTGGCGCCAATTCTCTAGGCCTTTCCTAGACCTGATGAAGCTCTGGGCAAAAATATCTGACTACTACCCCTACACATCCCGCGAGATTTTTTTCTTGAACACCCCGCGCTTCTTTGGCGTTCTCTGGCGGTTCATTCAGCCTGTACTCAACGATGACACTAAGTCGAAGATTTGGCTCGTCCCCAAGGGTACGTCTGAGGCTACTCGAGTTGCGAACCTGGGCGAATGAGTACTGCTACTGGTAAAATCAAGCTTTCTCGCCTGGCTTCTTACGTTGATACCTTAAGGCTAGCGCATGACCATCTTGGAAGGTTGGCATGATACAGGCAACATTGGGTCACGCTCAAAGTGTGAACCAAATACGAGCCTAGGAACTCCGGCGGTATTCCTAAGTAAGAGCGCATGATGCCTTGATGTATGATGAGTGAATGAATGAGCCTTCGGAAATTTTGTGTTAGATTCTTAGGAACTTAGTCATGGTGTGCATCGACTGAGATAGAGGTGTCTCACACCTCCAGAGGCTCTATCGGCCATGCACGCTGAGACCAAAAAGAGATATATAGATACCTACTACTTTAGGTACTATATCTATGACCCAATTAGCAGGTCATCACCGAGGTCACTATGTGTAGTGGAACCTACGGATGACAATGACGAAACCGGTACTATATAGGGAACGGGGTGTCATGCACGCGTTCAGCGTATGATCTGAGTCCGCTGCTGGCACCAATTTCACGCCAACAGAGGGAGCAGAGAGCAAAATGCCGTGTATCGCTGGGCGCACGGCGCATGAACTCGTGGAAACTTTCGCGGGCTGTTCTGTGATGTTTTTGCGAGGCTGGAGAACGGAATCCATCGGGAAGTCCAGCAGGGCATCGCTCCGTCAATGAATGCGTTTTCCCCCCATTCATACCCATTCAGTCGCTCTTGGAGCCCTTTGCGCCCGATAGCAGCTTGATGGTCAAGCGGTCCCCGAAGGTGCCTGCGTTCGCCGTGGGGTTGCTGGCAGACTTGATGTAGGTCAGCGTCGGCTCGCCCGGCATCTTGGGCACCGCGCGAACCAAATAGATGCCGTCGATGGCGCATGGGTCGGGGGTGACGAAAGGCGTGCTGCTCATCGGCACGTCGAAGAAGTAGACGGGGAAGCTCGCGCGGTTGTACACCGCGACGTGCACCAGGTGGTACTCCTCGAGGGCCGCGGGGCTCAAGGTGATGGACATGCGAGCGCCTTGGTGGACGGGGCCGTAGGCGAAGACGCTCTCCGGGTTGCCGATCGGGAGGACTGTCTTGCGCACGAGCTGTTGCGGAAGCAGGTGCTGGCACTCGAGCATCGGGTAGACGTGGTGGTGCATCGCCTTTATGAACGGAATCTCGTACTGCTGCATGCGCGGGTACGCCAACTCCTCGCGCACGTTGCACTTCGTCGTCAAGGCAGGGATGACCGGCTCACTGTTCGCGTCCAGCCGCACCGCAGGGAGGTTCATCTCCGTGCTGTCCGCACTGGCTGCGTACAGCCGAAGCACCAGCTCGTAGTTCCCTGGGTTGAGCTTCACGTGCTTCCAGCCGCCGCCGCCGCCTCCATCGCCACCCAGAGAAGCGACCGTTTGAATCCCTTTGTAGATGACGCATGTCCACGAGACGGTCCCCTTCCCAAGCGTAAGCGTGTCGATCTCGAAGCCCGACTTCACCTTGATCGTGGAGCGTGCGACGAGCGCGCGCGTCTGCCAGCGCGGCTGGACGACTGCCTTGAAGATGAGCTTGTACGGCTTGGAGTTCTCCCAGACAGTCACGTCCTTGTAAGGAATGGTCCACCCCGGCGGGTCGTCCGAGTAAGGACGCGTGAAGACGTACTTGGCGAGGCGGTACATCGCGAAGGAGAGGATCGCCGTCGGCGCCTCGAAGATGATCTCGAGGGTGGACATGGCGGGCGGGTCGACGGGGCGCATCGACTTGCCGAGGCGAGTGAACGGCAGCGTGAGGAGGCCGGAGAGGCGGACGAGCCACGTCATCGCCTTGAGCGCGCTGTTGAGGATCGGATCGGTCAGGTTGACCGCGCGGTTGGTGAGCACGCCGACGAGGAGGAGGAGGAGGAGGAGCCAGACGAGCCACGACATGGCGGCAGTGCGG
>201
GCGATCGCGTCGCTCGCGTGGATCGCGAGCGACTCGGTCGTCCCGATGGTCCGGAGGGCGCGCGTGCGCTAGCCCTCCGTCCCATGGGGCAGCACGCCTCTTCCTCAGCGAGTCAGCTGGGCAGCACGCCCTCCTCGGGCAGATGCTCTGGCTCACGTGGACTGTCGCGGAATACGACGACTAGCAGCAACGGGAATGGCGTCGGAGCACCTGCCGCACAGGACCGCACGCATCTTGGCAGCAAGCCGGTCTGTCCAAGGCAAACCCGAAGGCCATCGTCGGATTCCCATAACGTAGCACGCATCACGCGACATTGATATACCGGCATTAGGAGTTGAATCCGCTTGCATGGGAGCAGCAGCAGCGTCGGTCCCATATCCAGTGTCCGGGTCTGTGGCATTCATGCGTGTCATCCATG
>212
GTCGCCGAGCAGCGCCCCGTACAGATCGAGTAGGATGGGAAGATACAGCAGCACCGCGTTGAACTGAGTGAAGGATGTGTAGCTACTCCCCCGCTCCAACTTCGTGAACGCCAGCTCCATGAAGGAGTACACGAGCGCGCCCACGACGCAGCGCACCTTGAGTGCCGTGGGGTAGAGCAAGAGCCACCCTGCGGCGGCGACGGCGAGCACCATCAGCCGGTCGGTCCGCGCGGCGTGCTCGAAGGGGATCGTATGGCAACGGAGGTGAAGCAGCGCG
>196_1
GATCCATCGCGCATCACCAAAGTTGTTTCGATCGTCCACGACATCCAGCAGGCACTTAAAGACTACGAAGCCAAGGCGTTGGTATTCAACAAGCGCGAGAGCCTATTCGATGAACCGCCTACCGAGTATGACCAACTGCAAAAGATCGTTAAGGACTTCGAGCCATATGCTTCGCTATGGCTCACTGCAAACGACTGGCAAAAATGGCAGCGCGAGTGGCTTGATGGTTCTCTGAATGCTC
>222
CCTGGCGCCTTCCCAACGGTAACTCAGCACCCCAAGTGAGACAGCCCACCAAGGACACTGTCCACGACAGTGTCCTGGCTAGGAGTCGCAGTGCCACGGGAGCTCAACGTGGATGCTGACCGACTCAGCCACCCGAACTTAGCGGGAGCCGTAGCGCGAGAGGCGGAGGCGGCGCGGGGGCGAGAGTCGTGTGGGTGTCGCCTTCGGTGGCGATGTGGCGAGCCCTCGACGCTACGTGTCAGTTGCCTATGGGAGCGGACTCGCCTCCGTGGGAGGATGAAAGTACCTTACCCTAATGGGGTCACAAATGGTGACGCGACACGCAGGAGCGGGGACTAGGTTGGATGGCGCGGGAGCGGCCAAGGCTGGATGCTCGCTCGAGGGAAAACGTGGCGGGACGGCCTGGAGAAGGAGGGAGGCGGGGCGGG
>206
GGTTCCTATACGACACACGGTACACAGCCTGGTGTCCTATCCATGGCGCCCCATTTCGACCACTCTCGCCATATTGACGATTTTCCCTGCGCTGAGGTGCATGCTCTCGTCGGCGGCCCGTGCGATAACTCGGGTATCCGCACCTCGAGCCAACCAACTCCTATCATATACTACTACTACTAGCCGTGGGAAGCAGGCACGTGGTGGAGGCGGAACTCAAGTCGCATCGCGCAGCAATCGGCGAGGCGTGTCATTTCCCTGACCGCCCAAAAATGTGAGGGGACGCACCCCGCCCAGCGGCTACTCTTCCACAGCCTCCGTCGCGCTCTCCAGAGAGTTGATCTTCTCTTGCGCCTGATCGGCCAGTCGCTTCGCGTTGTCCCGCTCGCCCTCCGCCACGCTGTCGTTGGCGATTTTCTGAAACCGCGTGAGCCGCGCCTTCCACTTGGCCAGCTCGCGCGCCTTGCCGCCGCTCACTTTGTACTGCAGCCACCACTGCTCCGAGTCTTGCTGCGACATCTTCTCCTGCATCCGCCGCCGCACCTCCTCTCGCTCGCGCTCCTTCTTCTCGCGCTCCTCCTGCTGCATCTGCTCCTGCGCCTCTTCTTCCGCTCGCTTCTCCGCCGCGCGGTACTCCTGCTCGCGGCGCTGCTGCATTTCCTCCTCTTCGAAGAGGTCGGCGTCCTGAGCGAAGGCACGCTCGAGCGCGCGCAGCTTCTTCCGCACTTCCTCCGGCGCAAGCGGCAACTTGAACCGCGCCAGCTCCGCGTCGTTTGGCGGCTCGTTGGAGAGCGCATCGATCCCCACCAGCTTGGTGCCCATCGCCGTGCGCACCTGCAGCACCACCTCCGCCACCTTCTTCCCCACCTTGTACGGCCGCGGCGCTCGCTTGATCGCCACGACATACGCGGCGTAGAAGGTGCGGTTGCCGTTGAGCATCTGCACGCAGCGCACTATGCTGCCCAGCACCACCTTGTCGAACGACGACGTGTCCAGCCACACCTCGAGGTGCTTGCGCCGCAGCCACACGCCCCGCAGCTCCTCATTCCGCAGCGGACCCCTCGCGTACTCCGGCTCCTTCTTCTCCGCCTTCGGCTTCGGCTTCGGCGGCGCCGCGGGCCCCTTGAGCGTGGGGTTGCGCCGGAGCTCCTTCTCGAGCGCATCTCGAAACCTCTTGTGCGGCAGGTCGACGAGAGAGAAGACGCGCTTCCCCTCGTACGCGCGCCACACCAGGTAGTCGTGCGCGCGCAGCGCGTTCCACTTCTCCGTCGGCGGCTCGAAGCCCTCGGCGTGCAAGTACACCGTGCACGTGCGCAGGATGCAGTCGGCGTGGTTCTCGTCGGGGTGGAGCGAGAAGAAGAGCTCGTTCGGCATCGCCTCCAGCTTGCTCCCCTCCCACTGCACGTCGCCCTTCAGCCCGTGGTACTCCTTCGCGTAGCTGAGGCAGTCGTCGACGCGGTAGTACCAGTTGGCGGTGAAGTACACCTCGCGCGGCGCGAAGGCGTAGACGAAGATCTGCTGCAGCCGCGCGACATACGGGATGTCCTCGTCGTTCTCGAGGTACACGTCCTGCCCCACGCCGATCTGCTTGTCGTTCTTCACCAGCGCCTGGTAGAACACCTTCCCTTCCTCCGCCCCCTTGCCGCGGCTGCCTTTGCCCACCACCTTCACGTCGTACTCCTCGCCATCCTCCTCGTCGTCGACCAGCTCGACGTCCTCCTCCGCCTCCTCGCCGCCACCCTCGCCCTCGCTCGCCGCCGCCGGCGGCGGCGGC
>207
GGTTCCTAGGTTCCTCGTGCAACAGTCAGTTATTTAGGAACCTAAGTTCAGTCATTCAGCAAAACTCCATCAACCCCCACCCCGCCCCGCGCCCCCTGAGGCGGGTGAGGTGTGGGACTGTGGAAGTGTGGATAGGTGGCATGCGTTGGTGTTGTGGGTGGGGACTGCGGACAGAGATGGACGGGAGAAGGGGCGGTGGAGTGCAGTGGTTGCTGTGGCCGATTTCTTGGAGGGTGTGGCGGCCGTGTGATGTTGTGGTGCGGTGGGCAGGAGCGACGGAAAGGGCGTGGTGGCAGCGCACAGCGGCGCGTACACGCGGAGCGCTAACGGCGCACAGCTTCTCGCGGCTCGGCCCCAGCAGCTCCACCACCAGCACCTCCGCCGCCTCGCC
>181
CGATGATCGCCCCCTCCCGCCCTACGCGCTGGCTCGCCCTCGCGGCGATGCTGGGAGGCGCCGCGCTGCTCGGCCTCGCCCGGAGCTCCACTTTGAACGACGCCTCCCTCCACGGTGAAGCGCCTCCGCTGTCGTTCGTGCCTCCCATCGTTCGCGACGGAGCGCTTCCCTTTCCGAAGGCTCGCCACTTTGCGCACCTCCTCAACAGCGAGCAGCTACGAGGCTCTGGCCCGATCGTCTCCAGCCCACTCCTCTTCGACATCGAGCACGAGGAGGAGGTCCACGAGCTCCCCGCGTTCCCTGGGTGCGAGCGGATGGCGGAGGCGGTGCGCAAGCACGGCATGAACGGCGCCGCGCTGCGAGTGAACGTGATGGACGTGCACGACCTGGGGCACGTCTTCTTCCGCGTCGCGCTGGAGCACGGGCTGCCGCTCGAGCCCATCATCCGCGCCGCCGTGCGCTTGTCTCGGGGAGGAATCGGCTACAAGACGAGGGCGCTGGACTCCCCAGCCGCCTCACGGCTCGGGTACATGCACGGCACGCACGTGGCCTTCCTGGGTAACCTGGTGGCGCAGGAGCGGGCGCTCATCCCTCGTGAAAACTGGAAGAGCTGGACTCCGGACTGGCAGACGTACCAGTCCGTCTACTGCGACGCCAACAACGACACGAAGCTCTTCCACTTGGATCAATGCTTCCATGGCATAGGTCACGTCTTCCACTATAGCCAGTTCCCGTCGATGTACCCCGTCCCAGCGCTGCACCCCGAGTACTGCCTCGACGCTCCGTTGCTGTCAGAGGTGCGGGACATCTCTCTCGCCCTCGAGGCCGAGAGGCTGTGCCTGACGCACCCGAGCAAGCTGATGAGCCGCGCCTGCTTGTGGGGCATCTGGCACGGCGTGATGGAGTGGACGCAGCAGAACATGTCTGCCAAGGGCTCGATGCAGCACACGTACATGCCGTTTACGGTCAACGCCGACGGCACCAGCTCGGGCGTGGCGTCGACCGATCTGCTCTACCGACTCGCCCGAGGTGCTCAAGTCGGCGGCGCACGCGATGAAGCACCAGACGGCGACGCAGGCGAGCCGGCACTACGACGCCAACGCCGACACCGCGCTCGTCAAGGCGGCGTACGACTTCAACCTGCGATTCGCCGCGCGGTTTGTCGGCGGCGACGGGCCGCCGCCGCCGGCCGAGGTGCTGGGCGAGGTGGAGCCGCCGCCGCCGGGCGTGGAGGTGGTCGAGGTGGAGCCGCCGCCGCCGGGCGTGCTGGAACCGCGGGCGTCACCGGCGCCCGCGCCGCGCTTCAACGCGCCCGAGCTCAAGGCGACGCTCGCGCAGCTGGGCTTCGTGCGGCAAGCCAGCGTGGGCAACGGCGATTGCTTCCTGCTCAGCGCCATGGCCGGCTTCGAGATCGGGCAGACCGCGGCCCGGCTGCCATCGCCCGCCGTCTCGGAGCGCGTCCGAGTGGCGCGCGACGCCGCCGTCGGCGCGGTCTGCTCGCCCGACCCGATTGGCGGCCAGGTGGACGCGGCGGCCTTTCGCGACGACGAGGGGCTCGCGCCCTCCCCGGCGGAGGCGTCCCAGCAGATGGCGCGCTGGCGCGAGCCCCGCTTCTGGCTCGGCGACCACAGCTCCACCTTCCAACTCGGCGTGGCGCTGCACTTGGGCCGATCGCTCGCCGTCGTGCAGCGCGCGGGGCGCAAGCACTTTGTCGACCCGGCGCGCATCTATGGCGCGCGCGCCGCGGACGGCCGCCTCGTGCTCACGCGGCCGCACGGCATTGCTGCGCCGACGGTCCCCGCGTACGTGGTCGTGCCGGTGCGCGACCTCCTCGAGCAGCTGCGCGCGCGGCCGACGGCCTTCTCGGTGCTCGAGTATGACGGGTCGTGCCACTTCGACGCGTGGGTGCTGCGCAAGCAGATGCGCCGTCCGCCGCGAGCGCCACTCGAAGCGACCGCGCCGCCGTCGCCGGCCGCGTCCGTCGCGGCCACCGAGTCCCACGAAGCGCGCGCCTCTCAGCGCTCGGATTCGGCCGACGGCGACGAGCCCATGCCGCCGAGGGCAGAGGAGGCGGTGCTGGTCGACTCCGAGGACGCACCCGACGAAGCGGTGCTCTTGGAGGCCGACGCGGTCGGTGCCCCCGCCGACGAGGCCATGGTGGACGCCACAGTGGAGCAGCAGGCCGACGAGGCCGACGCGATCGACGAGGTCGATGACGCCCCCAGCAACGCGCCCGACGAAGCCATCACGGCAGCAGACGACGCGCCCGATGACGCGCCCGATGCGCCCGACAACGCAGTGGTCGGCGCGCCCGTGCCCCTCCCCAACGCGCCCGCGACAGTGACCACTCGCGCGTCGACCGCGCCGCGCCGCTCGACGCGCGCGCCAGGCCCCCCGCGCGTCGCACGTCGAGGCGCACCGCCCGCGGACGTGCACGACGTGCGAGGGGTGTCGGTCGGCGACGAGCTGCTGGCGAGGGGCTTCGCGCCCTGCGGCGAGCGCGCGTGGTTCCGCTCTCGCGTGCTCGCACTCCGTGTGCGCGCGCCGCACATCGTCGTCCGGTTCCTCGCGACGGAGACGGGCGCCTCGCATCCGCTCGCATTGCCTCGCCCGAACACGGCGTACGTGAACAAGCCCGACACCCGGCCCCTCCCTTGAACGGCGCGAGCCGTGTGTCTGTAGACGTGCGATCCCTCGTCCGCGTGAGCGTTCCTGATGTAGTTGGGGTCTCTGCTGTGCGTGTCGCAAAAGTAGGATGGAGTCCATCAGAGACTGACTGAGCGGGGAGAGGGGCGGGG
>224
ACCCACGTCGTCGCCAGGGGCGGTGATGACAGCGCGCGCGACCGTGCATTCGTCACCATTGGCCCTTTTGCTTCTTTTCCGGCCAGGAAGGGCAACGGTGAGACTTGAGATGACTGAGAAGGAATATCGCAGAGACAAATACGCCGAGTGTGCGGCTCCGATGCTTCGCAAGCCATTTGATCGAGGTAGAAAGGTGTGGTTGAGTGGGTGTAGCAGTCATTATCGTGCGTCGAGACGTCTTTGCCGTATACAAAGGGGAGCATAGAGAGAAGAGCGGTGGCGTTGAGGTTCGACTTGCAGTTTCCTGGAAGGCCAATCGCCTGAGAAACTCCTGAGGCGTTCATGGCGCTCGCGGAGTGCACAAGTTGCTTCATGCCGTTCAGGTTGCACGAGAACGCCGGACCGCACACCGCAGTGCAGCTCAGTCCTTGTGCTCCGAAAGCCCATGCAGAAGAGACGAGAGGAGGCATGCCGGTAGGAGCGCGTGAGTGTATGCGTGA
>217
GAACAGGGGTGTCAAGACGGGCAAGACCGGCCATGGACGAGGGAGTGGCCATGACGCGTCCGCAGCACAACGCGAGGTGCAGAAGCGCGATAAGAACGGGCTTCCTCTCAACTACGGCCCCTTCCGCAATGGGTACTATGTAGGCCACGAGCGCAAGCCGAGCGCAACGCCCGAGTCTACCGGGCTCGGCGCCGCGCACGCGGAGAAGATCAGCAGCTTGCTCAATGACGCCGCGGCGAGCGGCGGCACCTCACGGCAAGCTGCGGAAGGCAGCGCGAAGGGTGCGCCACAAGAGGGCGCGGTGGTGGAGACGCTTGCGGACGCCTA
>226
GGCCATGAGCTCCTCCTCATTTGTAGAGGTTTGCTGCCACCGCCGGAGCAGTATCGCGCCGATGCGCCCGATGTCAGTGTTCGCGTCCGAGCGAGACAAGACGAGGAAGGGGTGGTCGCACGCCTGCCGCATTTGCTGCAGCATCACCAGGACATGCACGTAGTTGTTCAGCACGCGCCCTTGAGCGACGAACGTGTCGAAGCGCACCTTGGAGTGCGTGCGGAGCGACGAGTAGAAGTCTTTCTCCTCGTCGGAGAAGACGAGCCGCTCGATCGTATCGACGCGCGGCGGCAGCTGAAGGATGGGGCTTCCGTCCGACAGCCTCGTCTCCTTGGTGCGGCGCATGAGCAGCGGCTGCAGCATGTGGTGGAGCAGGTGGAGGGCGCGCACGTCCTTCTCCTCCATCAGAGGCCTGAGGATGGCTTTCCTCCAGTAGGTGTACTCATCGAAAGGACTCACGCGGAGGAAGTGGAGCAGGCCGAACAGGTCATCCAGGTGGTTCTGAATCGGCGTCCCCGTGAGAGCCCAGCGCCGCTCCGCCTGCAGTGCGAAGACAGCGCGCGCGGAGAGCGTC
>233
ACGGTGGCGGTGGCGAAGACTGCGGGTGGAAGCTCGCCGGGTTCGGAGCGTGCATGCGCACGCACGTGCAGGTGGTCTCACACAGCCGGCAGCTGGAGACGCCACTTCGCCCTTCTCGGCCTGTGCCATGGCTTCGGGCCCTGAGCTCTGTTCTCACGCTCACCGAGATGGCTGAGGCGTGGAAACTGCTCTTCGAAGGCAAATTCCCATGGGCGACGCGGTGGGAAGGGGTGTTGTCGACTACGGCGCAAGAAGAGGTGCTTCTAGTCCTGCTGCGCGCGCATGAGTTCTCTTCCCTCGTGGAGCCTTCTAATGAGAGGTGTACTCGGAGTATGATTGCCTCGTCGACTGCGATGGCTTCCGAGCATGAGTGCGATCGGCCTGTATTCTATCGCTGCCTGTATGACGAGTTCTTCTCTCATGCGCCGAGTTGCCATCTGGGAGAGTCACGCGCCCCCATGCCGGCGTGCCCACCACTGGCCGTGGTGCTTGACGACCTGGCACAAATGCCGCTGCTCACCGCGAGGATGCACGACGTCGAGATCAGCGGCCGGGCCCAGCTGGTACTTCACGAGGATGTGG
>167
AGCTTCTCCAGGCGCTGGGGGAAGCTGTGGGAGTTTGCCAGCGCGCAGAAAGAGCTTCATACCACCGGTCATGTGCAGTAGTATGGGTCGATGGCTAAGAAGACGGAAGGGTGGGTCAGGGCAGTCCCGTAAAGCCCTGCACATGTGATATTTCGCGTCGTCAGGTTGAAGATGGCAACACCCCCTCCCTCGACCCCTGGCGGTGCCGCGCAAGCCTCGTCGGGAGATATACATGGTGTGCTCGTCGTCGCGCAACTCACCAACGAAACAAATCCACTTGCAACAGGCAACAGATGCGTCGGCCGCATCGTCAACTTGGGCACGGGCAGCACGGTGTGCACGCACCTCAAGATGACGCGCGAATTCAGGGCGCGTGCGAGTCGAGGCAAGCCAGCGAGTAGGCTGTGTTTGTAGCCTGCAGCATAGAGACGCCCGGCAGAGAAAACATGAGCTCATGCGTGCACACGAGGTAAGCAAGACGTTCACGCACACCTGCTGCCATGCATGACATGAGTATATAGTCAATCACACACACTCCGTGTAAGAAAGTTGCGTGACCTGCATGAAAGCATGACTCAGAAGCAAGACAGGGCTGAGCACGGCTAGGTTCCTGAAACACGAAATATCCAGCACATATGCAGTAGCAAGGGATACAGGACCCTATTGCTTCTGGTGCATGTTAGCTCTCACTTTTGGCAGCAGAGGTAACAATGATGGGTCAGGTGTCCTGTCTCCTGCATGAGTTCTCCTTTCTTTCTTTCTTTCTTTGAGAAAAGTAGATTCCTAGGAACTGGGCTCGCTCCATGTATAGTAGGTATGGTGGTA
>209
CAGCCGGAGCAGCCCACCCTAGAATTGTCCGCGAGCTTCTCAGCCCTTCGATGGCCTTCCTCGCCGTGCGCCTGATGCTGGCGCTCGCCCTGGCGCAAGGCGTCACCGCCCTTACTCTCGCACCCGCCTCGCCCCGCGTCGCCCTTCGCTCGACGCGCCGCCTCCGCTCCTCCCCCATGCGCATGGAGAGCCTCGCCTCCAAGATGTTTGGCGACGTCTTCCGCGGCGTGCAAGACATTGCCAAGTCTCTTGGCGCGGGGGAGCAGCCGGAGCAGCCCACCATCGACAAGGCAGCGGGTGCGGACAAAGTGGTCGCCGACCTGGACAAGCGCGCGCAGAGCGGGGACATCACCTTCGAGGATTTCCTCACAATGTCGCGTGCGTTCGCGGCGATGGACGGTGGGTCGAGTGCGTTGGCCGCGGTGCTGCCGGGCAAGCTGACGGACGCAGAGCTGGCGGAGACGCGGAAGAAGATCGTGAAGCACGAGGCGATCGTCGAGGTGATGCTCGACGAGGAGCGTGCAGACCCCAGCCTCCTCGTCGATGACTTGAAGGCAGGCGGCTCGAGGCCGGGGCCGCGCGTGCAACGGCTCGCGATGGCGTCGGGCCAGCCCGAGACAGAGGTCGCCTTGTTCGTCATGCAGTTCGAGGCGATGCGGGAGTCGACGAAGCGCATCGCGGCGGGGGAGGATCCAGAGGATGTCAACCAGAGTATGGCCGCGGGGCCGGGGGCCAACCGTGCAGTCCGGCGTGCATCCAAGAAGAAGAAGGCCGGCAAGAAGAAAATGTGACCGAATACCGAGATCCCCTGGGAGCTGTGGAGCGAGGTGTCACCCTGATGCCTTGTAACATGCTCTGCGGCAGGAGGACTGAATATAAGTGTACCAGCCAGAGTACGCTTGCGAGCATGCTCTAGAACCTAGATATAACACTGAGGCTGCAAAATGTACTCGTTCACGTCAAGACGGTAAACATGTCCGAAGGGCTAAAGCAGGTAGCAGGCAGGAACGTAGGCCGACAAGAAATCAAGATATTGCTACTGA
>214
TAGGTTCCTAGTATCCTACACCTTCTACAGAAGAGGTAGGCACGTAGATCAAGGCTGCGAGCTCTCATTCTTCCTCACAAGCAAGGCAAGTGTAGGTTCCTAGTCTAGTTAGCCTCCGGCGAGACCGACTGCCCCTTCAATGAAGGCACCTGACAAGAGCGGCTCATGTTTTTCGTCGCGTTACATGATCATAGAGCACCACCTGTATGTATTCGTGAGTATGCAGCTCAATGCGGCGTGAATTGTCGCCAGGCCGCGCCTTTGGGTCCACGTTGATCACCTTCCGGTCTCGCTTGTTCTTGAAAAGAAGCCCCGCCTCGTTGTCCGCGATCACCTGAAAGTTTGGTGTAGCATTGGATGTTGACGTTTGGGTCTCCCAGTTGTAAAACGAGAGATCAGATGGTTTCGGCATTAGCTTCTTCTTCCTCTCAAAGTAGGGCTCGAAATTCTCAGTCTTTAGCCGATGAGCGTAGTCAATGTACCCGCTCACTTCCTGACCCTTGTGGTTTTTGTCGCGGATGAAAATGATGGTCGTTAACTTGCCATTTCGCACCATCTCCTCACGCTCTGCGAGCGAGGCGAGGAAGGCAAAGCCGGTGACGTCCTTGTTCGCGGACGCCAACGCCTTGGGCGCCGCCCTCAGCTTGTTCATGCGCGCCACCTCTGCTGCTTTCTTGCGCGCCTCGAACTCATCCCGCTTGAGCGTCTCGCCACTTCCGCGGTAGCCCAGCTCGACCAGCTGTCGGGCGAGGTCCTCGTCCTCGAGATAGTACAAATCAGTCGCGGAGATTTGGCTGTCCAAATAGTCTTCATATGTGGGGAACTCGCCGACGATCCCGTCGACGACCTGGTTCACCTCGTCCCCGTCCATGGATAGATGCTCGCTGGCGGACGCGCGCACGCCCAGGGGTGGAGCAGGAGCAGGAGGACGGGAAGAGTGCGGAGGCGAGGCGCAGAGCGAACGG
>244
ACTGGTTCGAACCGGTTCGTGAACCGGTTCACGGGGTGAAACCGCCAGATGCGAACCGATTCGAACCGGTTCGCGGGATGAACCCACCGACGAGACAGGTGGATGGTAGCAAGGCGAAGCATGCGAGTGCTCCGCCCCTCGACGGGCCCGAGCCAGAAGCGGCCTCGCATGAGGTGATGCAGGCGCACTCACATCTG
>237
GCATCGGCGAAGCGACGTCGAACGAAGGAGGTGAACCAGCGAAAGAAGGACTGCGAACGAGATGTCTGTGCGGACGTGCATCCGGACCAGCGGCCGAACTGCAACCTCAAGTGTCAGAGTGAGGCGTGCTACGAGGAGATCTATGGCAAGGAGGAGCTGGAGCCTGGCGAGATCGACAGCAAGCGACAGCGAGAGTTTACGCAGTGCCAGAACCGCGAGAGCCGCGAGAGGCTGAAGCAGAGCAAAGCAAAGGGAAGGAGACGAAACGACGACGCAGACGAGCAGGAGCAGGCGGACGACAATGCGACTGCCGCAGAGGACGATCTGTCCGACGAGGAGGAGAGGCGAGCCAGGGTTGCGGAGGCGCTACCAGTGGCAGAGGCTGAGCTACCGCAGCAGCTGGAGCTGTGAACGGAGCCAGCTGCGGTGTTCGGAGTTGTTAGGGAGTTGCGTATACCTGAAGCTCCATCCACTGTAGGACTGCACGTGACATAGCTATGGTAATGCACCCCGTCGAACATCATCCTCGAGATGTCCAGCCTGAACCAGAGTAATAGTCCCTTCTGGACTCCTTCTTCATGTTTACCGGCGAACCGGGCAGAGTGCACCGCCTTTGCCGATGAGCAGACGAGAGTAGAAAGTAAGCCCAATCAAATGAATCAATGCGTCTCGCACATCATGTGCCCAGAAATACATTTCGCTGAAAGCGTATGGGTACCTAACCACTCTCTTATATGGACGTCGGAGGGCACAAA
>235_1
TACTAATAGTACCTCGGAACCTACCGTTGCGCTCGGCTAGTCGACTTCAGTGTCAGCTCCACTCGGTTCGCAGCCCATGTCAGCGTCTGCGCACTGCTCTAGATAGGAACGTGGATCCAAAGAGTCGAGTCGCTGCATTCCGGGCTCGGTGGCCGAACTGAGCGAACCTTGAGAACTTGCTGTACCAGTTGTTGGGGGCAGCAGCGCATAGATCGCCTCAGAATTGGCAAAGTAGAGGATGTCGCCTTCTGCGGCACACAAGGCGTGCGGGAACGGAAGCGACTGCAGCAGTCTTGTACGAGAGGCGGTAGCTCCATCCGCGGCC
>235_2
GCTCTCGGCCCAGCTGGTGAATCTCGACTGTATGCGGCAGCATGACGACCAGGAACGGCAATCGGCTCAAGCAGGCAAGCGGCGACCAGCGCCAGTGCACGTTCGAGTATGCCGCCGCGTCTCCTCGTGTGCCGATGATGACCCCGAGTTGCCGCTCCCCCGCGCATGGCGGCGGTTGAACGGCGAGGATCTCGTTGTCCGAAAGTCTCTTGACGAAGGGCATCCCGAAATCCGCTGTGAAGCGAAACAGCTCGCGCACGGCGCCAGA
>246
ACTACCTCCGCCTCGTGCACTCCAGAGCGGGTACCAGCGCGCTTCTCGCTCTTGCGAGCTTCGTCATCGCGGTTCGGAGCATTGTCCAGCTTTGGAAGCTGCAGCTGCGTGTGGACAACTTGTCTGGAGAGCTTCTGCTGCTTCAGAGGGACCTTTGCCAATCACGGCCACAAGCCGCGACAAACGATGAACTGACGTATAGCCCTCCCCCTTCTACCGTCCCGGACGCGCGGTTGCCCCCTGATGCGCACGAT
>247
CCCACCCCAGCTTCCTCCCAATCGTTATTCCCCGGACTCCCCTCTTCTCATCTGCAGTGCCCCCAACATACGTCCGCACACCCTTCACCTACTGCCCACTCTCGCCCTACGCCTGCCCCTCAAGGGGATAGCTACCCCGCACTACTCTCCCCACGCCACCGGCCCTGAGTCATGGAGGGCGAGATTCGGCTAGGAAACGACGGCGTCGTCGCGACCGGGGATCAGAACGCAGCCTG
>183
GTTTTATCGATTCCCACCCTTACGCCCCACGAATGACTCAATGAGAAACGATTGTCGAAGACCTGACAACCTACAGACTCAAGGCACACCGCTGGACACCTATCAGAGAGTACGTTGGAATGCTGAGTCCACGCCGACAGGTCGATAATGCAACACCACTTCAAAGTCTAACCGGCTACACCTTCTCATCGCATACAATGCGCAGGAAGGTACAAGGGTAGGAACCCTAGATGGCTGGCGCCATCCCAATGCCGTTGGCTAGTTTACGAGCAAATTGCAGCGCGCGTAGACCTACATCCTGCACAGACAATGTGCAAGATGGGCTCGTCGGCCTCTTCTCTACGCAGGCGTGCACGCTCAGCCGATGACCTTGCCCGTCCCTGGATCAATGCGTTTGCCATGGACCAGACCAGTGGTAGGGTCGGTGCCGAGCGGCCGGCGAAACAGCAAGATGTGCGGTTCCGGCTTGTGAATTGCGTAGTGCACCCACCCACGGCTTTGCTGCACACCCAGCCCACGCCACTCGCTCTCCCCAAGCAGCTTGGAAGGCTTAGGCAAGTTTTTGGCCACGTGCTTCGGCAGAATCACATGCCGGTACTCAAAGTCGTCATCGTGATACTTCTCCGAGTACTCGATCTCCTGAGACATGATGTACAGCCTGGGCAGACGCGCGCGGAC
>250
TAGGAACCTATCTGCTATGTCTCCTATCCTAGCGGGAGCGAGGTTATCTCCTATGTTGCCTAGTTGTAATGTTCGCACACGACTGCATCTATGAATGGGCCGTTGAAGGCTGGTCGGTCGTGGGTGCAGTTGCTGGGCTTGGCTATGTGACCCGCGCGTGCAACTAGTCCTCAAAGATCCACCGGACTAGAGACATACTGT
>242
TAGGTTCCTACTTTGCTGATCATCTTTGTTTGCGATCAACTCATCGAACCTACGGTACTCGGTAGGACCTACCTCTAGAGCCATGTAGTTCCTTTCGAACGATACGTTAGCAGGGGAAGTCATCCGCTGTCGTGCGTGAAGATGTTGCGCCACGTGCTCAGATCCTTCTCCTACCTAGGAACCTAGGTAGGAACCTAGGTTGCTAGGTTTGGATGAAGAGCCCAAGCGTCGGGTTTGTGGTCCTAGAACCGAGCGGTTTCTCGTAATTGCCTCAGATGAGGAAAACGATCCCGATGCGAGCCATCACGAGATTCTCTCTCTCCATGTCGGTGAGGAGAGTGTCTAGCTCGTCATCGTTGAGGCTTGTCGATGGCGATGCACGCAGCTCCTGTCGATCGGTGGTACGCCGAGCCAGTAGTGAGGCAGAGCGGAATGGGCGATGTAAGTGGTCACGAATGGTAAGGGGTCAGGCTGGAGCTATAGCAGCTCGGAGAGGCGCAAGCCTTCGCAACAATGTCCTTCTTCAGCTCGTCGCAACGCAGCTTCCGAAACATCTCTCCGACCGCCGTTCGACACCTCTCAAAGCGCTCCGCTGTCTCTGTTTCCTCTGGCGTCGGAGGCTTGCGCGGGGGTGCAGTCGTCGCGGCAGTCTGGATAGATGTATTCTCGCGATTCGAGAGCGACTGCGCCCCACACACCGCAATCGTGCTCCTTGGCTGCC
>240
CTAGGAACCTAGAACCTAATTAGGAAGAAACCGAACCTATATCAAGATATACATGCACACGACATCTGAAGATCCCAGATCTCAATCAACGATGTTATCTGATGTGAGCATGTGACGCAAGGGAACATGCATAAAAGACTCCACTGTCCGAAACAAAGAAGGATCCTCAGAGGTATGCAATTCGCTCTCGCCGCGCCTATGCCATAAGAATGTTACGCATGCTGCGCCGCTCTGTCCGTTGAATTCGACCAACGACACATTCGCTTGAGCGCTTCAAAGTTGTCGGCCCTACTCCACCAGCGCACAGAAAATATCGAACTCCTCTTTGGTCATCCTTTCCTGATCCTCCTCCGTCACTTCTGACAGAGGCTTCGGCACGCCTTGTATCATCACCATCTCCTCCTCATCTTCCTCCCCAGGCTCCTCTTCTTGTGTAGCGGGAATGACCGGCTCGCTCTTCACTGTCGTCGCGTCTATCGCCGCGCTGCTCGAGCTTCCCAAGCCAGGCATCGGCTCCTTCCTCTTCTGCCCTACGACTGCAGGTGCAGGAACTGGAGCGGTCTGCAAATTCGAGAGCCACCCCGATGGTTTGCTTGCGGCTGTCTCGTCGGCTGGGTCTGCGCCTGTCGTAGATACAGCCTCGGAAGCAAGCCTTTCGGCGTCAGTCATCATCCACGGCACGGCTGCCGGCGCCTTCCCGCCACTCTGCAGCGCCGCCGGGCCTCTGGAGGCGCCCAGAGTGTTGCCCTCTCTGCCGCCGCC
>239
CAACCTCCTCCCCCCAGCATCCCGCCGCTATCGCCTCCCATTTCACCTCGCCAACCACCGCTGCCACCGTGCTCCCCTCCTTACCGCCCTCCTATGGCACCGCCTCCGTTACCACCATCACCGAATGACCCGCCGTCAACGCCACCTACGCCTCCACTACCCATGCTTCCAAGTCCACCATCGCCACCACCTGTATCGCCGTCACCCGCTCCGCCACCTCCAACTGCCCCGCCGCACGTTCCCTCGCATGCTCCGCGCTTGCCGCCG
>108
CCGTGCTGTGCGCGCTCTCGCGCGCTGCAGCGGACCCCGACTGCTCAAGCTTCGACTCGTGCTCGGACTGCACCACCCACTCCACCTGGTTCCCGGGCTCTCACTGCCGCTGGTGCACTGAGGGCGCGGGCTCTTGCCACGCGGAGGCATCGCTCATCAATCCGTGCACAATCTTCTCCAGCCACAAGAACGTCGTCGATCCGGAGGACTGCGCGAGCCCACCGACACCGTCGCCAGCCCCGCTCCCACCTGCGCCGCCTCTTCCCAAGTGGGCGGTGGCGGTCCTCAAGGTGCTCCTCAAGGCGAAGAATGTGACGGGCGTCGACGTCGACACATGCGTCTCCGATGTCGGCCGATCGTACGTGATGTTCTCCGAGTTCGCCGCCGACTTCGAGGCGAAGCGGTACGAGCCGGACGCCGCCCAGGCGCTCGGCCGAGGGCTGAACGCCCTCGCTGCGGCGGCGACCGACTGCAAGATCAAGTCTCTTCAGGCAGAACTCGCCGTCCTCGCCGCCGCTGCTCGTGACGCCGACTTCTCCGCGGCCGTGTGGGTCGACGCCGCGGCTCTGGCAAAGGCGATCGCGGCGGGCGACACTACGGCAGTCGGCACGGCGCTCGCCGGCTTGATGGGGGCGTGGCGTGCAGTGACGCAGGGGTGCCTATCTGGCAATAAGGCATGCCAGTTCCTCGACCGACTCCTCGCGCTCCTCTCTCTGGGCGCAGAAGACGTGGCGCCGTGCGAGGCGGCGCTGGTGCCCGCGTTCCAACACTTCACCTCCTCCGCCACTGCGTTCCAGGCGCATCAGTACGAGTCGGCCGTCACGTTGTTCGCCGACGGGCTGGATGATGTCGCCAACGCGGTGACGGCAGACTCGTGCGGTCTGAAAGGACTCGGCCAGCTGCTAGGCGCTTTCTCGCCGCGGCTGCGTGCGGCAGTGGTCAAGATCGAGAGTAGCTCCATCGTGCATATCATCGTCGGGTCCGTCGACGTGTACGAGCCGCTCTTCAGCGCCGCGAACGACATCAAAAACGGCAACCTCGCTGACCTCGGTGTGCAAATTGGACGTCTTGTGGCAATGCTGCGCGCGTCCTCGTGCACCACTGCCGCGTGCGATGTGCTCGAGGGCCTCCTCCGCGCATTGCAACTCGGGGTGAGCGACTACAAGGCGTGCGCCGCGGATGTGGACGCCATCTGGCCGTCGCTCTCCTCGGCCGTCGCTCACCTGGAGGCGGGGGAGTGGAAGGCGGCGGCGCAGTCGACAGGCGCGGCGCTCAGCACTTTGGCGGCGAGTGCGAGTGCATGTGGCGTCCAGCCGCTCGGCGAGATCCTCGAAGACACTGCGATGCATCTCAACCGCACGGGGGTCGCAGAAGAGATCGGGACAGTGGTGATGGTCCTCACCGAGGGCGCCGATCTCACCCTCGACTTGAAGCAGCTGCTAGCGGACGGCAAAGCAGGGGCGTGGACATCTTTTGGCTCCGACCTCGGCACCCTCGCCTCGTGGCTCAAGAACACGGGGTGCACCTCGTTTGCCTGTACGATGCTCGAGGGCTTGCTCGACGCCGCCGCCATTCCGTTCGGCTCGCTCACCGCATGCGTCGCCGACATCCGCACGGTGGAGACCTCGCTCGCCGCGGGCGCCAAATCGTTCCACGATCGTAACTATGCCACGGCACTCAAGTATTGGGGCAGTGGGCTGCACCAGATCGCCAACTCGGTGGGCGACTGCCACTTGGCCGACGAGCTGAGCTTCGTCAGCCGCGAAGCCCAGGTGCTTGGCTTCGGCAAGGTCGCGGCGGACGCGGGGGCGGTGGCCCAGGTGCTGGTGCACGGCGCGGACTTCTACAACGAGCTGTACGACGCGTTCGTCGCCATCGAGGGCCACGACTACCGCAGCGCCGGCGCGGATCTCGGCAAGGTGATGAACACGCTCTCCAGCTGGACGACGAGCCACGCCTGTACCTCCGACTTTTGCTACGTCGTTCTGGGAATCTTCCAGTTCATGGGTGACATTCAGGGCGATATCCGCCAGTGCAAGACCGACTTCAAGCTGGCATTTACGAACTTCTCGGCCGCTTTCACTGAGCTGCACGACGTAACAGAGGGCAAGTACTATGGCAAGTACTCTGTTGGAGATTTCGCCTTCTCTACTCGTGCGAGCCAGATCAAGCAAGGCGTGCGAGATTTAGGGTACGGACTGCTCGACGTTTCGCACGGCGTGAAAGACTGTCACCTTGAGGAGCTTGCTGAAATTCTGGAGGAGCTCGCCGTGAAGCTGGGAATCGCCCCTGATGTGCAATTCATCGAGGATGTGCTGAAGATCCTGATTGACGGTGTTGAGATTGAGCAAGAAATCGGCAGCGCCTGCCTTGATTATTCTGAAGGGAACTGGGTTGGCTTCGGCTACAACCTTGCCAAACTTGTCAAGACGCTGATCGGCGATGCCGCCTCCGTGGCCCTTGAACGGCCGGCCATCACAGCTGCGTAACGTTTCTTGAGGCTGCAGAATCACAGCAGTGACATGGATGGCTGTTATCCGAACATTGACTGCGTAGTACTGTCACGTGAATTCTCTTCTTTGGAGAGCTGGCGGTATAGTTGCCAAGGAATCATTGAATGTGAAATGTTTTTGTCGCTTTGCTCAATTGCATGTGAGAATGGTCAGATGCAAGCAACAAAAATGGACCTAGC
>255
TCTCCCTCTCGCCTCCTCTTTCCTTCGGGAATCTCGCGTCCACCTCGAACCCCTCCTCGCTCGGGCTGCTTGCGAACAATGCGCCCCTACCATCTCTCGCTCTACTTTCTTCTCTGCGTGCGCGAGGCACGCTCGCAGCAGCAGGGTCCGGTGGAGCTGAGCACCAGGACGTTCGCCCAAGCCGCCCAGATGCCCGTGGGCTGGCTGCTCCAGCTGGATAGCCCGTGGAGCGCACAGGGCCGAGC
>210_1
CGCTGCCTGCTGCCGCAGAGGGCGCGGCCCGCTCCGGCCGGGCTGGACGGCCGTGTGCGTTCTGCTCGCTGCTGCGCGTCCGTGCGCGGCCTTCGTGCTGCTGGGGGAGAATGTCTCTGCAGTCAGTGGCCGTCCGCTCCACCTGCCAGGCAAAGCTTACCGCTGGACGCTGCCTGCGGCCTCCGACAGCGACGATGGGCTTGGCGGCGGGATAGCCTGGGTTATGAGCCCCACCTTCTGCGAAGACATCCTGGGCCACTTCCCAGAGGAGTCGGTCATTCGCGGCGTGAGCCTTTCCGCTCTCTCGTTCGTGAGCTGCACCGACATCAAGGACTCCTTCCTCCGCGGGCTGCGCACGTGGAGCACCAACCACAAGCACGTCACCTTCACCGACATCTCCAACACCGCGCCGTGCGCGCAGCCCACCTCCTCGCTCGCCGACAGCTGCCCGTGGGAGCTGTACGTGGGCACGGAGGCGAGCAGCGCCTTCGGCAACCTCGCGGCGTACGTGATCAACCACCGCTGGTCGACGGCGGACGCGGAGTGGTACAACCGCGACGTGCGCGCGCCGTCGGGCGTGACCGTGCGCGGCGTCGACGCGCACTGGCGGTCGGTGATGCGCTTCCAGACGAACATCTGCTGGTACCTCGACGCCACCTTCTGCTACTTGTTCCACCGGTGGGAGGAGGACGGCATCGACGTGCTCCTCACCACGCGCAGCGTCCTCTTCTCCATCTGCGCGCTCGCGCTCGCGCTCGCGCTGCGCATCTTGCTCAAGCTGCTCTTTCTCTCGCTCCAGCCGTGCGCCGACCGCTCGCCCCGCCGCCACTCGCGCCTCGGCGCGGCGCTCGACTACCTCTCCTCGCTCCCTCCGCTCTCGACCATCCTCATCATCTTCTTCTGCGTCTCGCCGCCCGTCTTCTACGAGCGCATCTTCCTCCCCTGCTGGGAGTGCTTCGACTTCGAGGCCGCCGTCGCGCACGAGGTGGGGCATGTGCTCGGCTTCGGCCACCCGGACAGCGCGCCGGACGACAACTTAGTCGCCGCGTGCCGCATCGACAACTCCACCTGCCGCGCGCCCTTCGAGTGCGCCGCGGCGAAGACGTACGACAAGGCGGACGCGTCGATCATGCACTCCTTCACGACGCGGCAGCCGCAGACGTGCCTCTCCTCCGCCGACCTGCAAGGCCTGCACTTCCTCTACCCCATCTGCGACGATCTGCTCCCACAGGAAGTCGCCTGCACGAAGTCGCAGCGCCTCTCCGGCTACCTGCGCCTTGTCCTCGTGGTCGGCGTGCCTTTCGTCGCTGCGGTGCTTCTGATTCTGCTGCCCCTCTCTTGTCTGCGCTGCCGCGAGCGGCGGAAGTTGCGCGAGCTGAACCTCGACTTGACGAGTGCGATCGCCGACCTGTCGCAAGCGAAGCAGCAGCTGAGCGCCGCGACGCTGCGGGAGGCGGTGCACCGGGGGATGCGCTCTCCACATGGGGGCACGCCCTCGTCGACGCGCAACTTAATGCGGCA
>210_2
GATCGCGTGAGGCGGAAGCCCACGCTGCGCTTGCAAGTGGTGCCTGCGACAGAACTGCCAGAGCCGGGGGGCGCGAGTGGGGTGGGCACGGGGATCGATGATCAGGCAGACCGCCGCTCACGAAGCAGTAAGCAGGCGGATGTGCCCGCGACAGACGAGAAGGCGAGGCCGCGAGCGAAGCGGCTCGCCAGCTACAAGCAGGACGACCTGAGCGTGGAGGAAATAGCCGAGGATGAGAAGCTGCAAGAGTCGACAGACGAAGAGCAGGCTTGGGAAATGCGACAACGTCAACGTCAACTAGCGAAGAATCGTCAGGGCTAGTATTGTAAAGTCTTATTTATTGCCGCATGCATAGGAACCTAGTCTAGCATCAACCACAGGTTCCTACCTAGGATCGAACATTACTCGCACGCACTGTATGCATGATTGGTTGATTGCTCCTAGCTAGCTAGCC
>256
CGAGGCGGAGCTGCACGAGAAGCTTGCCGTTGCGGGCGAGGGCCTCCGCCTCGCTGCCTTCCCGCGGGTTGCCCAGCAGATCAACAAACGCCACGCTCGCCCCAACCACCGGCCGCCACCCCGCGCCGACAGGCACGCGCCCCTCCGCCACACAGCGCGCCACCTCCGCCGCCACCTCCGCCGCCACCGCCTCGCCGTCGCCGCGCAGCGCGCCGGCTTTCCTCACTGCCGCCTCGTGCGCG
>258
GCGCTGCGGCGGCGCGTGGCCGCAGCCGCCGGCCGGACACCAGCTCGACGTAGTTGCGCTTGATCACATTCTCGATGTGCGTCGGGATGCTCGCGTCCGTGCCGATCCCGTGCCGCTCCATCAGCGAGATGAGGTCCGACTCCGACAGCAGCGGCGGCGGCGAGGTGACGCCCTCCTTGAGGGAGAGGGTGGCGCTCCCATTGGCCACGGCGCCGCTCGGGCAGCCCTCCGCACCCGCAAGGCGAATCACGTCGCCCTGCC
>260
ATGCAACCCCGCTCAGAGCGCCTGTGCTCGCCCCAGGCGGAATGTTTGCATCGCTCCGCGGTCCACACAGTCGGCGAGGAACGGGTGATACGACTCGACGCCTCGGAGCTACACGATGCCGCACCTCTCTCAAAGCATATGGCGGCAGGCATGCTTTTGGTGCCCTGTACCACCGATTCTCTTTTATCTGAGAAGAATGCGGCCGATGTTGCTGCCGGGGCCGAGGCGTACGTGCGAGCCGCGGTCTATTTGGCATTGGGAGAGTGCGACACGTCGATGGGGCCAACGTGTATCGTGGGAGATGCGCGCAGAAACGTGCGGCTGTCTGATCCAAGTTGGATGGATGCTCTCTCGCTCGACGCGGAGAATGTGGCTTCGGTTGTTCAAAGCGATGATCCTGACGATTATCCAGACCTCTGACTCAACAGGCCATTTTGGTAGGAACCTG
>241
CGGAGCCGACGAGCGCGCGGTGCAGCCAGCTGGTCACCTCGCGCGTCTGAGGAGAGGCAGAGTTGTCTGCGCTCGCGGCGCCGTGTGCGGTGCGACGCCGACTCGAGTTGGTTGTGATGTGTGTGTGTGCACGGGCGGCGGCCCTCGTGGCATGAAGGCAGAGTTCTCTGCGAATCCCACGCCATGTACAATACCACTACGCCTACTGGAGTTAAGTACGTGCATGAATACGTCCGCAAGGTCTGGATGGGCCCCTCCAAGCCCTCGGTGTTCGTTTTGGTGCAATCCAATGACCCAGCTAGATGCATGCAACCTTGCATGAAGATTTTTTTTAATTCAAAGAAAAGACTGACGGAGGAGCGTTGCGATTGAAG
>119_1
ATTGAGGCCCGGCCGGACATCCATGCCGCTAAGGCGCAAGAAGAGCGCATGTTCTAGGGCCGTGCTGGACCATAAGTACTACGCTCTACAGCGTGCGGACACCCATCACAACACGTTCGATTGGTCCGTACATGTGATTGCCTGATTTCCATCGCGGAAGATGCCCCCAAGCTGAAGAAGAGCTGTGCTTCCGCCGGCCTCAACACATCTGGCGTACTGGCGGCGAGCGTGAACGCATCAGAACTCGAAGTTTTTCATCGCAGCTCGAATAGGGTTGAGCCGGTCGTGCTCCCTGTTGACCGCTTCGAACGCCGAGTGGTCCCAAGTGTCCTTTTCGGAAGGCGGCGGCGGGCGGCGCCACGCACCGCCGCCGC
>266
CCCTCGCCGCAGCCTCCGTCTACGCACGGCGCCCCGCCCTCGCCGACGAGCGAGAGGTTGGTCTCCTTAACGCGCAGCAGCTGCCCTCCATCCAGCCGCACCTCACACCGCCCGTCCGCGCCTGCCGCGGCAGTGCAGACGGCTTTCCTTCCGTTGAGCCGCGGCCTCGCCGCGAGGCCACAGAGGCGCACGCTGACGCCGGGCGCGATCGCAGGGATGGGGCGGCCGTCGGCGAGCGCGGC
>215
CCGCCATGTGCCATCCGCGGCACGCACAGCCCTTCCCCTGGCCGCGGGTGCTCATCCTTCTGCTGGTCAACGTGAGCGAGCCACTCGCCATCACCCTGTGCTTCCCGATCGCCCCCTTCATGGTCGCCGACTGGGTCCACCCGGACTCCGTCGGCGTGTGGGCTGGCGCGCTCGCCTCTGTCTACTCATTCGCCGGCATCCCGTCGAATGTGGCGTGGGGATGGCTGAGCGACCGCGCGGGGCGTCGCGCCACGCTGACCGTGATGGTCGTCGGCACCGCGCTCATGCTCGTCGGCTTCGGCCTCTCCGGCTCCCTCGTCGAGGCGATCTTCTGGCGCACCTGCGGCGGCATCTTCTCCGGCATCGGCGGCGTCTGCCGCGCCGCGCTCGCCGAGGTCACCACCGCGTCGCAGCGGGGGCGCGCCTTCAGTCTGCTCGGCTGGACGTGGTCGATCGGACTGTTCGTCGGCCCGATGATCGGAGGGCTGCTGTCGCGGCCGGCGGACTCGGTGCCCGCGCTCCGCGGCGGGCTGCTTGAGTCGCGGCCGTACCTCCTGCCGTGCGTCGCCTCCACCCTCTTCTGCGCCGGCGGCGTCCTCGCCCTCTGCTCGCTCAGAGAGTCGCCTCCCGCCGCGCCCGCCGCGCCCGCCGCCGCCTCCGCCGACGTGGGGCACGCGAAGGCGGAGGAGGGGGCGGTGGAGGAGGGCGGCGCGCCGGCGGATGGCGCGCCGCGCCCCGACGACGGCGAGGTCCTCCTCCGCTCGCACGTGAGGAAGCGGCGGTGCTGCCGCAAACTCTGCCGCGGCGGGCCGAGCTGTGTGCTGCTCTGCTCGCGGCTGTACATGCTGGTGTACGTACAGGGGCTGGTGTACCTCGCGGTCACCGGCATGAGCGAGCTCTTCCCGCTGCTCTGCGAGCGCGCCGCGCGCGACGGAGGGCTGGGGCTGCGCCCGGCGGCCATTGGCGCCGCGCTCGTCCCTCTCAGCCTCACGCTCCTCGTCACGCCGCTGCTCTACCCGCACATCGAGGCGAAAGTCGGCCACTACGGCTGCTTCCGCCTCGGCGCGACGCTGCTCGTGTGCGCGACCCTCCTCATGTCGCTGCTCCCCCTCCTCCGCTCTCACTCGAAGGCGCTCTTGTGGGTGGGCATCTGTACACTCGGCGTACTGCGGGGCGGCACGGGGCCGCTCATCTTCTGCTCGACCTCAGTCATCTTCAACAACATGCTTGTCTCTGATATGGGCTATTGGAACGGCTTGTCAAGCAGCTGCAGCGCCCTCTGCCGAGGGCTCGCGCCCGTCGTGTTCGGATCGATCTTCGCCTTCGTGCAAACCACACGCGCGCCCTTCCCGTTCGATGGCCACCTGCCCTTCCTCCTCATCGTAGTCGTCATCGTACTGCTTGTGATCCTCGTTGGCCGAGACCCCAACCAAACAAGCACGCGCTCCTTGAAGCAAAGCGGGACTCGCCAGCCTTCCATACCTTCATCGTCTGCTCGCCAGGCTCTGGAGCTGGAGCAACCTACAGAACACTGATGCCGTGCTTAGCATGATTGCACACTTGGCCCTTCAAATTCTTCTAGATGCAGCAGTCGCTGCAGTCCGAACTATGGGCGCCTCAGCCTGCAGGCTGTAAAAAAAAAATGAGCGACCACACCAATCAGGTTGAACCGGCGAGGTGCGAGCGCATTCACATGAGCTTATATTGTGCGCATTTAGAGCTATACGACTACTGCGCGAAGACTGCCCAGCGGCAAGCGAGGAGAGCCAGCGAAATCAAATTTCACGACAACCGAACCTTTGATTGTATGAACATCTCATCACGACTCGTCTGTAGCTCTGCACTAGGTTCCGAGTGGGAAAGAACGTTTTAAGAGCCTAATAAAAGGACCCC
>245_1
CGCGGACGGAGTGGAGCGTACGTGGTCGGAGCTCGTCGACGGAGAGTCTCGATCAGGAGGGCCTCTGCCAGTCGCCGAGGAGGTGTACAACAGGACATTGTACGCAGTGGTGGACGAGTATCCCTTCGTGTGGCCAATGCGGGAGAATGACGAGCCGAGGCTGATCGAGCTGGGAGATGAGAGGCCGGTCAGGCTGCATGCGCTATCGTCGCGCCCACGAGTGCTCGTCGCCGATGCTGTCTTGTCTGCTGAGGAATGTGAAGTGGTGCAACGGATGGCAATGCCACGCATGCAGAAAAG
>245_2
CACAGGGTGCTGCAGCAGTGGCGAGTGGGCAACGGAATTCGGATAGTGCGTGGGTGCCCAAGGTGACCTACACTGCCTCGCTGATGCCAGATGCAGCGCTGATGTCCACCGTCCAGCGGCGGCTTGCCGCGCTTGCGAGAGTGCATCTGGATGGCGCTGAGAACATGCAAGTGATTCACTATCAGATTGACGAGCATTTCCACTATCATTCGGATTCGATTGGGAGCCCACAGGTTGAGGGTCGTGCATTGACTGCCCTTGTGTACCTGAACGACGGCTTCGAAGGTGGCGAAACGTCGTTCCCGACATCAGGACTTGATTTGGCCATACACAATGTACAACATGTTCGTGAACGATATGGTGGCTGTACGACTCAAGAAGGACTCTCAGTGACACCAACGCGAGGGAGCGTGCTGCTCTTCTACAATCTGCTTCCTAACTCCGCCGTGATGGACTATTTTTCTTGGCACGGGTCGTGCGATGTTCGGCATGGCGAGAAATGGGCGTAAGCTTCCCACCTATTGTCTAATATATGCGAGTTGTCTC
>245_3
CCTGCATGATCGTCATACTTGTACACCGTGACTACTCGACGATGAATGCGCCGCCTCGCAGTGCGAATTTCTGGTTTCGGCTCGACATGATGCGCCGGATGTACAACCTCACCGGAGTGCGGCCACAGATTAATGGTAGATCGTGGATTCGTGTTA
>225
TAACGTTAAGCATCTCTATCATTATTCATTTGGTACCTAGACACGACGACATACATTGTACGCCGGCAGATGAGGGCAGCTCAGGAGTTTACTATCGCCACCAGCACAACTAGGAATTCCTACTGCGCGCCCATTCGCATCAACCTGACTTGCTGACGATGCAACGCCAGTCTAGACTCTACTGGTATTGCAGGCAAGGCCCCTCGTTGCAATGGTGGGCCACGCGCAGACGAGACCCGCGGTCGTCCTGCTGCTGCCGTGTTGGGAGCTCTTCCAGGCGGCCGTTCGAAGCCGTGTCTCACCTGACTTGGTTGCTTGCTTCCCTCCGCGGCTGCCTTGCTGGTTTGCCCGCCCCGCTCACGGCCGGTAGACAAGCCTGAGCTACTGGAGGGTCGAGTGATGTCCGCTGGAGTGGGTGGGCACCACTCATCGTAGCTTGGCTTCGCAAGCTTGTGAATACGACACAGCGGAGAGAGCGGGTCCTCGAGTCTCTCGTCGGACTTGGTTGTGGTGGGCTGCTGGTCCACCCCTGGCACGTTTAGCAGGCTCGCGTCGCCTCGCCCCTTAACGGCCGGCACCCCCTGATCCTTCCCCCGCGCCGGATTGCCCTCCTCGCCCTTGTGAGCGTGCAGTAAGCCCGAGAAGAAGAACAGCCGCCGCACGCTCTCCTCAGTGATCTCAACGCGCTTCTCTCCCTCTGCCACGGCGACCCGCGGCTCCTGCCGTTTTGCCCTTTCCGGCCGGCTGGAGTGCCTCCTATCCACGGCCTGCCACCTCCCAGCTGAAGCAACGCTCGCCGCGGTTGCACCATGCCTTCGCTCCGAAGTCATTGGCCTGATTCTCGTATTGCGATCCACTCGGCTCGCAAGGATCGGGTAGTCCGTGAGTAAGCTGCGCACCGCCGGCCGACTTGACGGGTCCGTGCGGAGGCACGCAGACACGAGCGCGCCGACCCCCGAGGAGTACGACGCAGGCAGCGGCTGGTAGTCGCCCTGAGAGATGTTCCTCACGAGCGCCAGCAAGTTGGACGCGTGGAATGGAGGGTCCAGCGCCGCCAACTCGTACAGCACGCACCCCATGGACCACACGTCCGACTTGTCGTTGTAAGGCATGCTGTTACACACCTCGGGCGACATGTAGTACGGCGTGCCCGCCTTCGTGCGCGCGAGCTCGAGCGAGTGGTTGAGAGTTCTCGCGATGCCAAAGTCGCCAACCTTGAGCACCCGCTGCCGATCGGTCAGCAGGATATTCCGCGGCTTCAGGTCGCGGTGCAGCACCTTCAAGTCATGGACGTACTGCATGGCCAAGCACAGCTGCACGAAGTAGTCGAGCACCTGCTGCTCCTCCAGCCGGTGTGAGCTTGCTTTCCTCTCACGCAGCAAGCCGTCAAGGTCGCCGCCTTCGGCATAGTCCATCACGATGCTGAGCATGCCCGCCTCCACGAACGACTCGCGGTAGCCGATGATGTTCTGGTGATTGAGCGAGGAGAGCAGCTGCACCTCGCGCATTGCGTCATCCTTGAGACGGGAGAGGTTGACACTCTTGATCACCGCCCGCTGCAAAGGCGCGTCTTTCGGGTAGACGAGCGTGACGACTCCGAAGGCTCCTCTTCCGATGCGTCGAATCCGTCGGTACTTGTCCATGCACTGCACGCCGCAGCACAACGGCGGAGGAGTGCGTGGGAGTTGGGGTAAAGCCTGGGAGAGGAGGAGCGAAGGAGAAGAGAGAAGTGGAGAAGCGGGAGGATGAAGCAGGAGGAGCGCAGGAGGAGCGCAGGAGGCGAAGAGAGAGAGGAGAGGTCGGACGGGAAGGCGCTGAACGAT
>252
ACTAGTTTGGTTCCTAGTTAGGCTCCTAAATATCGAATGATGTGAGACAGACATGCCACAAGGTTAGTTAGTCTATCTATAGGCTGTCGACCGCGTGTGACTGTGTAGACATTTCTCATCATCTTCAGTGTGATGAACGAAAAAGCAGGTCATCATAATGGGCACGATGAATATTAGACCTAAACACCCCGGACACCGCCAGACTTGAGTAGCGCGGCAATACAAGCGAGTTCCATCGCCTTCGGTACAGATCGCATCGAACCGGTGGTGAGGTCTTTGCATGGTGTGTCTTGTTTACTCGTCCCTGCACCAATGCTGTCATCGCGCCAGCGCAAGTTGAGCAACTGATGTAAGCCTTTTCAAGTTGTACCAGTGTAGTATCTTCTCTCCGAGGTGCCGAGATGAGGATCACAGTTGTACTAGAGGTATGCAATGCTTCAGCTGGCCCGTTCATTGCTGCGGAGTCGCTTGCATACCTCTGGAGGTAGCATCAGTTCCGGCACCTCCGCACTGTCTCCGTCTTCCTCTTCGGCCCAGCGCCGCTTCCCCACGGCCCGAGAACGCGCTGTGCTGCGAACTTCCGCAGCATAGTCCCACTGCTGCTTCATCCGACCTGACTCTTTGAGCTCCTTAAGCCGCCGCGGCGTATGCAGTGAAGACGTGCTGGGGCGAGTGTGCTCATCGCTGAGAGCGCGCAGCCAAGGATGTGCCAGCGCCGCGGAGGCGCTCAGCCGGTTGGTTGGATCCACCTGTAGCAGCGATCTGATAAATCCTTTTGCGTCCGCACTCACTTCGGCGAACAAGCTGTCTGGGAAAGATACGGAAAGCCGGTCTGGAGTGTATGTGTTCGGGTCGAACGGCATCGCGCCCGAAAGCAGAATGTACGTGATCACGCCCACACTCCAAATGTCGACTTCGGCCGTGTACGTGGAGGGCGAGTCAGAGGTGCTCGCATTCGCCATCTGCTCCGGGGCGGCGTAGCCAAGCGAGCCGCACGGCGTCTTCGCGGCGGTGAGAGCCACGCGCTTCGAGGCGCCGAAGTCGCCCACCTTCAGCGCGGCATCCGGCGCGTGCGACTCTAGCAGCAGGTTCTCGGGCTTGAGGTCGCGGTGTACAACGCCGCGCGAGTGAATGTGCTCCACCGCACTCACCAGTTGACAGACCTGCTCTGCAGCGCCCATCTCGGAGAAGCTGGCCATCTTCACAATCCGGTCGAAGAGCTCGCCGCCGCGCGCGAACTCGAGCAGAGAGATGTGCACCGCAGAGTTCGCCGCGGTGCCATAGAATTTGAGAACATTCGGGTGCGAGAGCGATGACCAGATCTCCGCCTCCTCCGCCAGCTGCGCGCGCGCCCACGGCGAGATGTCCGCCAGCTCCGTCACCTTCGCGGCCACTTCCTCCGGGCAGCCTGAGCGCGCATCTGCAGGGAGCGACGCCATTCTGCGCAGCCGATAGACTGAAGCGAATCGGCCCGAGCCAAGCAGCTCGGCCAAACGCCACGGCACGTCGTTCCACAAGAGCTCGCGGCTGGAGAGGAGGCGCAGCGAGCCGCTCCCGCCCTGGGGTGGCGCAGGCCAT
>221
AACCGAAATGCCAGTAAGAGCTTCGGTGAGTACCTTGGGATCCATGTCAGTCACTCCCAGCAACTGGAGGTCACTTCGTACCGAATGATCGCAATGCGGTTGCATACCTGATACGAAGAGTTCATTGAACAGCGCGCAGCTCTTCCCGAAAGTCTCGATGAGTTGAGACCACGAGGAGACCCGACCCAATCTTCTCCACCATCCTAATGCGCTTGACAAGATGCTTATTATCCATGAAAACCAAAGGCAAGTGTCCAAGAAAAATGAGAGAGTTGGAACGATAAGACGCGCAGAAAGTAAGGTGACTTTAAGTACGATGTCACGGATCGCGCCATGAGTACCAGCGGAGCCCAGAGTCTTGTCGCACAATGGGTTTGCTTTAACTCCTTTCCAAGGTGTCCAGCATGAGAAATCCGAAGCTAAAATAAAATTAACCGGCTCCACGCAAGGAACAACAAGAAAATAATATCCGAACAACATCTTGACAGTGAAGCAGAGAATCCAAACACAATAGTACAGTATCGCTTCTCGGATGGGTACACGAAGTAAGTCAGAAGTTGCGATGTACGTAACTTTCCAACTCGACGACTTGGCATGAGTATTCCGATCCCAAACGAAGTCGGTCACCGAACCTGGTCTGGTGAACATCAGGGCAGATCCTGCGAAGATGACTGTGTACACGGCTGCAATGACCTGGAAGAAAGTCGATGAACGAGGGTTGCACAGCGAAGTACAATCAACCGAAAACTGAAGAAGAGCTTGGCACTCGCGAGTGCCTGAGTCGCTGGTATAAAGACAGTCGTTGCAGTATTCGAGCAAGTAGTCTAGCCCGTCGGTTCCAACACACTCTGGAATCCGAGAATCAGCAATACCTTCATGTACGTGTGTGTTGCACCATTCGCCAGGATTCGTGCACCCGTTACTTCGCCAACTGGTGTATGCAAACTTTTCGC
>198
CGGCGAGGAGGCGCGCGTGAGCGATGGCTCCGAGACGCTGCATGAGGAGACCGACCCACTGTACGACCACGAGAACCCCTCTCGCCCGTGTGGGAAGCGTCACCCCACCTTCCGCCTCGCTATGCTCATCCCGTGGGTGAACGAGCTTCCGCCATGGCTCACATACTTCATCACAACGGCCAAACGGTCCGCCTTCCTGATCGACTGGCTCATCTTCCACGAGATGCTCACGCCGCCAGGCCACCTGCCCGACAATGTGCGCTTCATCGACCTCGGCGCTGGCGGCCTCTCGCAGCTCTTTGGTCTGAAGATGGGAGAGGAGCTGGGGATGCCTGTGCGCAACGCCTCGCTGCTCATCCGCTCGATGCGCTTCATGCTCGAGAAATGGCCTCGGCTGGTGGCGGAGTACAAGCCGGCGTTCGGGTCCATCTTCGAACAGTACATCACCGACTACTCTCACTGGGGCTACTGCGACCTTGACATGGTCATCGGCAACATACCTCTTTTCCTCGAGCACAGGGAGTTGCTGATGCAGGACATCGTCTCTTATTCGTTTGGGGACATGGATGCGTTCTATTTGCGCGGCCAGTGGACGATTCATCGCAACAAACACTCCATCTCGACCATCTGGAAGGGCTGCCCACACCTTGGCGACGACTTGCAGAAGGAACTACTGATGAAGGTGGCGTGGGTGCGACGAATGGAGAGCAGAGGAATCAAGAACTATCCGAAGCGGTTCCAGTCGGCGGAGGGCTGCTACTCGCACCGAGCGACACTGAGTGCCGGGATTCGCATCAAGGTGGCGCATAAGCAGTTCGTCGGGCTCTCCGTCCCTTCTGACGATCAGATCTATGCGGTGAATGGTGCCGTTTGGCAGTGCCCCAAGTCGGCGAATGTTGATGTAGGGGAGTTGCTTAAGTACTCCACTCAGCCATGCTCCGCAGACCTGCCTGGGGTGCAGGAGCCGCTCGGCGAGATGCTACCCCTCCAAGTCACACCCGATGGTGGGTGTGGCAAGTGGATGCCTGTGGAGTATCGGATGTGTGCGCTCAATCTACCTGAACCACCGGAGAGGGAGCGCGACACGATCGGCTTCAACACTTTCCTGAAGGAAGGGAAGTTCTACGCTCAGCGCTTTCGCTCCACTTTGCCCATTCTCGACAACGGTTGCCGGCAAGGTGCGTTCTTTCACATGCAGGAGTGGAAGAAGATCTGGGGTTATGGTACACATGGAGTGGATCCGCTCGAACTGGTCTTCACTCAAAACAAACCTCCCACATTTACAGTCAATACAGAAGGAATCTCGCTACTTGCATGATACAATCAGCACAGACATAGAAGTTATTTTGCAACGACGGGCGCTCTGACTGCTCCCAATACGGTGTCAGATGTCGCTTTCTCCATAGAGAACCACGAGTCTAGGTTTCCATTATTCGCCCCCAGATTCTCACAAGATATCATGCTGGGATCGCTC
>238_1
CCGTCGCCACCACCTCCGGCCGTCTCTCTGGCTCTGTCGTCAACGACGAGTGGCAGACGACTGCCGTCAGTTGGGAGGCGGTCGCGCACCTCTTCGAGCCGTGGAGACACCGAAGGATCTGGATGCCATTTTATTACGACGGCGCGTGCGCGGAGCACCTGCGCGCCCTCGGGTTTCGCCATGTGATACACCAGGCGGAGGACTTCTTCGTCAAGGTCAAAG
>238_2
TGTCGAGCAAGGGTCGTGGTGACGTCCGACGAGTCCGTTGCGCCCTTTGCTCACGGCCGCCGTTGACAAGCGCGCAGGTCAAAGATGCCAGGTTCATGAAGAAGGTCGACTTGATATGGGACAACCCGCCGTACACTTCGCCGGAGACGAAGGAGCGGGTGCTCCGAGCCCTTGTGGCAAGTGGCAAGCCTTTCGCGATGCTATTGCCCATCTCGATCTTGCACGTTGGATTTGTGCGGGAGATTGTGGACACAGACAAGGTTCAGACCATCATCCCTCGTCGGGTGCACGTGTGTAAGACCGGCAAAGAAGTCGTGCCTTTTAAGTATCTGTGTTGGCTCTGCCACGGCCTTGAACTGCCTCGCGACCTGTACTTGATCGACGATCGCGATTGTGCCGAAGTGGAAGGCTGATGAAGATAATGGGAACCCGCATGTTTTTGCTTGCGCCGTAGCCATGCCAACAACGTTCCTAGGGACCTCGGGAGCGCTGTACAGCATGCTAGGTACTTCAGTCCGTCAGTCGTATTCATTTCGTGCGTACCAACAACCAAGTGATCCAACAAGGGGTGCCAGGTTCCTACGGGCTACGTGCTACCAAACTTTG
>253
ACTGAATCGAATCGAAGATGCTGCGGGGCACCTTCTCTCGAGTTGTACAAATGGCGGCGCGACTCGGTACCCATATCAGTCCACTCGGCTGAAAGCGACGGCTGTGCTTATGTTGGCGCAAGGGTTGACGACGATAGAGATCACCAACCTGGTATTGTTCAAGGTCGATGCACTGGGAGTGGCTACAGTGGGGGATGGGTCAGATTGGAACCTTCTATTGGGTCGAGCAGCGGGAACGGCAACGGTTTTCCTCGGCACGCAGAACGCTTCGTCCCCACAAGATGCTCCTAGCCTGAGGATCACCGTCTCGGACACGCCTGTCCGCGTACAGTCCATGCTGTCTCGCGTTGTCACGGACGTAACGTGGGCATCCAGCCCTGCTTCCGCCTACTCATACGGGACCGTGGTTACTGTGAGTGTGTTGGTTCGTCAGCGGCTTGCCGCGGAAGGCGACTCCGG
>187
GCGGCGGTGTACTCGCGCCCCTCCGAGGGGGGCGAGGGCTCCTCGGAGGAGCCGCCGGCGGGGCCTCCATTGAGCGCAGCGCAACAGAAACTGGCCGCTCTAAAAGCGAAGCTGAGTGCGGCGCGAGGGCAGAACCACCGCGAGGTCGTCGAGGAGGACAGGCGCAACAAGATCGGCCCCGAGGCGCTGGCGAAGGAGCGGTCGAAGGCCGCGTACGAGAAGATGAAAGCGGAAGGGAAGATCCCCTCCGACCTCGATCGGATCATGCATGCGACTTCGGAGACCACGGAAGCCAAGCTCAAGAAGGAAGAGAGGAAGGAGAAGCGCAGGGCACAGTATGGGTGGGATGTGTTCAATTCGGAGGCGCAACATCGCGGGTACAAGAAGCGCATCAGCCGGGCCGGGGACGAGGGGCGTCTGCAGGAGGAGGTCGACGACGACGGGGGTGACCCCGACCCGCTGTCGTATGGGGAGGCTCCACCTGTACCGAAGGAGCGTTTGCAGGCCCTTGTCGAAGACATGCACGAAGCCGCGCTGAGGAGGACTAAATGGAGCCGCCGGCGCACATTCTACGAAGACCGCGACGTCACCTACATCAACAAGCGGAACGAGGTGTACAACAAGAAGATCGAGCGTGCTTTCGACCCATACACTGCGGAGATCCGCAACAACTTGGAGCGTGGGACTGCGCTTTGAGCAAAGGAGTGGGAGTGCTCACTTCATGGGTGGTGGTTCCTCATGGAGATGTCGTGCATTGGCAACATCCCCAAACGCGAGATTGACTTTCGATAGCGAGACTGACTTATGGAGACAAATCTCGCGTACTAGGAGCCGACGAACCTAGCTAGGAACCTAGGTTCCTAGGCCGCCTGAATCCTAATTCCATATATATGACTGTTGCTA
>249
CAAGGCGACCGTCGAGATGAACCAGGCCTCCAACATGAAAAAGCACAAGTCGCCGCGCCGCGCACGCTCGGCCACAGCCGTGCAGATAAGTCGGGATTCGGAGAGCGAGAGTGACGAGGACGGGTTCGACGGCAAGTCGGGCCGATGTTCAAAGAAGCCTTACCGCTCACCTCTGGAGCTGCTGGTCGTCGCAGGCTGCTTGATAGGCACGTCGGTCGTCTTGTTCGTGTCCGACATTCTCAGCGATGCCGCCGTCTTGGAGGACGACGCTCAGCGAGTCAGCGTAGAGAACCTTCAAAGTGCCGCCTCCAATGTGCGGCATACAGCCTCTGTGAAGCAGACTGTCCAGAGCGAACCCTCCGCAGAGTCTCCATCTATCGTCGCGGCACCATCGCCGTCGCCGCGCCCCTTGCCGCCGCCTTCCCCTCTCCCCAGAGCTCCTCCAAGCCCACCTCCCATAGGTCCTCCTCAGCCTGCCTTCCCGCCCCCTACTTCTCCATCCCCAGTGCCGGCTTCCTGGACGTTTCACAAAGGGCTCAACTGCTACCCGGGTCATGGCGCCGAGGACATTGACGCGAAGGGCCCCGCAGAAGTCCGTACGCTTGCTGCGTGCAAATCCCTGTGCGAGGCGGAGCAGCGGTGCGAGGCGATCGTGGTGCTCCGCAAGGACTCCTCGTGCTACCGCAAGAGCGCGCTGCACCTCAGCAGGTGCGCGAACGACGGCGTGCACGCCATCGCCGACACCTACGCCATCCACAGACCGTTCCCGCCGCCGCCGCCGCCGCCGCCGTTCGTGCCGTCCGCCTTCAAGTCGGCGGACGGGCCGAGGACACCTGTGCGCGCCATGTTCGACCGGTGGTATGCGGACACCAACAGCCGCTTCTGGTCCATGTGGGGAGGGGCGTACCAGCAGCGCTTCCCGCACACGGCTGCGTGCTGGGACTGGGACCCCGACCCTGCCTTCTGGGAGCACACGTACGCGGGCACGACGTGCGACCGCAATTGGCTCGCCGGGGCTGTGGGGGGCGCCTTCGATCGGCCCTTCTTCCCCAACTCGCCTGCGCTTCTCGGCTTCGACGAGACGATAAACGAGTTCTGCAGCGCCCAGCTCGCCATTGAGCCTTGGGATGGCACAGATCTCAACCACGCGATTGCCCACCGTTGCCGCGACGCGCGGCGCAATGTGCTCCGGGACTTACAGGGGGCGTGGTCCATGTGCGTCAACTTGCAATGGCAGCTCTGTGCGGTGCAGGGCAAGCTACCAAGCCAAGGGTCGAATCAAGTATCTTTCGCTACGGCGCCGAGGGACTTGAAAGCGGAATGGTGGGAGGACCCTGCAAACAACCCCATCCTGGGCAAATGGTTGCCTTTTGGTTGTTGTGGCGCGGACAGGTTCACCGTGGCCGATGTGTATTTTGCCGAACTGTTTGTCATGTATTCCATCTGCGTAAATGGCGCAGACATATTTACCTTAGACGCTGGCGAGCTCTTCACGTGTGACCTGGGCGACGGAAGCAACTACAAGCTGCTACAGGCTAAGTTCACATCTTCTTGAATGTTGCATCACAGCCGCATGATGAGAATCACTACGTACAGGTGCGCAAGGAGCGTTTCCACACTAGTCCAGCGCTGCAAATCTGCATTGCTGCCATACGTTCGTGGGTGAGGAAGGTTCCTAGTACTGCGAATGCCATGCAACTTGCATCGATGCGTGGGTACCTTGGACCATAGGCTTTAGCTGTGTCACAGTACGGCAGGTAGGTGAGCATGCCGCTCGTACATGTACGTTCTACGTAGGTTAGTCGCACTTCA
>263
AGTGCGGCTGGGGATCCCGTCGAGGGGGGCGGCAGCTCCCCCGCAGGAGAGGGGGGGGACGGGCGTGATCCGCCGCCTCTCCCGTCTGACGTGACGGGGGCGAGCGAACTTCGCGATGGCGCTCCTCACGAGGCGCCGACAGCTGAGGACGGCGATGGCGGAGGCGACGATGCGGACGGGGCCGCAGAGGCCGCGGCCGAGGGCGTGGAGCCTGACTTGAGCGACGTGCGGCGAGTGGCGGAGCTGCACCAGACGCGCGAGGAGCGGACGGCAGCGAGGGACGAGCTGATCGAGGCGCAGCGGCAGAGGTTTGTGGAGGTGTGGACGCGGAAGCTGAAGGCTTCCATCGCGAGGGAGCAGGCGGCCGCAGTTGACGGAATGAGTAGAGGGCGCAAGCCGTCGCTGGAGGAGGAGGAGGAGGAGGCGCTGATGATCGAGGACTGGGCCGCCGACCTCCAGCCGCCGGAGAAGCTGCAGAGCTTGGAAGGCTGGGGCTCCCTCATCAGCGCATCCGAGCCGAGGCCAGCCCCGTGGTCGCGTCCGGAGCCACTCTCGTCGAGGACGGTGTTCGTCTCCCCGATGCTCAAGTCCGACGTACCACACGAGTCACCTCCTCGGCTTGCCTGTGGACACGAGAGTCAACATCGGTCCGATGCCTCAGCTGCGCCTCACGCCCAGCTGGCTCCCAATCTTTCGATGCCAGCTTCCTCAGCCACATGCATTCCCTCTGTTGCCATTTGGCCACGGGTAGCGCAGCTTGACTCGGACGAACGGACGCCTAGCCTCGGCGGCAGTGGCCCGCAAGTGCACCGCGTTCAGGCAAGCATCAGCTCCAGTAGCGAGGGCCCGCAGCCATGCTTCGGGGGACTCGACGCCACTTTTGGGTCGAGTATGAGCCGAGTGGAGCAACTCCTACCGTGCAGTGAAAGAAAGTCTTGCAGCTGAGGGGCTCTTCATGGACTATCGCGCAAACGCCTATACTTCCCATTCCGGCGCGTGATGAAGTCATCAGTGTTCGTTGCAAGGCTTTCAACCCGCCGGATACCCGCCGGAGTGCCGACGGGTGGCTGCCGGGTGCTGGTCCTCTGTGCGCATGCGCTGCTGTCATTCCTCATCGGCACAGCATAGGTGTATATGAGCTGCAAAATCGAATGTAGGTTCCTAAGAATCAT
>283
CGAGAGGCAGAGGAAAGACCAGGAGATAGTCAAGGCGAAGGCGGCGAGCGTGAGGCTGTCGAAGGCGCAGGATGCAGCCGCTCGGCGTCCCCCAGTGCAGAAGCAGGACCATCCTGACGAGGTCCCTCGGAGGAGAGGAAGTCATGGGATCAACGCCCCCGCTCCGACCGCGGCTCTACACTCGCCTGCGCCCTCGGCCAGAAGCTCGTCTCCCGGCAGGAGAGCAACG
>275
CGGCTGGCCGCGCCGAGTTCCTGGTGCTCAACAAGCAAGGAAGCTTGCCAAAGTTGTGCGGGGCCAACCTCCGCCGGTCTGCTCTGTAATCTTACGCGACCGACATCTCAGTCATCAGCGTCAACTGCAGCACGATTCGTTGCTTCAGAGTTGGCGCCATGTCCTGTCGCCACTGCGCATCATGCTCTCCATCTAGACTGCCGTGAATGGTGCAAATCAAACCAAGCTTCGTCGCACTGCATCAAGTGTGAGTGTCGAACTTGCGCTTGGTGCAATCGCTCCGACCTACTGCTTTTTGTGCCCCCACCATTGCTGCCTCCCCCGCCGCCACCGCTGCCTCCCATCCCTTCCTCACCGCCCCCACCCATTTCCCCTGTGCATCCGTCTCCTCACCCCATGCTACCACCGCAGCCAACAAGCCCAGTGCGATTGCAGCCACCGACAGTGCCTGCTACAGGCTTCGAATCATTTGTGGAGGCATCTAAAGTATTAGGACTTGGAGAATCTGTGCGATCCGTACCATCACACGACTATCAAACATCCTTGACGCCCGATCCTAGAACGATTGCGAGTGCAAACATGTCGCAGCAACATGCGGGTATCATAGTGTGCTTGGTGGCAACGCTTGCATGCATGTTTGGCTGCGCTCGGTCCTTCGTTTCCATGGTATCTCTGACCAAGGAAAACGCAAGTAGTTCAGGACGGAGATTTGATTCCAGATCAAGCAAGAAAGACGCCGAAGGAGCGCGCTCTTTAATTGCGAACGACGATGTTTCAGACGAGGACTGACGACAACGGCGACGTCGACGCCGTGCACCCCGCTCGAACCGCTTGCGTCTTGCGGCTGTTGGTCTTCATTGAGAAAGCCGTGTTCATGCACGCGCGCCCGTCAATCAATTGAGCTGTCATCATACGCACATTCACGAAGACTCACTGACTCAGCGTGCACTGCTCCGCCACACGAACCTCAACCAATGTGTCCTATGTCAGCTATAGGTTC
>273
CTGTGCGCACAGGCGCAGGCGTTCGTCCTCCCTCCCTCGCCGCTGGCGGCGTCGAAGCCCCCACAGCGCGCCATGACGACGATCTCGATGATGGAGTCGCTGGAGAAGGTCTCTAAGCTCACGCTCGCAGGCACAGCTCTCGGAGTCGCACTCGTCGGCGTGGCGGCGCTCACCAGCGCGCAGGGCTCCCCTCCCGGCGGGCTTCTCTTCGCCGCAGCTGCATTCGTCACGATGAAGCTGGCGTCAGATCTCGACGGCCTCGACACGCCATGAAGGCTGCTTCCCTTTGTCCCGCAGTCGGACGGCATGCGGTGGAGCAGCTGGCGGCAGCTTAGAGAGGTGCCAAGGCCGCAGGCAGAAGAGGCCGGACGCTGTGCGTATCCGCGTTCGAGCAGGCATCAGGTTGCTCACCGGTGTGAAACAGTTATACTCAGCGTGAGATACTCGTCGTAGCAATAGTTACTGCCGCCTGCATCCCCCATACCCCATACATAGGCCTGATCGCCAGGCTATGTTTGAACAATGGTATCCGAGCGTATTCAAATCGCATGCTGTCTAGCTGATGAGCGTTGCAGGTTTCTTGTACTTGAGCACCCAGCATAGGAACCCAGGAGTCCTGTGTAGGAACAAGCGAATGTGCGGTCCGGAGCGCCTGGGCGGGCGGCGGCCTGCTCAACCAA
>276
CCAAGCGCGAGAACGAGGTGCAGGCTGCTGGACAGCAAGGGACAAGGGGAGATCCGGGCCCGCAGCACTCGAGATCCCGCTGCACCCCGAGTGACGACGCTCGGGTTGTTGTCAATACAACTCTCAGGGAAGAAGAGGGTTGGGCAGGGAAATGGTCGACATCGGAGGGGACATTGCAGCCGTTGTCGACACTAAAAACGCCACGGCTTCAAATCTGCCGGTCACACCACCCAAGAAGTCCCTTCCAAGACTGAATGCATTCGTGGGGTGCCAGTTCTTGAAGGAGGGCGACCAGATGGTTTTCTATCTATACGAAGAAAAAATCTTAACGGGGGAAGTATTTTTGCGGGAGCGCGGTGCAACGATCAAGCTCGAGATACAACACTTGACCGAACTGGTGGACAACAATCAGGCCAGATTGAAGAAGATTCTGGGCGCTGTGGAGAAGCATTGTCGCAATCTTGTTGTGGACGAAATAGTAGAGGACAATTTTTTCACAACCAGCGTGACTATATTCGTGCAGATCGCGCACGAGCTGCAACGTGAAGCCGGCTCACCGTCGAGCAACATCACAGCCTCGAACCCATATGGCGACCAAAACTTGTTTGTCATGCCTTGCAAGTCCGCACAAGATTGTGATCGGCTGGTGCTCATGTCAACATTTCGCGAGGAATTCGACAGGGAAGTCCGGTGGATAGGGAGAGGACGTCCAACGGGTTCAGTGCATATGAGCAAACATATTCTTGGCAAGGCCCATGGTGTAGAGAAAAAGCGCAAACGAGAGCGCGAGGCAGGCGGGGGCGGCGAGAAGCAAAGCGATGGAGGGGGGAACTGTTGTGTGCGGTGATGTTGTGCTCGTTGCCTTGGCTAAAGCCAGAGGCAGGGGTAAAACTGTTGTCCGACCGGGGGACGTCTTGCTCGTCCCACGTGGCG
>197
GGAAGAAATCAATAAAGAACAGTAAGCAGAACTTCAAGCGACATAAATTTAATGTATGGACACTTTATGTCACACTTTCCTACTCCTCCACAAACTGAATACGACTTCCTATCTCCGATTCTCCGTTGTATGCACGAAAGTGCAGAGCATCTGGCGGGTACCGAAACCAAAACGTTAAGGCTTGCTCCATCATCCATGGCCATGCTCGCTTGCACGCCCGCAGACTTTACAGGTAAAGGGGGACCCTTGACGTGGTGAAATGATCCTCGTTTCTCCCACTCGCGACACGTCTACGAGTGGCCTACGAGTCCCGCAACCTGCATTCCGAATCAGGAAGTTGACCACAATCAGAAATCTTGATGTCGATTGTGAGGCCCACCTTCGTCTCCGGCTGTTTCCTCGCATTCACAGGAGTCTCACTCAGAGCGGCCAGGATGTCGATACCCGCGACGACCACGCCTATCACGGGAAGACGTCCGTCAAAGTGGTGGTCTGCCTCAAGGAAGATGGAGAACCTTGACCCGAAGCGAAGATGTGTGCGTTTGTGAGGGTTGTCGTCTTCCGGGTCGCCCGGCGGCTTGTCGCCGGGCCAGCCCATCGAGACTATCCCCGGGCGATCATGAGTGGGGGCGCCGTCAGAAGTGCATGACAAGTCTTCATACTCGCCGCCGTATATCGACGCGCCTCCTTTGCCGTCTCCTTTCGTGATGTCCCCACCAAAAAGAGCCAGCCCCTTCAGAACACGCAGGAACTTGCTGCCGCGATAGCACAGGCGCTTTCGAGATGACTTGGAGACGCCGCGTTCACCAGTGCAGAGGGCACGGAAGTTCTCCGCGCTCTTTGGCGTTCGGTCGGGCCACAGCTCGATGACCACGCGACCGAACGGCGCCGCGTCAACCTCAATGTCGAAGAATACACGAGGCAACCGCGTCCCACTCCACACAACGTCCGCCTCGTGCTTCGAGAGAGCCCCCGGCCTCGCAAACATGTTCGAGAACAGGCTTCTCTCCTCAATCGAGCGGGATGGACGTCCTTGAGCCGCGCCGTGTACGAGCACGTTGTCTGGCTTGAGCAGCAGCCTCTCACCGGTGTCCAGCTTGACCCCCACTCGCCCTTTCTCCTCATCCCAAGAGATTGAGACGCCAGCCCGACCGTTGAGCTCCGGCCGTCCGCTCAGGCCAGTGACCGCGAGACGCACACCTACCGGTACCATAGTCACTACCCGTGCCGTGAGCGCCGTCTCCTGTCGCCCAGGCCTCGATCGTCGCGCGT
>282
AGGTTCCTACAACTATTCAGTCGGTTCCTACGGCTTACCATGAATGAAGCAAGCTATCAGGATAAGCCTCTCCATTCAAGTTTTATGCTGTTCACCTCAAGCTACACATGCATAGTGTCTCAGCCCCACAGGAACCTCTTTTACGGACCCCGAGAAGTGTTTGTTAAAGCATCGTTCAGAATGTAATTTCTTCCGCCTTGAAGTCGCCGATGGAGGGTAGTTCGAAAGCGGCACCGCGCCTATAGTTCGAAAGCGGCACCGCGCCTACAGCGCGCCACCGCCCGTAGAATCTGGGAACCTGGGGAACCCAGCTCTGAGTCGCACGCAGCCGTCGCATACAAGACTGCAACTTCATGGGAGAAGTCGATCATGAGGCATGATTGACCATCATCGTGTTGCCGACCCCTGCTCGAGCGCCATGTCTGGGCGACTAGGAGCAATGACAGATCGCATTGAAGTCGAGAGTTTCGATGCAGTCTGCAGTCGCTTGCGATGATACCTGTAGTGCACAGGCCGCGCACTGTACGTGGGTCCAGCCGGCTTGCACATGTCGTCATAACTGGGAAGCTCCTCGTAGTCCATGTCGTGATAGAGCGTCGCTGCCGCGC
>16_1
CCAAGACAAGGCTCCTCGTGGAGATGGACCAACAACACCTGAGGGCAGTGCAACTTGCCTCCGTCTCACTGGTGGCGCTGGCCGCCCTGGCGGTCAAGATACGGCGCAACAGGCCGACTGAATGGGAGCGCACTCTCGAGAAGGTCTCCCAGGGGGTCGTCGTCGTCCGAGTGAGCTGTGCGATGGCGTTCGATATGAACGACGCCGGTTTTTCGGTGGCCACGGGCTTCATCGTCGATCGCGTCCTTGGGATCATCATGACGAATAGGCACGTGGTGACCACTGGGCCTGTGACTGCCGACGCGGTGCTCCTCAACAAAGAGGAAGTCGAGCTGACGCCGCTGTACGCGGATCCAGTGCACGACTTCGGATTCTTTCGCTACAACCCAGCGCACGTGAAGTACATGCAGGTGCACCAGATCCCACTTACGCCTCAGAAAGCGCGCGTTGGCCTCGACGTGCGCGTCGTCGGAAATGATGCGGGGGAGAAAGTCTCCATTCTCTCTGGCACTTTGGCGCGCCTCGACCGCTCAGCGCCCGACTATGGGTCGCACGTCTACAACGATTTCAACACTTTCTACATGTCGTGCGCGTCGAACACCTCGGGGGGCTCATCTGGCTCTCCCGTTGTCGACTACCAGGGAAACGCCATCGCGCTCAACGCCGGAACGTCAACCAAATCAGCTTCTTCGTACTACCTTCCACTCGAGCGGCCGCTGCGTGCGCTGAGACTGCTTCAGGCCGCCTTAACTTCTGGCAGCGACGTGTGCGCTTCACATGCGATTCCTCGGGGCTCGATTGGATGCGTGTTTGTTCACAAGGCCTTTGGCGAGATTCGCCGGCTAGGCCTGCGTGTCGAAACAGAGGCGCTCGTGCGCGCCGCGGTGCCTCAAGAAACAGGGATGCTCGTGGTGGAGCAGCTGGTGCCTGGAGGCACGGCATGCAATGTGTTACAACCGGGCGATGTCCTGCTGCGCGTTGAAGGGAAGCGCCATCCGACACGCATGGACTGGTGCACGACCTTCCT
>16_2
TCGACGATAGCGTCGGCGAAGAGATCACAATCCACATCGAGCGTGGTTTCCAGGAGCTGTCCTTCATTCTGCGCGTGACGGACTTGCACGAGCTCTCCCCGACGTCTTTGCTCGAGGTGGGCGGATGCTCTCTGCACGCTCTCTCCTTCCAGCAGGCCAGGAACTGGAACCTAATGCCTGGCTCCGTACATGCTTCCTACTCGGGATACATGCTGTCTAACGTCGGCGTCCCCAGTCGAGCGATTATCAAGGAGCTCAACGCCGTCCGCACACCCACTCTCGAGGACTTCCTCGCGACACTGCTCACTCTGCACGACGGCGCGCGAGTGCCGTTGCGCTATGTGGTGCCTTTGTATTCACAATACCAGGAACGTCTTGCCGTCATCACCATCGACCGCACATGGTTTGCTTGCGTGCGCTACGACTTGGATGCCAAGTCTGGACGGTGGGTTGCTTGG
>16_3
CCGCCGCCGCCTCCTCCCCTCGAGCCGCAGCATGTGAAGATGCTCTTGGGGGGACCACCCGAAGTGCAGGCGATCACGCCAATGCTCGTCCGCGTCCTGTTCGACATTCCTTATCAAGTCGACGGCGTGGCCGACCGCAAGTTTGTTGGAACTGGGCTGGTGGTGAGCGCTGAGCGTGGATTAGTACTTGTCGACCGCAACACGGTCCCCGTCGCCCTGGGGGATGCCAGAGTCGAGTTTGCGTCAACGGTGGAAGTCCCTGCGACGACGCTCTTCTTGCATCCGACGCACAACTTCGGATTGGTGCAGTACGATCCTCGCCATGTGCACGACAATTGCATCGGCAGCGCAGTGCTCTCAGATGTGCCTCTAGAGGTGGGGGACGAATGCATGTTCGTTGGGCTGTCCAAGACAGAAGCTGCCCGCCCAGTATTCCAGCAGTGCGTGGTGCGCGAACTGTGCGTGATGCATGTTCGCACCGCATCTGTTCCACGCTTCCGCCCCATCAACGAGGAGATCGTTCGGTTCGATCTGGGGTTGTCGCTCGACGACACCATCGGCGGAGTCTTCGTTGACAGCAAAGGCGCGGTCAAGGCTGTGTGGTTCAACTATTGCAATTGCTCTTCGGATGAGGAGCTGTACGAACAATTCGAAGGACTCCCGATCCAGGCGGTTATCCCCTCAATAGAGCAACATCTACGTTGCTCAAACCTCGTATCTCTGCTCCCCACTGAAAATGCCGACAGCACAGGGCAGCATGAAGTCTCGGTGCCAGATAGTCTGCAGCTCTACTTCCTGGATGCGGAGCTGAAGCTTGTGTCCCTTTCAAAAGCGTGTGGAACTTCAGAAGGCTCTGGCCTTGGACTCAGCAGGGAATGGGCGGCCAAGCTGAGCGAATGCGGTGGGGGGAAACGGCAGGTCCTCATCGTGCGGCGGCTGATGCCCGGCCTGACCGCTCTAAAAGAAGGGGACTTGATTCTTGCCATTGAAGGTCGTGCTGTGAACACTTTCACGGAGGTCGAGGCTGCCATCAAACGAGATCACGCGGAGATTACGATCCTCCGTGATCGCAAGGAGCAGACGGTCACAGCTCAGTGCTCAAGGGTTGTGTCGGATGCCACCAATCACATTGTAATGTGGTGCGGGCTCGTGCTCCAGCATGCCTACCGGGCTGTCCTTGAGCGTGGCTTCGAACCCGTGGGAGGTGGCGTCTACATATCGTACTACCTGTTCGGCTCTCCGGCTCATAAATACAAGCTACTCCCCAAGAGCTGGATCATCGAAATCAACGGCTCTCCCATCGCCGACCTATTGAGCTTCCTGCGTACGATTGAGCAGCTGACGCACAACTCGAATGTGCGAGTGAAGACTTGTGATCTTCATGGAAAGGAATCAGCATACACCCTAAAGACTGACCACAACTATTGGCGCTCTTATCAAGTTTTTCTTCGTGGCAAGACATGGGTCTTGCACTCGATTGCTGAGCCTACTGAGCCCGTCTCGTCATCCGAGGGTAAATGAGACATCATGCGAAGCACACCAATCGCGTATGGCCGCCGTGCGACTCGAAGGATGTGACAAACAGGGACTGACGGATGTCAAGGTGCCAGATAGATATTTCAGCGGCGTGCCTGAGGAACTACGGACACGCTACAGCAGTCCTGGACGGGCTGACTTCTCAATATAGGTTCGGCGCATCCATGTATGCATGTATTCATGCGATCACATCAATAATATTGAGTGAAAGCGTACCCAGTGGAAAGATATGGAATATATTGCTAGGTTACGGAACTCGGAAGACTGGTGAGTCAGACTAAATCAAAGGATCGTGCTCCGTCATACCTAGGTGCCTGCTCCATTCCTGGAATGATGAACAATGTGGTTTCACTGTGCGTGCGGCGCGGGCACAGATCACAGACAGTTAATTCAGTTTCTACTGTACATATTGGACCTCGATAAATAAACGGGTGCGAGGATGGTACACATGGTAGTCATGTGGCTGTGGTCAATGATGCCAGAGAAGAGTGTGAAAAGCATCGTCATGGAATAAGAAGGCTGAAACATGCGTTTGTATGC
>287
GGAGCGGCGATGCCATGGAGCTGGGCGTGATGGCCTTCTTAGTCCCCGTGATGAAGCAGCACTGGGACATGTCACAAGCACAAGCCGATATGCTCGCGTCGATTGTGTTTGTGGGAATGCTTGTCGGCGCTCCTCTCTGGGGGATGCTCAGTGATAGCCTCGGCAGGCGTACGACGTGGCTCGTCACGACGGCGGTGACAGCTGTGGGTGGCCTGGCCTCGGCAGCAGTCCCTGACAGGAGCGTTTCGGCTTTCATCGCCTCACGCGCGCTGGTGGGCGTTGGCGTCTCCGGCACCAACCTTGGCTTCACCCTAGCCAGCGAGTTCCTTCCCACCAGGACGCGTGGGCGTGCGCTCGTGCTGTTCGAGGTCTTCTTCTCGCTCGGGTCGATCTTTGAAGTCCTCGTCGCTGCGACGGTGCTTCCTTCATGCGGGTGGCGCCTCATGCTTGTCTTGACCACTCTCCCACTCCTGGGCGCCCTCCTTCTGTCTCCCTGGGTGCCGGAGTCTCCGCGGCTGGACTGTGTACGCAACAACCCTGGGCGAGCGGTGAGCACGCTCCAACGGCTGGCGGCGAGG
>278
CTCGCCAACCTCGTGCCCCTCTTACCAGTTGCAAGCGCTCACTGGCTGTCTGCTGCAGCTCACAGCTGAGCGAGCGGTGACTCATTTAACCAGGAGCGAGCGTGGACTGACGCCACTTCCATCAGATCTTCCCTTCGATATGCGGCAACATCCAATGTTTGAAGCACAAGTTGCGCAGCGCACGTTCAAGCGTCTTTCTGATGATGTCGCATTCTTCGCTGCTGAGCAGAATCACGCAACGGTGCCTCGTCTAACGTGGCTTGCAGAGGATGTTATTTCATCATTGGTGCGGCCTGCCTTGCGTACGGACGGTGAGCCACCTACATCGAGCCTGGCCACAACGGCAATGCGACGTGTGCAACAGCTACGGCGATCGCTACTCAGCATTCTTCGGGCGGATATGGGATTTATTAGCAGGGGCTCGCCAGAAATTGTCAAGTTTGCCAAC
>286
TCCTCGCTGCTGGCGGTCGTATTCGCTTCTGCGATGGGCGTTCCGCTTCTGCTACTCCTCGCGATCCTCTTCCAGTTGCTGTCGTCGTACACGTTCGCCTTGAGCGTCTTTGGAATGGCTGTGGCGCTCGTGGGCTTTTTGATTATGTCGTTTGCTCGTTTGAACCACTTCACATGGCGAGGCGCAGACTGCTCTCTCAGCAATCCTCATTCTGTGACGTTAGTGGGCGTTCTGTTTCATTGTGTCGGCGTGGCTGGCGTACTGGTCAGTATCGTGCTCGAAGGGTGTGTAGGGCAGTTGAATCAGGAGGTGGACTTAACCCCACTTTATGTTGTCAAGCTCCTTACCGCGGCGATGCTAAATGTGTGCGTCACCGAGATCATTGCAGTGGCAACCGCCACGAGAGTGAGCGCCTACTTCTTTCGCCGACTCAAAAATGTCGTGTTCATTGATGGCAGTGCCACGGAGTTGGGGAACGAAAATGCTGACGCGGAAGTAGCGATACATAGCCATGGCTCCGTGCGCGCGCTACTCGTAGCTCGACCGTCGCTCCAGCCAGCCGTTTCGCATCTGTGGAAGCTTTCGACGATGGTGTTTGGGCCAGCTGAACATCAGGTCGTGCCTGTTGAAGTCTTTACACAGCACCAACCCTTCAATTCGTGCAAAGTATGACACGTCGAAATGTGATGTTG
>265
CGCTGCCCTTCCGTCTGCCGGTTCCGCTTATCCATTCCTTCCCATCCTCCCTCCCTCCTTCACCACCTCCGATCATCTCCCCCACCGCTCCTACTCCGCTTCCCTCGGCCAACTCGTCACATCCTCGTCCATCTCGCATGGCGGAGCCTGCCCCATCCCCGGAGCCAGTCGATGCTGAGTCACGCCAAGAGGCGGAGGTGAGCTTCGAGCAGCTCGGCCTCAACGAGTCGCTCTGCAAGGCGTGCGCGAACATGGGGTTCAAGCACCCCTCCGCCATCCAGCGCGAGGCACTGCCGTGGGGGCTGCATGGGCGCGACATCATCGGCCTGGCGGAGACCGGCTCCGGCAAGACCGCCGCCTTCGCCCTGCCCATCCTTCACAAGCTCATGGAGAAGCCGCAGCCGCTGTTCGCGCTCGTCGTCTCGCCGACGCGCGAGCTCGCCTTCCAGATCGGCGAGCAGTTCGAGGCGCTCGGCTCGCTCATCGGCGTGAAGTGCGCGGTGGCAGTCGGAGGGGTGGACATGGTGCAGCAGGCGATCATGCTCGCCAAGAAGCCGCACGTCGTCGTCGGCACGCCCGGCCGGCTGGTCGACCACCTGCAGAACACCAAGGGGTTCTCGGTCCGCGGGCTCAAGTTCCTCGTGCTCGACGAGGCCGACAAGCTCCTCAACATGGACTTCGAGAAGGAGCTGGACATCATCCTGCAGGCCTCGCCCAAGGAGCGGAACACATACCTCTTCTCCGCCACGATGACTTCCAAGGTGAAGAAGCTGAAGCGCGCGTGCCTGAGCAACCCGGTGAAGGTGGAGGTCTCCTCCAAGTACGCGACGGTCAAGCAGCTCATCCAGCAGTACATGTTCGTGCCGGCGAAGCACAAGGACTGCTACCTCACGTACGTGTGCAATGAGCTCGCCGGCCACTCCGCCATCATCTTCGCCGCGACGTGCGCGACCGTGCAGCGGATCGCGCTCATGCTCCGCTCGCTCGGCTTCCCCGCCATCCCGCTCCACGGCCAGCTCTCGCAGGCCAAGCGCCTCGCCTCGCTCAACAAGTTCAAGGCGGGCGAGCGGTCGATTCTCATCGCGACGGACGTGGCGAGCAGAGGGCTCGATATCCCCTCGGTCGACCTGGTGATCAACTACGAGCTCCCCGCCAACTCGAAGGACTACATCCACCGCGTGGGGCGCACCGCGCGCGCGGGGCGTGCGGGGCGTGCGGTGACGATCGTGAGTCAGTACGACGTGGAGCTCTACCAGCGGATCGAGCATATGCTCGGCCAGAAGCTCGACGAGTTCCCCGCGCCGCAGGATGAGGTGCTGCTGCTGATGCAGCGGGTGGGCGAGGCGCAGCGGCTGGCGGCGATGGACATGCGGGAGAAGGAGTCGAAGAAGAGGGTGGGCGGGAAGCGAATGCGAGACGGCGGAGAGGAGGACGGCACCGACCCGGACTTGCAGCGGATGATCGTGCAGGCGAGCAAGAAGAAAGGCGCGCGAGGGCGCAAGTAGGTCCCGAGGCGTGCGGTGCTCGGTGGGAGGCTGCGGTACATAGCAACTGTGCGGGCATGCACTACATTGAGGCCTTGGAAGTCAACTCGAGCGACAGCAACATAGGTTCCTACTCGACGGCGTCACGACGCAGTCACGCACACCATTGCTAGGGTCGCTTCATTCATTCATCATCCACATTGCCTTAGGTTTTGCCGCGTACGTGCTCGGGCATCCGTTAGGAGCCTAGTATCGATCACTTCTGGAAAGGCGACGCTCACTCCTTCACCAGTCCTTCACATAACTCCATATGAATTAGGTTTCTAGGTAGGATTG
>227_1
AGGCGGCCGACGTGCTGGTCAGCGGCGTGGGCCTCTCGCTCACGCACGACGGCGCGAAGATCCTGTTCTCCGGCATCGACATCCAACTGGCGCGCGGGAGCAAAAGCGCACTGGTCGGCGCCAACGGCGTCGGCAAGTCGTCGCTGCTGC
>227_2
GCTGCGGGTCCTCGCGGGACTCGACTCCCCCGACGACGGCAGGGTGGAGCTCGCCCCCGGGACGCGGCTGCACTACGTCGAGCAGGAGCCTTCCCTCCCGCCGGACACGAGCGCAGCCAACTTCATCTTCAGCTCTCCGGCGCCGGGGGTCGCCGCGCTCCGGCAGTACCAGGAGGCGCAGGCGGCGGTCGAGGCCGCGCCCGACGACGAGGCCGCCGCCGAGCAGCTCGCACGCGCGATCGCGGCGATGGACGCGGAGGATGCGTGGGGCCTCGAGTTTGAGATGCGCAGGCTGTGCTCCAAGCTGAGGGTGGAGCACCTGCTCCAACGCGACGCCGCAGGGCTGTCCGGCGGCGAGAGGAAGCG
>285_1
CTAGGTTCCTACCTACTATCACGAGCGCGGTGGAACAGCAGTGATCACAGCCGGAAGCGGTCTCCTGGGCCCTCTGCGAAGATGCGCTGGCCGTGGGTGAGTTTGCGCGAGCTTCCCACCCAATGCAGCTACCCGGTACATGCTGTAGCTCTCCTTGAGTTTAAGCGGGTCCACTGGTTGCGAGGCCTCGTCACATTGAATTGGATCGGTGATCAC
>285_2
CTGCGGGTTGAGCTTCACGGCTCTCTAACTCTTGTATTTTGAAGTCCATTAGATCACCCACCATATCAGTTTGTTCGTCGACTTCATCCTCCTCGTCACTATCACTGCTTTCTTCCGCGTCATCATCGTCGCCGTTATCATTGCTCTCTTTATCTTCGTCTTCACTACAATCGTCATCCTCAGTGTCGTCATCATCATCTCCCTCGCCCTCATCAGAAACATCAGAAGGACTGGTGTTAGTGTCAACATCGTCACTTTCACTCTCTTGCCCATCTTCATCACTGCATGCTCCTTCCCTGCTGCCCATGGGTTGAACATTTTCATGCATGTTTTTGTCCAAGGGTTTGTCTTCGGCCTTAGCATCAACATGGGCCAGAGCTTTGTCGGCGTCGGAGGAGAGCACATTCATGCCGAGGCGTTCACAGATCGGCATGCCCATCTCCAGCACACCTAAGGGTTCGCCCTCTGCTGCATCCATCCCCAGCCCTCGTGAGGCTTCGCCCACTGCTGCATCCATCTCCAGCCCGCGTGAAGCTTCAACCTCTGCTGCACCCATTTCCAGCTCTCGTGAGGCTTCCCCTTGTGCTACACCGATTAAGCGTTCACCCTCTGCTGCACCCATCTCCAGCACTTGTGAATCTTCACCCTCCGCATCGACAGCAGCAGCTCCCGTCGACTTCTTCTCCATGCCACCCTCGG
>284
CGACTTGACGAGCCCCAGGTAAGCGAAGCCGAAGCGGCAGAGGCCCTTGCCGAAGTGGAAGCAAGCGCACCGCCGCTCGGTGCAGTGGCGCTCGCACGTCTCCACGCTCACTTTCTTCACCTGGTGATCGGCCGCCTTGCACGCGAGGTTGTGGTGCCGCTCGTACGAAATACGCTTCGCAGGCGGCGGCGGCGCGGCGCGCTTGCCGCAGGCGCAGCAGTGGTCCTCGGGGAAGCCGAAGGCCTCGCCGCCCACCCACGAGTGGCCCGGCTTGAAGTCCCCTCCCTCGCAGTAGAAGGCGGCGTAGTCCGCGCACGACTTGCCCCGCGGGTTGTGCCAGTCGGGAGTGTCGACGCAC
>127
CTGCATCATGGGTCCAACCAAGAAAATCTACCCTCATAAGAATGATGCTTGCTGGCATATAAATCCTTCCAACAGAAGCCTAAGTTTCCTAATAGATGACACACACTGGGTCAAACAGGTAAAGGTATGATCACGATGGCGTTGAGACGAGACGGTCACGGACAACCGATACACCATGAGTGCGGCATCTCCGGGAGATCGACACCATGGCAAGGGAAAGGTGTTGAGACGTCTCAGACAGGAGCTTCGAACCCTCCTGCCAACCCCCCAGGCTGGCAGGCCGATTGATTGAGCATTCCTGAATGTTTGCCGTGTTGGCAAACGGATCAAACTCCGATCGCGGCTGGTAGAAGTTGCACCATTTACTCGATGTCAGCAATGGTCACCTCAACCTCAACACCGGGCTCGATGCTGATGCTGGTGATCTGCTTCACAATCTCAGATGGTGAGTGAAGATCGATGAGCCGCTTGTGGATGCGCATCTCATATCGGTCCCATGTGTTGGTGCCCTCGCCGCACGGCGACTTACGCGTCGTGATACGGAGCGTCTTGGTTGGCAGGCGCACGGGCCCCTTGACCTTCAAGCGCTTGTCCTTCGCCCCCTTGATGAGGTCAGAGCACACTTTCTCCAGGTTTTTGACATTGCGGCTGGTAAGGGTGATACGAATGCGGTGAACTTTGACAGAAGCATCCTCCTCGAACTGCTTCGACTTCATCGCCGCCATGTCCGCCGGCATCGGGTCTGCGGCAGCCATGATGAGAGAGCGGTGAAAGCAGTTCGAGGAGGATGCTTCTGTCAAA
>293
GTACGGCCACTCAGGCTTGCTGCACCTAAGGTGATTCAACTGGATGCCCTTGGCATCTAACTCAAACGGAAGCATGACGTGTCCTCCCGCACTGGCCATGCAATGAGGGCATCGCTGCTACTTCGATGCGACCATGCAAGTTGGACTAAGAAGTGATTGGGGGCCACCTCAACCATCCTCTTCAACT
>300
TGCCCCACCGGCGCGCCGGAGGCCGCCCCCCCGCCTGCTGCGCCAACACGGGTGGCGAGGACCTCGACGCCGCCTCCTTCTTTCGCTACTCTCTCGACATCGCAGCGGACAGCCCCGAGGCGACAGAGCTCCAGCTCCGCTCCGCGCTGCGCGAGGCCGTAGCGCAGTGC
>299
GGCGCCGCCTCCACGAGAGTGCCGCGTTAGGTCGTCTGCGCATCATGGCGCAGCGCCACGGCTCTCGCCAGGACTTCCGCCTCACCCGCCCCGCCGCCGCCGCCACTCGCGGCGAATCCCCGCTGTGCCGCCTCAGTGAGGCGGCGGAGGTGGTGGCGCTGGTCGTCCCGTTCCGCGAACAGAAGGAGCAGAGCCGTACGGCGCAGCTGCGCGCCTTCGAGCGGCACATGGCCGCCTTCCTGCGCGGCGCGCGCTTCCTGATCGTCGTCGTCACGCAGTCAGACGACGGGCGCAAGTTCAACCGCGGCCAGCTGCTCAACATCGGGTTCGTC
>303
GTGGAACTTCGCCTCCAAACGGCAGCAACTCGAGCTCTTCGCCCGGAGATCGGCCCACTCGGTCCACGAGATCGCCCTCCCTCCGTCAGCCGAGCTCGCGGCGCGCCTGTGGACGTGGATCGACGCTGTCCGTGCCGCAGGCGAGCCCGCGGTGCTCTCGCTGCCCGCCCTCGACGAGCGAGAGCTCGCATCGCTCGCGCAGC
>213
GCCTGCCCCAGCACCTTCCTACCCCCCGCCTCCCACGGCGCCCAGTCCCACACGTCCAGCGCGCACGATCCGGTCCTCCTCGACCAATCACAGTGCGACGAGCCCCCGCATCCCCCGCCGCCCTCCTCGCCTTCCCCAGGCAGTGATCTGCCCCTCCCCCACTACGATGAGGAGGCGCTGCCGCTCCGCCATCCCGCCAGCCCCTCCCATTCCGAGGAGAGGAAGCGCAAGAACGACGCCAGCTGCCTCGCCGTGGAGGAGCACCGCTTCGTGTGGGACGACGATCTGGAGGTGCTGCTGGAGCACTCGGCGCACGGCGGCGGCAGCGGATACTCCCGCGAGCAGCTCGCGGCCATCGCGGCGCACAACTACCGGCTGGTGAGGAGCGGCTACTGCACCGACGCCTCGAGCGGCACGGCGTACTCTCTGGGCACGGAGGGGATGCCCAACCGCACGCACGAGGTCTCCACGACGGCTCAAGGCAGGCCGCTGCAGCCGCCCCACCACACCACGCGCATTGCCGTCGCTCGCGTGGACACCGCCAGCGCGCTGCGCGCGCTGAGCCACGCCGGCCGCCCCGCCGCGGCGCTCAACTTCGCGAACGCGCACCACGTGGGCGGCGGCTACCTCCGCGGCGCGAGGGCTCAGGAAGAGGACCTCTGCCGGCTGATGCCACCTCTCTTCAGCCAGCTCAAGCAGCTTCGCTACCCTCTCCATGCGAACACTTGCCACTACACGCACACGTGGCTCGCGCGCGCCGCGGATACCTACGAGGTGCTCGGTCCGCCCGTGCGCGTCGCGGTGCTGTCGAGCGCAATGCCAAACATGGGGGGGCACACAGACACGCGCAAGTACGACCACGCCGGCAGCGAGGCGTGGCGGCAGACGGTCAGGCTTCGCATTCGCGCCGTGCTGCACGCGGCCGCAGAAGAGAAGCACGAGACGCTTCTCCTCGGCGCGTTTGGCTGCGGTGCTTTCCGCAACCCGCCGGATGAGGTTGCTCGCGCGTTCGCGCACGTTCTCGCGTCACATGAGTTCCGAGGGAAGTTCAGCACCATCGCCTTCGCCATCATGGACCCTAAGCAGTCCGATCAAGGCAATTTTGCTGCGTTTCGATCCGTTTTCCATCAGCTGTGCTCAGACCTGTAATTTTTTTCGCACTTCAAATGATTGGAGCAGGAAGAACACCTGCAATGCGCACTGACGACCCTAATAAACTCTAGGAATTTTGAGCGTGCTGTATCGGAACTGAAGGTGAGGGCTACCATGGAATGACACCGGCATATTTAATGTGGCTTAAATTGATGTCGAGAGTGACCATTTTATTTTCGAGTGTTATTTATATGTCAAAAAG
>296_1
CTCGAGACGACTGACGGTGCGGGGGAGGTTCTCGTGGCCGCCCGTGGCGACCACGAGGGCGAGTACTTCGATGAGTTCGACGAGAAGGAGTTCCAACTTGCCGATGAAGCGCGGCAGGAGCTGGAGCTGGAGATGTGCTGCGCCACCGATGCGGACGTTGTCTCCACTCCATCGGCT
>296_2
CCTCATTGCAGCTGACCGACTCGACGCTGCAGATCGATGTGGATGCGCTGGGGCTCGCGCACGTTAGGGTGCTTCCTCACATCTCTGCTCGCGACGATCACAACCGCGCCTCGGCATACAGCGAGCGAAGCGAGGGGCCGTTGGACGAATGCGATGGCTCAGAGAACACATCGATTCAGAGCAATCACGGCGACGACGAGCTATCGCACCCCGATGGTATTGACGACGACTGCATGCTCCAACTCGACGTCAGAGCAGA
>261
GTCTCGTACCACGACATTCCGATGATGCCCGTCAATACTTCGGTCACCATCCAGGCTACGCCAGCCGAGGCCAACTGCTACGAGCGCGTCCGCGATGCGGTGCTCCGCTTCTTCGTCGCACGGAATGAGCTGTTCGTCCGCATCGCCATCATCTTGCTCATCATCTTCGTTGTCGACATCCTGATCCTTATCGTCTTCTTTTGGGGTGCTGCCTTTGGCGTGGGCATCATGAGTCCAAATGAGCTTTGCAACGTCAATGCATCGGACCCGAGCGTCACCTTTGAGGGCGATAACCAATATCCTCCCATGCGATGCGTTGAGTACTCTCCGGAGACGGGCGAGTGCTTGCGGTCGAGCTATGTTGCCACCTACTGTAACCTCAACCAGTACATGTTCAATCTCACTGTGAAGGTCATTATCATTCTTCTGACGTACATCAACATTTTACCTATTCCTTGGCGGCTGGCCATTGGCATTGACGCATGGGGCGACTCACTCAGGCGCGAAGAAGGACCAAACGGGGTCGATTTCTACGGCCGACCATCTGAATCACTTTGGTTTCACATTTCTCGAGGTCGGCGAGCTTTGATCGCTCTCCTTCTCAATCTTTCATACATGTTGCACATCACCTCTCTGGTCTTCGCCATTATTTTCTGGGACTACCTGGAAACTCAGACATGGCCAGGAGCCTTTGCCATCGGTTTCCCTGGCTTAGGCTCGATTCTAACCTTGGTCATCGCGGGAGTTCTGCAGGGAAACGCGGAAGCAAAGCTCATTCGCGAGCAACCTGAACGTTTTCCAAGTCCTGTGACAAAGTATATCAAGGAGGCTTTCCTCGATTGGAAAGCCGGCCGCTCGGGGAAAGGACTGCTTGCTACCATTCGAGAGCGGATCAATGACCACTCAAAAGAGAGTGAACAAAAGGGGGCAGGCAAGTTACTCATTTTGACGAACATTTCATTGCGATCTTTGCATCCTGACATGCCACGCGGTGAGTACGCAAGACAGCAGCTCTCTAAGCCGACGAAGCAAGTGCATCCAGAGCACTCTGGGACGCGTGCTCCAGAGGCGCCAGTTCAATTCCCCAACAAAGTGAGCTCGGCAACTTCAGCTCCCACCAAACC
>274
CTCGGTTCCTAGATCAATAGATATACTCTGGATGTGCTCTCCACTAACCCGATCTCCAGGTCACACGCACTATTTGTATACCTCTAGACACTAGAGACTATGAGACCGGATTGTGTGTCGTCATGTGCGTTCAACTTAAGGTTGACCCGGTCATAGACCATTTCAGGCACATTTCCAATTGAAGTATCTCATGCTCCCTCTGTCGCGTCAACAAGAGGTACGCGCAGTCATTTAGAGTCACCTTGACAGCATAGCTTTGGCTTGCCTGGGTGCGACACCCCTCCACTTTTGACATCGCCTCTACAGAAACACGCAAGCCATTTGTTCCCACCCACTGCTGCATCACTGGTAAAAGTCTGGAACAGGGGTACCTCATGCATACTGCAGAAAAGATTTGTGCAGCGTGACCGCTCGTAGTCCGGGCGCCATCGATAATCCGACAACCAGGATCTGACACTTCACCAGAGGAAGCAAAGCACATACCCAGTACGCCCAGGTCCGAAGTGTGTTGCTGAAAGTGATCAGCTGTCTGGAATAGGAGTGAGGGCAGGATCCATGAGAACAATGATGACACTCATGTTGTCACGGCTGCCGAGCTGCAGACAATGGTCGATCAGAGCTTCGCAAACAGCACCAAGATCCCATGGCCGTTTCTCCCGCGGCGGCTTTGGTTCCGCGCCTTCCTCTTCGTTCATGGCGACATCCTCCTCTGGCGGGTCGCTCGGGCGCCCGTTGCGTAGCAGGTCAAGCACCTTGTCGACGACTTCCTGGGAGCTCATAACGTCCCAAATACCATCGCAGGCCAGTATGATGAATTGGTCCTTGTCTTTGTCCCTTTCTTCAATAATAACTTCTGGGAACGCTGTGACAGCCTGCTCCTTAAAGCTAACATTCGGACTCCGCTTATAGGCGAAATCTCCAAGAGCGCGAGAGACAGCAAGATCTCCGTTGACACGGTTGAACTTCACTTGCCCGCCCGCCTTCTCTATTCTCTCCTTCTCAACCGGCAAGAAAGGCTTATGGTCGTTGGACAACGTAACGGCCTGTCCTCCCCGAGCGAGGACTGCACGAGAATCGCCGGTGTTCGCACAAACAATGTGCCTGGGGCCAACGAGCGTCATCACCGAGGTGGAACCACTTTGGTCTTGCCCATTCTCGACCTCAGGAAGCTGGCGCAAGACATCGTCAATTTGCAGCAACGAAACTTCGAAAGCTTCCTTCGCTTTGACCACGAATGCCTCATCAGGCATTCCAGGTTGCAACAACTCAGTCTTCAAGAGAAACGAGGGCAGATGTTTAGCGGCGTAATGGGCGACCATGTCACCACCATGACCGTCATAAACCCCGAAGAGTGATAGCTCCGGTATCTCTGGCAAGTTCAGAAGCTGCACATGGTCGTCCTCCATCTGAGCCCTCCAGCCTTGCATAGCAGAAAGTCCATATTTCAGGCCTTTCGAGGGTTCCTCCCCAACCTCCGTCTCCTTCTCAACGATGGGCGTGTCGAGGAAGT
>310
GGTCGGCGCGCGCGAGGGGTTAAGACTCACAAGTCTCGTCAACATCACGATCGGGAGGGAGTACGTTATGGGAACCAAGAGAGCGCAAAGTCTCAGCCACGACAGCGTACCCGCGCGACTTGCGGGCGAGCGAATTCTTTTGCAGACGCAGTTGAAAGTTTGACAGATGCTTTTTTAGCGCAGCTTCATTTGCAGAGAAAGCACCAGAGA
>223_1
CCTCGGTAGCCATGGCTGCCCTCCCGCCAGGGCTCCTCCACCGCCTTCCTCTCGTCTGCATGCTAGCTCTCTACGCCCCCTCAACGGACGCGTATGCGTGTGCCTTCCCTCGCCGCGCGCCCCTCCCCTCCCGCCATCCGCCTCTCGCTCTGCTGCAAGCAGACGTGATACTCTTCGACCTTCAGCTCTCCGCGGAGGCGGCAGTATCGCAGCAGCTCTCGCATCTCACCCCCGCGTCGGTGCTCGTGCTCTACGCCGCCGGGCTGCTCACCTCGCTCTCGCCGTGCAGCCTTTCGATGCTCCCTCTCACGATGAGTTGCATCGGAAGCGGCAGCTTCGAGAGAGGCGGCGAGCAGCCCTCCTCCTCCGGCGGCGTGGCTCTCGCCTTCTCCACGGGACTAGCCTGCGCGTTCTCGGCGCTGGGTGTCGCCGCGTCGTCTGCAGGGGCGATGCTCGGCAGCAACAGTGGTTCGGAGGCAT
>223_2
GGCAGCAACAGCGGTTCGGAGGCATTCCTGCTGCTGCGGTTGTTTGTCTCGCTCCTCACCGTCGGGATGGGCCTCAGTCTCCTCCAAGTCGTCCGCTTCCCTCTGCCGTCCCTCGACCTCCGCGTGGGCGGCGCTGGCCTTCCGCCAGTCGCGCGCGCCTTCCTCTTCGGCGCCTCCTCCGCACTGGTCGCCTCGCCGTGCGCCTCGCCAGTCCTCGCGTCGATCCTCGGCTTCTTGTCCACCACGGCTGACCCTGTGCTCGGGGCGGCGCTGCTCACCGCGTTCACCTTGGGCTACACCACGCCAGTGCTACTGGCGGGGGTCGCCGCGGGGTCGGCGAGGGAGATGATGAGCCTCCGCACAAGCTTCGAGTGGGTCACTCCAACGGGCGGCGCCGTGCTAATGGCCATTGGCACTTACAACATACTTACCACGACTCTAGGACCTGTGTGACCTGTGAGGAACAGTCGATAATTATGCCACGTAGGCGCGTGGCAGCGTTGCGCACAGAAGCGGCATTCGACGCTGCAGCCAGAGTACTACGTACTACTTTCTCAGGAACCTAATCATGCACGTAGTAGTCGACGATTAGCCACAAGACAAGCAG
>220
GCCGCCGCCGCCTACGCCCCCGAGGCGACCAACACGCTCACCTACTTCTTCGGCTCCAAATGACCGGGGTGCAGGGACTTCGGCGTCGGCGACTTCTCCCGCCTCTTCGCCGACTTCGGCGCGTACACCACGTTCGACCTGATCCCCGCCGTCCGCTCGGTCACGGGGAACTGCGTCGACGAGGTCGGCTGCGACTGGGAGGCCGTCACGCTGTGCGCCTTTGCGCAAGTGCCGCCGGCGAAGGCGAAGGTGGCCTTCCTCGTGTGCATGGACGAGAGCGAGGCGGCGACGGCGGAGGCGGCGGGGAAGGAGTGCGCCGCGCGCGGAGGCATCGACTTCTCCGCCGTCGAGACGTGCCTGGGCGGCGCGCAGCGCGCCTCGCTGCTGCAGGAGGCGTCGGAGGCATTCAACGCGAAGCTGCCGGGGCGCACGACGATTCCCCACACCTTTGTGAACGAGGCGGACGTCTCGCCGTCGTACCAGGCGATCTCCAGTGCGCTGTGTAAGGACGGGTCCGCCGCGCCGGCGTGCAAGGGGTACGCGGCGGAGTGCTCTGTCTAGGCTCGCCGAGGTCAGGACGGGGGAGAGTGCTGCGCGTGCAAGGGCTGCCAGCCGGAGATGCATACATGATTGTGCTTCCAAGGGAAACCAACTCCTGGCGTCCTCGCCTCGAGCCCTGAGCACATGAGCAATTGCTTTCTCGAGCTAGCTTCCACCTGTAGGTACGTAGCATGCGCACTGGCGTACATATCGGCATACTTCGCTACTCGCGCATACCATTGCGTGGGAAATGAACGTATATCCTTGAGGAGCCTAGATTCCTAGGTTCCTAGGATTCCTAGGTTC
>309
GCGGAGCGTAGCGGAGCCTCTTACGGAACCTCTGCTTATACAGGTACGTTAACTGTGACCAAAACTCAAGTCCAGTAGTACCGGTACAAGTTTTCTACTATACCAACCCCTCGCCATGGCGCCCACTCGGTGAAGCTGCGTTCATCGACGAGATGA
>295_1
GCTCCTCCGGATCCCACTCTTCACATAGGTGCACAGCGACGCATACGCGCCCAACCAACGCCTCGAGCTGCTGCAGCTGAGATGGCATGCATGGGAAGTCGCATAACAGATGGGGGGTCGGCATGTGTGCCATCGCTCGAGCGATCAATCGTGCATGCAGCTCGGTAGGTATGAGCTGTCCTTCATGAAGCAATGACAATAAAGATTTGCCATCGGGATCTCGATTTTCTTGAGCGAGAGCTACTAGACTGTTCATGTTGATTACGCTTCCTCCGACCCTCGCAGCGAGTGATGCGCAGTAAGCGTCCTTATCAGCAGTCGAGCCCGTTACGAGCACAAGGTTCATATTCACTGCAGCAGCTGGTATGGCTCCGGCTGCCCGCAGCGCCGTCTCACCCTCGAGTACGGCGGAAGGACCGATGGCTATGTTCACCACATGCTTCACCTCTCGAAGTGGTCGCAATAGCACCTCCAGAACGGGATCTTCGACCTCCTCAGCCCGGTGCAGGTGAAGTACCAGTCCTGTGCAGTCCAACCTGCTTTCAAGCTGGTGAATGTGAGCAAGCAGTCGGGGAAAGCCGCAGAAGAAGTAAGGGGTCGCTTTCCCTTTCACGTCAGCCAGCAGCCGCATTTGCAGCTCCGCAGGGATCAACTTGCCCTGCTGCAGCAGGTCCAG
>312_1
CCAGCAGCACGCAACGTATAGAGAAAACAAGGGGGACTCGAACGTACGAAGCATGCTACGTACGTAGTACAAAGTATACTAGCGGCTGTTGCTGGGGCGGGCCGAATTGCATTGGATTAGAGGGAATCTAGTTGGTTGTGCGTTCGCATTCAATCTGGGAGAAGAATCCACATGAGGAATTCCCCACCTCGCATCCCTCCTCTAACCGGCCCATGTTCAGCCGTAGTTTGCAATGAGAGAAGTGCGCGCCATACGAACGCCTGTTCGTA
>307
CACTCCTCGCTCGCCCTCTCTCGCTCACGTGCTCTCTTTCAGCAAGGCCTCTCTAGTCCTCTATGGCGGAGCCTTGTCACGCTATCTGTATGGCGCTCCCCCCTTTCGTTCACACCTCAGCTTGTCGCTCTACCTTCCACACCGCTGCATCACGCTTCCTGCTGCGTGGCGGCTTTGTTCATGGCAGCACCTGCTCTCGCGCTGGGAGGCACGATGACATGGACGCTTGCCGATGACGCAGCGCTTCCCGCTCTCCTGCTGATGACAGGCAAACGCAAGTCAGCTGGGAAGAACAAGCGAATCCCAAAGCCAGCGAACCATGGCTCGAGGCCGTGCAACCATGTTGGCCGCAGGTCGCGGCGGCCGAAGAAGCATATGTATAATCCAAGAGCTTGAATGCACTCGCCGACTCCATGCTACCCTCTGCAGACGGTGCGGGCATTCCCAGTGTGTGAGCGCATTTGCCTCCACTGCTCCACTTGACATGGAGGAGTCATACCTCCATCAAGTAGTGGCCTTCCTATTGTATGCAGAGGTCGAGCGCCATTCTGTGCTCTGACCTTTCTTCAAATTCCAGGGTATTGTGAGGGAAAGTCGGCAGGCTGGTTGGAAGGGATGCTCAAGACCACACGTATAAAGCACAGCTATGACTTTGTGGTGATCAGCCAATTCATCACGTCGCGCGAGTGCGTTTCTCCGAAGGTGCTGCAATCAACGAGCGACCACGTATGTTATATCTGCTGCATGCACCTTTGTCTGGTGCACCTTTGTCTGGCGCCACGGGCGATATGAATGTATTGTAGGAACCTGTTGCATAGCTAGCAGGGGATCTTTCTCTGATGTGGTCCAGCTCTAAGTGAGACAGTTTGTTA
>272
AGTGCGACGACGACGTCGTGACCACCGTCACCGGCCGCATCTGGGCGCCCGGCTCGTGGCGCAGCTACGAGTGCAGCCAAATGGCCGTGTACGAAGACCAGGAGGAGCTGTCGGCAGTGCTCGCCAAGTTGTCGAAAGTGCCGCCCCTCGTCCACCACGCCGAAGTCGACCGGCTGGTGGCGCAGCTCGCGTCGGCCGCGCGCGGCGAGAGCTTCATCCTGCAGGGCGGCGACTGCGCCGAGCGCTTCGTCGACTGCCAGGGCGAGCGGCTCGACGCGCAGGTGCAGCTGCTCGTGCAGATGGGAGCCATCGTCGCCGCCGCGACGGGCAAGCCGTGCGTGCGCATCGCGCGGCTGGCCGGGCAGTACGGCAAGCCGCGCTCGAAGCCGACCGAGAACGTCCCGGGCTTCGGCGAGATCTTCTCGTTCAAGGGAGACAACATCAACGGCTACGACCCGAAGGATCGCAAGTGGGACCCGCAGCGTCTCCTCCAAGGGTACTGGCACTCCGCCGCCACGCTCAACTACGTGCGGGCGCTGCAGATGTCTGAGACGTTCTCGGAGGAGATGATGGCGCCACTCGACGTTCAGTTCCTCTCGAAGAGCCCCAGCTTCGCGTCGTGGTCCTCTGTGGCCACCGCCGCCAAGGCGGCGGCAGCGGCGCCCGGGCTGTTCACTGCGCACGAGGCGATGCAACTCGACTTGGAGGAGGCACTCACGCGCGAGGTGGCGGGCAAGGGCTTCTACAACTTGAGCGCGCACATGGTGTGGATTGGCGACCGCACCCGCCAGCTGCTCGGAGGGCACGTCGAGTACTTCCGCGGCATCCGCAACCCCATCGGCTGCAAGGTCGGCCCGTCGATGGGCGCGGAGGAGCTGAAGCAGCTGGTGAAGATCCTCAACCCGGACAACATCGAGGGCAAGCTGGTGCTGATCACGCGCTACGGCAACGACAAGGTGGAGGCGATGCTACCTCCTCACATCAAGGCGGTGCAGGAGTCGGGCATCCATGTCGTCTGGCAGGCGGACGGCGTGCACGGGAACACAGTGACTGCCGCGGCGAACAAGCTGAAGACCCGCGCGTACGCGGATGTGCTGGGCGAGTGCACCAAAGCCATCGCGATCCACAAGGCCAACGGCTCCATCCTCGCGGGTGTGCACCTCGAGATGACCGGGCAAAAGACTGTCACGGAGTGCACCGGCGGGTGCATCAACATCTTCGAGGCGATGCTCACGAACAACTACGAGACCTACTGTGACCCGCGGCTCAACTACGGCCAGTCGATTGAGGCCGCCTTCGCTGTCAGCGATGCGCTTCTAGCCTAAGGGTCGGCGACTCCCCCCCGTTAAGTCTCATTATTAATCAGCGCGTCGCGCTTGGCGTCGTGACTCATGCCACCCGGAGCGAGCCGGATGTTGCTGTAGGCCGTTTTGTTCACCGCGTTCCATAGTGCAAGGATTCTGAAAAAGTTGGAACGGCTTTCGTGGTCAGCCCTGTTCGGACGTGCGCACCGGTGCTGCTTTCAGCCGCCAAGGCACTGCGATGAGCTCGGCACCTCTCGCGCACGCTCGCACCCGCCGACCGTACTCGTCATTGCCTCATAGTCGTCTCGAAGATGCATCTGCTTAGCATAGCCTCAGCGCTCTAGGTTTCTGTTTATATAAAGAGAAACTCTAACTGACGC
>306
CTTGGCGTGCGCGGGGGGGCATGCCGACTGCGCCGCGCTCTTGCTGCCGGCGCAGGCGGACTCAGATATCGCCGCGTCTGTCGCGTACGCGGTCTTATCAGGCGACGCGGAGTGCGTGCAGCTGCTCGTCGGTGAGGAAGCTGCACCCGATGCTGCAATGCTGACGCAGATGGCGTACGATGTGCACGGCGAGGAGGGCGGCGCAGCACTCGCGGCTCTGCTGAGTGGGCGCCAGTGATGCCTGCGCGTACAGCTGGCGTGCTCTCTCGCATGCTCTCTCACATGTCCGTGCCGTTGCTCGTGTGTATCCATGTGGGCAGTCGAGTTGGCTGATGCAGCCCAACAGACACTCTCGAGATGTCACGGCTCTGACTGTCAGTCCTGAGGCCCTGTGCTAGTTTGAATGCGATGCGCGATTGTGGTGTTTTGCCATGCTCCACTGAGGTGACTCGTCATGGCAACCAAGGCCACGAGGGTGAGCTGTACTACATACGTTGCTCGCTTATGCCGGGTGCTTGGTTGCTCATCACATGCAATGTGTGGAATATAATTGCTGTCCTGATCTAGCTGAAGAGGGTTTCCCGGTAAGATGTGACTCTCCCTTTCGGAACCTAGGTTGCTAGGGAAAGCTCCTCTTAGTTCCTACCTAGGAACCTACCTCGGTAGATCAAG
>290
TTTATAGGACAAAACCTCGAAGCCGTTTCAATGTATCATACGCCGGCTGCAAGTTTCTTGTACTTCGGATTGATCAACATCGAGCCCAGCTCAGTTGTGGTGGGCCCTCCGATGCGACAAAAATATGGATGATAAAAGTGCGATACCGATGCGCACATCCCGCCCTTATGATCGTCTCCATACCCGTGAACTTCATGCCACCACCCGAAGGGCAAGTACAGCATGTCTCCTGGCAAGAGGGTAACCTTGACTGTCTCCATCGTCCCAGGTCGGTCCTCACTGAGATAATTCAGCACAGTCTCATCTGTCACCTTTCCTCGATCCCGAGAGAAGATCCCCGGATGCTCGTACACCCTGACAGCTTTGCGCAACCAGCGTTTCGCCCTCGTGTGGCGGAGCGAGCACGAACTCCTTCTGTCCAACTAGCTGCGTGAACACGTTGTCCAGGTTGTCGAAGTGCATGCGCGATGTGGAGCGGCCTCCGATCCACAGGTCCGCGCGCTTCAGCTCCAAGGCGGACGCGAGCGGCGGCGGCGCGAAGTCCGCCGCGAGGAACGGGAAATACCGCGCCAAGTTGG
>142_1
GCGATGCTTGTCCTCTTTGACACCCCCGCCGGACATGCGCTGTTTAAAGTGCTCGACCCCGCATCGCTCAAGAAGCCGGAGAGCCTCTGGGACGCATTCACCAGTCTCGAGTCCACCAACAAGATGGTGAAGCTGAAGGCCTTCCACAAGTTCGAAGACACGGCGGAGGCGGTGCAGTCAGCGACTGCCCTCGTGGAGGGCAAGCTTGGGGGCGGGATGAAGAAGTTCCTCAAGAAGAACATGGTGTCGAAGGAGGTGCAGGACACGCTCGCAGTCGCCGACGCCAAGCTAGGGAGCGCCATCAAAGAGAAGCTGAGCATACAGTGCGTGTGGGACGAAGGCGTGCAGCAGCTGATGCGCGGGCTGCGCAACCAGATCGAGAGCTTGATCGAGGGCACCTCGGGGCCGGAGATGCGCTCGATGCAGATCGGGCTGGCGCACTCGCTCTCGAGGTACAAGCTCAAGTTCTCGCCCGACAAGGTGGACACCATGATTGTCCAGGCGATCGGGCTGCTCGACGACCTGGACAAGGAATTGAACACCTACGCGATGCGTCTCAAGGAGTGGTACGGATGGCACTTCCCTGAGCTGGGGAAGATCGTGCCGGACAACATGATGTACGCCAAGGCAGTCAAGATGATGGGCGACCGCACGAGGTGCAAGGGCATCGACTTCTCCGAAGTGCTTGCGGAGGAGGTGGAGGCAGAGATGAAGGAGGCTGCCGAGATCTCGATGGGCACAGAAGTAAGCGACGAAGACATTGAGAACGTGCTGATGCTCTGCACGCAGGTGATCGAGTTGAGCGAGTATCGCACGCAGCTGTGGGAGTACCTCAAGAACCGGATGCACGCGATCGCGCCCAACTTATCAGTGATGGTGGGCGAGCTGGTGGGCGCGCGCCTCATCGCGCACGCCGGCTCGCTGATGAACCTCGCGAAGCAGCCCGCGTCGACCGTGCAGATCCTCGGCGCGGAGAAAGCTCTCTTCCGCGCGCTCAAGGCGAAGCACGACACGCCCAAGTACGGGTTGATATACCACGCCTCTCTCGTCGGCCAGGCGCAGCCAAAGCACAAGGGGAAGATCTCGCGTGTGCTCGCCGCCAAGTGCGCGCTCTCCATCCGAGTAGACGCGCTGGGGGACACCTCCGAGGCCACCGTTGGCATTGACGCGCGCCTCAAGGTGGAAGAGCGGCTGCGTCAGCTAGAGGGCAAGTTGCCAGCCAGTAGGGCGGAGAACGGTGCTGCACCGCCGCAGCCTGTGGTGCAGATGTATGCGAAGCCAGACATGAGCAAAAGTTTCAACACCGCTGCGGATTCCACCATTGATGGTGCTGTGAAGGAGAAGTCAAAGGAGAAGAAAGAGAAGAAAGAGAAGAAAGAGAA
>305
GTCCGTCGCGGCAGCACACGCCACTCTTTGCCGACCTCAGCGGCGCTCCGTACTCCCATGGGTACCTGGGCGCTCTGCTCTCCGCCGCACTCACCTTCTTGTACGGGAGCGCGGTAGCCTCCTTGTACACGTTCCACTCTTACCGGTCGGGGCTCGCCACGGCACTCCACGCGGCCGGCGTCTCTGACGCCCTCATCCAGCTTATCTGCAGGTGGATGTGCCCAGAGTCCCTCCACGTCTACCGGCGCATCGGGACGCAAGAGCACGAAGGCAGTGTACGCAAAGCCGCCGCTGCGGAAGTGAATCTACTCCAATCCGTCAACGCCCCGAAAGTCTCCGCGGACGAAGGTTTCGCGGAGCTCGTCAGTCAACTGCAAGGAGCCCGGGGACTGCTCGCCCAACGAGAGTACGAAGCCGCACGTGGCCGTGCGCTCCCGCACACGCCCGTTGACGCGGCTGCTCAGCTCGAACGGGCGCCAGCCGTCTCCGCGCATCCGCGGCGCGAC
>318
CTCTGTTCGACGAACTGGCCCACGTCGAGAGTGCTGACACGACGCAGCTTGTGCGCCCACTCTGCGGGAGGATCGCGAAGAACGACGCGCGCGCCCTGGAAGACGCTCATTCTCTCGCCGTGTAAGGACACGCCAGCAACCTCATCGAGCTTCCCTGTCCTGTTGCTAAGTGGGTTTCGAGCAAGGTCGATGACGCAGAAATGCCGACGGAGGGAGCACGTCGAGAACAGCCGGTCGAAGCTTATCGAGGGCAGCAGTTGTGGAAGGAGAAGGGTCCGATTGGCAAGGGTGGCGACGCGCAGTGCAGCCTGCAACTCAAGGATGCGGTTGGCCAACCCATATTTCGGCACGTATGTGAGGAGACGGTCGGTGGCACAGC
>321
TGCGCGAAGCCCCGCTTGCCTCCTATGCCGACGGTGAAAGCGAACCTTTGCTCATTCGGTTTGAACAGAAGTTCCATACTTCGGATCAACACCTTCTCCAAGTGAGTCACTACTGATCCCAGGGCAACCACAGTTCCGATTGTTGGAGGATCTGCCTCAGATATTCGCAGCGAGAAAATAGTTTGTTGAAGCATTTCAAGCAAATGGACGTCGATCGTCTTGCTGTCCTCCCGTAACTCTCGATAAACTTCCGCTGAGCTCAGTGCATGAGCAAACCCAAGC
>319
ACTGGGGGGCGGGCGACGGCTGGGGTTCATTCGGGTTTGAGCAGGTCCAACGAATGCCTCCTTCCACCTTCTTCGTCGGCAGCAGTGGGGAGCGTTGCCATGTCTACGGGAGTGGGCGGAACCCATACAGGCGGCAGCTGCCATCGGAGCTCGTCGATGACTTCGCACGAGTGCATAACCTTAACCGACCGATCTCCGAAGAGGATCTGGGCGAGCTCACCTCCTACTTGCAGGAACATGCCTTCTTCCCTGTTCACGACGCTGGGGCGAAGCGGCTGCTCCTGCTCCTGTCAACGAACGCGACGCAAGACTACTCCATGGCGCAACTCACTGCCGAAAGCGACTCAACACGATCCACTGCACAACAGATGTGGTTGGACTCGAACCCAAGCTATCCCGAGCGTTATTATTTGGAATTGGTGCCCATCAAAGTAGACTTGTAGAGCATTGCGATACAGTGCTACATGACTAACTAG
>322
ATGGTGATTGGTGTGGACCTACAAGGTCAGTCAGTGCGTGGTGGCAGTTATAATTGCACATAATTTCCACATGAGCAACAAGGAACCTTGGAACCTACTCACACTGGCATTAGGTGTGGCGCAGTTTGGCAAACTGTGGCACGCACGGATGCCATGTTGCGGATGCAAGCGACAACACACTCATGGCATCCAATAGAAACTCGCTCCAACCATCGCATAGATAAGATTCACAAGATTCAGATGCGCGTACTGCGCAGTCGCCCCCCACCTCGTGCCGGCAGACTGCGCACATCTCCCGGCGAGCCCCGCCGCGCATGGTAAAGCGCCCGGCCAACCGGTCGGCACCCGCGCGAGCGCCTTCGGATCAACCGTCAGGCGG
>320
TCGCCCTTCCCGCCGCTCCCTTCCCCCTCTATTCCCGCCCTGCCACTCTATTCCCATCCTCCCGCACTATCCTCATCCAACCCCTTCTGTTTGTGTCCTCCCCGTCTCTTCCCGTCTTTCCTTGTGCCTCCCTCTCCGTGCTCCCTCTCCCTTCCTCCAATCTCCGCCTCTCCTTCCTCTCCTCCCTTCAGTCCTCCTCTGTCGTATTCCTCCTTCCTCCACTCCCCGTCTCTCCCCCCCCGTCTTCACGATCCCATCGCTCCTGCACCGTCGAGTGCCGCCTTCGCCCTCCTGCTCCTCTCATCCCCTCACGCCATGGTGGAAGCTTCCGCCTGGCGCTCGCCCGCGCTCGCCGTGCTCTGGATCGGCTCCATCCTCGCCCTCGCGGCGATCTCCATCGCCGCCCGCCTCGCCTGCGCGCGGCTGAAGCGGTGCTGCCGCCTCGCGCGTGACTCGACGGGGAATGTGCTCGGCGTGCTGCTCGTGTGCGCAGTGGCGGTGCTCTGGACGGCGAGCAGCGTCGCCGTGCAGGTCGTCTTCGAGGACGTGCACTACCGCAAGCCCTTCTGCC
>257
CCTAGGTTCCTACAGGTTGGTCGACTACGGAGGAACCTCCGTACCCGGGTCAGTTGTGCTAGTCTCTCATTTAGACCTCTTCCTACTCCCCGAGCAACAATGTGAGCATGATCCATGGATAGTAAACACCGGTGGATCAAGCCTGAGCTTATTTCCAATGGTATTGCGAGTGATGCTGCAACCTACCAGCCGAACATGAGTGGTCCATTTGATTCCTCGAGCGTCGAAACCCGGGGAAAAATCATGCTGGGTCTAAGGTAGTGATACACCCGTCCCCCAACAGCTGCTCGAACAGTCATTTTCGTGCGCTTCCCCACCCCGCCACTCATTTCGCGTTGCTAATCGGTGGTGGTGGTAACAATTCGTCGTCTTGTGTGCCTTGCTTCTCAAACGTGACAGGCTCATCCTTCGACGCTTCTGCGCTGACCTTCGCTGCCTTGTCTTTCGCAGCCCTGTCCTTCGCCCAATCAGCAGAGTCGAAGTACTTTCTGTCGCCCCCAAGAAGTCCCTTCTTGACAGGCAACCCCGCTGGGTACTTTCTCCGCAACTGCTCCTCCTGATCTTTCATGATGGCTGCAGTCGCCTGCTCTTCGTTGCCATCCGCCATGAGCTGAAGGGGAGGGTGGGTGGTGGCTGGCAACGAAGAGCAGGCGACTGC
>277_1
TGCTCCGCCGCCAGCGCGAAACATCTTCGGCGGCACCATCGGCCCGGTCGCCGCAGCCATCTTACTCCGCACATGCCTCGGCGACTTAGAGATGGCGCCATATGTTGCCGCGCTCAGTCTTTTCTGGTTCAAGACATCGAGCTGCTTCCTCCCA
>277_2
GTTTTCTCTGATGCTCGCAGAGCAACTTCCGCCGTTTCATCAGATGGCAAGCAAGCAAGGAATGCTGACGTTACTTCCTAGCACCATTGGTACGTCGTCGATCTACGCGCTGTCGTTCGCCGTGTCAGCCATCCGCAACTTTGTGCGTATTCGACTGGTCATGACTCAAATCCTTCGCGGTAACGTGCATTCCGACCTGAAGGCTACCTTCATGAGGTATGACACTTCAGGAGATGGGATGCTTGATCCAATCGAGCTGAAGCTTGCGCTGCGCGTCATGACGGGCCTCGACTTCTCGCTCGACACGTGCACACTTCTCATACGAAAAGCGGACGCCGATGGCGACGGATTTGTCAACTTTGAAGAGTTTCGAGACATCTTCC
>291
GTAGTCCTACTTACTAGGCTCGTCCTATGTCCTAATCAGCTACGATGATCTAGTCGTCCTAGGGTTCCTACTTGGTTCCTTCTACGCTCCTCGTACGCAGGCAGCATCGGCCCCACCACCAGGAAGTGGCACTGCCCTAGGTCAGGGAAACTGCAGATCTGCGACGGCACCAGCAACAGACAGACTACAAGTTCGCCAAGGATGTGCGCGACTTGTTTCATGTTTGGAACCATAAGAGTTAGCCAGAAATATCGTGCAGCATCGTTGCCTAGATCCCTAAAGGGACTATTGAGGAGCGGGACGGTTCACAAAGTACGAAAGATCTGCCGTTCCGATCCTGCAGAGCGGTGTCGCCTGGGGTGCATAGAACTAATGGACTCCCGCTAAACTGCTCGATGTAGCAAGATAGACAGCTCTCCTCAATCAATGGAATCTTTGCACCAAGTGCCTTCCAGCTTGATGTCCACCCCTGGGTATGCTGTTGTGAGGCTCTTCATCAACAAGTTGTTGTGCTCCGGGCCGAGTGTCTCGAGGACTGCCTTGATCGTGACCTGGTCGACGGATGTGTGCAGCCACGCGCGCTCATGGAAGATGTCCTTCACACTGGCCCCGTTCTTCGCGAGCACGCTGGCGAGGTCTGCTATCCCGCCCGGCCGATCGCTCACTGCAATCGTGAGCCGCACCAGACGACCGTCCGCCGCCAGCCCTCGCTCGATCACGCGGCCGAGGACGTTCACGTCGATGTTGCCGCCGCACAGCGGGACGAGCACGTGCTTCCCCTTCATATCCGGCCGGTCGAGCGGTCCGCCCGGCAGCAGCGCGGCCAGCCCCGTCGCGCCGCCGCCCTCGACCACCATCTTCTGCTGCTCCACGAGGCGCAGCACGGCGAGCGCCACGTCCTTCTCGTCCACGCACACCACCTCATCCACCCACCGCCGCGCCACCACGAATGCGTGCGGCCCCACTTGAGGCACGGCCAGCCCGTCCGCTAGCGTCGGCAGGACGTGCGCCTTCACGGGGTAGCCTGCCTCGAGCGCCGCCGTGTACGAGGCGCACCTGCGAGGCTCGACGCCGATGATCTTGATGGTGGGGTTTAGCGTCTTCGCCGCGAGCGCGATGCCGGCGATCAGCCCTGCGCCGCCGACGGGGACGACGATCACGTCGGCGTTGGGCACGTCCTGCAGCATCTCGATGCCGAGCGTGCCAGTTCCCGCGATGATCTCCACGTCGTCATACCCGTTGATGTACGTCTTCTCGAAGTTGGCAGGGTCGCCTGTGAGGGCCCACTCCTTCGCCTCACCGATGTGCGCGCCGTGGATGATCACGTTGGCTCCGAAAGACTTGCAGTTTTGGACCTTGGTCATGGGCGCGACGGTGGGCATGACCACCGTCACCGGCACGTTGAGCTGCCGCCCGTGCCACGCGAGCGCGAGCGCATGGTTGCCCGCCGATGCGGCGATCACTCCCTTCTCGCGCTGCTGCGGGCTGAGCGACATGATGGCGTTGCGCGCGCCGCGCTCCTTGAACGAGCCGGTGAACTGCATCTGCTCCTTCTTCAGGTAGATGTGGCACGCCGTCGTCTCCGAGAGCCAGTGCGAGCGAGAGCACTCGGTGTGAATGATTCCGGAGCGAATGCGGTGGGAGGCGCGGACGCAGTCCTCGAACTTGACGCAGTCGCTGGCGGGTAGGGCGTGCGGCGGCGCCGCGCTCGAGGAGAGCCTTCTGGGGAGCCACGCGGCGCGTGGGGGCGCA
>330
GAGGCCAAGGGCGGTGCATTTCAGCAGAGCGGAGGTCAAGCGAGCAGACGACAGATACTCAAGAGGAGGGGCTGATGGGAAGGTGATCCGAGCTTTCTGGATGGAACGGAACGGTGGCGGAGGAGGTGGCGACAGTAATCGCGGTGGGAAGAGGTGAGGATGGATGAGGTTTGTTGATGGGTGCGGATCGAGGAGCGGGGAGCGGAGCCAACCGTTT
>328
TGTAGGAACCTACGCGATATGTACAGTCTACGAACCTAGGTCGTAGGTGGCCGTCGGCTTGCATTGATATCTGGCCTTGCGGAGTCAGGAGAGCTGCTCGCATGCTCACTGGCTCCGATGTGAGGTCACCCTCGTAGCTGTACCTAGGAATCCTAAACCCAGCGTCATATAAGATAACCAAATCGAGGGCTATGAACACAGAATAATGCTGCGGCGCCCGCCCCTGATTGACGGGTGCGGGTGGCGCGCGGGCCCGAGCGCCTCAGCCGTGCCGTGCCACTGCGCCCGCTGCCGCTAGGACGGCTCGCGCCCCCGCTTCCTCTGGCGCTGGGTGGCGCCCCCCCGCACGACGCCTCGAATCAGAGCCGCCTCGAGCACATTGAAGACCTCCAGCTGCGCGACGGAGCCCTCGAGCATCCCCGC
>333
CCGTGGCGGGCGGGATGTCCAGGGCTGCAGCGGCCTGCCCGAGCCCTGGGTCTCTTTCTGAGAACGGCACGAAAAGGCATGCATTAAAGCGAATGGGAGGGAAGAAAGTCGGCCTGCCGCGATGATCGGCGTCAAGTCTAGCGTTACCAACCTATTCTGATGCAGATATTTCCTCCAGCGAAGTTAGG
>231
CGTTATGCTAAGAACCTATATCCAGTTATCTACATCCTAGAATTTCTAACCGTATTGCACGACCTACACATATCTCGTACGCACTAGCTACGTATAGGAACCAAGCAGCCTGAGCTGCGTGCGATGCTTGACGAAGTGGACGACATGCTGCGATGCTGGCCCACTCATCGGTGATTTTCCAACGATTTCAAACAAATGCAGGCTCGTGCATATGAATCTGTGATAGTCACAACTCGTCACTCGTCACGTCTGATGTCCATATTTTTCGTTTTCGTGATGTCGGCTCCGATTCGTCTAGATCTCCGGCAGAAAGATAAAGCGACTCGACACTGTTTTGCTGCAAGTCGGCTCCAAATGATGGCGACTTCGATAACTTTGCTGGTAGATTGAGCAGCTGCTCAAGAAAGTCGCAAATTTGCGAGCTAACTTTCGGTGGCTTCATCGCGTGTACCGAGGGGACAAGACTCGCGAGAGCCGCTTCAAGAGGCGGAGAAGCACGAACGGCATCGAGCACAATTTCAATCGCTAAAGGGATGTCGTCACTGCCCGCGCAAAGCGCAAGCAGCAAGTGGCACAGGACCGGTGGAGCCTGTCCGAGCTTTGTCACCAGGACTTCAAGCATACGTGCTCGAAACATTGTGTCAGGTCTGCCAGCGTCATCCTTGCCAGCTATCAGCGACGATGGAAGTGCAGCTAAGCAGTACCCAACAGCGTCAGCATACGAGTCGTGCAGCGCATCTTTCTCTAGCGTAGACGAGTTGTCATCGAATGCCTCTTCGAGACGTGCTAGTCGGTGAACGGCAGCAAGAACCCAGCAGCGCCCATCGCAAGAATTTGGTATCTGCTCGCGATTCTCCCAAAGAAGAAAGCTTCCATTTCTATGAGATTCATCACTGGCTCCATTTGCAAGTTCTTGACGCTTGACACATGCAGCGTTGAGGTTTGACCATTCGCTATCTGCCTTCGCTATATGGAGGGTGGCCTGAAGAAAAACAGCACATGCAGCACTGTAGTCTACCCCTTGACTGAGAGCCACCACTATGTGAAAAAAAATAGTAGATGCGAACGAAGATAGATGAAAATCGGATGGGTTGCACGAAGTGAGTTGCTCCCAAAGGTACGCGCGATGCGCCATACCGAGGTTGTTCGCGCATCTTGAAGAGAGCTCCCACCGTACCCACTGGTCTAGAGAAGGCTTACACCCCAAGGAACGAGACGTGGCGCAGCCGTCGAGATCGGGAGGCGCATCAACAGTCGACTGTAAAATTTTTCTCCATCTCTGACCCAAGGCATTGTGTGCTGGAATTCTTGGTCTATGCAAGAGCCACCACAGTCGTCGATGCACCATTGTGTGCGATGCCTGATCATGGTCAGGAACAGCCGTCAGGACATTCAGCCGCTCCATGATCCATTCTATGATCGGGGCTCGCATGTGTGGTTGCTCCTTCTCTCTTCCCAGCTGATCAACAGTTGGGAAGCAGATGAACTCACACACTACTGAATCAAACACTTGGTCCCAATCGATAGGAGAGCACCCCATTTGAATTCGAGTCAGAGAAAAGAGCAAAGACAGCAAGCTGATCGCAGGGGCGTCTCCGCAGCGACTCGTCATCTGAAGCGTCTCGTTGTCGCATTCGTTCGCCGTGTCGTGGTGCCGTGCCCATCTCAGTCCCGGCTCTTCCCTCCAGATAGCATCGATGTGGGCGAAAAGCGAGTTGAGTTCGAGTCCCTCTACGCTCCGCAGCAATACTTCGCGACACGCCAGCTCTAATGCATCAGACGGAATCCAGTTGTGGAAGCCCTCAAGCGCTCCTTCAGCAGCTGCCCGTTCCATCGCGGAGCGCGACAGCGCAGATTTTCGAATAAGTCCAACTCCGAGAGCACGAACATCTGGCAACGGGTCGTTATTGCGAACTCCATACAAGTAGCGCCGGACAGTAGACTCCAGCACGAGGGCACTCTTTGCCTCGCTCTTTGCACATGCGCCACCCTCAGCCAAGTCTGGTCCAGATGACGGAGTCACTTGAAAAAA
>251_1
CTCGTAGGTTCCTATTGCGTTCCTATCTGTGCGATACAAAGTTTGAATCCGAGCTTCCGCTTAGGAACCTAGTTTCCTAGGTTCCTAGGTTCCTATCATCTACTTCCAAGCATCCAGGAATTGCCCACGATTGCTGAGCCATCAAAAGCAAGTGCAACGTGCTCAATGATGGGATGGTGCAACGGTTCGCTAGAACACCCGTATGTGGCGACAGATTGCGGGAGCGTATGGTCAAACAAGCTGCCCGTCGAAAAGGCTTTGCGCGTGCTCAATCAATTGGTCACACAGCTTTGTCGTGCGGTGGCGCTCGCGCACGTCCCGGACTTCGGCACTAAAAACTGGAGGATCAAGGTGCATAGCTTCTTGAAGCAATCCCATCACGACCGACTGTATTTGCGGGCTGGGGTCGTCCAGATGAACGAGGAGGCCCCGAAGAAGATACTGGTAGTTTGTGCGGTCAAAGTTAGCGTCGCTGCTATACGTATTGGAGTAGCGTAGTGCAGCGAAGAGGGCAGACAATGGCCCACAGGCCACGACTCGCACTTGATCGTTTGCATCGTCGAGGCGCTTTAGAAGCTCAGGGTAAAGCACACGCACCCAATTGTGCGTGAGATGAGTCGGTCCAAGCCTTCGAAGTATTCCTTCAATGGTGACGCATCCCAGTCGACGAGTGTCCGTGTTATCATCATCGAGGCACCCCGAAATAACTGGGAGAGCAGCCTCGCATTGGTCAGCGAGCTGGGCTGGCGTCAACGAGGGCAACACGACGAGCTTTGACAGGCATGTCATCGCTGCAAGGCGCACGTGCTCAGCAGCTTTCCCGGCACGCCACACAAGGTTTGGCAGAAACATGGCAGCGAAGAGGTGCTCTGCCCATTCATCCAGCTCAGGAGCTCGCGCGAAGGACTCTGTGTCGAGTAATTGGTTGGCGAGAGCGAGCGCTGTGCCACGCAGCACTGGATCTTGCTTCGGGTCCAACAACTTGGCAAAGACTGGGACCAAGTTTAACAGCTGACTCGCCGCCACGTCTCCTCCACACTGGCGCAGCAAAGCTTGGACCAAGTGCCAATCGGAGGTGTGCGTATTCCAATTCTCGTAGTTCTCGGCTTGTAGAACGAGTTGCACCAGCGCAGGTAAATGCTGCTTGTGGAGCTCTTCAGAAGACGCGAGGCCCGCGGCCTCAGCAAGCTCAGCGAGGACCTGCAACGCAAGCTGTTGTGCCGCAAATCCTTTCTGAGCCGTCGAAGGAACAGCAGCAAGCCGCATGAGCGCGGAGTAGAGGAAGAAACACTGGGGCGCTTCCCCACAGAGGGAGCCAGCCCGGGACACGAGCTCGTGGATGAAATTACACAGACGGCGCTGAGTGGCCGTGTAAGCAGAGCGACCGTCGTCTTCCGCAGAGGAGGCCGGCACACAGAAGGAAGGTTGGCTCACAGTTGCAGCGAGTTGGGGTAGTTGCGGTCGGATCGTCTCAGGAGGTACGCCACTCATCAGGGCACCAAGGACGGACAAGCAGAAGCCGCGCCGACCGACAACCCCGGAGTCCGGATCGGTGTCCGTGGTGGAGGGCGAGAGCTGAGCCAGAGTTAGTGGCAGGTAGACCGTCGGGTCGCAGTTGCACCCAACCAGGCAAATGCAGCGACGGATCACTTGTTGAACCATTTCGTCGTCGTCCTCTACACCTCGCAAGAAAGGCGGGAGCAACAGGTCGTAATGCGTCGTTACGGC
>251_2
GAGCCACAAGGTTCCGAGCAGCGTCTGCGCCGAACGCAGCCGCGTCTTGACAGTCCAGTCGGCAAGTTCCTTGAGCAGAGGCGCCAGCAGCGAGCGCAACTGCGACGCAACGAGAGCTGCAGCAGCCGGGTGTGGAGCCTCCGCGAAAGGTGTCCCGAGCAGGAGCGGCGGTGGATCGCGGGCACCCTGAGCGGCGGCGGCGGCGGCGGCGGCGGCGGCGGCGGCGGCGGCGGCGGCGGCGGCGGCAGCGGCGGCATTCTCCGCAGATGATGTGCCATCAGCAGGTGATGAGCCATGGGTGCCTGCAGCTGCGGCTGCCGCCACCTCCTGATCAGTCGTCCTCATTTCTTCAACATCAATTTGCTCCGTCGCGAGTAGATCCCCAAGCGTTCGCAATGCCGCCTGTGCCTGCAACTGGATGGTCTCCAGCTCATCGCTCATCGCGCAGAGTAGCAGAGGGAGCAGTCGAGGAGCATGCTTGCGGCGCTGAGGAATACGCGCGAGCAGCTCCGCCGTCGAGTGCACCGCCTGCTCGCGCACGCTCGGTGCGCGGTCTGTCGTGATGAGTGCGAGCTGTGGCGCGAGATCGACCAGCGTGGAGGGCTCGAGCACCAGCAGCGCCACGAGCGCCTCTGTCGCGATCGCTCGGACGCGGGAGTGTTGATGGCAGAGGCTGGGCTGGAGTGCGGCGGCGAGGGGCGCGCAGTGCGGCACGATCGGCTCAGGTAGCGCATTCGCAAGCTTGATGATCATCGCGCACGCCGCCTTCTTCGCATCGGGGAACGCGTCGCTCAAGCTCGCGCTGAGGACCTGCACGACCTCGGACAAGCATGCCGCTAAGTCTGGGGCGCACTGCTCGAGCGTGAGGCCGAGGAGGTGCAGCAGCATCAGTCGCAGCTCCTCTGCGCCCTCAGCAACACCGGTGCTCGTTGGAACCAACCGTGCGACAAGCACGGGCATCAGGTGGGAGAGCGTGTTCGGGGCCGTCCCGGGAACGCGCTCGAAGAAGTCGGTGGTGAGCGTGATCGCGAGCTCGCGGCACTTCTCCACAGGGTCGGCGAAGAGCTTGAGGACGAGTGGGTTGAGGGCATGCGCCCACAGCGAAAGCAGCACCTCCGCGGGGTGGGGCGAGTGAGCTAACTTGTCGAGCTTCTCCAGTGCCCGCCGCCTAGTCTGTCGGTTCTCATCTGAGAGGCAGTTGAGGTCGCGCTGGTGCTGCTGCAGC
>279
TGCGTCGGAAGACATGACGCCCCGGCCGCATCCACCCACCGGCGCTCTCACCGTACCACCTCCATCCCTCATCCCCCCGCTTCACTCCCCGGCGGGCTCCTCCCCTCCTCTGCCCTCCTTCTTCACCCTTCTTGCCTTCTTCGCCATGGCGTCCGATTCATCCCGGCTCGAGACCTTCGGCGCGGTGGCGAGTGGCGTCGCTCGCGTCACGATGACCGGGGGCTCGGCTATCTACGCCGCTGCCTCCTCCCTCTCGCAGTACGTGAAGCGAGAGGAGGGTACTCCAAAGCTCACGATGTCGCCGAGCTCTCCCGAAGCCGACGCCGACATGGAGGGCACGCTACGCGGGCTCGGGAACAGCGAGATGCTACGCATCGCGAACACGCTCGACGGCATCTTCGCGGGCGCGCACCTGTCCGGCGAAGCGGGGCAGCTCAAGCAGCCGGAGGTCCCTCGCCTCGTCGTCGTGGGCACGCAGTCGAGTGGCAAGTCCTCCCTCCTCAACGGAATCATCGGCGCGGACATCCTCCCCCTGGGGGAGCAGATGGTCACTCGTGCGCCGCTCTCGCTCCAGCTGCTCCACCACCCCGACCCCGCCGGGATGCGCGCCGAGTTCGGCCGCTATGCCGACGGCGGGTGGATGCGCGAGGCGTGCGTTGCCCTAACTTGCCCCGACCCCACGGCGGGCCAGCTCGCGCAGATCCGCACGTGCATCGACGAGGCGACCGAGGCGCGCGCGGGGAAGCAGAAGGGCGTGAGCGCCGACCCCATCTTCCTCCGCATCTTCTCGCCGCACGTGCCTAACCTCTCGCTTGTCGACCTGCCGGGGATGACGATGACCGCTCTGACCGACCAGGGGCAGCCGCGCGACATCAAGCAGCAGATCCGCAAGATGATCGGCAGCTACATCCAGCAGGAGCGCACGATCATCTTGATGGTCTGCCCCGCGCGCGCCGACCTCGAGGCCGACCCTGCCATCGAGCTGGTGAAGGAGTACGACCCGAAGGGGGTGCGTACGATCGGAGTGCTCACCAAGATCGATCTGATGAACGCGGGGACCGACGTGGGCAAGTGCCTCACCAACTCACTCCCCGCCGACCTGCAGCTCAGCCTCGGCTACTTCGCCGTGCGCAACCGCTCACCCGCAGAGTCGGGACGAGGCGGCTTGTCCGTCCGCGATGGCTTCGCCGCGGAGGAGGCCTACTTCAAGCAACACCCTACGTACGGCGCCGCGAACAACCCGTACCAGGACCACCTCGGCGTGCCGAAGCTCACGAAGTTCCTCTCGCGGGTGCTCCTCGACCGGCTGCGGCAGCACATGCCTGCCATCCTCTCCGAGGTGCGGCAGCTCTACCAGGCGACGGAGGCCAGCTTGAACGCGATGGGGCCTGCGGTGCCGACGGACGAGCTCGCCAGGTCGTCGATGGTGCAGGGCTTGCTCACCACCTTCTGCCGCTGTTTCGTCGGCGCATTGGTCGAGAAGCGGGCGGACCTCAAGACTGGCCGCCACATCAAGGACGCCTTCCACGCACTGAACCAAGGCGTGAAAGCGGTGCAGCCTTTCGACAACACCTCCTTCAGCGACGAATATATCCTGGAGGGCGTACGCGACTGCGAGGGGTACAAGCTGGCGTTCCCCATTCCGCCCATCGAGCTGGTGGAGCACATGCTACGTCACCCGGAGCATCGCCCCATTCGGCAGCTG
>304
CAAGTCCGCCGTCCGCGTCGAGCCGGGGGTGCGGCCCATGTCCGTTCACGCCTTCCAGCCCGCCAAGCCGGCCGACGTGCGCCTCTGCTGGGCGGCGTTCGCCGAGAGGACGAGTCCGTTCGGCGAGGCGCTGCGCGTCGTGCGCGCGCGCGGCGAGCCGTGCATCCTGCACTACATCAGCTGCTCGTTCACCTTGTGGCGTGAGAAGTACGCGCTCCTCGGCCAGTTTGGGGACACGAAGCCTGGCGGCGCCGCGGCGGGCGGCGAGAGTATCGCCAAGACCTTCCACGCCGACTCGCGGGATGTGATTGCGTCTGCGGACCTCCAAGCCGCGCGCGACATGTACGTGAGCCAGGTGTGCCTCCTTGACCAGGAGGAAGCGGAGCGGCAGGTGGCGGCAGGCGTCTGCATGCGCATCGAGGCAGTACGGGACACGCTGCCACGCTTAGGGCCATCCGGCGAGGAGTTAGTCCTCGCAGACGACGACGGAGGCGCGCCTGGCACGCCCGCAGAAACCTCGTGAATACCACCGCGTATGTTCAAAACAAGAAGCCTGGTCGGAATCAAGCGCACGCGGGCATCGCTACTTTCGAAGTGTCGAGTACCCCGATCGATCGTTCTGAGCTGGTTGGCACCACCACATGCTCAAGAGTCCACTACGTACGTAGTACCATATTGCTTGAGTTGCAAGCTAGGAACCTAAG
>67_1
TTTGAAGCCAATCGTCTCCTTATGAAATCTCTCTGCGCACCGACCCCGCGATATCCGAGGTGTCCCTCGATTGCGACCCCGCTGATCGGACCATGATAGTGCGCATGACCAACGGCTCACCAGAGACGATTGGCTTCAAAGTGCTCACGAACTCACCTAGGCGATGGAGTGTGAAGCCCAATGGGGGTGTGGTCAAGCCTGATTCATCACTTGAAGTGGTGCTCACTGCTCTTTCTGAAAGCCCCACGTTGCTCACGCGAGATCGTCATTTG
>67_2
ATTTTGACTGTTCCTCTCAAGCCAGAAGAAGTAGAGCAGTTACGGGAACTGCGCTCTCGGAATGTCAGGGCCTCGCTCGAGCTGCTGCGACCCGAAAACCCACAGGTCAGCCAAGTCAGACTCACTCCTCGTGTTGGGTATTCCGGGAGTCACACTACGAAACAGGTTGGGTGTGATGGTTGCGTAGCTCTGGCAAATGATCGTGGTGAAGGGCTGAAGTTTACGCGCGAGTCAACTTGTAGCATCACATCGGCGCGCCAGCCACGAGAACACGTACCACTGCAAGAGGTGCACAAAGTGGATGTGGATCACGCAGGCAGTGTTGCTCACACAAGCGTAGCGGAGCGCATTGCTGAACTTCAACTGCGTGCAGCAACATCTGGCATTACTACCTCAGCACCACCGCGTGGCGCGGCATCTTCCTTCTGCGATCCTACCGCGAGCACGTGTTGTGCTCTCCCAGCAGGACGCGACAACGGGTCGGATAGATCTTCCGAGCTTGTGGAGCTAGGTTGGCAACCACTTATGGGTCTACTTTTCGATGAGCTGACACCGTGGTTCAAGTGCTCGATTCACGAACCACCTCGACTTTGCGTGGTCGTCGATCTTGATAACCGTGCGACCCGTCCGTGGCAGGTGGAAAATATACGACATATTGTGGGCTCTAGGAATTCTACTGCTTGCTCGGCGCTTCAGATGTATTCGCAAAGCACAAGACGTCCTTGGGTTGTAACTTCAACTGTAGTTGATGATCTAGGAAACCTATTCCGCGTTAGTCTTGGGTGCTCCCTCATGAATGGGAAACCTTCCCGCGGTATTGACTCCATGAGCAGCGCAAATCAACCCAAAGAAAGCAAAACCTCACAAACAAACAAACAAAGGCTCGTCCAGCCCTCGCGGCGGGCGGGGGGCAGCCAGCGTACCGAACTAGGGCC
>329_1
CTCACCGCCTCTGCGACCGCGGCGTTCTTTGTCCCATTCAACCCGACGCCCAAGGCAGCAGCGCCCAAGCCGTTCTACCCTGGCCCGTTTTCTCCTTCGGAAGTCGGCTCCACAGGGCTTCCAGGTGACGTCGGCTTCGATCCGCTGGGATTGGCAAATTTCGATCTTCTTTTGGACGGCGCGACCGACAAGGAGCGCTCTGCTGCGTATGTCATGCGGGATTATCGTGATGCTGAGCTGAAACATGGGCGCTTCGCCATGCTGGCCGCAGTCGCGTGGCCTCTGCAAGAGAAGCTAAATCCGCTCCTGGCGGCGAAATGGCACATCCCCAACTTGGTCGCCGAGACTGG
>329_2
GACTGGCGGGTTGTCACCGTCTGTTCTCAATGGTGGTCTCGAGCAAAGCATCATTCCTTCCGCCGTCGTGACCTTCATGATCATGGCATCTCTCATCGAGGCTCAGGGCTTGCGGGTGAAGCAAGAGCAAGGCGACAGCTGGCTCCCTGGAGACTACGGCAAGTTCTTCAACCTAAAGATAGCTGAACGTGGCACAGAGCAGTTTTTCAGCTTGCAATCAGGGGAGACTTGGAATGGACGCATCGCGATGATTGCAATCCTAGCTTACGTCGTGCAGGAGGCGATCACCAGG
>343
GCGCGCAGCTGCCTCGTTCGTGAAATCGCAGGTCTTCATAGCGGTAAACTGCTCGAACGCCTCTTGCCGCACAGCCTTCGGGAGCGCGCGCAGCTGCGACAAGCAATGCCGCCCATGCAGGTGGGTGGAGCTGTCGAGAACCCCCGGTGCCTTCTGCATGGCGGCCTCCACATCTTCCGTGGAGCCATC
>341
AACCTAGGTTCCTATTCGCTCCTCATTAGATTTCGAGCATTCATAGATCTTGTTCCAAGGCATCGAATGACGAAGCGTCGCTCGTCTCCTCGCGATGGCTACAGTTCGTCCACTAGAAATCATTTGACAATCGGAAACGAAGCTTCTAAAAAGCCTGCCCGAGCGAGGCTGATAGAAGTACAGTGCCCGCCGCGCATTCAAAATATTATTCGTGCATGGTGCAGGTTGCACTAAGTGTTTCGAATGCCGTTCCGGGCAGCAGGAGGCATGGACACCAGAATGCGCTCTCGCCTCCTACAGCGGCCGCGTCGCATCATGAGCCGGAGGAGCTCGACGAGTCCTCCGACTCGCTGCGACTGCCCGCCTCGCGTTGCCTCTTCCCTTCTTGTCCGCCTAGTGAAGCCGCGCGATCATCTCCCTCGTCCTTCCGCCTCTCCTTTTCGTCTTTCTTGTCCTTCTTCCTCTTCCTCTTCTCCTTCTTCTCCTTCTTCTCCTTCTTCTCCTTCT
>327_1
CCGAGCGGCAAGGCGGCGGCTGGGGCGCGCGAGACTTCGCACGCAAGAACTTCCTCTCCGATGCGGCGCTGCGCATGGCGAGGGACGTGCGTGCGCAGTACGAGGCGTTGCTCGAGGACGCCAACCTGATCCCTGCCTCGGGCGCCAATCGCTACTCGCACAGCTGGGCCGTGGTGCGCGCCTGCCTGCTCGCCGGCCTCTACCCTTCAGTGCTGCGCGTCGAGAAGCCGCAGCACGGAGGCAAAGGAGGCAAGGGCGGCAGGTGGAAGCCGCCCCGCCTCTTCGCACGAGAGCACGGGTACATCAAGCTTCACCCCGCCTCCGTGCTCAACAACAAGGCGGCCACTCCCGCCCACCGCTGGCTCGTGTACGCCGACATGGTGCGCACCGCTGGAGGGATCTTCGTGTACGACGCGTCCGAGGTCTCGCCGCTGCCCATGCTGCTGTTCGGGACGGGCGACGCCTCCGCGCCAGAGAATCGACTGCTGCGAGTGGACTTGTCCGCGCCCTCCAGCCCGGAGGCACTCGAGAAGGCGCGCGCCGCCACGTCGATGCTGCGCGCCGACTTGGCCCGCGCCGCGGAGGGATCGGTGGCGCGCGAAGAGCTGGAGGAGGCGCTCGCCGCAGCGGAGGCCGACGAGGCCGCGGCTCTGCTAGGGCAAGGCGCTTCGGGTGCGGGGGGAGCGGTGGCGACGTCATCGGCG
>327_2
CGGGCGCATGGCGGGGCGTACCCCATGGCGCGCCTCTCAGGCTTCTTGAAGCGTGCGGCTCCGGAGGTGCGTGACGAGATCGGCAAGCTGCGCCAATGGGTCGCTGACCGGCCGCAGCTTCTCAGCATTGATAAGGATTTCTCGTCGAATACATGGATGGTCCGAATCAAAGAGCGTCCTGAGCCGGCAAGCAGTGCTGCACCTGCTGCTCGTCCTGAGCCGTTCATCGGCGTCGAGGACTGGATCTACTTCCGTGCTGATTCGTCGAGCACCGCTCTCGCGGAACGTACACGCATAGCTCTGGGCGAACTCATCCAACGAAGAGTGGACCGAGGCCTGGGGCCAAAGAAGGGCGGCAATGAAGCACCACGCAGTTTCGAGACTCGGCTTATCGAAGCCATCTGCGAGGCTATCATGCAAGATGACTGGCACTGAGGGCCGCCCAGTGTTGCAACCGAGCTCGTTGTGCGCTTTTGGTGACAAGTTGCTAAGCCCCAATCTATCTTAGGAACCTAAGCCC
>347
GAGGCGCGCGTGCTTCCCGTTGAGCGCCGGGCGCTGTTGCAGCCGATCCATTCGGACAGTTGCGCCCGCGGCCAGCTCAACCGAATCCACCCGCGGCAGCGCGGCCAGCTGGTTGGTGAGGCGCAGCGAGAAGTCGCCCGAGAGGATCATCGAGCGGAGCTCTTGGAGGGAGGCGACATCCGCCGCCTCGACCCGCGCGAGCAC
>336_1
GCCGCCGCCTGCTGGCTGCTGGTCGGCGGCGGCGTCCTGCTCCTCGCGTCTTACGCATTGCGCCTCGGCTACACGGAGGCGGGCTGTGAAGCGATGGCCGTCGAGTCCGCCACCCTCGACACGGCGGCAGTGCATTTACTGTGGCTCGGCGCGCTGTCGCTGCTTTTCTCTTTACTCTTCGCGTGCAAACTCACACGAGGGAATCCGTGGACCATGCGGGAGCTGAACTCGACGGTGGGTGTGAGCAGAGGCACCTCCACCACGGGGAAAGCACCATCCAGGGCGCGCCGA
>336_2
TGTGGGTGCTACTGCTATGTGAATGCCGTCCTTGGGTTCTGTGCGCTCAGCAGCGGCGGCGGCTTCATCATATCGCTTGCAGTCCGCACCAGCACCTATGCGATGCTACACGATGAGCTTGCCTCCAAATGGGGACTTGACGGAGGGGTCGACGCGCCTGTGTTTGTTGGGGAGTTCGGAGCGGGTGACGGATACGCTGAGAGTGCCTACTGGGCGCACATGATCAGGTTCCTACAGCAGTACGATCTGGACTGGGCGTACTGGCCACTCAATGGGGACAGATGGAGCGAGGCTGACCAGAGTTGGGAAGACGAGTGGTACGGTATCCTGGACCCACAGTACGAGAGCGTCCGCCGCCCGGGACAACTTTCAGGTCTACAGTCCATACAACCGTCTGGGCATGACCCTGCTACGTAACACATATGATGAAAGGACATGCTGCGCATCCAAACTGGGCTCCATGATATGGTCCCGATCATACTGTGATCACGATATAGGAACCTATA
>348
CCCACACCCACACCTACCGCAGCGCCCACCACCGCACCGGGAGGGGGTGATCATTTCGTTTCCACGATCGACTTCGAAGCACTGCAAGCTTCGGGAGAGAACAGGCTGGAAGTATCATGGACACGAGGTGCTCCTAGTCATGCCGTCAGCAGCGTGTACTGGCCAGCCATGCAAACAGCTTCAACATGCGAAGGTTGCTCCAGAGGGCCGCTCATGCTGAGGCAAAGCGGAGGACTGGGACTCCACTTGTTGAGCGGTGGTCCATCACTGTATG
>281
TATGCATTGTAGCATGCAGTCAGGTATGCTCGTATGTATACCCGCGCCCCAGCGACTGCCAGTCACGAGCCAGGCAGCAGGTTAAGTTCCAACCTACACCTACCTTGGTACGCCTGCCCATCTAGGTTCCTAGGATGCTACAAGGTAATCAGCTCTCCCAAATCGTTTGGGCTACCGCAAGGGCTGGGTGCTCGGCGTGCAGCGTCGATAATGGGTTGGTAAGCCTGCAGCCAAGCAGCTCCCATCTCTGCATCCGCACGAACACCTACGCCAGATTCTCGATAGTTCACCAAGCGTCCAAGCGCCCACGCAGGCACTCCAGGGTCGCGAAGGAGCCGTGCAGTGCCGTTGCGTTCCGCATGATAAATTCGGATACCGGCATGCATCAAGTAGCGCTTTCTGAGGGCTGGGGAGCGCTTTCGATGCATCACAAGCAAAACCCACTGACGAGCTGAAGCGTCGATCGCGCAACGTGCCTTCCGTTGAAAAGGCTCCAACTCAGATCCAACACGTTTCCACTCTCGGGTGGAAGCACGCATGTACGAGCACGCCAACGTCGCTGCACCGGGCCGCATCTGTCTCTTCTTGATGCTGCTGAGCATTTCTGCAATGATGTGTCGACTGCTCACTATATTTCCGTTCGCCAAGGCCACAGCATCCACATCATCGAATACTGAGGCAGCTTCTCCTTGGAAGAATAAAACATCATGCACCATGTCAGGGTGCGTGTGTATGTACGACTCGATCACTGAGTCCAGAGAGACTGAGGAAAGTATGGTTCCGCTCACCCAAACCGCAGACTCTTCTTCAGTGAGCACTTCGTAGGTCCCTCCTCGGTGATGGCCAGGCCCGAACATGAGGTTGCAAACGCGTATCTGCCGCACGAGCCGGTGGGGGGGCACGGGCTTGAATGCCGCGACTATCCAGCTTCGCAGTGGTTGCGACGCATTCGGCCGGACGTCGTTGAAGACGGTCTCGAAGCCCACCCTGTCGCGCAGCAAGAAGGCAAACCCCTCCGGAGCGCTGCGGGCAAGGCAGTTGACCCCGCCTTCCTCGTCGGCGCACTGCGAGTCGCCGTGCACGTTGAGGTCATCGAGGTCAGGCTGGCCGCTGCCGAAGAGATGGAAGTGGTGCTGGTGGATGGGGGGAAGCCCTATGAGCCGCCCGCCATCATCGGCATTGCCCAAGACGTATGCATCGATCGCGTGCACCCCTTCGACTCGATACGTGGGCATGGCTTCGGCAGACAGGTGTGCATGCACCTCCGACCAAGAGAAGCCACCGGTCGTCACGAACGGCCCGTAGCGGAAGGCTCTCCACCGCCCGTCCGCGGAGGTGCAGCTCTGCGCCACATACTTCTGTGGGTCGCCGAAG
>292
TCTCTCCTCGTACCAGTTGCACCTGGCGCCACGCCCTCTTCTGCTCCCTTTCCCTACGCCTTACCATCGCTATCCTCGCGCTGTAGGTGCCTGTGCTCATGAGGCTCATCTTCTTGCTGGTTGGATGCGCGCACGGCTACCAAACCACCCATCTCCCCCATCGCGCTCCTCAGCGGGCTTCGACACCGCAGTGCCTTGACGTCGTCGTCCCGTCAGTCGCAAAGAAGGCGCGGGAGGAGGGGCTGCGGAAGGTTCCACGCGGAGAGAAGGACGAGAGGCCGGAGTACATGAAGTCCAAGTGCAACATGTACCCGCGCAAGGTTGACGTGATGAATCAGATCGAAGGCTTCGTCCAGGAGCAGATCGACGCGGGACTTCTCCTGGACCAGGATAAGGCGTGGCAGCCACACGATTTCCTCCCAGACTCGGAGAAGCCCACCGAGGAGTGGTTCGACGAGGTGCGTGAGTTCCGCAAGATGGCCGAGGACCTTCCGGATGACCTACTCCTTGTCTTGATCGGCGATATGATCACAGAGGAGGCCCTGCCGACGTACTTGACTTTGCTCAACACTCTCGAGGGCATCGACGACCCCACGGGCGCGGTGGACACTGCTTTCGGACGGTGGTCGCGTCAGTGGACAGCGGAGGAGAACCGCCACGGTGACCTGCTCAACCGCTACCTCTACCTCAGTGGCCGCGTGAATATGCGCGCCATTGAAGAGACCATCATGAGGCTCATCTCCTCCGGGTTCGATCCGGACACACGCTGCGATCCGTACCGGGGCTTCATCTACACCTCGTTCCAGGAGCGCGCGACCAAGATCTCGCATGGCAATGTGGGCAAGCTGCTCGGTCAGGCGGGAGACAAGTGGGGCTCGCGCATCTGTGCGAAGATTGCAGGCGATGAGGCGAGGCACGAGAAAGCGTACCAGAGCTTCGTCACCCAGGTGTTGAGTATCGACCCGGACGGCGCGATCATCTCGTACGCGGACATGATGAAAACTCAGATTGTCATGCCGGCGGAGAAAATGACAGACGGGAAGAACCCGAACTTGTACAACGACTTCGCACGCGTCGCCCAGGACCTCACCGTCTACACTGGCGTCGACTACGCCTCCATCATGGAGCACCTCAACGAATTGTGGAAGATTGAGCACGTGACTGGCTTGAGCCCGGAGGCGCAAGAGGCACAGGAGTTCCTCGCGAGACTGCCCGCCCGCTTCCGCAAACTTGCCGAGCGCCAGGAGAAGGCATTCGCGAGGACGCCGCGCGAGCCACGCGAGTGGTCGTGGCTCCATGGGCGTGTACTGTAGGGCGCCATGACCACGCTCTATCGACCTACGTTACGCACCCCTCGAAGTTCAAGCACTGAATGGCAATGCGTGGCGAGTCGCGACCATCTTCATCTGCTCTCGGTGCACTTGTAAGGCGTTTTGCCTCACAACCTGAAAACTTCCATAGATAGGCTCGTTGTTAGATCCCTGCGATGCGGAGTACCGATGCCCGTTAGTGAAGACGCGACCACTCTGGCTCCTTGCGGGTAAGTCGTGACTGGGTGCCACTGACTCAATGAAGAAGCGCCACCTTTCCACGGGTTCGTATTGAAGTTTGAAGACACCTGAGCGCTCGGTGTAGTCACGTTTTCCCTTTTCAACCTGATTCCTAAGCACACTTCAAA
>355
ATCGCATCCAAATTGAGTCGAGCTGCATGCCTCCACACGTGCTCGCACCAGCACTGTCGACGTGAAGTCGGGCCAGCTGTCATGCGAGCTCGTCCATTCTTTTCCTAACGGAATCGAGCTTGCGCTGTGCAGAAGCGGAGGTACCTTTCCATCAAAA
>338_1
GCGCGATCCGCGCGAGCGCGTCCCATCGCATGAGTGGCTGCAGGCCCGCCGCGTCGCCTACATTGTCCAGAGCGGCCGGTACAAGACGCCTCCGCGCATCACAGTCTCTCGCTCTCGCACGCGCTGGTCGTACAGCAGCGACTGGGCGGCGCAGCCGGCACACACGCCGCGCAACCTCACGCCGGTGAGGAGCAAGCCCGAGCTCGACGGCGAGCCGCTCCTCGTCCGCCTGATCTCTGCGCACAACCTGCCGAATCACGACATGTTCTCCGAGTCGGATGTGTTCGCCACGATCGACGTGCTGCCGTTCGGCGGGCACTCAGCGCCGATCCTCACGGTCGCGTGGCCCGTCAAGTGGGATACGCCCAACCCGGTGTGGGACTCGTGCCGCCTGCTTGGCGAAGCCGCGCGCAGAGATAGCGACCTGCGGCTGCGGGTCAGCTTCTTCGACTACGACGTCGACATGGGCTTGCGGAGCAAGGAGCTGATCGGCATCGCGGAGGTGAACGTGAGCGAGCTCGAGATCGGCGCGCCGCCGACGGAGCTCGTCGTCGAGACCGTCAAGCAGCTCAAGGGCAACAAGCGGGCCATCACGCGGCTGCAGCGCATGCCGACCAGCACCTTGCAGCAGAGGAAGACGGTGTACATCGTGCGGCACGGAGAGTCCGTGTGGAACGAGGCGCAGGCGGCGAGGAACGTGGGCGCGATGATCGGCGACACAGACCATCCGCTCAACCGCGTCGGCCGCGCGCAGG
>338_2
CGACGCGCTGATGGCGTCCGACCTCGTCATGTGCAGCCCGCTCACGCGCGCCGTGCAGACCTGCTTGATCGGGCTCGCGCCGATGCTCGCGCGCCGGCCGGACGCGAGGCTGCTGCTCAACCCAAACCTGCGCGAGAAGCGCAACCTGGGCGGAATGGACTCCAGCGGGAAGTGGCACGGAGAGCAGCTCGCGCACAGCGTGCGCGCCGCGATGAGGCACCTGTACAGTGACGCGCCGGAGGAGGCCGAGAGGCTGAGCAGCCCGCAGTTCGACCTCCGCCTCGTGCAGCACAAGTGGTGGCTCTCGATCGAAGAGAGCAAGGACCTCGTCGCCGAGCGCATCAACGAGCTCCTCTCGCAGGTGCGGTTCAGCAACGACGCCTCGATGGTGCTCGTCGGCCACTCGCACTTCTTCCGCGAGCTGCTGCGCCGCAGCATTGCCGAGGAGTGCGAGCTGCGCGGGTGTAGCCAGTCTATGGCCGAGTTGCTCAAGAAAAAGCTCAGCAACTGCGGCGTCGCGAGGTTACAGCTCGACTTTGAAAGGGAGAAGCCAGTTGTCGCAGTGGAGTTGCTGTTCGGCACGACGCTCGTCAACTGACCAATGCAAGGCTCAAAGTACATATTGAGAAGATAGGGCATCAGCTCTCCTTGATCGGCATTGAGCTTGATTCCCGTCCCATGCTCCTCCTCGCTTGTGACCTGCACGCGCATACCGCTCTCAAGGCCCCAAAGCATGTCGTCCTAGGCTCGTATTCTCGCGATGTAAGAGGAGTAATTTCCATTGATTGCTCTAGCTAGGTTCCTA
>340_1
GCAGCTCGGCTTCCGTCGAGGGGTGGCGCGCCTCGCCCACGCGAAGGCGCAGCTGTGAGGCGGCGAGCGAGGGGTCCGCCTTGGGGTGGGAGAGGAAGGAGTGCTCGCGCCACTGCAGATTCGCCGCATGCATCGCCGGCAGGTCGAACGAGTGGTCGAGCGGGCAGACGAAGGGTTGCGGCATCTCGACGCGTGAGCCGATGAGGCAGCGGTTGAGGATCGTCCAGAAGCGGTCGGCGACGCACCAGATGCGCGGGAGGATGAGCGTCCGCCGCGTCGCCGCCGCGAGGAGGAAGGCGTCCTGGATCCACTGCCGCTGCAGTGCGGAGAGGCGCAGGTGCGAGAGGACGCAGTGCTCCGTGCCGTTCAGCTCGGGGAGGAGTAGCTCCGCGTGGTCGGGCGAGAGGAGGCGGGCGGGGGCGGTGAGGAGCTGGAGGTACGTGCCGTTGTAATATTGCGGGCCGTCCATCAGCCATAGCTGCTCGTCGCGCAGCCGCTGCCGCTTGCCGTACGCGTACGTCGTTGCGTCTCCGTACTGGTAGGTGGTGTGCACGGCGATGGGGCGCACGCCGACGATGTGGTGGAGCTGCTGTACGAAGAAGGTGTGCCCGTTGGACACCTGTGCGATCGGGAAGGTGCCGAGCGCCACGCCGCTGCCGTTGGCGCCGAAGCGGCGCTTGAA
>340_2
GGCGCCGAAGCGGCGCTTGAAGAGGTAGATGGCGCGCAAAAAGGGCGAGATGGTGGAGAGGGAGGCCTCGAAGGCGCGTGCGGTGGACGGCAGACCGACGGGAAGGTTGGCGGCGGCGTGGGCGGTCTGGAGGGCGGCGGGAAGCCACGAGGCGCGCGCGGCGGCGT
>345
TGGCGCGAGCTGGGCTCACGCGAGGCAGCACCCGCCCCTTGCCGCAGCGCTTCCATCTCCCGGCGCAGCTCTTCAAACGTGGCGTCGTCCATCTCCTCGTGGTCTGCCGCCTCGGCCCCAGTGTTCTCCAGCCCCCCGCCATCGGATGGCATCCTACCGTCCCTCGCTGTCCCCTCCTCCTGCTCGAGGGCGAACAGCCTCGCCCTCGCCTGCGCAATCATCGTCTCTGACCGCATCCCTTGCAGCGCCGCTTCAGACAGCTCCATTACAATCTTCTCCGCCGCATCGAGCGCCTCCTTGAGCGCATCGCGCCCCTGCGCGCAAGTGAGTGCGTGAAGCGCGATGGCCGCGCGCAGTGCCTCAGCCGCCTCTCCGCGAGCACGGCCATGCGCCAGGCGGAGCTCCGCGCGAGAGGCCGCCAGCTGCCTCCTCCGCTGCTGCTGTGCCTTTCTCACCTTCTCTTTCAGCCGTTGCCGCTGCCGTCTCAGCTCCTGTGCCGACCGCTCTGCTACTGCCGTCGTCGCAGCCAGATCACTGCACTCGGTGCCATCCGCCGCCATCCCCTGCCTTGCCGCTGCTGAGACCGCTTTGCCCTCTAGAGCCACCTCACACCCATCTGCACCCCTTGGATTACACGCAATGCCCTCTATGTCGCTGTCCTGCGAGTCGGTACTGCTGCCACTGTCATTCTCGCCAACGACCTCCGCGTTCAACGCCTCCTCTCCCACCGTCATCTCCCAGATGTCCAAGATAGTCTGCTCTGCGTTCGCGTGCCCCGCCGAGTGCGTCTGCAGCAGCCCTAGCATCTCGTGATCTTTGCGGCTGCACGCGAGCGTCAGCGCCGCCAGCCCGCCCCTCGTAAGGTCGCCCGACTCGCCACTCGCGACGGGTGCGCCTGCGACAAGCAGCATCTTCGGCAGCCGCGTGTCGTCCTCCTCGTCCTCCTGCGAGTAGCCGCAGCTGGCATCGCCGTCCT
>205_1
GCGGCGGAGGGGCGCACCATTCGCCGTGTGGCATGGTGCGCCTGGCTGGAGGCGCTGCTGGATCCATCACAGCAGCTTTCCACACTGGACGAGCTCCTCACCTCCGTCGGGCTCGCCATCCAGGCACAGACCGCCGACGAATGGCGAGATGACGGGTGGGCAAGCCTCGTCAAAGAGGTCCAACAGTCGCTGCACTTCGAGATGATCGCCTGCGAGTGGCGACTGTCGAAATGGTGTCCCCGCGTGCGAGCTAACGCCGACGCCGCCGGGTGCACCTCTCTCTGGGCATGGAGCTGGACATTGCCGTCTGACAGCTCTCGGTTCATCTCGGAGGAACATCAGCTTACATGGGAAGTGGCGGCGAGCTTCGACGGCGACATGGTACACCCATGTGCCAAGTCAAAGTTGGACATCACACCGCAAGCTCTCATTCGAATGTCTCCTGAGTTCGAGCCGGTCGTCCCCCTGCCTGTCGCTGCCATCTCCACTCGCATCGTAAAGCAATACCATAAGCCTTCCGTCAGCTCTGCGTCGGCATACTTCGCAGAGAAGTTTCCCGCGTGCTACAGCCTTTGGGTTACATGGCTGATGTCGATTGGCGAGGTCCCGGAGCAGTATGTGCCGATACCAGTTCATCCTGCCAACCTTCGGCCACTCACTTCGGATCTAAGCTTGCTCCTCGACGGCGGCCTCTTGCTGCTGCCTGGTTCCGAGGCGGGTGCGATGCTCGCGCAACCACTGGTCTCATTCAGCACGCTTCTCCCCCTGCGCGGAGGAGGTGATGGCGGCGCCTCCGCGCGCGGCATAGCACCGCCGTATATCAAGCTCCCCGTCCACGTGAAGCTTCCCGTGTTCCATCACAACCTGACACCAATCGAAGCACAGGGTGCAGC
>205_2
CTCAGCTCTGTGGTCAAAGAAGCTGCGCGACGCGAGGCGGCGGCGCACGAAGGCAGTGGCGTGATGGGGTCTCTTCATATCCTCGGGGAGGAGTGTGCGGTGCACCTAGCCGCTCCGGGACTCTCGTACGAGCAGGGCCGCCACCTCTCCGCAATCTACGGCGCCAACCTCGGCAATCTCGAGCTCGAGCTACACTCGGTACAGCCGCTGCCGTTCGCCGCGTTGTTCTCGACTGATCCTCTCACCAGCCGGCCTGTGCTAGTCGATGTCTTGGCGGCTGCAGCCGCCGCCGACGACCCGGTGGAGGCGGCGAGGTGGTTCGAGCAGCATTGCAACGTGGTGGTCTCGACGCTGCTGCCTCTGTGGCTGCATTACGGCATCGCGCTCGAGATGCAGCCGCAGAACTGTGTGCTCCTCCTTAGACGAGATGGGCAACTACACGGCCTCGTGTGTCGCGAGGTGGGCGGCGGCGTCCGATGCTGGGAGAACCTGCTTGTAGCCAACGGCTTCGATATCCGCGGCGATCTGCACCCACGTCAAGCGGCGGTGTTCGCAGACCCGCAGGCGCCGCTCGACTCTTTCTTCCATGCCACCTTCGTCTCACACCTCCTCCCGCTCTCTGACGCGTTGAGCGCGTGTGTGCCTGGCGTATTCGGCGGCGCGTTGCTCGAGAGCATGAGGCGCGCGATCTCGTCGTGCTTGCGCCGAAGTAAGGCGACGCTTGATGCGCGCACTCTACCCGCCGAGCTGCGCGCCCCCTATGAGCACGCGGCCGCCCTCACAGAGCACTGCTGGCTGCGCGCGCGCACGGTTCGAGTGAAGAGCTTATTGGTCATGGGTGCGTTGGGCACGAGCACAGAGCGGTTCGCGGAGGCGAGCAATCCGTTGCTGCGACGCGAAGCCGAGACGTCCACCGCTCGAGCGCGCGCAGCGCGAGTAGCACAAGGCAAGGGACGTTTCACTCCTTTCCCCATCCCTTCAGTCACATTTTGTTAAGTCAACGAAATGGAATCACAACCAACTGCATGCAACATAGTGATCCTCCCTTGGCCTACACGATTGGAACCTAACGACAAAATAATCCAGTGTTCCTAGTGCGAGGAAGGAATACAAAGAGGAAGTAGGACGAAGGAATCTTAGTGTTCCGCCTTTGTGCTTTGAAGCTGATGATGCTCGCCCCGGTCGCTCTCCTGGCTGGTAGGGGTAGCGGTGCTGGCGAGTCCTAACCCTAGCTGGCGGGAA
>358
CCCGCGTGCTCCGCGAGCGGAGCGTCTCGCTCTTCACGAGCCGGAAGGCCGCGACCGACATGTTCGTGCAGATGCGCCTCAGCCGCTCTTCCTCCGCGCGGTGGGAGGCGATGCACGCTTGCATGGCGAGGCTGTGGCACCAGCGCGACGTGGCGGCGGCGGTCGAGCGGATCTATCGGCTCGAGCCCGACCTGCTCCACGCCGTCCTCCCGCAGTGCCTCCACTACATCCTCCACGCGCCGCACACCGCCGCCGCACGATCGCTCGAGCGCTTCCTGCTGCGCGCGTGCGGAGAGTCGACGCAGCTGGCCTTCGAG
>314
CCGCCGCCAGGCGAGTTGAGGGGATGGCGCGAGCAGGCGCATTGCTTGTCTTCTGGTCCGCCGCCTCCGCTGCACCAGGCCGGCAGCTCGGTCACCCAGCGAGCGCTGGGAAAGATGCATCTTGCGGGACCTCTGGTGGTGCACCGAGCTGCAACTCTTGGTGTCAAGAAGAGTTCGCTGATCAGCATTGTTCGGACTGCCAGTGTTCGGCGTGTGGATTCTGCGCTACCGTCGTCCCGTGTACTCCATTGCCTTTTGTCAACGACATCTCAGTCCAGGCTTGTCAAGGCTTTTGCAATGAGCAGAACAAGGCGCAACACTGCAATCGATGCGCTTGTCAGAAGTGCGATTTCTGCTTTGGTGCTTCGTCTCTCGCTGAACGTGACGTGGACTGTCATATTGGGCAGTGCTCGGCATTCTGTGATTCAATGTACAAGGGACAGCACTGTGATCGCTGCGACTGCAAGGCATGCTCGTTCTGCCATGAGGAAGATACTCCGAGTTCAAAGTGCAACCCATTGAACGATAAAGACACAAGTGTGAGGTCCTGCCAGCTCTGGTGCGCATCTGAGTTCAAGGAAATCCATTGTGCACACTGTGCTTGTCAAGCTTGCGACTTCTGCCCGCCGGCACCATCGCCACCGCCGTCTCCGTCTCCTAAACCACAACCCCCACTACCGCCAAGCCCTCCTCCCCCACCAACGGCACCCGAACCAGACTCACCGGCGGCGAGTCCACGCCCTCCCACGGCTCCATTCCCCCTAGACCAGAAGCTCGATGCGGCCAGCAGTGTAACATCTTCCTATGGCATTCCTATAGCGAGAGGAGAGAGCAGAATGCCATCTGGTTCACCTCCCAAAAATGAAGCTGATAGGTGCCAGTCTGACCTGAGAGCTAGCTACGTAGATCGATGCGATATTGCCCCCAAAACGCGTCACAAACAGCTGAGCTGCCTGTGCGGATGCCAATGATTTCGGTGCGCCTCGCTGGCCAGAGATCAACGTCTGGCAGCTTTCCGACTCATGCTCAGAAGCATCATTATTATTGCGGGCAGCGCTCTGCTTGTGATTGTGTTCCTCTGCATGAGGCACCCTGCAGCACGAAGACTGTTCGAGCAGGTAAAGGGCGACAAACAAATCGTTTCTGCTGCAGATGACGACTCTGATGAGGACGCAGACGACCCTAGCACTCGAAAAAAGCGAAATACGCGGGCCGAGAAGGGGGGGGGGGCAAAGAAAAAGTTGAGTTCTGGCAAAGAAATCAAGGCGTACTTTGATCTGGATGGTGTGGTGCATACGGTTCGTGTATCCACAAAAAATGTGCACAGCACGGACGATTTCAAAGAGAGGCTCCTTGAGGCGGTTGTTGCCAGCTCGGCGCCAGAGCTGCGGAATATCTCGCTCGATGAAATGCAGATTGATCTTCTTGATGCGAACAACAAAAAGCACTCTTTGGATGATCGAACTCAAACAGAAACTTTACGCAGTGCGAAAGCAGTGCGTATTCATTGACATGGGCATGGAGTAAGCCTGATCTTCTCGCACGCGCCACGTCTCGATGCATTTACACCAGCTTGATGTACTCGATGTGCCAAGCATTCTACCCTTTTTCCTGATAGAAAGAATCCTGCTTCGCGCAATTCAGCAACTTTTGCAGAGCGTGCGTGCGTGCGAATCTTTCCTAAGGGTGCCACATACCACCAAAGAGTCATAGGCATGGCGCAGCCCGCAGAGTGTATAACTCGCGTATTTGAACTTCTGGTTCCGCGTAGGCGCTATAGCCGCTTATTAGAGTTGGGGCATTCAAAGCGCGAATCCTTCGCTGGATTTTGTACATCATGCTGCACCACGTATTCAGTGGATGTATATACATATATAA
>301
TACCTAGGAACCTACTTAATGCCATCCGCACAGATATCTATAGCACAGCGGCAAGGCATGTAGCTACAAAGCCTCACTCTACTCGCATGGAAAGAGGTCTCTCACCTCAAGCTCGTACTCTTCACCATCTCTTGGGTGATGTGACACGCCATGCAAGGCCCGACACTGATCAAGCAAGGTTGCTGGCGAGACCGTGGTTCCTATGCGCGTTGAATGCCCAGAGGATGGCTGCCGTGTGCCCACATGCGAATGTCCTAGGCCCATCGGCGACTAGATCGCAATACATTTGCTGATGGACTGAAGAAAGAGCTACAGCGGATTGCTTGCAGTGCCGTCAACAAGCGAGTACAACGGCTGTCGCTCTTTGACAGTGTCCCCAATCTCCACAAGAATGGCGTCGACGCGGCCTGAACGATTCGCCCGGACATCGAGCGACACCTTGTCGGTCTCAACCACCGCGATAACATCCATCTCCTTCACGTCATCACCAGGTTTGAGGTGGAGCTCCTCCACGGTTCCCAGCACGCCCTCTGCGAGAGGGACGGTATCCGAAATGAAAGGCGTGTCCAGCGTGCCTGCCCTCAGAGCGGTCGCCCGAAACGTTCGACAGTTCGTGAATGCATTCTCCGCAAAGGGCAG
>351
GCTGTTGGCCTCCACCTCGCAAGCCAAAATGAGCAAACCAAGGGATCGCCCAGACGTCATTCTCTCCAAGCAGTCCCACTTGTCTCTCGACAACAAGCACATCAAGGAGATTGATGGGCTCACTGGCTGCCCTCTGCTACGTGTGCTATACCTGTTCGACAATCAAATCGAAGTGCTCGACGGGATGCAGGACGTCCCTCACTTGACGCACCTCTACCTCCAGCACAACCAGATCCGTGCCATTGGGGACATCACCATGCTGCGCAAGCTGCAGAAGCTGTACCTGAACGGCAACCGCATACCGTCGCTCGAGCCGCTGGCTGCCGTCAGTCAATCTTTGGTTGAGCTGCATGTGAGCTCACAGCGGCCACCAGAGGGAATCCTTCATCTATCGCCAGAGACGCTACAACGCATGCACGTGCTGCGGGTCCTGTCGATTGCGAACAACCGGTTGACAGATATCACACCCCTTCGACTTCTTCGTGCTCTTCAAATTCTCGATGCATCGAGAAATATTCTTGAGAGCTTAGCAGCAGTGCTACCTGTAGTCGAAAACTGTACGACTCTTCTCGAACTCGACTTGAGTGATAATCCGCTCTCATCAAGACGACAATCCATGGATGCATTGATCGTAAACAGCCATCAGCTGCGGGTTCTCAATGGGCGGACAATCATACCTGCTGAACGGCCGTATCTCGAAGGGCTGTTACGTCGCGGTGCACGGCAGCCTCCCTCGATGGAATAATCAGCTCCTTATTTCACGATTGGGTTGATGTGCTGGAGTTCCAAGTACTCACGACTTGAGCGCATAAGCTCCAATGGCAAATAATATTCTTCCATGTTCCAAGCAACCAGCCACTGATGACTGGTGTCCATCCATGTATCAACAACGATAGCACATGCTGTGTGTGCACATCTTGCCCAGACTCCATTGTCAGGCGAACTTCTAGCCAGCCTCCGTTCACTGCTAGCACATCCTCTTGCGGTTTTGCTTAGATAGGCGCTAAGGTTGCGTGGGCTTGGTGCAATCCTAGGAGGCGGCGCATGTACGTCAATCGTGCG
>366
GAAGATGTTCTCGGCCAGGCGATTGCAATCTCGCCTGTACTGCGTGCGCATCGTGTTGTGTGGGGGACCTATGTACCTGCTGCGATGCTGGTGCAAACTTCACTCGTTGTGCCTGCTGCGTTGCGCCTACTGTGTGTTTCAGAAGCGGTATCGAAATGAACTG
>315
CGTGGGTCCGGCTGCACATCCGGCCGGCGTACGGCCTCCGCAGGCGCTCGAGCGGCTGGCGAGGCGGTCGTGCTCGGAACCCCTTGCGTCGCCACGATCTCGCCCTTGTCACGCATCGTGAGCTCTACGCTCGTCTCGCGCGCCACGTCGAGCGCCGCTGCTATGGCCGTCCGTGCTTCTGTGCCTGCTGTCAACTTCGTGTTAAGCCGCGCGGCCGCCGAGATAACTGCCGGCTTGCCGGACACCGGCCGACGCATGGCCGCCGTGAGGAACTCTTCCACGTCTTCCCACGGCAAGGTGAGCGCAGCTGACCGGAAGACGTCGGCTGCGCGTGCGAGGTCGGCCAGCTTGGGGAAAGCGGCCCACGACACGACGTCGCCCTGCCCTTCCGGCGTTCCCCCCACAACGTGCTCCGTTCCTGCTCGCGGCAGTTCCAGGTGGACCGTCGTGAGCTTGTGCGCCACTTGCGACAGAAACGACTGCACCGTGAGGGTCGACTGCGTCGCGCGCACGGTGCCCGTGCCCAGGGCCGGCGTACGCTCGACCACGATCTTGGCGACGGACTCTCCTTCGGCTTTCGTCCTCTTGGCGGTGATCTCGCCGTGCGTGCCTTGGATGGTTGTATGGAAAAGCGCTAAAAACACTTTCGCAAGACATGGTGCCACGCTCATGTCGCGCAGCGCTGCCACCGATACAGCGACTTCGTCCTCGGCTGCCGGCTCTTTGCTCTTTGCGACGATGAGCGTGGCGTCGCCGCCCTCGGACCGCGCCACACGTACGAATCGTAGATACCTGCCTTGTTGCGTTTCGAAAAGCGCTTCCCCAAACGTGTCGGTCATCCACTGCTCGAGCGCGCCCGCGACGCCGGGGGGCGGGGGGCATTCCACCAAGCGCGCCGCCGTGAAGAAAACGGGCGGTGCCATCGCTGGTGCGCTCGACCGTGCTGCGAGTGGCCTGCGCCACGAGCGCTCGTCCTGTAC
>367
ATTTTTGCCACAACGCGGAGGACCGTGGGGACCGCTGAACGTGACGTGCTGGTTTGTACCACGCGACAGTGGCAATGCATAAATCATCGACAACATGCGAGTATGAACTACTACGCTTGGAGTTGCTCTGTACGACGTCGTGTTTGTTGAAGTTCGTGAGCGACAGGAACAGAGAGTCATCAGACGATATATTGGCGGGCGTAGGGGTAAGTGCTGACTGAGTGAGTGTTCAGACCTTGCACATATTTCAACACGTTTCATGCACAACGGCATAGGC
>337
ATAGGAATTCCTAGGAGCCTATGCATAATTAGATCAAGTAGTACGAATAATCGGAATGTTTATGGCTCCAGGGTTCCCTGATGACTGTCATGCACACTCTCAGCAGCATCAGATACCCATCTGGACAATCCACTACAGCGAACGCTTCACCAGTACAAATCGCTAAGCACCGAATCTGGGAACTATCGGAACCTTAGGTAATGATCATGAAGTGTCGCTTTGCAAGGCAGTCGATGTTCAAAGTGCACACATGACTGCCCCACCATCAATGCGAGTGTTCTGCGAGGATGCCGATCTTTGCGCTCCTGCCTCTTTTCCCAATCGGACTAGCGGCGTGACGTGTGCGCCCTACTCTTCTTCTTCTTTACAATAGACTTCTTCGCTCCAGGACTAGCACCCTTTGACTTGCCGGACTTCTTGCGGAGCTTTTCCGCACGCTTCTCACCGCGTTTGTCCGTGCGGCTGCGCGCGTCTACAAACTTTACCCCGTGGCCTTTCTTTCCTGAGCTCCCCGCCTGGAACTTGCGCCCGACGACAAGCTTCTTCTCCTTCTTTTCTTTCTTGGCCAGCTTCGACTTGTAAAGCTTCTCTACCTCGCGCGCCTTTTCTCTCTCAGAGAGCCCGTCTTTGTTGATCACCGCGTTTGCTTTCTTTTTCAATTTAAGCAAGGCGCGTTGTTGGCGCCGCTGCTTTCGCCCTTTGGCCTCTGCCACCTTGCTAATCGACTGTGCAGTGATGGACTTCAGCTTGTCCTTCGCCTTGCCCATCAAGTTGTCATCCAATTCAACGCCATACCCGTCGCGAGTGGCGAACTTCCGCTCGTCGTCCAGGAACCACTGGGGCAGGTGCTGGTCGTTGGAGATGTGCCGATTGTACGCTGCGTCTTCCAGCTCTCTGCGCTTCTGTGGATTCAGAAGCATTTGCCCTAGCACCATCGCCTCCGCCTGCCGGCTGATGCTTGTCTGCGCGGAGAGATCCTCGTCTCCTTCGTCCGCAGAGTCGTACTGGGCGAAACGGCCGCCAACCACCTTCTCCCCTTCTTCAGGAGCTATGTCCACAAACTTCGCGTCGTCGGGTACGCCATTGACTACTCTTGCTTTCTTCGATTGTTTGGCTGGTGCCGCGACCCCAGGCTGGCCCGCAGCCTTCTCGGCGGCTGTCTTGCGCTTGCCCCCAGCTGAGCCGCCGCCGCCGCTCTCCTCTTCCCCAGCAGGTTCCACCGGCTTGCCCCGTCGACCAGACGGCTTGCCCGCCTTCTCGCCTGATGCCGACGCTGGCACTTCGCTCGCCTCAGCTTCGCTCGCCTCAACAAGTGTTGCCGCCGATGCCTTCGCCGTTGCCTTCGCGGCAGCCTTCTCCTTGGCCTTCTCTTTAAACCCTTTGCGCTGCCGCTTCGCACGGGATGCCTCGGCTAGAGCCGCCACCTCCTCTTCGTCGTCCTCTTCGTCGAGCCCCTCGAAGAGTGGGTTGGAGAACCAACGGTCTGCCTTCGTCTCGCCGCGATCGACACCACTCAGCTGCCGCTCGTGCACGAGGAGCGGGTTACGCGCCGCTGCCAGTTCCCCATCGTCAGACGAGTCGTCGTCCACCTCCGCGTGCTCGTCGTACGCCTCCCGCTCCGTCGCATTCTTGAGCTCCCGCGCCGCGACCCGCCGCGCGATGTCGTCTGGCGTCTCGCTGTCCTTCGAGATCGCCGCAAGCCGCGCCTCCCGCTTCTTCTTCTTTGAAGTGGGGCCGCCTTCCTCCTCCTCTTTGAGAGCGTGCACCGCGCGCCGCTGCGTGCGCGCGAGGTAGTCGGCGTACATGTCCTCCAGCTCGTCGTCGAGTTTGGCGACATAGTCCTTCCCCGTCTCGTCGTCGGAGGACATGTCGTCGACGACAATGCGCTTGCTTGCGACCGGCCGCTCGCCGCCCGGCGCGACCTCTTCCTCCTCCTCCTCAAGCACCACATCAGGGTCCGTCTCATCACGGATCGCCGCCAGAGCACTGGCAGTGCGTAGCTTGGAGATGGAGAAGAGCTCCATCTCCTCCTGGATGTCGAGACGGTCGCCTGGGTGCTCCATCTTCAACGCCAGCCTCTCCTTCAGCTTCGCCCTCTTCTCCGCTGCCTTGCGCTTCGCGCCCTTGAGTCTCCGGGACTGCAGCACCTCCAGCTCACTCATCTCCGCCGCCTGCCTCTCCGCCTCATCCTCACTGCCTTCCGCAGCTGCCTCCTCCTCCACCTCGTCTCCTTCATCGTTCTGCTTCGTCGCCTTCTTCCACACCTCGGCCATCTTGAGTCGCCAGGTGAGCAACTGGCGGAACTCTCGTTTCCCCAACACCTTAAGGTCAGCGCACGACTGCAGGATCTCCGGCTTCGTCTCGCGCTGCTGCCGCCACAACTCACACTGCGGCGAGTCGTCCCACAGGAAGGCGTTGTACTCGCCCAGCGCCTTCACTGGCGCGCCTCCAAGCACGAACGACGCGACGGGGAGGCGCGCGTGCAGCACCTGCGAGGAGGTGTCGTACCCCACCGCCTTCGCCTTTTGGTTCTTCTTCTGCTGCAACACATTGACATTGACGGCAGCCGAGTCGTCTTCAAGCTCTTTGAAGACGTGCTTCGGGTCGAGAAACTTGGGGTCGATCGTGGCGTTCTTGAAGCCTTTGCAGACGACAAAAATCTCCGCAGACTCATTCCGAGAGGCGGTGGGCTTAGTGGCCTCGACGCGGTGGAACAACTGCCCGAAGACGAAGAGCAGCGAGTTGTAGTCGTTCGAGCGGAAGACTTTGGTGACGAACCATCCGCCCGGCTGGAGGAAGTCGACGGCGAGGCGCATCGCGTGCAGCGTCAGCTCGTTCTGCCCGTACGCGTCGTTGAGCCACGCCGTGCCGACGTTCGGCGCGCCGTCGTGCAGCACCACGTCGACCTTCGCCTCCTTGAGCTCGCGCTTGATCGCGGCGCGGCACTTTTGCGTTGTGATGTCCTCCTGCAGCGCGACGCATTTGGCCACAGGCTTGATCGCCGCGAGGTCGACGCCGACGACGGGCGCGTCGGCAGGCATGTGCTGCCGCGCGACTTGCATCCACGAGCCCGGCGCGGCGCACAGGTCGAGGCAGCCGCGCGCCCTCGAGAGGAAGTCGTACTTCTTGTCGAGTTGCAGCAGTTTGAACGCCGCACGCGAGCGGTAGCCGCGCTCCTTGGCGAGGTGGTAGAACTTGTCGAGGCGCTTCTTCGCGACTTTGTTCTTCTTCGGCATGGCGGGAGGACGTGAGGCAAGGTGTGCTCAACGAGGAGAGGGCTGAGAGTGGCGAGGCGAGGAGTGCGGGGGAGGGAGGCGTGGGACAGAGGAAGGTGTGAGGGTGAGGGGCGAGGGGGAGGAGGGG
>350
GAGCGAAGGCGCGCGAGTGATCGATGGGCAAGGACCGACGGAAAGAAAAGGAAGCGGAGGATGAATCGCTGGGGAAAGAGAAGGATAAGTACGGGAAGAAAGGCGATGGGAAGAAAGCGGAGGCCGTGCCAGAGAAGAGCTTCACGCACCAGACGGTGCGGCACATCTTGGTGCAGAAGCAGTCCGAGGCGCTGCGTATCTCCGAGGCCATTCACAACGGGGCCATGACGTTCAACGAGGCGGCGTTCCAGTTCTCCGAGGACAAAGCAGGCGCGTACGGGCTGCTGGGAGACAAAGCGCAGAATGAGCTCGACCCGGACTTCTGGAAGGCCGCCCTGACGTGTAAGGAGGGCGACTGGCTGCGAGAGCCCGTCAAGACGCAGTGGGGCTGGCACTTGATCATGGTGCAAGCGCGGATTACCAAGAAGAGGAAGTAGCCCCTCTCGAGCAGCTCGCCGCCGCTCGTGCTCTCGATCCATGGCAGCGCTGCTGGTTAATCCCGGGGCACAGCCAGCATTTTCTGCTGTGCTCGCCTGGCTGGCGACTTGATGCATCCTCGTCAATAGCTGACCACAGCTACATCTAGGACCTAGCTAGAATGCTAGGATGAGGTGTACACCTACTTATATAAC
>326
TGTGGAAGATGGTGTTGTTTGTGAGATTGTGACACTCCCCGAGGGAGGTCCTTCCTAGGTTCCTACCAGCACCACGTAGGTACCTCTTAGTCTAGCTAGGGACCCGCGACAGTGCGTTTGTCCATGATGGCGTGTTCAACCTCATGCATTCTGTTTCTGGTGCAGTTTTATTCTGGATGACTAACCATTCACACATTCGATTCACACATGCTGTTGAACCATGATGAGCACTTCAATAACGACCTCACTAGGCACCTGCGTCCTAAAAATAGGACAGGTGGATTCATTCGTGCATGCTCATGTAACCTGTAGCTCGGGAGTCGTAGCCAGTCCGTGGTCGTGGTCGCGCTGATGATAGTCGTCAGAAAGCGCGACGACGTTTCTTCCGAGGCGGCCTTCCTTCACTCCCTTGAAGCATGGCGACAAGGGCGGGAGGTAGCAAGCCCTTGGCCAGCTGGCTCCTGATTGGCTGCGAGTCTGTAGCAAACTTCGTGCACGCAGCGATCAGCAAGCTCAACTCGAACCGCACCGCGTGCGTGGCGATCGCCTCGAACGACTCCTCGCAGATCATCCTGCACAGCGCGCGCTCCAGCATGTTGACCACTCCGTCGCATTGCCACCGGTGCGCCAGCTCGAAGGCGGCGAGTGCCGTCTCGACGGGGAAGATCTCGTAAGTGCTTCCTGTGTAGACGAGGTCAATGAAGAGGCGAAGCGCGCTTAGCGGCGTCTCCTGCAGCTCAATCTTCTTCAGCTGGCCTTCGCGGCACCACTCGGAGCCGAGCATCCGGCTGAGCACCGGTGAGACTGCCGAGAGGACGGCGCAGTGCGCGGTGACCTTCCCGGAGCTGATGAGGATCTCCACGTCGTGTGTCTCGGCTGCGGACGCCACCCTGCTCCACATGTTGATCACACTCACGTCCACAGAGACTCGCTCCACCACGGCCCGCTGGACGGAGCAGAAGAGCTCGATCAGCCTGGTGAGCACCTCCATCGCGTCTGTCCAGTCGTAGTCCTCCGGCCTCTGGCGGTTGAGCTGGCTTGCCCTCATCGCCGCGCGAACGGCGACTGCCAGCGAGAGAGCCGACTTCCCCGCGTGGCCCACCTCCACGAAGCTTTCCTTCGCCTCGAAGCGCAAGCTCACCACTCCAGTGCATGAGGCGGGCGCCACGGCGTGCGGGTCGGCCCCCCGCTCGATCATCCATTCTGTCGCGTGGAGGAACTGCTTCAGGCTGCTCTCGTCAACGCCGTACTGCGCGACTCGGGGCACGACGAGCTGCAGCGGCGTGCTCTGAGTCACCGGGTGGAGCCCGCAGCTCCAGAAGTTCACATCGCTCGCCTCGGCGGCTTCGGCGGCCTTGAGGGGCATCGGGTCCACCTCTTCGATGAGTGTCCATATCGGGCTGTGCGACTGCATGGCGGCTAGAGGGAAGGCGGCGGGTCGCCGACGGGAGAGGCGGTGGGCGGCGGGAAGCGTGCGGGCGGTGCGATGTCGAGAGATGCCACGGCGGGGTTGGCTAATGACGAGCAGGAGGGAGCGT
>325
CCTAGGTTCCTATTGAGTGTTGAAGAGCTCAAGTGAGCTCTTTTTTTCGTCTTTCAAGATTGCTGATGAGTATCCACATGTTTTTCTTTCCACATGGGTGCGGTAAGACGTACGCTATGATCACAAGAACATGCGTGCGCAGGTGCAGCTTAGGGTCCTATATGTGCTGGTGTCGGCGGCTAGGAACCTGTCAACTGTCAAGCAGCAGGCGGAATGAGCCACGGCAGCAGCTGCGACGCGACTGAAAAGTAGAGGCTAACTGACACCAATGCCAGCGCATACTGCATTGCCATGAGCATCCCAAAAGGGCGTGCGTCGACGCCCCCAGCCTGGCAGACGGCCTGGACTGAGAGGGCGCACGGCATCGCAGGCTGCAAGACTAGCACCAAATGGTACGCCCAGCTGATAGGTGCACCTTCACGAGGATGGACTAACGCATGGAGGAGAAGATGACAAGCTGGAGTGAGAACGAGCCGCACGAGGCATACGATGAGCACCTCCGAGCGTGTGGGGTTCCCCGCCCCAGCACCTCTCGTCGCGTATGTGCCGTGCAAGGCGAAGCCAAGCGTGAGCACCGCGAGTGCGCTGCCCGCCTGCCCGAGGCTCTGCGCTGCCAGGAGTGGAGAGTGCAGCACCCCATCGACCAGCAGAGAGCGCACTGCAGGGACGCAACCCAGCGCGACGCCGACGAGGCTGGCGAGCGCAGGAGGCGTGAGCAGCCTGCGATGCCGGCGGGCAGCGCCCGTCGGCGCCTCCGCACGCGTGCCCTCGTCGCCGTCGGTCTTCTTGTAGCTGTCCGCCGCCGCCTCGAGGAGGGGCGGGCCGACAGACCACACGAGCAAGCGCCACCAGAAGAGGTACATCTGGACGTAGACGAGGCCCTCCTCGACGAGCGCGCCGCCGCCCTGCAAGCTGCGCAGCACCGCCGGCACAACCACGTTCGG
>365
AGGTTCCTAATAGGAACCCAGCAAGTTCCTTTCTTTGCGATGCATCTGTGGAACTTAGCTACCAGCCAGGAACCTAGGTATGTTGGTCCCTCGCTACGGAGACCCTAATCAAATGTGCTGAAAAGCCTGAAATGGGGATATAGGCCCCTCCTCCAAGAACTTCGTACGTTCC
>324
CGCCCCCGCCCCCTCCGGACGCACTCGTGCTCCTTGACGCGGCCGATAAGCCACGACTTGCCCTCGTGTCCGCCTTGTCGGGGGTACAGGGCCTCCCGTTCAACGCTGTCATGGGCAAGCCGTTTAAGCTGAAGATCTCGCTTTCGCAGCCGCCGCTCACGGACACCATCGTGCGCGTCACCGTCTCGACGGCGAAGGCGTTGCGCATGGTCGCCGCCCAGGAACAGCAGCAGGAGCAGTACAATCAGGCGGTTGCCAACGCGACGGCGCGGGCGGCGGCGACGCAGGCGGCGCAAGCTTCGGGGACGGGAGGCTCCGTCGAGGGCGTCGACGAAGAGACTATCGCTTCTATCGAGGCGACACAGACATCTTTGCTTGCGTCATCGACGGCCGTGGCCGCCGACAGCTGGCAGGAGCAGCCTCAAACCGCACTCGCGCCCACGCAGCGGCTGCACAAGCTGGCGAGCGCCGCGCTCACTCAACTGCGCACGACATGCGTCGCTGCCGAGGCGCACACCTCCGTGGAGAAGTCGGCTTGCGCTTTCGTTGAGCTTCTCAGCGGTGATGACCTCACGCTGAGCGCGGCGCGAGCGTACGTAGACGCCTCGGGCGTTTACTACAAGCTTGACGCCTCCGTTCTGCTAGCCGAGCGTGGCAAGCGCACGCTGCACCTTTCGCTGTTCGAACAACCTGCCCAGCGCCTCATTTCCCTCCTTCAGGCGGAACTCCTGTCCGCCGATCCCGCAAGCGCGTCCGAAGGACCACTGCTCTCAGCGCCTCTCGCCGTGCGTGCCACCCTTCCTCACCCCTCCGCCGCGATTGAAAACCTGAGCACGGAGGAAGCGCAGCAATACGGCGCCTCGCCACCCCCACCGCCGCCGCCTCCGCTGGCATTCGTGGAGTCGGACGTCTCCGTTCCGCTGAATTGCACGATCGTGCGCGTGGATCAGGTGGGCGGTGTACGAGTGCAGGATGTCGTCGAGCGCTCAGCCGGCACGCTCTCGTCTGGGTACGCCGACCAGGTAGACCATCTCCTTATACTCGTACCGGCGGCGGAGGGCACCGCTGACCTTGACGTGATGTGCTACGCCGGCTGTGGGCCGGAGGCGATGGTGCTCACTGCGACTGAGGAAGGCTCCATGAAAACGTACGAGTCCTTCACCTCGGCACCGATTGCCCTCGCCTGCCCGGGCTCCCTCTCCGTCACGTCGTCGCTCTACCCGCAAGGCGGCGCCAAGGCAGTCGAGGAGACGCTCGCGCAGATGGTTAAGAGGCAGTCAGCGCCCGTACTCTACGGGCACGCCGTGCAAAACCTGCCCGTCATGTGGCCAGGACTGCTCTATCGCCTCGAGATCGCTCTCAGCGTGCCCACGAGCGACGAGACCACCTTCCTCCTCGCGCCGAGGCCGACGCACAACCACTCCGCCGCGGCGCACCACAACCTCACTACTTCTCCACCCAATTGCATGCTCGCGGAGGCGTCGGAAACCGGATTGCATAGCCTCCTGGGCGGATTGGCCGCGCGCTCGGCGAGCATCACTGTCAAAGCGGGCGGTCTCGGCAGTGCGTTGCTCCTACTGTGCAATCACTCATCCATCGAGACGTATGATTTGACCAAAACTACGGGCGCGAGCGAATTCCCCGACCGCGTTCTTGTCATGCAGCTCAGCAAGGAGGCGCTCACAGCTGGCGACCAGGCACTCAACCTTCTCCGGTGGCATCTGCCCCCGAGCTCTTTGCTCAACGATTTACTGTCCCTCTCCAGTGAGGTAGCGGACGCCGCATGCGCGTGGTGGATGCACGACGCGCAGGCGGCTCGACAGCGGTACCGCGCCATCGCCCTCTCCGCGGTTCAGCTGCGAGCGGCGCTGCAAGGCGCCTCCGCGCCCACCTCGTCGCTACACCAGCTCCTGAAGGCGTCTCCCGCCACGCCTCGCGGCGCCATCGACACGATCCGCGCCGCCTTCGCGCATTTCGTGGTCGACCCGGTCGCCCGCTCTGAGTTAAGCCGGCTGCTCGACACCTTCCACACTCCGCAGCTGTGCGCCCCGCGCACCTCGCCGCCGCACGCTACGGCTGCAGTTGCGTCGCCCGTCCTCCGCGGCTCTCGCACGCCGTGTGCTTCGTACGTCGACTGTGGCAGCGTAGAGCACTGCGTGGAGGCGACTCAAAAGGAGATGGCGGCCACCGGCTTCGCCAAGGTATGCGAGGCTTTCGTGCTCTCCAAGGCACTGCGCTCGGCGGACACCTCGCTCGACGTGAACGGCGTGTGCGCGCCGCACTCTTGGGTCGATGGCTACACGCCTCCTGGCTGCCCTCTGACCCGCCACATTGTCCTTGCGCTTGCCGACGACGCGCCGCGCGATAGCGCGCTGCTGCAGCGTGCTATCGCATGGGTCGACCGCCTCACCCCACGCGATGGGCGCAGCTACCGCACCACCGCTTTCTTCGTCGCGCCGCCTGCAGGACACGTGACCCCCTCCGCGGGCGCGGTGCTCTCTCTCGCATCGCCCGCCGACGAGCCCACCCCGGCCCGAGGTGTACTCGTGCTCCAGCTCGAGCTCACCCAGCCGCCTCGCCTGGCGCCGACACTGCTGGACGCCGCGATCAACCGGCTCGCCTGCTCGCTGCGAACTGCACCAATCGCTGGCGTGCCGGCGAAGCCCTTGCTTCGCTACGCCGCGACCGCCGAGACCTTGCGGTGCGACGAGGGCTTGGACACAGCTCTCTCGCTTATCGAGGCGCTTAGCGTGCCCTCGCAATCTCGCGTCGCGTTGCTTAGCGGCCTCGCCAATCACTCGCACGGGGAGTTCCTCGACACTCTGCTCGCTGCTGAGTTCCTGCCAGGGCCTGGCAGCCACGGCGCGTGCCCTGATCGCGCCGCGCCCTTCCTGCAAAGCACAACCCTAGCCGACTCGACACGCTCGCTGCTCTGTGGCGCGGTGCTCAACCGGCTGGCGGCGGACCTCGCCGCCGGGGAGACGAGCTGCGGCGGCTCGCCCTCCGCGCAGCGACTGGCGCACGCGAGTACGCTGCTCGCTCGGCCCTCCGAGGGTCGGCGGCTTTCGCAGCACGCGCTGCTCCCGCCGCGTAAGGCGGCTGTCGAGCTGCTCGCTGCCTCGAGCCCCGAGGCGCACGCGCTGCACGCCTCGATGCAGACCTTCGCGACTAGATGCCCGGCTGAGTCGGCCCAGCTCTGTTCCGCGCAGAACTTCAACTGCGACGGGAAGGTGGGTGACTGGACGGCCGAGTGCACCTCGCAGTGCGCCGACCTGCTCGTCACGCAGATCACCACCCCACCACCCC
>332
AAACCGAAAGAGGGCGGCGGTGCGCCCCCCTCGCCACTTCGACACAAAGCTCGCCGTAGGCGCTTTCTTTGAACGAGTTCATACTCGACGACGACATACATCGACTAAACGCACTTCAATCCATCCTTCCCAACAAAGTTTCGTCATGTCCTCAAAGGAGCAAAAGATGCAACCATGCAAGAACAACCACAACATGCGCAAGAAACAACACCGACAACAACTCCTTCAACAAGGAGAATCGGCAAAGCGCCCATGCAGGCTGAGACGGAGCCCATCTCGAAGGAACCTAAAACATTCACCACGGATGAAGACATGCCAGATCAAGAGGCGGAACATGCCTCGGTTCAACTCAGTGAGGTGAGAGTGCCACCACCACAACATAAGCTAGAATCACGCAATACATACGCATGCAACACGCCTCAAAACACACACAGCATATGGCCTGGTCGCGTAGCGACCGTAGCAGGGCCCCAGAGGTGGTATCACC
>363
TTGCGGGAGCGGATGGACAAGAGTTGCGTCGAGCCGATCTGCGCGTCGAAGAAAGATGCGATGAAGTCGATGTTCGCCCAGAAGGGTAAGGGTCAAGCGGCGTCGAAGAGCACTTCTGCAGCGTTGTCCCCTTGCCCTCCAGATAGGGAAGAGCTTGGAACACACAGCTGGACGTTGCTACACACCATGGCCGCGTACTATCCGGAGCAGCCAACGGATGAACAGAGGACTGCCGCTCGCGCCTTCATTGACAGCCTGTCCAAGTTGTACGCATGCACGCACTGTGCTGAGCATTTTCGAGAAGAGATCCGAGAGGACCCCCCTCGCGTTGAGTCGCGTGCGGCCTTGAGTGTATGGATGTGCAAGGCCCACAATCGAGTGAACAGCATGCTGGGCAAGCCGGAATTCGAATGCGTGCTGGAGAAGCTGGACCGCCGATGGCGAACTGGGGAGGCTCACTGTCATAACGGGCTTGCAGATGATCACTATGAAGCAGAATAAGTCGGGACACTGTGTTTCTCTTCCTGGGAGGAGCTCCATCGAGCTTTGGTACGCGTTGTCACCATGGGAGCAAAATGATGGTAGTAAATAGTTTGATTGATTCTCTAGTTTCAGGCGCTCCGAGTCGCAAATCCAATAGCTTGTTCGCGGTGTCGTTCTAGGAAGCTGGGTCGTGCTCCCAAAAAGGAAAGCAAAAA
>370
CGCCAGAGCGGCGCGATGGGCACGTTGATAATGTTCTCAACCATCGAGTCGGCGCCGCCGGAGGAAGGGTAGAAGGCGCCGTAGGTGGCGTCGCCCGGGTCGTACAGGTGGATGCTCGCGAAGAACAAGGCGGAGGGCGGCAGGTCGGGCGCGAGCTTGCGGACGATGTCCTCCGAGCCGTCGCCGTGGTGGACGTCGAAGTCGACGACTGCCACGCGCCGCGCGCGCTCCGAGTGCAGCGCGTGGCTCGCGCCGATCATCACAGAGTTGAAGACGCAGAAGCCGCATGAGACAGAGCCTGGGATGAGGCCGTTCGACCCCGCGTGGTGCCCTGGCGGCCGGACGATGCACAAGGCATTTCGCGCCTCGCCCGCGAGGACCTGATCGATGGCGCAGATAACGGCGCCCGCGGCACGGCGGGCTGCGGCGTACGACCCAGCGGACAGCCTCGTGTCGCATGTCTTGGGGTCCTTCAGCGCAGCGGTGGCCGCGCCTCTCGCCTGCTGCACCATCGGCGTGAAGGGGACAGGCGAGTGAGGTGGGCCTTGCTGCAGCTTTAGTGCTGCGGCTTGCACCATGCCAACGTATTTGGCCTCATGCACTCGGAGTAGTGCGTCGACAGGTGCGAGAGGGAAGTCCGAGAGCACCGTCACCTCGTACGACGGCAGGTCGAGGGTGGCAGGCGTGCGGCTGGTGCCGCTCGATGAAGGCGAGCCTCGAGTCGAGTGGTGAGCCCCTCCGCCAGGAGAGCTGTGCTCACGCGTGCTCTCTCGTTGCGTCGCGGTGTGCGTGATGTGCGCAAGGATCGCCTCAATGCGCAACGGATGCTCCTGGTGGTGGTCTCCCGTCAGGTGGAGACTGCAGTCCGAGTGGTGCAG
>359
CGCGCTCTTCGGCGTCCTAGGCCTCGCCTACTTCATCCGCTCCACCCGCGCCGCCAAGACGCCGCCCTTCCTCGACGTCGCCGCCACCGCCTGGTGCACTGGCGCTGGCGGGACACACAACCGGCGCAGGCAGCGCGCGCTCCTCGCCTGGCGCGCGGCGGCGCTCCTCTGGGCGATCGGCGTCCTCTCCCGCTTCTACCTGCCGCACGGCACGCCCCTCGGCTGGAACCTTTCTTTCTACACCGTGTGGAACTACCACCTGCAGCTCCTCGACTGGGCGTGCGCCGTGGCAGCAAGCGCGTGCTGGCTCCTCCACCCCGACGGCGCGCCGTCCTCTGCCGCGGCCTCAGCGCTCAAGCACCTCACCCTCTGCCTCTGCGAGCTGTGCACGCCGGCGAGCGTCCTCGTCTCCATCCTGCTGTGGGGCGTGCTCTTCCCGCACGCGGCCGCCCACGGGGACTACTCCGACCTGTCGTTCAATTCGTTCGCCATGCACGCCGTCAACACCGTCCTGCTGCTCGTCGAGTTCCGCGTGAATCGCATCACGGTCCAACGTCATCACGTGCTGTTCATCCTCGCGTGGGCGATGGCGTACGCCATATTCGCCTGGGTACAGCACCCTTTCACGCATTGCTGGCCGTACTTCTTTCTCTCTCTCACTTCGGCCGAGGCCATCTTCTGGTACGCCGCCATCGCGGGGCTCCACGTCGTCGTCTACGCAGCTGCGTGCTGGTTGTCTTCCCTGAAGGAGCGTCGCTTTGCTCCTCTCTTGGAAGGAGGGCTCTCGGAGTCGAACGGAAATTTAACCGCAGTATGCATGAACAACGAGGAGGGACCGTGATGGATCTGAGGATCACCTCATCTCCCACGAGATCGTCGTCTTGTTGTCGCTGTGGGGAGTCAATGCATGGCGGTTGCTCCTCCGCGCAGCCTGGTTGCTTCGTGGTTGCAGGCTCTGAATGCACGGTTCGTAGGAAGCACGGGGAAGATGTTCATTACGCTAAATGCCATGCTGAGAGTAGCTGCATCCAACGACTTGCAACTATCCGTACGTCGCTGGGAATCTCTTGTTGCTCAATCCACAAGCCGAAACCCCGTGCATGATCGATCCCTGATCACGCCGGGCGACGCTGTTCGAAGCGAAGGACAGGGGGCGGCGAAAGAGCAACTGTGTGTGAAGGCGGAGGCAGAAGAAGCCCCAAGGTCCTGATAGATGATGACTGAGAAGTGCCAACCGTTTCTTTGACGATGCCGATGACTTGCTGATGAGGCGTTGAGCTAAAATATTGATATTACAGATCCGAGATGACTTGCTGACAGAGGACTTGAGCTAAAATATTGACATATGATACAACGAAATTGAA
>379
CGCTGAGCGACGGCGAGCAACGGCTGGTCGACGAGCTAAGGGCGCGGCACGGGCACAGGGAACGGCTTACATTTGAGCTGGTGGACTGGTACCAAGAGACCTCAGGTGCGGCGGAGCATCAAGTCATCCTTGGCTCCGATGTGCTTCACCCTCGGTGCAAAGGGGAGATCCACGTACCCCGACTGGTGCGCCAGCGGCTCCGCCGTACGGCAGACGCACGAGCGCTGCTGCTATCTCAGGTTCGCCGGGTGGAAACAATCTGTACGGCCGTCTCCGAGTTGCGAAGGCAAGGGCTACGCGTATCAACCTACCAGGTGTGCGCTGGCCACGAGCTCTTCCCATCAG
>361
AGCCCGTCGAGCCTCGCCCACCCTCGCTCAGCCCCGCCTATCCAGAAACCCAATCTGCTCGCAGAAGGTCTCTTCCTGTTAGGCGGTCCTTCGCTAAACGAAGATCGAGATATCGAAAGGGATCTTGTTATATATGGCATAGGCTATCGGCTAGCTCACCACACTGACATCAGCTTGAGAGTAAGTCGAGTCCCTTTCTGTGGTGTCAGCGTAGCCGAACTTTGCGTCCCTTATGACACCCGTTGCCACTGCGCGCGTGAGCGCGGAGTGGGGAACCTGCGCTTGGAAGGCCGGTCATTGTAGGTGACGTAGCCGTGCTCCCGTGCAGGGCCGTGGCACGAAATGCATTTACACGTGCTCACTCACGGACGTCCACATGGACACGGCTGGACCATGAAGCGCCCCCCCCCCACCACCACCACCACCGGAATGAACGGGTGGAAGTTTGCGTCACTGAACTGCAGGGGCCTTTGCGCCGATGGCAGACTGCGCACGCTCCTAGGCCAAGCAACGCGAAAGCAGATTGCCATCCTCATGCTGCAGGAAACGAACCTTCAAGAAAAGCACATTGCACAAGCGAAATCAACCGCCTCCATGCTAGGATACGAGGCATGCATCGGCCCGGCCGACAGAGCCGGAGCCGGTGCAGCCATCTTCGTCAATAGGAAGTTGACAGACCTACCTCAAGCGACCCTCGCGCAAAGTGTACGTACACACATGCGAGGAAGGTTGGTCATCGTCGACATACCCCGCGCTAACGAACCCCCCCTCAGGGTTGCAGCCATGTATGTCCCTGCACAACCGGCACAGCGCCACTACTTCGTGCACAAGTTAGCGGAATCCGCGTACTTGGAAGGAGTACATGTGTTAGGAACGGATGCTAACTGCGTGGCTAGTGTCACACTGGACACAACCGCTGCATCTGCGGGAGATTACCCCAACGTAGGAGGGCTCGCTTTGGAACAGGCGCTCACACGCCACGATCTGACAGACCTGTACCGAGAGCTCGAAGGACCGGAGAGCTCCGGAGGATACACGCGTGTAGGACACTCCGTAGCCACGAGAATAGATCGCATCTATGTACACGCCTCGTTAGCCACGCAATGGAAAAGCATTTGCCTCGATATCCCCTTGTTAGCCCTGCTGGCTTTTCTGGCGGAGGCGGCCGAGGTGCCAGAACCTCGAGCCACGGCGAACGAGCTGGCCTCGAGCTGGGACGCACTCACGGAGAGAAGCCGTGCGGTTCAGGCATGGCCCTGCTCGGCGCCCTCCTCGACACAGTTACAACGAAGAAACATTTAGGCTCCTGAGCGAGTTCATTCGCAGCCACGGATCTGTGCGAGCAGGGCACACCGGCGAGGTGGTGCTCTCGTGCTCTATCTCCGATTACATCTCGGCGATCCGAGCTTTCGTGTCCAGAGAGGCAGGATACAGTTTGCTGGCGACGGGAGGCAACCTTCGTCTCCCGAAACAGCTGCTGCACATGCGCCGGGAGGATGGGCCCGCTGGGGCGCGTGCGCTCTCACGTGCGATGACAGCAAGGATGCTGCGCAAGTTGTGGCGAGTTCCAGGCTTCGACTACAGGTCGCGTCGAGGAGTTCTG
>381
GCAGCTGCAGCAGCACGCACTTTCGGGACGACTGGATGGCGCCTGTCCATTTCTTCCGATGCAACTGGCCACCCCCATGCCCGTTATGATGTGGACCCATCCGCTTTATGCCATTGTCGTTCCAATGCCGTGTCCTGACTTGATATCAGCCGAGGATACCACGCTTCCGCCAGCAGCTTCTCCTGCCTCAGCCATGCCGCCCAACCTTCCAGAAGGACCTTCTGCTCCTCTACCGGACGACAATCCAGTGGCCGTAGACGCCACTGGTACGGAAGAGTACAGCAAACATACCAGGTTCTACCATAAGTTGGCAATTCACAGATCCTAGGAAGCTACATGAAACATGCATATACATGCTGCGCATCGTACAACTGTGCAGTAGGAACCTACTGGTTCCTGGGATCCTGCACACGTACATCTGCATAATTGTATTTGCGCATATCGCGTATATTTGCATGTGT
>311
CTTGCATGTAATGATGCTAGTAGGAGGAAGCCCTACAGGGCCTAAGTTCTACAGTAATGCTTCTGCACTCCTGATGCTAGCTCACGAACGGCTGCACATCCGCCCGGCCCAAGGTACCGGGGCGACAGCCCCACGTAGCCATGCGTTCAAGCACTTCTAGTTTGTAGTATCACAGGACGAGATTCCCACCGCGGCAGGCGTAGAGGAGTGATGCAGCATGCGCAGCACGCGCCGTAGCTCAGACATCCGGCGCCGCGCGCAGCTCTTCCCCCATCCGCTCGCCGAAGCACCGCAGCAGGCCGCGCCGCTCCCGCGCGATGCGCGCGGCGGCCTTCACCTTGCTCGCCACCTTCTTGAAGTCCTTCGGGTGGCACGGCCCGTGGAACAGCCGCGTGACTCCCTCGCCATCGAAGATCTGCAGCGACGGCACCGCCGTCACCCCCAGCGCCTCGAGCAGCGGGCGCGCCGCCTTCAGCTCCGCCTCGTAGCAGTCGACCGCGCCCCCGAAGTCCGTCGCGAGGCGCCGGTACTTCGCCGCGATGCGCAGGCACGCGGGGCAGCGCTCCGAGTAGAACTTCACCACCAGCAGCTTCCCCGCCGCCGCCGCACGGTCGTTCGCCTCCAAGAAGGCGCGTACGCTGTCGAGCGACGGGACGAGCGAGCGGTAGGCGCGCGCGTTGGCCGCCACCGGCGGCTCCGCGCCGTCGGAGGCGAGGAGCGCCGCGCAGTCCTCGTCGTCGAGTGACTGCCGCCAGCGCGAAGGCCTCTCGCAGTCGTGGACTTTCCTCCAGCGCGCGGGGAGCTCCGCGGCAGGGAGGGTGAGGCGCGCAGCGGGCGGGGCGAGCGAGAGCGAGGGGAGGACGTAAGCCGCGCA
>371
CCCGAAACGTACTCCAATGCCGCCTGCTAAGAAAGCCCCCGCCAAAAAGTCCGAGAAGAAGCCCAAGGATACTTCTACCAAGGACAAAAAGAAGAAGAAGAAGAGGACGGAGTCGTACTCATCTTACATCTACAAGGTGCTTAAGCAGGTACACCCGGACACGGGCATCTCCTCCAAGGCCATGTCAATCATGAACTCTTTCATCAACGACGCATTTGAGCGCATCGCCGTCGAGGCTGGCAAGCTCGTGCGCTACAATAAGAAGGGAACTCTCTCCTCTCGCGAGATCCAGACTGCAGTCCGCCTAATTCTCCCTGGTGAACTGGCCAAACACGCAGTCTCTGAAGGCACCAAAGCTGTGACCAAGTACACGAGCAATGCGTAAGCAACTGTGCACGAAGGACAGAACTTGTGCCTCTTGGAGAGATAATGCAAGGGCATAATGAATGTTACGGATTGAGCTTGTGACACGTTTCTTCAAGGAAGCTTTACCTGGTTTGTCGCATGAGCGTACAGGTATAGGAACTTGCATGACTGTTAGGGAAGCAGAATAGGAA
>362
GCGGCGGCGGCGAGGAGTTCGCCATCCTCCTGCCGAAAGGCGGAATCGAGCGCGACGTACAGCGTGCACCGCGTCAAGCTTGCGGTCTGCAGCGACGTCTGCAGCCGCCGCAGCAGCTTGGTTGCCAAGTGTCGATGCCGGATGCACCGGCTGAGCCGTAGCTCGAGGCTCGAGCCGGCGGCGAGGTGAGGCACCGCCGCTGCGAGTGTCTCGAGAGCACAACTCATCGCGACCTCCTGTACGATGTCGAGAGGCATCTCGTGCGACATATCGACCCACACCCGCTGCTCCTCGGCCGAAAGCGCAGAGTCGGCGTCCCCCCACCCCACGGCGAGGCACGCCACCACGCCCACACTGCCCAGAAGCCACCCATCCGGGCATTGGCGAGGCATCGCCTCGTCCAGTGCGAGAAGCTGGCCGCACAGCCGTTCCGGCGAGAAGTGGCCGACAGCCCGGTCGTAGAGCATGTGCCCGCTGTGCGCGAACAGGTTCTTGAGCGACAGCTCTCGCGCCCGCCGCACAAGGTCGACGACGTGGTGCGGCACTTCGAACGGACGAACGATGCGCTGCGCTGGGACGGCGCCATCCCCACGCCGAACGACGATGCTCCGCACGGAGTGGCCTGCCTGCCC
>372
TCCTAGGAACCTAAGTCGTCGCCTCCTCTATTGTAAGCAGGGTCGTCCACAAAGTCAGTTGTCATCGTTTGACGACAGGCGTCATCACTTGACAACAGGCGCGCGCCGTAGACACTGCTACGTAGAACCCAGCACGATCGATCAGCTACAGCACTGTACCACAGAACAGGGATGCTTAGGCTTGTTTCCTTTGCATGCTGGACGTGCTCGATAAAGGCAATCCTTCGCCGATCGCGAAATCAATAACTTGCCCGCTAGGATTCTATTCCGCGCCAGGGTCTTTCTTTTGTCGCCGAAGCCGATCTCGAAGACTCCCGAGCGGACGTGCAACAATGGCTACAGTGCTGCGCACAACGCCGAGCTTCTCGCCACCTCTCGCCGTCGCCAATTCCTCTCGCACAAGGGCTTCGTTGGAAGAGCCAGGCGCAAAGTTCTCCATGTCTGCCGCGAGATCCTCTTCGATAGCGTTACACACTCGCTTTAGTGCAGCGCCAGTGATGAAGCCATTCTCCGCAGCTTTGCGTGCGGCAGTGGCGTAGGTCCGGAAATAGAAGACGGGCACCCCGTCAATGCTCTCGTCGTCGGGAAGGGGTGCCGGCTGCGTCTCGCCAGAGACAGCATGAATGAAGACTGCTCGCATCAGTCCTGGGAACTCAGAGATCATCATTCGGGCAGCCTCTAGGTCCTTCTCCGACTTGCCGTTGTCACCAATGAAGACGTATCTCGTGCTTTTCGAATTGTTCGCCTGCAGGAGCTTAAAGTTTTCGAACTTACGCCAGCCCTTCCGCTCCTGGCAGATCCATTCCTGGATGCTGCCATAGAGAACTGGTCCGACGCCCCACCCGCTCACGCCACGCGCGTCGCCCGCCTGCCGGTAGCGCACACACAGTTTGCTGCTCTGCGTGATCTCGAGAAAGACCTTCAGCTCCCTAGCACGCGCGGTGAGGATGGCGATCGGCTGCGGTCGGCTGAAGAGGACGGAGCCCGCCGCGAGCTCGAAGCCGAATTGGAAGACGCCGGGGTAGAAGGCGTTGCGGCTGACTGATGTGTCAACGCCACCGAGCGGAATGTCTCCAAGAGACACTCCGCCCGACGACTTGATCGTGTCGTCGATGTCGGTGACGACCTGGGTGCGCGCGAGGACACTTGCGCGCGGCGCCGGCCGGCCTGGCGACGGGCGGCCGCCGAG
>377
ATATAGGTTCCTATGATAATAAGAGTTCCTCAGCTAAGAGAGGTGTGGGTTCCTATCGTACATACAGCTCAGGATGTCAAGTTGAAATCGTGATGGAGCCCTCAAGCGTCACACTAGATGCTGGGCACATGGCAGTCAGAGACATTCGAGAAAAACAATACCGCCAACACGCCTCGCGCAGTAGAAGTTGGAAAGGGCCAGAATCAACCGATGGTGATGTTGAAAGACCGCTTGATCAAAGGGTTGTGCATTTCGATGTTCGAATCGTACTCTCCCGGCCCGGGAGTGGCCGCGGCGCCTGAGAAGATGCCACGCTGCCCCAGCATGAAGCGCGACTCCTTCGAGCCAAAGCATTCGCTCTGCGCCTGCTGCTTGCGGAAGCCCTCCTGCGGGTGCTTCGGATGGTACGCTCCTGGCCCAGGCACCATGGCAGTCTTCTGTGAGGTGAGCGCCTCCGCCGCGAAGCGCTCCACCTTGGAGCCGAAGGTCTGCTCGGTCCGTCGCTCGTGGTGCGTCTGATCCCACGCGTTCTGCGACTTGATGTTGTACTTCCATGGCTCCGGCCCGCCGTCGGACACTTGCTTCTTGCCCTTCACGATCGTTGTGGAAGGAGCCGACTTGGCGAAGCGCGCCACGCTCGACGCGAACGATGAGGAGTTATGCTCGTCTTCTTTTGGCGCAGCGCCCACCGCGGCAGGGTCGTAGGTTGCTGGGCCTGGCACCTGGTCGCGCTTCAACGAATGGAATCTGCGCGTCGTGGAGCCGAAGACGCCGTGGCGGCCGTGCGTCTTGCGCTTCATCTCGCTGATGAAGTTGTGCTGGTCGTTGGTGTCGTATGCGCCCGGGCCGGGCTCGGCCTGCTTGGTGAGCGGCTTGAAGCGCTGCGTCGACGAGCTGAAGCCCTGCATGCCAGGGCCTCTCTCCGTGGAGGTGCGGCCCATCTTCTCCTCCATTGTCTTCTTGAAGTCTGTCTTCCGCACGTCGTACGCTCCTGGTCCGGGCTGCGCGAGAATCGCTCTCTGGTTGGGCGTCATCGCATCGGAGGCGAGGCGCTTCTGCGTGGACCCGAACGTCTGCAAGTTCTCGGGGACTGTCTTCGCGGTGATGCCAGAGGGAACTGCGTACGACCCCGGCCCAGGCATCACCTTCTCCGAGTCGATCAGCCGCTGGTGGTCTTTGGGCACGCGCGACATGAAGGCGGCGCTCGCCTTGCCGCTCGCCGCCCCCTTGCCGAGCGGCGGCTTCGCCGCCTCCACCGCGTACGAGCCCGGGCCGGGCGTCTGCACCTGCTTCGCGCTGTACGAGAAGAAGCTTCTCGAGACCCTCGAGTTGCCAAAGCTCGCGGCAGAGACGCTCGGCCGCGTCCACCGGCCAGCCTTGTCGGTGTCGTACTCGCCCGGCCCCACGCTGCGGTGGCCCGACA
>389
TGCCAGACTGCGAACATCAAGCATTAAGTTTTCATTCATCACCTGATTCTCATTGCATTCATCTTCACTCGTTTCTTGCAACTCGTTGTCTGAGTCACTCAGCTGCAGTGGAATCTCGGGCTCAGCCAAATACGTCAACCAGAACTTGCAAGTGCCAAACTCGATCGCCTCGTGTCGAACGCCGCACTTCACACAGCAAGGAGCCCATTCACCTTTTAGAAAGGTCTTGCGCAATCCCTGGACAGCGGCTTCGGCCTGACTTAGCTCACGCTGTGGCAAAGCTCGGCGTTTGCGAGCGATGTCCATACATGTCTCAAGTCGAACCCGATTCGCAGCCAGCAGCGCCTCAACATGGTCGCGCT
>382
GAGGTGGAGGCGCTGTTGCGCGCGCTGGTCGAGGAGGTTCTCACGCTCAAGTGCCCGCGGTGCGGGCAGGCGTACGACGACTTCGAGGGGTGCGCGGCGCTGCAGTGCTCGCGCTGCCCGTGCCACTTCTGCGGCTGGTGCACGGCCGACTGCGCCGCCGACGCGCACGCGCACGTTCGCACGTGCGCCGAGAAGCCGCCCGGCGTCGACGCGTACTTCCCGCGGCCGAGGCGAGTGTTTGAGGAGCACTGGCAGCGGCGCAAGCGGGCTGGCGTGGAGCGGCTGATGCGCGGCGCGTCGATGGCGGCGCAGCGGACCGCCTACGCCGAGCTTAAAGACCGGCTGGACGAAGTGGGGTTCGCGCCTCCACATGAGGGCGGCATCGATGAACAACGTCAAGAGTAGCGCGTGCGCAGGAAGCGTAGGACCTACTCAGAATCTCGGCATACGACCAAACTCAATCGATTGCGCGTTGTCAGACGCCGAATGTCCGCGCCCCATCACAGCCCATCGATTGCTGATTTGAACCATGCTGGGAAGCTGTGCTGCTTGCTGCCTCTTGATATCTACACTAGGAGCCGACAAGCTAGGAACCAAGATAGGTTCCTACTGAATAGCCCAATTAACGTTCTGTACTTCTGTTCGCTCACCGACAATCGCAAGTGCGCTCGAATAAATGCCGGGGCGCCAAGAAGCGCTGGGCTTGCTCGGTGGATCCGGCAACGCCTAACTGGGACACCCCCCAGGGAAACCGCCTAGGTTCCTACAGTACAGACAGTTGCCTTCTGCTTGCATATTGAGTTTCTAGCGGTGGGAGGGCGGGCGCGCATTGTACGGGGAGTCCGCGATATGGCGGGACGGCAAAGGAAATCCCCGAAGCACTGCGTGAAGCGGGAGGGTTATCTTACGTGTGTTAGGAGACGCAGCTA
>378_1
AAAAAATGAACTTTACTCATGAATGAAACCTCCGTTGGGCCCGCCTTTGTTTGCGGGGTGCTCATGAGATCCCTAGGCTCATCATGATTCCTAGAGCGGCTCGAGGGCGACCAAACGGTTCATTCTCTGATCTCCGTAGACACAGGTCCCTGCGGAGCGACCTCGTTCCCTCAGGGTGACTTGCTCATGTGCGAAGTATCAGTTGGGCGATATTCCCTTGTTCCTAGTCAGTGGATTGCTCAGAAATCGCTGGTAAGTCTTAAAGAAGACTTGAAGGAAGAAGAAGAAGCCCCCTCCAATCGATTGATTATAAGTGCTTCGACGAGCGGCTGGCCTTTGTAAGTAGCTACGTCCCCAATCGCGAGCAATGCGTCCGCAGCCAGCACGCA
>378_2
CAGCACGCAGCGCTCTCTCTTGTAAGCGAGCCACTCGTCGTCGGAGTCACCCTTCAAACTGGCTACGCGATAGTCCTTGAACGCGTCGGCAGCTTCCTCCCATAATCTGACCGCCTCCACAAGAGCCTCCTCCTGTCTCTCTCTCATGTATTTGAGGGAGAACGCTACTTGCTCCTCCAAAGGCAACGCGAGATCGGAGAACACCTTCTCAGCCCTCCGGCGGATTTCTTCCGGAGGGCCAGGCCACGATGGTTTCAAACTTTGCTCTTCGCTCTCCTCCCCAACCTTTCCTTTGACCCCTCTACCCTTCGGCTCCTTGCGCTCTTTTTGGTTCGAAGCAACCGATTTTCCGATCTCAGTGAGCAATCCCAACCCTTCTGTGGCCAAGGGATTCTCCTCCTTCGTCTCCTTCCGGTACGCCCCCTTGTTGTGCAGCAACCACTGAAACCCGCTGTTCAAGGCCATCACCGGCATGCCAAGCTTTCGAATGTCTGCGTTGTGCGACATCACCTCCGCGTACAGTAAGGTGCGCGCAATCGGTGCTGCGGCTTTCGGACTGCGATGAGCCTCGATCA
>383
CCCATACCTCGTACGGAGCACTTGATCGCCTGTCGCCCTGGCTAGCGCGCAACAGCGCTAGATCAGAGGACTGTGAGCGCTCTCTCGTGCACTATCGTGTCCCTCTGTGAGCTTTCTGTCTACCGCCGACGCGGGCGTCCCCATATCTCGTACGGAGTGCTCCATTTCCGGCTGCAAGTGCAAGCTCGGGCTGACGGAGGTCGACCCGAGTGCTGACATCTTCTGCGCTGCAATTCTGAGTGCGACTGATGTGCAGCATGGTTGGTCGTTCAGGCCCGCGACATCAGGCCGCGAAGGGCACACTTACAGGCACCACCCCTCCCCAGCGTGGTCAGCGGAGCGTACAATGCAGCCTCTTGTTCGACCCTTCGCTTCCTACATTTGCCGTCGAGATGTGGACGGTGTGGAGACCATCATCACCATCGACCACGAAAGGGTACGCCGGCCCGCGCGAATGCAGAGCGATGGTAGCCTCGTCCAACACGGGAGGTAAGGCCACCATCGTCTCGGTGATCATCCGCACCTAGCCGAGGCCTCGGCCTTCGGTCGGCGTCGGCTGTTTCGAAACGTGACGTGGGCCTGCCTCATGATCTCGGG
>394
CCTCCCCCCTCCCCACTCTTCTTCCGAGCTCTCCGCATGGCCGCGGGGGACGGAGCCGCCATGGAGAGCGCTCACGCCGTCGTTCGAGCTTTCCTCGCGCCTCTCAGCGCTCCGGTGCGGGAGAGAGTGCTGCAGCTTGCCGCCACCAGCGAGGGGCACCGCACGCTCCATGCCCTCCTCAAGGACGCGGGCGTCCAGCAGCTCGGCGCACGCCAGCAGGCCGTCGTGGCCCTCCACCACTTCTCG
>234
GCTGGAAGCGCTCGAGCCGTACGCCCAGCTCACCGGCTGGCGGTACGACCACGACGACTTCATGCGCCTCGACGACCCCAAGGCCTCCGCGGAGCTCCGCGCCGCCCGCGAGCACGGCGTGGGCGCGGTGCTCGAGTTTGGCGACGGTCTGCTCCGCCTCGCCAAGGAGCCTCCCGCCGTGCAGGCGGCCTCGCCGCTGCTCCAGGAGTTCGAGCTGGCGCAGCGCAAGGTGGCGCGCGAGGCGGTGTACAAGACAATGTGCGCGACCTGCAGGGCGCTGGGGGTGTGGGAGGACGCAGGCGCGGGGCTCGACGACCCAGAAGAGAGCTGTGCGTTCCAAGACCTCACGCAGCCGTTCGAGACGATCGCGCGCCGGCTGAAGCGGTTCGAGAAGCACCTGGACGCCGTCCCGGGCGCGCGGGAGGAGCGCGAGCGCCGACTGCTCGATGCCTCGCTGATCGTCGAGTTCGCTCTCGAGCACGGCTTCACGTGGAGCGATGATGAGGTCTCGTCATCAATGCTGATTGACTTCATGCAGCGCGTCAAGGAATGGGGAGGCAACGATGTGGCGTCGGCGGAGTCGGTGCGCGCGCTCGTCCGCGGCAGCGTCCCCGAGGGCCCCGCGAAAGAGCCACTTCAGATCACCGCCCTCAAGTGGGTCGAAGCTCACCCAGCTGCGGCGATCGGGATCGGGCTAACGGTGTCTGCGTTGACTGCGGCCATTGCGGGTGTGGCCATTGCGGGCATCGCAAGTGCCGCCTCACGCGGCAACAATGGGCGATGAGTGTGCGCTCCGTTCGTCGTTCTCCGACTGCATCATGGTACTTGAGATCCAGCCTAGCTGAGTTTCCATTGTTGAACGCTCGGGGCTCATCGGACAAAACGAACGCGTGAAGGAATGAGTTCCGGCCAGCAGGCGCCACTCCTCCTTGGGTCCAAACCCTTAAGACCGCAATCAGCCTGCACAACTATCCTCGTGAAATCCAATGCCCTACTGAAGAATCATAATGAAGAGCCATCTATGTTTCTGGTGAATCGACACCAGTCTCGTAGGAACCTAGCTATGCACGATCCAGCATGATGTTCAACACACCAGCATCACTCGTCTCCATTCCTCACGCGCGACTATCTAGAGAGGATGCCCCATTGTATCCTCCCTCCAGCCTACCCCCCCCCTACGGGCTTTTGCTGCTAGGTAATGCTCTCATAATCATATCATTTCGGTTATTAATTTTACCACTTTAGTTCAT
>391
CTAGTAGGTTCCTAGAGCTAGTTGCGAAGCAGCGTGAGGATTGTTCTGAGCAAGGTCGGATGCCGTATGCTGTCTACTTACGGCGAAGTACAACAGGCGTATTTGCATTTGAGCTTGACGTCGCGTCGAAATAGATTGCAAAGCTGCCCTCCTTGGATCGTGTGAAGCCACACTTTTCATAGAAAGTAGCATTCTCTGCTTTGCAATTCAGACAGACGCGCATGCAACCAAGCTGCTCTGCCATGATAACCGCCGCCTTGATCATGGCCCTCCCAAGGCCGGTGCCTCTCTCGGAACGATCCACGACGACGTCTTCCAAGTGTGCCACCAGCCCGGGGTTGTTGAAAGGTTGTCGTTGGACGCTTAGCGAAAAGCAACCCACCAGGATTCCACGCTGCACTTCCTCGATGACAGTGATGCGGTGGACGGCCGCCCTCTGGCACACGTTGAGGTGCGTTTCGAAGCGTGCAGGCTCCATGATAGATGCCACGCTGAGTTGCTTCAACAGCTTGATGTATTCATGCATATCCGAGGGCTGCAGCGCGCGGAGGCGCAAGGAGCCGAACGCGCCGCCTTCCAGTGCGGGGAGTGGCGGCGTGGCAGGCAGCGCGTGAGAAGGTCCCTTCGCGCTCGCGGCATGCAGAGGGCAA
>386
GGTGCACCTCAGTGCTTTCTCTTGCGCTTGCCTGGCCCGTCACCGCTTGGACTGCCACCGCGTCTTATTCCATCGCGCATGGCGCATGTGACGTGGACGGAAGTCCTCCCATCGTCCGGTGTGACGGCGCCCGGAGGGCGTGCCTCCATGGCCTTCGCGCAGCTGTCGCTGGCGGACAGCTCGCTCGGCCCGACCGCGTGGGCGTGGGGTGGCGTCTCCTCTGCCGACCCCCTCACCTACTCCAACCAGCTATGGACGCTCTCCACGTCCTCCGCCTCGTGGACCCTCA
>280
GGAATCTAGTAGGTTCCTGCATGCTACCGCTTAGCACGACTGTGATTGATTGGCTTTGCTTGTGCAAATGCCCGGAAAGATGTAGAGATGAGGCGCAGCATAGAGTCAGCTGGTCTGCTGGTGCTGGTGCATTTGTGCGGACGAATATGATACCAACATGGACATCACGGGATCGAGTTCGAGGAATTGTGAAGTATGTGACTGTGAAGTGCTCGGGTCAACTTTTTGTTGCGCTACGGCCACCTCACTCGACTCGACTCGACTCGTTGAGGGCTTCCACTGCGTCCATCATGCTGTCCACAACTTTCTGTGTGTCCTTCTCCAAGCTGAGCGAGCCTTCTCGTTCCGTCCCCTCTAGCTGCACTAGCTTCAGAACTTCTTTGATGTGGAACTTGTACTTGTGGTGCGCCGGGACGATATTGCTCACGTCAAAGTTCTCGACGGAGGCTGAATCCACTGGGCCGAGGCCTGCGACGTGGTACTCCAAGTTGCTCGCGCGGTGGATCAGCGAGAGCACCAGGTCGTTGCTGCGATAGCAGTTGATGATGCGGCCTGCGACCACGCGCTTCATCTGCCGCCACAGCGTGGGCTCGGCGGAGCACGGCGTACCCATCAGCACCACGTGCTGCACCACTCCCGCCGCCGCCTCGTTGCCCTCCGCCAGCTGGCGGGCCATCAGCTGCAGACACTCGAAGAGCAAGTTGGCGCCCAGCCCGAAGCCTAGCAGCACCACCGGGCGCGCGCCGTGCGCGCGGGAGATGAGGATGTCTGCGAGCAGCTTGGCGGCGGACTGCGAGCGGCCGTACGCGACCGCCCACGGGTGGTCGATGATGTCGTGCACCTTCATGAGCAGCGTGGGCAGGGCGTACGACGAGGCGAGCGCGCTGAAGAAGGTCTGCTTGATGATCTGGCCCTTGAGGTAACCCACCGCTTCAGCGGCAGCAAAGTTGCTCAGCCCTTCGCCCACGTCGCGCAGTTCCTTGGACTCCCACTCGAGGACGTGGTGCTCGATGTGCGGCAGACAGTCCAGCACGCCGCACCCGTCCTGCTCCTCCTCACTCTTCAACGGCCAGCTGACCCACGGCGTGATGTGCTCGGCCGACCACCCGCTGCTGCTCGAGGCAGCACTCGGCCTCGGAGGTTTGTGGTGCGGGCTTGAGGTGAACGCGCGGGTCATCTCCTCGTCGGGCCGCACTTCCACTCGGTTGGCGATCAGCTCATCGGTGATCTGCTCAACAGACGGGTCGACGCCCTCTTGCCTCCACCTCGCCACCACGCGGCGCACGTCTGTCTCGCGGAAGCCACTCTCCACCAGCAGCTTCACGCGCTCCTCGAGGCCATCCTCCGCAGCGGCGGGAGGCGTGGAGGCGGTGGGTGGCGTGGCGTCCGTCTGCGAGGCGGGCGGAGCGGCGCCCCACGCGCCCCACGCGGCGTTGAAGGGGGACCACCGCTTGATCGCCTCGGTCGTCCGAGAGAAGAACGTCTCTGGCGGAGGCTGCACCTTCTCCTTTGCTGCCGCCTTCCCAAACCAATGGCGGTCGTGCCAGTCGGGCGGGTTCGCCAGCCACCCGGAGACACACACGGAGACGACGAGCGCCGGGTTGACTTGGTTGCCTGTGAGGGCGAGCACCTCCTCCCGCAGCGCGGCGGGGTCCGGCTGGCTGAAGTGGAACTCACTCACGTCCTTCAACCGGGTGTGCATCTTCTTCGCGCCCAGCTCGGCCCCCGCGGCGCCGAAGATGGTGGTGACGATGGCGATGCCGCCCACGCCGGAGAGCAAGCTCGCCACCCCCGTCACGCTCGCGCCGAGGAAGGCGGCGGCGCCGCCGAGGCTGCTGATCCCCCCCCCCAGCGCGGCGATCCCTCCGATCACCGCCGGCGCCGCGAGGCCTCCAGTCACGCCAATCACCGCCCCCGAGACCACAGAGACACTCGCGATCGCCACGCCGCGCCGCCACGCGGCGGCGTG
>375
CCCCGCCTCTCCCGCCTCTGCCCCCCCCTCTCGCACCCACGACGTCAAGATGAGCGCGATGGGCATGATGCACGAAGGATACTTTGTCGGCCGGAAGGAGCTAATCAACTGGATTAGACAGTACTTTGACCCCGGCTTCAGCAAGATTGAGGACCTCGCCAGCGGGGTCGTCTATTGCCAGATCATCGACAGCATCTACCCCGGCGTCGTCCCCATGTCCAAGGTGAAGATGACCGCTAAGACAGAGGTTGACTTCATCCATAACTTCAAGATCCTACAGACAGCGTTCGGCAAGAAGAAGATCGACCGCTATATTGACGTCGACAAGCTCACCAAGCGCTCCTTCCAGTATAACATGGAGTTCCTGCAATTCATCAAGTGCTATTGGGACATGCATGCCCCTGACGGCGTGGCGCCCGACGCCGTCCTCCACGAGTCGGGCGGCAACGAGCAGCCGAAGCCAGCTGCCCCCGCGCGCAAGGCGGCGGGTGGCGGCAAGCCTGCGGCGGGACTAGGCCCAGCCAAGCGAATGAATCCGCCGCCGCCCGCAGCGCCGCCGCCAGCCGCGCGGCCGCCCCCCGCAGCGCCTGAGGCACAGCAGGACCTCGCGGCGGAGGTGGACGAGCTCAAGCAGAGCGTCGACAACCTCGAGCGCGAGCGCGACTTCTACTACATGAAGCTGCGCGAGGTGGAGATCATGTGCCAGCAGCACGAGGGCGAGAACGTGCCCTTCCTACAGCAGGTGCTCGAGATCTTGTATAAGACGGACGACGCGGAGGAGTTCGTCAACCCGGAGGTGGTCGAGCAGGCGCAGATCCCAGCGTGAACGCGCGGCGCGTACAAGAGCTCTGTGATGCTTGTCTCGTGGAACATTCCAACGGCATCATGAGCTCAGGCACTGATAGAGCGTCCACGCCTTCCGTAGAGCGGAGTAGTGTAATGCTGTATGTTCCGCATACGCCTCATCGCCATCTCTTTGTGCCAGTTGTCCCTCGCAACCTAGGTAGGTTAGGTACCTACCTATCGCAGCTTGATTGGTAGACTTCTGCTAGGCCCCTACCTACGTGTCATGTATGTTGATTGACGACATGTTCGGGTCCGCCACGTGCTTGATTGACTACGGACATAGTAGTTAGTACATCGTACTCGACATAACGTCTAGGTTCCTAGG
>360
ATTAAGTTCCTCATGGTAATGCTGATGTATGTAGATAGGTTCCTTAGCTTCCGATCTATGATCTCGATCAACCTAGGTAGAGTTCTGCGAGTAGAACCCAAACACGAAAAGGAAACTCATACGATGCCAGATTCAAGGAGCCTAGGTAGGAATTGACCTATGCACGAATGCATGCTTCATTGCAAGATCAACTGAGAGCTGGACGGACCCGAGCACTACAAGTTGCACTACAAGCTTGGAACTCGTGTTCTTTCCCACGTACTATTCAGCAACTACATGCATACGACGTTTTGCCTCCGCGTCGGCCCAGTTCGGATATCGTTTGTTTTTCCTTCCCTGGTACAATGCAGCAGTTGCATGTGCACGTTTGTCTTCCCGTTGACGCACACTGGATGAGATCAATAGAGCCTTCGTAGGGAGAGGACTTATACGTGGCAGCCCTCGCACCCGGTCCCGCGAATCAGCCGAAAGTCATCCTCGTGAACCACCCTTTCCACCTTTGCGATCAGCATGCAGCTCACCGCCCCCCACGACCTCCGCCCTTACCAGCTCCTTTGCCGCCTTTTCCCTTTCCGCCTTTCCCCCCACCGCCACCTCTTCCTCCTCGAGCTCCCTTCTGATACAGCGGGCCGTTCTCGATCGATCGCTGCACACAACTCATGATCCATTGGTCCGGGTCCTCGCCGATCCGTCGCCTCATCTCCACCGAGCAGCCAGTCACAATCGCATATTCTCCCCAGGTGCGCGGCTCAATACGCGCCTTCCATGCACACTGTAGAGCTTCGAGTCGCTCTGGGAGGCGACCGTAAGACTGATCCATCTTGGTGGCGGTCACATCCGGTGCGTCGCCAATCACGATGCGCAGCACTTCCATCTGAAAGTGGAAGATAGAGCGCGAGACAGCCGTGGCCACGAAGACCGCCCTCGCCTGAGCAGCACACTCATCCCGCCACCACATCACGCAGCGGACGAAGCTTTCGTCTAAGTACGCGTCGATAAACGATTCGAGAGAAAATGCGCCGACCAAAGACGTCGCCAGGGCGAGGAGAGCACCGACGTCCGGAACGTTGTTCTTGTGCCGGGCGGCAGGTGTGTCAATAAAGCGTTGCACCCTACCCACTGCATCCTTACTCAGCGCTGTGTCAACGACAATGTACCAGCGTAGAGTGCGCCAGAAAGAGCAGAGAGCCTCAAAGAAGGCGATCGCGCTTGCCTTGTCGCCGCGGTTGATCTCGACTACCATACTGTTGATGAGAGCGGGGAGCACTTGAAGTGCCGGCGGTACATCGTCACTGCCCACACCTCCGCTGCATGCCCGAGCACTTTGCTCCAGCGACTGCTTTGTCCGCCTAACCCACTGTGGGTTATTACTTGCATGTTGTGGATTGATGAAAGCGGGAATAAAATGTGTGAAGGACTCCTTACGTGACGTCTGGCGGAGTTTGTGCTCGTGGAACGCTGTCCACGAGATCAACTCGCCATAGCTTTTCGGCTTGCCGGAGCGATCAAAATAGATGCCATACCCCAGAGTGTCATCCTCGTGCGATGCGAGGGTGAAATAGCAGCGAGCAACCAGCTTCCCTTCAGAAGACATCCCCGTGAGCTTGGCGCCGCTCGTGTCACTTGAGGTATCGGCCGCGATAGGTGCGTCGGACGAGGCCTCGAGCGGAGGGTATGGCGACGTGCCCGAGTGGGTGTTGTCTCCAATTTTACACGTGTAAGCCATAGCCTCATTGTACAATGCACTCTTCTCCGTACGACTCAACTGAACGTCGAGCTCGAGGAGGAGGGCCTGCAAGTTGAGCAAGAGAGTGCTCACCGAGTAAGCAGGGCTCCAGCCGCTGCCTGGCTGCTTCGCCCACTCGGTGTGGATGCGGGAGAAGTTGCCGAGGATGTCCAGGCAGATGATCTGACAGCCCGACAGGTACTTCCCGTCTCTCTCGGAGGAGCCAATGTAGGACGCGCCCATGTTGTATGGAAAGTGGACCGCGAACCCGGCGTTGGGCGCAGATGCGGGGTAGTCCGGCGTAAACATGATCACGATATGCATCGGCACGGTGCCGAATGGGGTCAGCGGCAGTGCGATGTTTGCGTGCCAGCAGAGCATGTCGTCTTCGTTGGGGCACGCACTGACGCCCAGAATCGGTGAGGAGATGAGCTCGCGATGCTCCTTTACGAGGCGCTTCACCGCAGCGGATGTTGCCATTGCTGTTGAGGGAGCGCAGGAAAGTGCAGCGGCTCAGGTGGATTGATAGACAAGCAGGCAGGGCGTGA
>353_1
CGGCGGGGGTGGAGGCGGGAAGCCTGCCTTCTCAACGCGACTGCGGACGACCTTCCCACCGAGATCCGCGCACTCCCCGCCTACTTCCTCCGCCACTGGCCGCCCAAGTCGGTCACGTTCGCCGAGGCGCAGCGCACCTACGAGTCGCTCGCCGGATGGGGGCGCACGCGCTTTCAGATCGTCAGCGGCCGGCTGTTTTACCCCAACCTGAAGCACAACACGTTCGGCTGCGTCCTCCGCCGCACGCCGATCCTCGCGTGGGCGCTGCTCGAGCTGCTCGAGCGGCACCCGCTCCTCCCCGACGTCGACCTCGCCGTCAACTGCCGAGACAAGCCCGGCTCCGTGTTAGGCACGATGCGCAAGCCGCTCGCCTTCTCGTACACGACGGGTCGTGCGTTCACCGACGTGCCGCTGCCGGACTACACGTACTGGGGGCTGCCGTACGCGGAGCTGCCGCCGTGGCCGGCGTGGATGGCGTCGATGGACGACCCGCAGTTCGAGTGGGAGAGCAAAGTCGACAAGATGATCTGGGTAGGCTCGCCCACCAATCCGCTGCGGCAGGCGTTCTTCAGCTGCGCGACGGCCAAGTTCGGCGAGAGGCTGGTGCATCGGATGCCCGACAAGGAGGCGATGCACGAGCTGGCATGGCGGTGCAAGCCGTCCAAGCCGGGGGAGCATTGCGCGGTGAAGCCGCGGGGCTGGACGCCTCTCTCCGAGCAGTGCAAGTACAAGTACATCCTCCATCTCCCGGGCATCTCAGACTGGCTGGAGCACTTCAAACACCAGCTCGCCTGCGGGTCAGTCAATATCTTCATCGGCACCCGCCCACCACGTCAACGGGCAGCTCCTCGTGGCCAGCTTCTCGAGGCCCCGACCGCGTTTGAGCACTTTGACTTCTCGGGGCCGCTGTTGAAGGAAGGGAAGCAGTTCCTTTTCGTTCCTATCGTGCGGGGTGGAGTCTGCCGGCAGCTACAGGCCACGATCTCACGGCTCGAGACGAGGCCAGAGCAGGCTCGCTGCATTGCTCGCGCAGGGCGTGAGCTCAGCCGCAGGCTGGACATGGACGCGGTGTATGATTACATGGCGGAGACGTTGACGCAGGCCTCTGCGAGACAGCAAGACGACGTGGCCCGCCGCGTCGTGCAGGCAGAGCAGTCCAGGTTAGTGACAAAGCAGAATTATTTTGCGTTCGTGCCGCCTGCAAAACGGCCATGGATGGAGAATATCTTCGTGCCATGGCATCGTGCAAGCTTCAATTCGACGCCGCTCTTACAACCGCACGGAGCAGAAACGGCATCTGGTCTCTTCCACTGAAGCTCGGATCCGTGGCTGTCTTAGCTGTGGCTCACAAGCTGCCGTCGGACCTAGCTGGAAGAAGGAAACCCGCTGAAATGGACAATACATAGCACTTCGCTCGCTCGGCCGTGT
>353_2
CTTCGCTCGCTTGGCCGTGTAGCCCTGCTCATCGCATTTGAAGCGGGCGGAGAGAGGCCGACTCCCATCGATTGATGCATATAATTTGTCTTGTTATCCAGCAATTTGGCGGGCAAGATGTATAGATTCTTGGTTCTCATAATTATATATGCTGACTTTCGATCTGGCCGGAGTAGGTCATCTCGTCGGCACGTCGGGTCAGTCAGGATGATGGGCGAAGTTCGGACGTTCCTCATACACACAACCTTTCTACGTCACGTATAAAGTTAC
>396_1
CCCTCGCCGCCGCCTCCAACTCCGGCAGCAAGCGCCAGCTTCACTCTCAGAGCTCCTCGCACGGCTCGCACAGCTCGAACCGCGCGCACCACGGCTCCACCCTCAAGGTCTCGGAGTTTAAGCACGCGCAGGGCGTGGAGAGGCTCGAGCAGGTGCAGCAGGTCTACGGCTCCGGCAGAGGCAAGCCGAGCGCGCTGGAGGAGCGGGTGGCGCGGCTCGAGAAGGAGAACAAGC
>396_2
AGCCGATCGGCGAGGATGCGCGGCGTGCGGCGGAGACGGCGGCGAGGAACATCCGGTCGGGTGTCGACGACGCGAAGGCGAAGACTCTTGAGGCGTGGCACCTCGACGCATGGATCCGCTCGTTCTCGTTCGACGCGGTGGTCGCGTCGGCCCTCGTCAAGCACCTACACCAGCAGAGCCACTCGAAAGCCTCCGGCCTGCGCGAACGCGATTACATGGCCAACCTGCATTCCCTCGGCTCGGAGCAGACGATCCTCGCCCTCCTCCGCGACGCCAACGTGCTCGAGGAGATCGCGATGGAGCTGTGGCGCGGCACCGCCACCCTCTCCCAGCAGATGGACAAGCGGCAGGCCGTCGAGGCGGCGGCGGAGCCACCTCCGCCTGACGCCTTCGAGCTCAACACAAAGTACATCGACGCCGGCGCGCACGCCCTCGCCTTCGGCAGCCTCGC
>402
CGCGAGGCGTGGAGGGAGCAGAGGCGCCTCAGAGTGGCCGCGCAAGCCGATGATCGCGGCCGTGGCGTTCAGGCGTCGGCAGAGCTTCGTGCACGTGCTGGTGTAGTACGCAGGGAGGCCTGGGTTGCCCGGGACATACACGATGTGATACGGCGCATCGCCGGCGGCTCCAAGGCGCACCACCTCCGCAGGAAGGCCGCCGACGGGCTCGACCACGGTGACGGGTTCGAGCGTTGCCGAGGAAGCCATGAGAGCCTTGCCGGATAGCGAGCGAGGGCGGCCGTAGGAAATCGCGCGGCGCGGCGAGGTGTGGCA
>385_1
ATGATACGTAGGTTCCTACGGCGACATCGCAATGAATAATGGTTGGATTCTACATTTGCCGAGTGGACTGGAATGCGTCCGAGCGTGGATATTGCGATTGTTCTTCTCGCGCTTCTCCCATGGAACGCCACTTATTCTAACGCTCTGCATAGGCCAAACAAATGGTGCTGCTGAGGAGTGGTGACGCGTCGGAGAGATTGCCCGGCTGCCCGACTCCGATGGGGTAAAAAGAACTTGGCGGTAGGCACCTAGTGGGCCCGCCGAGACTGACGCGCGCGCGTAGCACGGCGTGCCCCTCCTCAGCACGGCTGCCCTCCGTTTTTGGTGCACGTCTCTACGATCGGCTTCCCCGCCTCGTCGAGCCGGTGGACCCGCATGTTCCCCCACCCGCCGCTCGTCTCCCACTTGGTCTTCAGGTCGAGCGGCGGCC
>385_2
AGCCGGAGGTCCACGGCACGTGAGTGGGGGGGCACGCCCACCCGGGGCTCATCCCGCCCGGCTGGTCGTCGACGCACGCGCGGCGTGTGTGGAGGAACTTGCGCCGGTACTCTGCGGAGAGGGCGCCGCGCTGGCCGAAGGTGGGCTTGGAGGGGTCCTCGAAGAAGCGGAGCCAGCACTCGCCGAAGGTGTGGTTCCAGCCCGTGTCGAGGCCCCAGCACACAGGGAGCCCACAGAAGGTCCACGAGTTGCATGGGCCCTTGCGGCCGACCGGCGTCGGGTTCTTCCTCGCGTGCTCCTTGCACTTGTCGCAGCAGTCCTGTGCGGAGGCCGCGCGGAAGCCGACGCCAAAGGTGAGG
>385_3
CCGCGGCCGCCGCGGTCGGAGTGAGGCTCCTCTCCGCACGTGGCATCGGTCGTGATGCCGGGGCAATCCGCCAAGCAGTTGTTCATATCCTCGGGGCCTTCGCACACGTCGTCGCCACAGCACTTGCGCTTGCGGGTCTCGGTGCAGGGGACGACGCCACGAGCAGCGGCGGCACGGAGCGCAAGGAGCGAGAGGAGCAGATGAGTGCGCGGCATGGGGGAGGAGCGGGGTGGAGGGAGGGGAGAGGGGAGAAGGAGA
>392
GAAGCGCTTCCTATTCTCTACGAGTTGTAGTCTCATCGGTTGTGCTTCGGGATAGCGCCGCACGACACTGACGGCACCCATTGCTCCCGACTCCAACACGCACGCAGCGATAGAGGCCAGCACGCGAGGCAGCCGCAGCATCGTCCCTTCGGCCTACGCGAGCGGCGAGAGGAAGTCCGCGGCCTGCGCGAACTCGGCGAAGGTGAAGACCGCCTCGCCGCCCTCCTCCGCTTTGCCCAGGTGCGCGAGCACCGTCGCCATCTCCTCCTCGCTCGGATCCATCCCCACCTGGCTGAAGGCGGCGCCCAGCTCGGCGATGGAGAGGCACCCCTTCTCCTCCGCGTCCACGCGGGCGAAGGCCACCTCGAGCGCCTCCAGCTCCTCGGGCGTGAAGTGCTCGTCGAGCGACACGCGCTTCGCGCGGTGGCGCGCGCGCTCGTGGCGGATGGCGGCGATGCTCTCGCGCACGACGCCGTCCGGGTCGACGACGGTGAGGTGCGGCAGCGGCTCGGGCGCCTGCGACGCGGGGACCTGCGGGTCCGGCGGCATCTCGGTGTACACGCCGCACTTCGGCGTGCCGTCGACCCACTCGCCGTCGTACCGCTTGGTGTGCACGCGCTTCTCCTGGTTGAAGTAGAAGTGGACGCCCTGCCCCTCCTTCTTCCCCTCGACCCACCGCCCCTCGAAGTGGTCGCCGTTGGGAAAGTCGTACACGCCGAAGCCATGGTGCTGATCGTTGAACCACTCGCCCTCGTACACGCCGCCGTCCGGGTAGCTGCACGTGCCCACCCCATGCCGCATGCCTTTGCTCCACTCGCCGTTGTACGTCACCCCGCCCATGGTTTGCACTCCTCGCCCCTCCTGGTAGTCGTCCTTCCACTGCCCCGCGTACTGCTTCACCAGCTTCCCCTCCTTCCGGATCCACAGCGTGCCCACGCCGCACCGCCGCCCCGCCTTCCAGCTGCCGACGTACCGCGTGCCGTCGTCCGCCTCGAGCGTGCCCTTCCCGTCGTAGAGATCGTCCTTCCACTCGCCGAGGTACTGCCCCGTGCGCACGAAGCCGTCCGCCGTCTTCTTGGAGAAGAAGACGGTCTTGCGCTCGCCCTGCTTGTACGCGAGCTTCTCGCGCCCGTTGCTCCCCAGCGTCCTCGTGGGGTTGGGCTGCGGGAGCGGTTGACCGACGGAGGGCGCGGAGGCGACCATTGTACAGGCGGGGGGGAGAGGGCGTGGAAGTGGAGGGAGGAAGGGGAGGCAGAAGAAGTGGTGGAAGGGAAGAGAGGAGTGAGAGGTGACGGAAACGAGAAGGAAGAGAGGGAAGAGAGAGAAGAGAGGAGTGAAGGGAGAG
>405
GATGCCTATCGGGCGTATATCGCCTACCGCTTACGTCGTAGGTTAAATAAAGGTTCCGTCGGACTTCTTTCGATCTAGCGGGATAGATCAAGGCAATGGGATACGGCAAAGTAAGCTAGGAACCTAGAACCTAGTGTGCGTCATGACACGCCTAG
>369
TAGGAATTCCTAGGAACCCTATTTATGACATGGAACCTACTGACCTGACGATTTCATCGATCACGCGTTCTCCAACTCCGTTCACGACACTCAAACCACTACTAAGGAACCTAGACTCTCGCTCGAGCCGAACTGCTAGGCTAAGATCCCATCAAGCATCATTGTTTGTCACACCGTGTGCGCGACAAGTGAAGCCTAGGTTCCTACACCTGTACGAGCATGTGAAAGATATCTATCTGACACCACACGTGCTTGTTTGAGGTACGCATCTGCCGCCTTAGTCTGCACTGCCACTACGGTACGCCATAATGACCACAGTTCGTGCCACGAGGTGCAACACTGCAGCGATGCTTCTACGACCGACTGTTCGGCCAGAGGAGAATGGCTGTCCCTTCGGCCGCGCGAAGGACACCTCTCACGAGAACTAACGACGCGCTTCCGGCGGTTCACCAGCTGTTCCAGCTTTCCGGCGAGAGAACTGCAGCAGCTGCCCAAATCCTCGCACTGCCCACCAGTGCCGCCGGATGGCCACTCACTGCTCGAGCACGCCGAGAGGAGTGTCGCGCACCTTGTACAGCTTGCTGGCGTGCGGCTCGACCCACATGCGCGTGAGGTACGGCTCGTGCCCCCAGTAGACCATCCCGGAGCTCAGGCTGTTCTCATTGATCACGCACGCCTTCGGCTGTGCGCGGTCCATGAAGATATCGATGCGAATGGAGTCGACGCCCGCGGCGTCCGCTGCGCGCTCGGCGACGCTGAAGACACACTCGTGGTGTCCGTCCTCAAAGAACCAGTGGCGCTCGATCACAGACGAGCTGCTGCTGAAGAGGTCCACCTTGCTGAAGTCCTGCGTCTTGCCGTCGCGCGTGAAGACGGTGACGCCGTCCATCAGCGCCAGGTAGGCGCGACCCCACAGCACCTCGACGCGCACCTCCGCCAGCCCGACGGAGATGCGCCCCTTGACGACGAATTTGTTGGCAAGCGGCATGGGCGCCTGCAGCAGGAAGCCGGGCTCTATCCCCTGAGTGATCGCATTGCCATCGGCGGCCCACACGCGCTCGAAGTCGTCGGCGCGCTGGTCCCACTTGGCGGCGAGCCACGACATGAGCTCGGCCGCCTCGGCTTGCGTGGGCGGCGCGTGCATCGCCCTCGTCGCCTCGGAGCTCGACTGGGTGAGGTGGCACGCTTTCCAGAAGACCGGCCACGAGGTGACGTTGCGGAACGCCTCGCCGTCGCGCACGGCGGCGTGCAGCTCGGTGAGCGAGTGCCATTCGCCGTGGAGCGGGAGGAGCGGCAGGTTATGCTTGCGGTAGAAGGCGTACATCTTACACCTGTCCTTCTCCACCTCGAAGTCGCGCATGCCCTGCTCGTCCATCCGCCGCCGGAACATCTTGACGCGCTCGTGGAGCATCTGGTGCCAGCTCAAGTTGTGCGGCAGGTCGGGCAGCTGGAAGTAGGGGTGGAGTGTGAACTGCTGCAGATGCTCGAGGATGACGGCGCGCTCCTTCTCGAAGTACAGCGGGGGGAACGTGTTCGCGTTCGACTGGTGGTACTGGAAGAAGTTGACCATCAGTGGGAAGTGGTACGGATAGAGCCGCTTCATCCGGTCGCCCGCCGCGGTCTTCTGGCCGATGTCGCCCTCCTCGAGCAGCCCGATGGCGATGTGGAGGTACGGCCCCACGGCCGCCGCGAGCACCAGCCCCACGGCCACGCGAACCTTTGAGAGCACAGGCATGGATGGCGGCGAGGAGT
>397_1
TAAATTCACTTTCCAGCATGCAAACCTTAGCGCTGTCATTGCCCTCGCTCGGAAATTGCAGCGCAATAGGTTCCTACACCGCCTCGATAGCTTGAGCCGCTGCTCATGCAATACTCCTACATAAAGACCACCGTAAGCCCATAGCCATACTAAGCCATGCGTACACCGTAAGCTCATGGCCGTAACAAGCCATGCGTATGAATCTATTAAAGACCTCTCTGCGGGAATCGAATTTTGTATAGCACAATGCTGGGCGGCATTAACAGCTTGGCGCAGTTACTGCTCATAGGGTGTTGTTCAAAGGTGCAGATGCGGGCAAGAGGCTTTCGTCCGGCATGCCGATCGCGGCAATCCAGCGTGTCTGCTCGTCCTTGTTGGCCGCGCGCGCTAAAAGAGAGCGAGATTGATTCGCTTTCTCCTGGACCACTGATTGCCCGCCGGCCCGAGATGAAGAGGAGATCTCAAACTTGAGGCCGAACGACTCGACTGTGTATGGTTTGACTGAAGAGATCACGACCTCACCTTTGGCTTCCGTCTCGCCGTTGCTCTCCGTCGAGAAGTAGTGCAGCGTTCTCGTGGCGTCGAAGTAGACGAAATACCGCCGCTGCCACTTGTACGGGAAGCCAGTGCCGCGCTTCACGAGCCACCCCTCGACCGTCGCGCCGTCC
>397_2
TACCCTGCGGAAGCTGCGGCCGGCCATGCCGCGATGCGGAGAGGGCCTGCTCCCTCCGGCCCCGTGCGGCCGCCTGCAGCTTGACCGCCGCCTGCGCCTCGCTGTCGCTGCGGAGCGCCTCGCCCCACGAGGCGACCCACTTGGCGTGATCGTGAGAGGTGAACGCTCGCGCCAGCAGCGTGCGCCCGCGGCTCGCTGCGGGAGAGTCGGTGCCGATGGCCTTGCCGTCGGCGATGGCCGACGAGGCGACCTCGAACACCAGCTCGAGAGGATGGGCTCCCGGAGCCAAGGCCGTGATCACTACTTCGCCCTTGGTCTCGTACGAGCTG
>395
CTAGCTCTGAGGTTCCTATAGGCAGGAACCTTAACGGGATTGCGCTGAATGTGCGTGCGCAGCCGCCCTATTGGAACGAAACTTGGACCTTGCGATATACTTGCCTTCTCTCCCTAGCAAGTGCGCCTAACAACTTCGTCTGTCTGAAGTACAAGAGTCTTGAAGCAAACATGCCGTGATGCAGCAAAGTTGTTGTACAAGTGCCCTGTGCGTCAGGCAGTCCAGGGATGCATCACAGTCTACGCAAATCTTTGTGCCCCAACAGCAAGCAGCTGGTCCATCTGCATCCATTCGAATGTCGAAAGCGCAGAATGAGTTTCGAGTCAGAAAATATCGGGGAACTGGTGTGTCAATGTGACCATCTCTGCGTACATTCCAAGATCAAAATTTTCTCCCATGTACACCGTCTGCATGGACGAAACTGTCGAGTCCGCATTGAGGGTGCCAACGACCTCGAAGTAGCCATTGCCACTGTGCCCTTTGAAAAGTTGCGTTCCCCCTGGGCAGTGTACAATCGCCGGTGGCCCCTCGCCAGCAAGCTGCAGCGTGACGGAATTATCGCCTTCGCCTACGAGCTTTCCCACCACGCGCACCATCTGACCCTGGAATGAATTCGTCTGCAGGTGCTGCGCTGTAATGCGGGCGGTGGGGA
>401
CTCCGCCTCGAGCCTCTCCGCACAGTGACACACGTCCGACGCGCGGCCTCGCCGGCGCCCACCACACCGCGCCACCCCTCCCCTTTGATGGGCGAGGGGAACGCCCTCCTGGACGCGCTGTACGCCCTCGGATGCATCGGCGCGCTGTCGTTTGCCTTCCGCAACGTCTTCGACTCGATCTTCTTCGAGAACGAAGGGTTCAGACCGCCGATGCCCGTGCTCAAGAACCCGCTCTCGCCGGCCGTCGACCCAGTGGAGGAGGCGGAGGCGCTGCGCGCGAAGATGCAGGCGGCGATCGACGCGCAGGACATGGAGGCCGCGTACCGCACCGAGAAGGAGCTCAAGCAGCTGATGATGGAGTATGGCATACGGTTTGAGGCGGAGGGGCGCGAGGACTCATGATATGTCTACCGCTTGGGCGTACAGACGGCGTCATAGCGACGCACAGGGAGCATGCGCGCACCGCGCGAACGTCACTGCTGTACACAGCTGGAATGAGGCTTCGCAGGTCGCAGCTACGAAGGGTCTCAGCTACACAGTGCAAACACAA
>413
CCGCCTCCTCCGTGCCGCGACGCAACTGCCGAACTGAGTTTGGAAGCCCGTCGGCCGCAGCCATCGCCTCTGCGATTAGCTTGCTCACGGTGGGGTCGCCGCGCTTGGATAGTAACTCGAGCAGCGATGAGGCTTCGGCAGAGAGCTTCTTGTCGCCGCCTTTGACGAGAACGGCGAGGGGCAGCACGCCGCCGTGCTGGATCACTTCCAGCCCGGAGGTGAGGTCCGCTGAGGCGGCGGAGCGGATCGCGTCGATGGCGGCGAGTTGCAGCTTCGAGGCGTCGGGTGTGGCAGGCACG
>411_1
GCGCCTCGTGCTGGCAAGAGCTAAGCAGATGCACCTCGTTGTGCAGCTGCTCCTCACCCTGCATCCCGTCCAGGCGGAGGCGCTTCACCGCGAAGCCATGCGGCGCGCCTGCGAGGGGCGGCAGCGCCTCCGCGAGGTACACTTTGCCGAATCCGCCCTCGCCGAGCACGCCGCCCTCGTCGAAGCCGCGCGTTGCCGCCTCCAGCTCCGCGCGAGTGAGCACGGCCACCTGCCGCCCCGCC
>415
CTCATCTTTGGGCTGGCGGTATGTTTCGACTCAACTCTCCCCTCACCGCATCTAGGGCGTTCCTCATAGGACCCCACTGAGCACACGTTAGCGTGTACCGAACGCAAGCCAAGCACTCAGCATAGGCTGATAACGCATGAACCACAGCTGCCGTGTCCTTGCAAACATTATGTATGTCTTTCACACCTTTTCACGTTTTGGAACCCACTCACTCTCCTTGCTCCT
>339
GGCACGACGTCACCTTCTGCATGCATGATCTAGCGACTCGTTTGCTGTCGCGCCGCTGCAATATATTTGTGGCGCAGCCGGCTCTCGGCCGACCGCTGAATGGGTACGAATATCGGAATTATACCGTGGGCGTGCACTATTGGCTGCAGCTTGCGCTGGAGCATCATCCATGGCGAGTAGCTGCTGTGAAGGACGCAGACATCATCTTTTACAACGCGTCGCTAGGATACACTCGTCTAGAGTTGCGTTCTTCCTTTTACGCGGCGATATCGCAGTTGTATAATTGCACATCTGTGCTTGGGAGGGAGCAGTGCGTCGGCATGGGCTTGGAGGCTCAAGGGCGCTGCAGACCCATCCGCTTCGCAACAGGCGCGTGCTTGCAGCAAGAGTGCGTTCACAGACGAATTTGGCCAGCTTTTTCGGCAGACGGTTCTCGGATCGACTGGATCAAGGACTACGCGAATTCTTTCGCTGATGCATCCAGGAGCATCATCTCACCGTTCGTCGTTTATCAGCCCAAGTGGCTTGTTGCTCATGATGCAGCGACTCCAGTGGAGTACGTCGTACCTTGGGAGCAACGGAAGCTCGTCTTCTTAGCGGGGCATATGCCAGCGCCTTACTTGTACAGCAATGTCCGCTGGAGGTTGTGGAAGCAGCTGATTTTTGACAGCAGGGCTTCTGTATATTCTCTTGATGTGTTCAATCTCTACATCCTTTACCTCAACTGTGACAACAAATCGTACCTCATGAAGGTCAACGAGAGCAACCCCGCCGAAAGGGAGCCCTTTCTTAAGTTGATGGGAGACTTCCTCCATAGCACTTGCGTATACTTCTGTGTTCACCATTGTCATGCTTTCACCTTCATGAAAGCCAGACTTTGTAGTAACGTCACACAAAGAAGTCAAGCAGAAGAGGCGTGCGAGGCTGTACGAGCGCCCCGTTATGTATTCATGGTGCGACACCTAATGCAACGTCATTGCCACTCAGTCACGAGTCGGATCATCGACATGCCTCGCGTGTTCAGGGCGACTGGCATCGAAGCCGCCGCACCTGTCAGGATGACAACGTCTGAGTACGTGAAGAAAGCCATGGCACATAAATTCTGCATCGTAGCGCAAGGTGATGATGTAACTACGCACAAGCTTGCCGAGGCGATGGCTATCGCTGGGATGGGCGGGTGCCTGCCTCTCATCATTCACTCCGTGACCCCTTCTCTTCATCTACCCTATGCTCGTTCAATAGACTACTGCAATGTTGGGTTTGTTGTCTTCAACTCCTCAATATGGCAAAACATGTCCTCTGTACTGGATCGCCTTGAGACAGTTTCGGCGGCCGAGGCAAATAACAGACATCGAGTAGCAGCAAACTTGCGGGGTGCTTTCATTCAAAGAGAAGAGCGCGTTTCGATAGATTCACCTATTGCAGCACATTTTCTCTTGTCAGAAATGTGTGCTCGAGCAAAGCAGGAGTACGTTGGCAGTTGTTCCCTACACGACAACGACAGTCGAAAGGAAAGCAAAATAACAGTAACAGAACCATGGGTTGGCACGCCACCTGTGTGTCTATCATAGAAGTTTGT
>404
GCAGTAGGAATCCTAGCTAAGGCATATAGACACAGATAGATGTATTGGAGGCGGAAGCTGTGTGATCGATGTGAGCGTCGGAACCTGTGGGCGCCGCATCCATAGGAATCTAGGTTCCTAGTAGGCGCCTCAAGCTATCGCGTTTCGCCAAGGGGGGGGAGCTGTGTCGAGGCCTGCTCTCACAACCAGCAGCATGGTGAGGCGCAAGGATCCTGGTACGTCTGGAAGGAAGGCGAGGCGGCCCCACCGCAGCCGATCGGTCACTTCAAGAAGGAGCACCACTCATCGACGACTTCAGGAGATCCGTACCACTTGGTGCCCAGCAGGCGCGTCCCCAGGAACGGCACGAAGGAAATATGGAAGGCGTCGACCTCCCTGTGCTCCGCCCCCTCCAGCAGCGCGTTGCGCAGCGGCGTGATCCCGTCGCCGTCGACCGCCGCCTCGCCGCACAGCGGCAGGTACGACGCGTACGCGAGCAGCCCCTGCAGCCCGTCGCCCCACAGCCGGCCTCGCACCGCGCGGCTTCCGACGCTGAGGTAGCGCAGCTCCTCGTGGTACGCGCCGGGGTACCTCCCCTCCACATACGCGAGCAGGCCGCGCGTCTGGTCGAGCTGCTGGAAGATCCCGCCGGGCGGCGGCGCGTGCGGCGTGCCCAGCGTGACGAGCGCGCCCACGCGGGAGCGCGCCTCCGCGGAGAGCTGGCCGAGCCACGCGCGGCAGATCCACCCGCCGATGGAGTGCGCGACGAGCTGCACCTGCCGCCCGCCGAAGTCGGCGCGCATCGAGGCGACGGCGGCCTCGAGCGCCTCGTAGTAGAAGGGCAGCGCGTTCTCTGGCTTGAGCTCTGCGCGCCAGTAGTCCTCCGAGAAGACGGAGGGGAGAAGCCGGAACCAGTCGGTGCGCTTCAGCTGGACGACGCGCGTCGGGTGGCCTCGCGCCTCGAGCTGCTCCTTCAGCTCACTGTAGTCCGCCTCCGTCCCAAACTGCGCCGGGCAGAGGAGCACGGGGTCCTTCTCCATCGCGCCTGCCGCCGGAGGCGGCGGCGGCGGCGG
>416
GCTGATATTGACTAATCTCCGCCCTGGATCGCTCATATCTGACGAGCCTAGGATGGCTGCTCACTTTAACCCCCAGTTCACGAGCATCCAGAACTACTTATGCCTAGTAAACATGCCTGCATGTAACGATGTTTCGCCTATGATGATGTCCACTGAACCTCCTTCTCATGTGGACATATCACATATGTAAACCCGGATCGAGTCGTGTCATAACATGGCGGCCATGATATGTTCTGATCACGTATCCTCTCAACATGCCGAGAGAGGGATGGCGGGTGGGACCGCGAGAATGTAGTATTAGGTTCCTATGCGGGCAACTTCCCTTCCCCCAGTCCGAAACCGTCGCCAGATGGCTCCAACTTGGCGCAACAGTGTACGGTGTA
>419
TCCGCGCCGGCAGCGCGCTTTAACACCTGCCTTCGCTCCCACCTCCGCCGCGCCTGCATCCGTGCCTCGAGCTGAGACAACGCCACGAGACAGCCCGATACCTCGCCGGAGCTCTCCCACTCGCGCAGGCTCTCTCGCATTGCCGCCCGCTCGCTCGCCGCGCTGGGGTCTTCACCGAACTGCCCCTCCGCGTCC
>388_1
ATGGCGGTGGGCTCGCGCATGCTCACCGTGCCCGGCGCCTTCCGCGCCAAGGTGGTCAATGGAAGTCTTCACGTGAAGATGCTTCACATGGCCCGCACCTGGGCCGAGCGCACCAACGTGCTCCGCCTCTTCTACGACGTGGCGGCGAGCGGCGAGCGTCTCCCCGACGTCGACGTGGTCTACGTGCACAGCGACCAGGACCCCGCTCCCACATTCGGTTGGCCGTGTGCCACGTGGCGCGATGGCGCTGCGTGCAAAGGGATGCAGGTTCCGCTCCTCGGCAATGCAGTGGAGCATAAACTCCTCAAATCGACCTTCCCGGTGCCGGAGTTCTCGTGGGCTGGGTGGAAACGGCAGCTGCCCTGGTGCCAGCTCGCCGCCGCGTTCGCACGCAAGGGCAAACTGGCGCCGTGGCGGACGCGTCGCGATCAAGCCTACTTCGCCGGCTCGCTCGAGAACGGCCGGTGGCGCCGTCGCCTTCGTGCGCTGGTGGCTGCCCAACTGAGGAAGGGGGCACGCGACCTCGTCGTGAAGGACGTCAGCTCCGACTTTTTCCACTGGCGTGGAGGCCGCGCGACGAAGGCTGTAGGTCGAGCAGGCGGTAGTAGCCCCCGCACGATGGGCGACGGCGGACAGGGTCGTGGGATAGCGACAAAGATGGATCCCATAGATGCGCCTTGCGGATATCGCTACGCTCTGTCGATGCCCGGATACGGTTACTCAAACCGATTGCGCTCGCTGCTGGCGTGTGGATGTGTGGTGCTCCACATCCGGCCTCCATGGGAAGAGTACTTCACCCCGCTGCTCCAGAACGAGGTGCACTGGGTGGAAATTGACCATGTTGCAGATATTCTACCTACCTTGGAGCGCCTTCGTGCGAACGAGACGCACGCAATGCGGATTGCTCGCGCTGGAAGGCATCTTGCCTTGAGGGCACTCAGCTACCGTCGAGTCTTGGACTACCTACGTGTGCCTCGTTGCCACCGTCGGAATCGCTCTCTTGAGTAACTCGCACTCCTCACGCTTGATGATAGGTCTACTATTGGTCGAGATCTCGCGCATGCAACCAGAAAGAGTTGTACTTTCTTCTGGCTACCAACGCATTCAAAGTCCTCGAGATCTGCTAAAGCTGGCAGCTTTGTGTGAATGCAGAAGTGAGGCAGAACGCGATGCGAGCTGCAGTCATCGGGACGTTTGCTGCGATGGTTATAACTGCCCTACGAAAGAGCTTGGCTGTCCCAACGGCAGTGGTGTCCATTATCGGGAGTCCTTACTTCCAGAAAAACCGAGGCCTGCAGAAAGCCGCAGGCCCGAACAATGGCCTGCCCATTGGCCTGTACGATGGAAATCTCATTTCTTGGATATCTGAGCTTATTGA
>417
CGCCGCCGAGTGGTTGGATGGTGCGGCATGCGAGGGGGCGGCGGCCTTGTCGGGGCGCCTAACCTCGTCTTGTGAAGTCGTGAGAGGAGAGGTGGGCGGGGAAACAACTTCTTCTCGAGATGATACTTTGCTCCTCGTCGCCGGGTCTTCCTTTCTCCTCGTCGCCGGTGCTGCCCTGTATTCAGTGTTTCAGCAGGGCATGCGCCCAGACTGCGATACAGACAGCAACATGAAATCACGGAGGAGCACACCTTTGGAAATGCCCTGTGCGTTTCAGCATCGCAAGCTCTCCATTGTGTCACAATGGGAGGCGACGTTCGTTGAGGCATCTCACTGGCATGACCTTGGGTGAAGAGTATCTTGACCTTCGTTGAGACTTCATTCCCTGAGCGA
>418
TCTTGTAGACCCTTAGCGAACGGAGAATTTGCGCACGGTCGATCGTGCCTACGCCATCCTCAGACGGAGGCTTGAACTCGAACTCAGGCAGTATGCAAAATGGTCCAGCGAGCCCGCATCGCCGAACCGCCACCCGCTGTTCCCCTCTCGTAACCTGCAGAAGTAGTACCTTGATGTAGGGACCAAATCGGAGAGGACCAGTGCGGAAGGGCCAGCTGGGCTGCGAGAAGAATGGAGCGCCCCGCCGACAGCAAGACGTGGAGTGCGCTTGTGCTCGAGCTCACTGTGGCGTGGGCCGCTTGCGAGGGCCGAAGAGCAGCGCGCCGAGCATGCCGCAGTAAGGGACGAGCTGCACGGCGACGCCCACACGGAACGTGCCGCC
>316
GCTGTGTCCGCGCTCTCTTTCCCGATTGGCACCCCCGGGGTAGCATGGGGCGCGGCCGAGAGGGAGGCGTGGCTCTCCTCGAGGGTCGTGCGTCGCTCCTACTCCGACGAAGTCCTCTCGAAGCTCGATGCGTTGCGTGAGCAGTTTGATGTGCGGCAGTACGGCGCTCTCTCCCATGACGCCGAGCGGTATCCTCTGTACGCAGTGCTGTCTCGACGGTGGAGCCCGACGAAGCCGAGCGTCCTGATCACCGGCGGGGTGCATGGGTACGAGACGAGTGGCGTTCAAGGTGCGATCTTGTTCCTTCAGTCCAAGGCGCACACATACAGCGACAAGTTCAACCTCGTTGTCGTGCCGTGCGTAAGTCCATGGGGGTATGAGACCATACAACGCTGGAACGCGCAGGCAGTCGACCCGAACCGTTCCTTCAACCCTGATGGGGAGGTCGTGCAAGGGCGCTCGTTCAACCCCGAGCCTGCGACAGAGGAGTCTAGCTTCTTGATTCGAATGTTGAGCTCTCTCAACGTGAGTCAGTGGACCTGCCACATAGATCTCCACGAGACAACAGACACAGACGCTACTGAATTTATGCCTGCCAAGGCGGCTCGTGATGGAGAGCAGTATGTCGCGGAGGAGATTCCAGACGGATTCTACCTGGTCTCAGACATTACTAATCCACAGCCTGAATGGCATGCCGCTGTGCGCAAGGTCACCCATATTGCGCCCGCAGATGTGAATGGGCGCATCATTGGTGAGCCTGTTGTGCAGGATGGGGTTATTGCCATTCCTTCACCAAAATCCATTGGTCTCTGTGCTGGCGTCACTAATGCCATTTACGCAACAACAACAGAGGTGTACCCCGACTCGATGAAAACAGATGCTGATCAGTGCAACCTAGCACAGGTAGCTGCGATAGAGGCGTCTCTTGATTACATCATCAACCGTGAGAGCACGTGGAGGCAAGCCAAGGGAGAGCTCTGAGCTTGTGATCAGCCTTCTGACGGCATAAACGCATAGGAAGCGGTAGTACAAGAGTGACTCATGCACACTGAGTGACTCACATAGTAAAAACACATCATCATATAAAG
>218_1
CCTGCCGCCGCGCCCTCCTCTCCCGCCTGCTCCCTCCCTTACTCGACGGCCCTCGCTCACGCCCTCCGCCTCGTCTGCCTCCTCCCTTCCCTCGTCGCCCTCCTCATCACCATGATGCCCTCGTCGCCACACCTGCTGTGGCTTCTGGCCCTTCTCGCGCCCCGGCCTTTCCTCGCGAGCGAGCCGGAGGCCGAGGCATCGATGCCCCTCGCCAGGCGGCTCGAGCTCCGCGAGACCGTGCGCGAGATGTTCTACCACACGTACGGCGCGTACATGAAGCACGCCTTCCCTCACGACGAGCTCCGCCCCTTGAGCGCCTCGTGGACCGACTCGCTCGTCGAGCTGGGCAACGCGGTGAAGCCGACGCGAGAGCACTACCACGGCGTGGCGCTCACGCTGATCGACAGCCTCGACACGCTCGCCGTGCTCGGCAACGTGTCCGAGTTCCACTGGGCGGTGCGGTGGGTGGGCGCGCACGTCACCTTCGACCAGGACGCCGACGTCTCGCTCTTCGAGACGAACATCCGCGTGCTGGGCGGCCTTCTCTCCGCACACATGCTCGCCGCGGGAGAGTCTGTCGGCGCGGCGCACCTCGCGCTCCCCGGGTACGACGGCGAGCTGCTGCGCCTCGCGGTCGACCTGGGCGACCGGCTGCTCTCGGCCTTCGACGGAGGGTGCCACATGCTGCCGCGCTCGTTCGTCAACCTGCGCGGCGGGCTGCCGCGGCACAACGCGCTGCAGGAGCAGTGCACCGCAGGCGTGGGCACGCTGCTGCTCGAGTTCGGCATCCTCTCGCGCCTCTCCGCCGACGCGCGGTACGAGCAGGCGGCGCTGTGCGCGCTGCGCCTGCTCTGGTCGAAGCGCTCCTCGCTCAACCTGCTGGGGAACACGCTCGACGTGCGCTCCGGCAGCTGGAGGAACCCGAGCGCAGGCATCGGCGCGGGGATCGACTCGTTCTACGAGTACTCGCTCAAGAGCTTCCTCGTCTTCGGCAGGCCTGAGCTCTTCTCGATATGGAACGCCTCGTACCAAGCGGCACAGAAGCACCTGCGCGTGGGGCCGTGGTACCTCGAGGCGAACATGAACACCGGAGGCACTGCTGGCCTGACTTTCGATGCCCTGCAAGCCTTCTGGCCAGCCATGCAGGTCCTCGCGGGCGACGTCGACGCGGCGGCGGCCACCCAGACGGCATTCCACTCGCTGTGGTCCAAGTTCCGCGTGCTGCCCGAGCGCTTCGACGTACACCGCAATGCGGTCCACGCCTCCATGGCATACTACCCGCTGCGCCCCGAGCTCTCCGAGTCGACATACGCCTTGTACCGCGCCACTGGCTCTGCCAAGTATCTCGCCATGGGCGAGGAGATGGTCCACTCCCTCAACGCCGTCGCAAGGAACGCCAACGGCTTCGCGGGCATCAAGTCTGTGATTGGCCTAGAGCAAGAGGACCACACCCCTTCCTACTTCCTCGCGGAGACGCTCAAGTATCTCTATCTGCTCTTCGACGAGGACAACTTCCTGAACGTGCATTCCTCTTCCTACATCTTCACGACGGAGGGTCATCTGATTCCTCTGTCGGACAAGTTCGCATTCGCCGTCCCGTCACCGCGACAGTTGGACCAATACTCCGTGGCGAAGCTGAAGGATTTGATAGAGGCCGCAGGGCTCGCGCACTCCGACTGCTTGGAGAAGGCAGACCTGAAGGACAGAGCGCGGCAGGCCGCCGAGGTGATCCGCACCCGCGAGGGGCTTGCGAGGCGAGGGCTGGCGGCCGACCCGCAGAAGCTCTCGTGCTGTCTGGACGCGCAAGGGCAGTCGCCCGTGAATCCTCCGAGCAGCTCGGCTGGGCGGAGCAGTGCGCCGCAGCCGCCGCATGCGGCGGACGAGAGGCAGGTAGGCATTGCGGAATCGCCGTCCGCTCCTGAGTGGACGGAGCAGGAGGGAGCTCGATGCTCTCATGGGGAGTAAGATCGATATGCTGCATCTTCTGATTCCTTTTACGCGGCGCCAATGATACCTCCCTGCTCTCCGCGTACTCGTCATCAAACGTGGGTTCTCACGTGTAAACTAGCGCCGCGCATTGTGCTCTAACCTCTGGCTACTCCTTTAGCAATTTACGAAAATGTGAGCATATTGCAACAATCGCCGTCGTAGAACTAGGTTC
>410
CGAGGTGGCGGCCGGCGCTCCAAGCCGCCCGCCTGTGAACGAGCAGAACGGCGGGAAGAGCTCCTGGGGGACGTGGGAACAGACCAAGACAGAGGTCACCCTCTTCCTCCCGCTGCCCGAGGGCGCGAAGCCGAGGGATTGCCAAGTGAAGTTCAGCTCCACGGCGATCAAGGTGATGGTGAAGGGGCAGCTCGCCCCCTTGCTCGACGGGACCCTTGCCGCGGCCGTCATCGCCAACGACTGCTTCTGGGAGATCCAGCAGGGCTCACTAGTGATCACGCTGGAGAAGGAGACGCCCGCGAAGGCGAGCGGCCGAGAGAGCACGGAGGGCTGGTGGGATCGAGTCGTCCTCACGGACGAGTCTCTCGAGACTATCTACTGCGACCGCGAGCCCTTCATGCTCGGCGAGATGGATGACCTCAAGCACGAGAGCATGAGGTATCACATCAGCAAGATGCTCGGCACGGACGATCCTGGTGGCGATCGAGGAGGCGCGTCCATCTTTTGAGCAGCGTCTTGCCTCGGAGCGGTGAAGGTGAGAACAGCTTAGGCGTCGTCGAGCGTGCATGATCTCAAGCATGGTTATCGCGAGTTTGCGAAGCTGAGGAGCTGTGATAAGTAAGTTCCTCGGCATAGTACATTGTTGAGGTCGCTCAATAGATAGGAACGTAAGGATCTAAGGAAGAAACCTATGCGC
>426
TGCTGCACCACTCCCTTCGAGGAGTGCGGTTCACTGCACGCGCGTACGTCCACGAGACGTGCCCTCGCCTCTCCATGGCCCTCGCGGTCGCCTCAGTCCAACTCGACAGCCAGTTGCCGCGCGAGTCGCCGCTGGAGGAGGTGCTCTTGCAAGGAGGCGTCGCTTCCCGCGTGGACGCGATCAGCGCGCAGATGACAATCTCCC
>400
CGGCGCCGCGCCTCACCGCCCCATCCCCCCTGCCTCCTCTCTCGACGCCGTCACAGTCGTCGTCCACGGCCCCGGCGTCTTCGCCGCCGCCTCCGCGCCGCCCTCCGCCGCCACCTTCACCGCGAGCCGCGCCGCCCTCCTCGCGTGCGGCTACTTCCACATCCTCCTCGCCGGCGCGTGGGCTTCCTCCACGCCATCCCTCACGCTGCGAGGCCTCGACCCGTCCGCCTTCGCGCAGCTCCTCGCCTACGTTCACACCGGCGCCGCCCACGTCGCCGAGGCGCAGCTCCTCCCCCTCCTCGACGCCGCCGCGCGGCTGCAGCTGCCGCCGCTCACCCTCGCCCTCGAGGCGCAGCTCCTCCTCCGCCTCGACGCCACCAACTGCCTCGCCGCCCTCCGCCTCGCCGCCGCCTTCCCCCTCCCGCGCCTCGCCGC
>409_1
CAGTAGGTGTAATGTGACTGATATCACAAAGATGGCACACTCATTCGTTACATAGATTATGCATACTTTGCATAGACTGTTCCCAATCCAGGTTCCTAGAGGCACTTTTCAGTTGACTTGCGCGTAGGAATGCAATCGACAGCGGGCGGCCAGCGTCATCACAGAGGGAAGGTGCTTGGAACGCATCTAATGGTAGGATGGGTTCCTACTCCAAGCTGTATCAGGCGTAGAAATGCCCAACGTCAGGCAGAGCATCATCATACAACATAAAGAATCGGACAAGAAGGTTTTGTGCAGACAGACAGTGATGGTCCTTCCACATCCGAGTTCTCTGGTCTTTGCACTCCCTCATACAGCAGCGGGAGAGTTAAGAAGTGGTGCCGGCAGTGTTCAGCCGATTCAGACGAACTCGACTGTTACTTGAACCAAGCA
>409_2
GCATCCAAGATGAGCTTCTCGCTGTCCAAGCAGTCATGATCATGAATCTCACTATTAGCCCGCTCTAGCCACTCATCGTGGTCCTCCTTGCTCGTCTCCTCTGACTGCGCCGACAGCTCGGAGGTGGAGTGGTTCACGTGGTCATCAGTGTCGTACTCCTTCTGGCCCAAGTCGCAGGTGCTCTGGAGGTACAAATCGTCTAGCCACGTACTTATCTGGTCACGATT
>390
CCCTTGTCTGTGAACCAGATAAGTCCCATGGAGCAGAAACATTGATGTGGCGGCGGTACAAACTCGTCGTGCCAAGGGAAATTGGGCACGAGAGACATCAAAGCCGCAAGCGTTCAAGAGAGTAGAGGCACGCATCGTGCAGCCGTCTCTCAGACGTGGAGCCAGCTATGTGCTATACTCCCAAACACTGCCGTCAGCGTCCTCCACCCAACAAGAAGGAGCAAGCCGCACCAGCCGGGCTCGGTAAAATGGTGAAGCGTGATCATCGGCTCGACTCCCTCTGCCCTCAGAGTCTTGCACCAGCTCACGTACCGCGCCACGACTCCCTCGTCCAGTTCGCCTTCGGCAGGCTCTACACGGCTCCATTCGATGGAGAATCGATAGGAAGTAAGCCCAACCTCACGGATAACGCGGAGGTCGTCCTCGAACCGATTCCATGAGTCGCAAGCAATGCCTGCCTTCTCGCCATCAGTAACGGTCTCACCTCCATCGCTGGTGCGACGCTTCAGGTCTTCCCATCGGCTCCAGTTCGTGTCACCGATGCCACCTTCGATTTGATATGACGCTGTCGCTGCGCCGAAGGTGAAGCTTGGAGGGAAGAGGAGCTGAGCAGCAAGCTCTTCTGCCTCCTCCGCAGAGGTTTCCAGAAGAGCGTCTCGTCGACCTTCATCCGGCAGACGAACGACCGCACACCCCGGGTAGAGGAGTAGGAGCCGTCGGAACCATCGCACTATCTTGGCCAGGCAGGCGAGGAGGGGGGCGAGGAAGGAGGAGAGCCTTTGAGCC
>429
GCCATTCTACCAGAGCCTAAAGCGCCGCGGGCAGGCGGGTGGGCGGAAATCACAACGCGCGAACCAGTTGAGCGCAATATGGCAAGCGCTGGAGGGCACGCCCAGCACAACAGGATGCACACCTCCGTCACGATGGCGCAGCATGGTGTCTCGAATC
>407
CGCCACCTCGCCGCCCGCACCTCCAGCGCCGCCGTGGCCCACCGCCGCGCCCTATCCTCGGGATCGGCGTGCTCGCGACCCGCGGCGGATGCTCTCCATTCTCCTCCTCTCCGCTACCTGCTGGACGGCAGCCCTTCGCCTCGGAGGCCTGCCCGCCTCGCGCCCTTCGCCTCGCGCCCGCTCTCCCGCCTCCCGCGAGCCGACGGAGGCCGGCGCCCTCGTGGCGCTCGGCGGCTCACTCGCGCGCGTCGCCGACGAGCGGCCGCCCGCCCCCTCGTGGCGGCAGGTGGGCGAGGCGTGGGTGCGGCTGCCCGCCACCACCACGCCGTGGGCGACACTCCACTTCGTCGGCGGCGCTGGGCTCGGCGTCGCGCCGCAGATCTGCTACGCCTCGCTGCTCGCGGGCGTGTGCGAGCGGGCAGGCGTGATGGTCATCGCCACGCCGTACGAGCTGGCCACCGACCACACACGCCTCGCGCGCGGCGTGGCGAAAGCCTTTGACGCATGCTTCCTCACCTGCAGCCTCGACGGGCTCGCCCCCCCCGCCTCGGCCCCCGTCTTCCGCCTCGGCCACTCGCTCGGCGCGAAGCTCCTCACGATCGCCAGCTGTCTCTCCGACCGCACGGAGGATGCGCTCGGTCTGCTCGCGCTGAATAACTTCGGCGTGGCGGAGAGCGCCGCCTTCAGCGCAAAGATCATCGCGGCGCTGCAGGGCGGCGAGCGCGGCGCACGGACGGGCGAGCAGGTCGCCAGCGTGATTTCGCTGCTCCAGTCGATCAGCGTGGCGACGGGGAACGCGGTGGAGTTCACCCCATCGCCTCAAGAGCTTCGTGAGATGGTGCAGTCCAGCCACACCGCGCGCAACACGATGCTGTGGAGGTTCGACGCCGACGATCTCGACTGCTCGGATGCCCTGCTCCCAGCCTTCCCTCCCGCTGCATCGGTCGACGTGACCGTGCTGCGAGGCTCGCACCTATCACCCGTCGCCTTTACCATCGCGCCGACTGAAATCGATCCGATTCTTGGTGCGTTGCTCGGAGCTCAGGGCGTGCAAACCCTCAGCCTTGGGGACGAGGCCGTGATTGAGAGCATCGTTGAATCCGTGGTTTCCTGGTTGTGGCCACGCGAACTCAAGGCTCCACGTGTGTTGGCACCCGCGGCATCCGAGGAAGCAGAATAGCGCCTGGTTCACCTGTGGCGCGTGTTCGGAATCTCTACGTTGAGCCCAAGGACAGAAGGCTGTTGTTGAGGATGCCGAATCTTAAGAAAAACATGCTATGCGTGGATTGCCAGGACAATCTCGTTGTACTTGGCCACGCTCGAACTTCCTTCCTACGACAGTGTACGACCACCCTGCGCGTGGTTCCTAACTAAGAAACAGCTCACTAGGAA
>423
CCCCACCGCGCCCACCGAATGCGTCTTCCTCTCGCTCGCGAGAGCTCGCGAACAGGCCGGAACCGCTTTGGCAAGGGTCAATGATGTCCACAGTAGACGTCAGAGCCTAGCCGTGCAAGACAAGGCGCGGCTGTGCGCTGGGCTTGAGGAGATGTACACAGAGGCCATTAAGCTTCTGCAGGAGGAGCGAACGCTGGCATTACGAGCCATTCGGACTCTCGCGCTCATACGAAAGCAACCTCCAGGTGCTGCGGCGCCGGCGCGGGCGGGCATTTCAAAGGCGCGCGTCTCCAATAGCTTTGAGAGCTCTCGTGAGTTGAACCTTTACGACGACGACGATGGCCAAGAGAGCGGTGGGGAAGCTCCCTATGGCTCAACAACCACCGCACGCAATGCGCATCCGTTGGCGAAACATGGCTTAGGAAAAGGCTGTCGGCCGGCTTCAGCCAGCGGCTCCTCAAAGCCATTCTCCGGAGTTTCTCGACCCGGATCTTCGATTGGGGGCGCGCCTCACCTTGGTACATCGCCCATGCATAGCTCAGTGGCGGATGAGGGGGACGACGATGACCTACTATCAGACGACGTTCCACCTGATGAGTGACAGAACATTTGGGCGAATGGCAATTTCGAGCCCCTTCATTGCGGGTAGAAGACTGCAGTGTACGAACTCGTGCATTCAAAGATGCATATGTCTGGCTCTCGTCCTTTGGAACGTATTCAATCAATAAGTACGTCCCTAGACC
>421
CAGTATTTTTCAGTATTTCCTATCTATGCAGGAAAGACCGACACGATCACCGAGTGCGGACTCCGGGAATCTGTTAGTCGATTTCTGGTCTTGCCTAGTCGAGTCCGGCGAGTTCGGCTTTTGAGCAAGGCGAGGCGAAGTCGGCGAGACCGGGAGGCCAGGCACAGGCCAGGAATGCACGTACACGTACTGACACATACATACTGCAACCGTGAGTACTGCAGAGGAGCTCACGGGGTCAACCCCCTCGTCTGGCCGAGGAACTTCTGGGGTCGACCCCCAGCATGCTAGGCCAGCGGGGCAGGCTAGGCCATGTTGGCCAGAGTGGCGCGACGCTTTTTCGCACCTGAGTGGTGGAGTTCCCCAGTAGCAGGGGGGCGTTTGACAGCGCGGTTAGCCATTGCACGAGCAGCCGCAGCACGCGCAGCCTTGCGTTTGCGAGCAGCTGCTTTCGTGGCACGGCGTGCAGCTTGCTGACCACGGGCTACAGCAAGCTTCAAC
>349
TTGCTCTCTTCTTTCTGTAGCCTAGCCCTAGGCTATGATTGATGTAATACTGGGGTCGACAATGAATCAGTGGAATCACGATCCCCCCGGGCCGCAGGAAGACGTACATGATCGCGCGCCATCTAGAGCTACACTGTCAACGAACCCTACCGAACCCTTGTTCGCGCACGCGCCTCAAAGCACCCCAAAAATGGTGCTGTACTCCTCCTCCGGGAGCTCGCATGCCTCCTGTTCGCTTCTTGCGGCAACCATCTCCACAAAGCGCTCGTAGTCCAAGAGCTGGTCCTGGTCGGAGAACGCATCAAACGCCTCCTTGAGCGCGAGCGTGCGCTGGCTGATGTCGCAGCCTTCAGCATTCGGAACCGACGCGCAGAAGTTCTCAATGGTGGCGATCAGCTCCTCTTGGGTGATGCGCCCGTCCCCGTCGACGTCCAGCGCCTCAAAGGCGGGCAGCAGCTCTTTCTCGGGCGAGGTGAAGTCGCTCACCGCCTTCGCCGTCATCAGGTTGACGAACGTCGCCAGGTCGACGGAGAGCGGCGTGCCGCGCGTCTGCTCCTTGATGCGCGCGAGCATCTTCTCCGCCGTCGCCGCCGACGACTTGCCGAGCGCCGCCGCCGCCGCCTCCAGCTCCTCGAGCGCCAGCTTGCCGTCGCCGTCCGCATCGATCCAGCCGAAGAGCTCCTCCAGCTCGGCAAGTCGCTTCTCGTCCGCCTCCACCGCCTCTCGCAGCCCCGCCATGTTCGAGTTGGGCGTCGAGGCGCCCGCGGCGGAGAAGTCCGCCAGCCCCTGCAGCGCGCTGACGAGGTCCTTGTATCGAACGACGGGGCTCAACGCCTCCGTGCGGATCCGCCGGAGCAGCTCGAGCTGCTCCTGCTCGTTGCTGAGCAGGCGCGCCAGCTCCGCGCGCAGCTTCGCCTCCGCGTCGCCTGCTTTGAGGACGTAGCGGCAGATGCGGCCAACGTCGGAGTGGTAGAAGTGGACCGTCGGGAAGGAGAAGACGCGCTCCTTGTAGCAAAGCTCTGTCTCCTGCTTGAAGTTGACCTTGTAGAAGCGCACGTCTGGGAACTCGCGCGCCATACGCTTGTAGATCGGCTCTATGGCCTTGCAGTTTCTGCACCAGCGCGCGTAGAACAGAACGATCACGAGACAACTCGAGCTTTCCACCTTGAAGCACCACTCCTTCTTGCCAATCTCCTCGACCTTTCCGTTCATCTGGACGGCGGTCGCACGAAGAGCGCGCGCGGGTGCCCGGGGCTGCAGCAGAAGTGCTCCCCCCACAATGGGGAAGAGGGGAAGGAGGCGAAG
>430
CTCGCCTCGCTTCAGGAGAGCGACGGACGTTCCTCCCCATCGCGGGTGCGCCGCACCACGGCATCCCCCCACATACCCACCAACTTCTCCCCCTCCTCTCCCTCCTCTCCCTCCTCTCTGCGGCCGTGAGACGGCCGCCTAGAGGCCAAGTCGAGGCGAATGGTAAACTTTGCAGTGGCGAGCAACTCCAACTGGTCGAACCGGGTGCGGAAGACCGCCATCCAGAACCGGCTGAGTTGCGCTAGGGAGAGCCATCGGCTCTCCCAGCGCCCCGCGCCCTCCTCGTTTGGCGCGCCGCGGCCTAACGGCGGGCGTGCCGAGTCTCTGCGCGAATGGGACCGCGGGCTGCTCGAGCTGGAGGAGCGGCTGCGCATCAAGCGGGAGCGGCGGCTGACGGAG
>424_1
AGCTGTAACTGTGCGGCACCCCATACAGTTTTTAAGGGTGGTGGGTGCACTCCGTTGTCCGTACTCTGCCGCCTGAAATGCGTATTTAAATAGATACCTTGATATTTGTTGCTACAGCGTGGCCGCCACCCCCAATGCGTCTTTCATCGCTGTGAAATCACATGGGTCGACGGTCGTGATGGGCACGTCAAATGCAGTAGTCTCGACGACAGCCTCGCCTTGAATCGCGCACGTCCAATGCTCGCGTCCCTTCGTAGGCACTGCCTTGGTCAGCGTGACCGTGAGGAGGCGGCTGTCGGAGGAATCCTCGTCCTCCAAGGCGTACGTCGACTCATCCGAGATGATCCGCCGGTGTAGCTCTCCTTCGCAAACGGTGCGCTGGCACACGGCCAGCGTGATTCGCCGCGAGGTGGTGGCGAGGCGGACGTCCTTCGACGTGACTCCGCGAGAGCAACGGCACTTGATCACCACCTCACGCTCGCTCTGCCCCCACCAGTACCCGCTCGCCCGCCCCCCTAGGGCGTCTT
>424_2
GTCTTCGCTCCGAATGATCAATCGCCCATCTGAGCCCATCGCCACGTTGCCCTGGTTGCCTTGTTGCTTCGCGTCGCGAAGCAGCTGCTCATTATGTAGCTCGGCGTCGGCCCATTTCCCATCGATGGACATTCCCTTCATCCTCTGGAGCGCCGCCTCGCGCTCCCTGTGATGCGCCGCCATGTCAAACGGATGCCCCGCTTGCGGTCGCGGCACAGTCTGGTTGTCCGTCTCCCTGCGAAGAGTGATTGGCACAGGCTCGTTGTCCGTCTC
>433
CATCATCCCACCGCCCATGTTCGCACCTCCCATCATCCCTCCGCCCATATTTGGGCCTCCCATCATCGCACCTATATTTGGGCTTCCCATCATCCCGCCGCACATATTCGCGTTTCTTATCATCCCGCCGCACATATTCGCGGTCCGCATCATTCCTCCGCCATTTTGGCCTCCCATCATCCCACCTCCCATCATCCCACCCATATTTGGGCCGCCCATCATCCCGCTGCACATATTCGGGTTTCTCATCATCCCACCACACATATTTGGGCCTCCCATCATCCCGCCGGCCATATTTG
>414_1
GCCTCCGTCGCCGCCGTCTCCTGCGCTTCCTCGAGGACTTGCAGCAGGCCGCAGTGCATCAGCGCCTGCAGCACGACGACCACGTACCACTGCACCAGAGTGAGAAAGAGCAGCGGCATCACTACCACAGCGAGCTCTCGCTCCTGGTTGTCATGCGCTGGGTACGGCGCGGTGTGGTGGCTCTTGAAACTCCACACGAACTGCTGCCAGAAGTTCGCCGTAAGGTAGCGGGGATCTGTCGCGCGCACGCGCAGGGCCGCCTCTGTGCTGTCGGGCACGATCGACCTCA
>435
AAATTGCAAAGATGTCTTTAGTATTAATAAATGTCATCTCGTTCCTCCAGTTTAGCGGCAGAATCATCCGAATGTTGCGTCTTCACCACCGGCACCGCTTCCAGTGCCATGATTGGGCACACCTCATTTGGGGTCCAATACCCATGAGCCATGCAGCCCCCATGGAATGAAAGTCGGGAGTTCTACCTCGCACACTGGGCCTGCCGCCAAGTTGGCAGCATCGAGAACAACATACGTGCTCTTCCTCGTGCTTCCGTCAAAAATGGGTGCTATGAGCCATGCATCGCGCTCTCCGTCGCAGTGTCGATTGTCGTCATATGTGAGGCGTGGGACGATGGTCGCCTCATCCACCAGGCGTCGTCTACCAGCATACCAGCTGTCCACCACTGTGTTGGAATGAAGATCAACGCACGCAAAACTTTGCGGCGCGCTAGGTGTGGCGTCGTCGCTCCCGCCGTCGTCGCGTCGGCCCATCGTCGCCCACACAAAGCGGCACTCGCGAGTCTCCCAGTTGGGGTGCACCTTGGGGTGGTCGAGCTGCGCGCCGTTGGCCAGAATGCGATGCTCGACCACCCCGGACGATACATTGAGCGTGAACCACACCAAGTTGGTCGTGGGGACGCCTTCAAAGTTGCCTCCGCGCAGCTCTGC
>436
GAGCATGAATGGGATGAGGAAGCCACCCCAACCCTTCCAATGGATACGCGTTCAATCTAGAGGGGGGTACGACGCTCAGAGAAACGCGGCGCGCCGTGCATGCACGAATGCTGCGTCCTCACATGCATGCCGTACTGCTCCTATGCTAGCTCGGTACAGTTCTGAGCCTTGTGCGCTAAACCGAGTCAGAGTACCGCAATGATACGACCTCTCACCCTGACGCACCCCACCGAAAGCAGAGAGCTTTCGACAATCAGCAAACTACGTTTGGTCCCCCCGCCCTCCGCCCTTGCATTGGCCCGCTGCGAGAAAGCTAGTCCGTCGGCGGAAAGCACCTTCCAGACATCCTGAGAGGCTGAGACCTTGTCCATCCGCACTCCACATACAGTATCCCG
>374_1
ACGCTCTTCTGCACGATGTTCAAACTAGGGTTCAAGAGCAAAATAATTCAGAGAGAATGCGTCTATCTAGGTTCCTATGTCAAACATTTGAGTCATTTGAGAGCGTCTGAGGCGACCCAAGATGAAAGCTAGTTACTCGATTGCTAGACTCTCCTCATCGGTGTCAGGCCTGAATGTTATCTTCAGGACGCCATTTCTAACCTCTACGGAGTGCCATTTGCGCTCATACTCTTGAGGAACTTTAAACGCTTGGGTGAATTCGCCGTACTTTCTCTCAAGCTTCACCAACTTCTGAACCTGCATCTCTGGATAAGGCGGCATGCGGCAGCCTTTGACAATGGTGGTGACGTTCTGCCGAGAGAGTCTAATGTCCTCCTTCGTCATTCCTGGCACATCCATGTACACGGTGTACGTCTTCTCCTTCACAATGTCCACTGCGGGAACGAAGGAGTTGGGACGCGTGAGCATCAGCCCCGACGCGTCGACCGACGTCTGCTGCAGCCGCATCGAGCTGGACTTGTGCTCGTCGCCCTCTGTACGTCTGCGGGTGCGGATCTTCTTGACGAGAGGGTCCTCTGTGTTCGAGATGGTCAGGTCTGGGTGGGCTTTGAAGTAGGAAGAGAGGCGCAGGTTGCACGACTGCAGCACCGACTGCAGGACGGAGATCTTCCGGTTGACCGGCACGAAGACTGCCTTCAGCCAGAACTTGAGCAGCGCGAACACCCAAGGGTTGGTCTGCTCGCCCAGCTCGCAGTCTTCGTTGGCGAGTAGCACATGGCGCGAGGAGTCTGTCTTGAACCACTGCACGTCGCGCTCCTCCAGCTGCTCCGTCGAAGGGTTGACGGCCGCCACGCGTGTCGAGTGCAGCCTGCCGCGGCCGTACACGTGCGTCACCTGCGACTGGAAGATGTACTCGAGGACAGACT
>439
ACGCTCCTACGATGTAGGAATGGTCGAATCTGCATAGGATTCTAGCTAGGAAATGCACTAATTGTCTTAGTTCCTTGTCGCATCAACTCTGACTATGGCTGTATTCGACAACCCTTTTTCCAGCATTTCGAGAAGCCGGGCTTTCTCCTCGTCGTGGCTCCTTGTCCACCAGGTCGTGGTACACCTGAGACTGCGTGCACGCTCATCCTTCCTCCCCTCCACTTACACATGCGCCCGTGGCTTTCTGCCTCCGGCGCAGCGCGGCGGAGGCAGTCAGCCTATCGGGTGGCGGCTGGTGCACGACGCCGTGCACCTCCACGCGCTCTGCGCGACGCGGCGAGCGGTATGCGCAGGGCAAGGAGGCGGTGCGCAAAGGCTGTGGAGGGCCGAGCTCAAGCGGGCGCGGGCGTGCTGAGGCAGCTGGGTTACGGCTTGGCTGGTAGGCTGGGGTGGGTTGGGGTTGGGTGGGATGCGTTGCAATGGGGACGACAGTCGCAGTGCCGTTGGCGAAGTGCGCGCGGTGCGAAGGCGGGCATTGGATGGTGCGAAGTGGCGGGACAGGGTTGGGACACGCCGTGGTGGAGCGGAGGACGAGGGAGGCGGCGGCAGGCGGCGGTGAGTCGCGGCGCCGTATGATAGGGGAGGCGGGGGCGGGGGGAGGCGGCGTGGAAGGTGTCGAGAAGCAGAAGGGAGTGGAAGGAGATTCCTGCAAAGGAGGGGAAGAAGAGGGAAAGGCAGGTGGGGAGGAGGAGG
>438
CTGCAGGCCACATCTGGGCTCCAGCTTGCCCCCACCTGGTCAACAGTACCACGTACACCTGCGAGGACTATACCATGCCGCATGTCCGCTGAGGAAGTAATCTCTGCAGCGGTGTCACTCTCTACGTTCGCTCCACAGCCCTTCTGGCTGCTCATGATAGCGGCGCCACACTCACCCGTGACCCGGAAGGTGATGGGTTCCGTGGCGCCGATTCTCGGACTGGCTCTGGTCCATCTCGCCATCGTCGTCATCTCAGCCTCGCAGCCAGATGGCACGGCTCCTATCGCCATATTTGCTGATGTTTTCGATCCTTCAAAGAGCCAGCTGGATGGCATGCGCCGCTTGTTTGAGGTCTCAAATTTCGTGGCCGAGGAGTGGCCGCACGTCCTTATATGGGATCTATTTGTCGGTCGTGCTATTTGGTTGGACGGCATTGCTCGCGGTGTGCCAACGTGGTTCTCTCTCACTGTGTGCAATGGAATCGGACCTCCGGGTCTCTTGTTTCATATTGGCATCTCTTTAGCACTGGGCAAGGGCTTACCGCCCATGGCGGGACCTGCTTTGGACGTGAAGGAGCGTGAGTAAGGACAAAACAGACATACTTTGTGCCAGCTCCTTTTGTGTGCGAACCTAGTGTGACGTTCACACGCTCCACAACGGTCATCCCGACGCTGGCGGGTAAGTATATCAGTTTCCATAGCTCGTTGATACCTATGTGTGCACTGCAGTCAGCACACACATCAAAGGTTCATAGGTTCTGTTCACGAGCGCCTGTAAAACTCTAGAACAGCTCGCATTGATTTTGGCTGGGCTCCACAACGGTCATCCCGACGC
>444
CGGCGCCGTGGCGGCGCTAGCCACGCAGGTGGCCGAGGTGAGTGGCCAGAAGCCCCCATCCACCATCGCGTTGAAGCGCACCTTCATCACCAACTGGTTCAACGAAGTCGGCCGCAAGGCTCTCGGCGAGTTGGAGAACCTCTCGGTGCGTGACCCCAGCGAGGGCGCGCAAGGGGGCTCGAGACAGTCGCCAGCGTCCAGTAACACACATGCGGAGCCGGTGAACCGCGAGAGGCTCCTCCAGCAGCTCAACATGTACGGGGCGGAGCTGATCCCTGCGGCGCAGCTCGGCGAAATCGCCGCGCGCATCGAGCTGTTGGAAGGCGACAAGGCTCCGAAGAGCGTCCAGCAGAAGAGGGCGTACATACAAGACTGGCACTCCACGCACGGCGATGAGAATGGGGTGGACACTCTGGCGGGCATGGAGGAACGAACGCTACAGATGCCGCCGCCTCCGCCGCCGCACCTTCCCCAACCCCCTTCGGCACCCCTGCACCGCCCGCATGGCCAGGGGCACGTGGCGGACGAGCCATCCGCGGCAGCAGGCCTCGTGATGGAAGTCAACCGCGCCTACACCGACGGCGCCACGGAGCAGCAGCTGCACGCGATCGCGGCGGCAGTGTCTGTCTTCACGGGCGTGCCGATGCCTCAAGGCTCCGTCGCAGACTTGGGCGAGTATGTGCTCGACTTCCACAACTGGGGGCGGCACATGGTCA
>446
CGACGCCGCCCGCAGCCTTGCCCGCGCTCGCCTCGTTCACCTGGGAGAAGTCTGCCACCATCCGCTCGATGACCGCAAGGTAGAGCGAGGCCGCATCGTGGCGGCTGAGCAATCGCGAGATCTCTCCCTCGAGGCCGTCGTGGCTGGTGGAGATGGCCAGCTCGTTGAGAATGGTGCGGAGGTAGCGTGGCGAGGCGCACTGAGGCGCGGAGGCGAGGCGCCGCTCGAAGGTGTCGTCGAGAGACTTGGAGCGAGCGCTGAGGTGGCGCTGCAGCAGCGTGCGCCGCGTGGCCTCGGCGAGCGGCGCCATCTGCACCACCTGGCAGCCGCGCTTCTTGAGC
>403_1
CGAGCGCCGCCTCGATGACCGTCAACCTCGCCAAGAACATCGTCGGATCCGGCGTTCTCGCGCTCGCCGCCGGCGTCTCCACTTTCTCCTCCGCCAAGCCGGCGGTCGCGCCCGCGCTCGCGCTGCTCCTCTTCTTCGCCGGCGTCTCGGCCTACTCGTTCTCGCTCATCGCGCGCCTCGGCGAGGAGTGCGGCACGCCGACGTACAGAGACACGTGGGCGAGCATCTTCGGCGAGCGCACCGCTTTCATCCCCGCCGCGACCATCACCTTCAAGACCGTCGTCGGCGCGCTCTCGTACGCCATCATCATCGGCGACTCTCTCGCGTCGATCGCCAGCCTGTGCGGCGGGCCCGCGCTGCTCTGCCGCTCGAACGCGTGGATCGTCATCGTCTCCGTCCTCGTGCTGCTCCCCCTCTGCCTGCTCCGCGACCTCTCCTCCCTCGCCATCGGCTCGTACCTGGGCACCGGCGGCACGCTCTTCACCGCCTTCTTCATGTGGACGCGCCTCCTCCAGCGCGCCTACGCGCCTGGCGGCAGATTCCACGCCGCCATCGCGCCGGCGCTGCGGCCGCGCTTCGACCCCACCTCCTCGCTCCTCAACCCCAAGGCGTTCGTCCTCGTCTCGATGCTCGCCACCGCGTTCCTCGCGCACTACAACGCGCCCAAGATGTACAAAGAGCTCGCGCCGCCCGCCGACGGCTCCTCAAAGGCCACGCGCTTCAACCTGGTCGTGTGCGGCGCCTTCAGCATCGCCGCCTTGCTCTGCAGCGCCATCATGACGGCGGGGTACCTCACCTTCGGCCGCGCCTCGCAGGGACTCATCCTCAACAACTACGCCACCGCCGACCCACTCGCCTTCCTCGCGCGCGTCGGCATCGGCGCCTCGATCATCTTCTCTTTCCCGCTCAACTTCGTCGGCCTGCGCGAGGGCGTGCTCTCGCTCTTCCACGCCTCCGACAAGGCGTGGCGCACCGACGTGCACGTCGGCTCCACCGTCCTCCTCATGCTCGCCGTCAACGGCCTCGCCCTCCGCGTCAAGAACCTCGGCCTCGTCGTCTCGCTCGGCGGCGCCATCCTCGGCTCGGCGCTCGTCTACATCATCCCCGCCCTCATGTCAGTCGCCCACTCGCAGCGCAAGGCCGCCGCCGCGCGCGCCAAGGGCGAGCAGCTGCCTCTCTCCGTGGCCATCGAGACCGCCGCCGCCGCCTGCCTCGCCGCACTCGGCGTGTTCCTCGCCGCGGTGGGCGCGGTCATGTCGCTCAAGAACGCGGGCGGCCACTGACGAGGAGCAGCGCCGCGGCTGCTCGAGGGAGGCGTGAGGGCAGAGTGCATCCTGTCCGTCCGTTCTCCCCCCCCCCCC
>403_2
CGGGACTATACCCCAGCGAAGATGCCCACACGGAGGCTTCATAGTATTATATCGCATTCCGGCGCAGAGTAGCGATCCTGATCATCGAGGAGCCTTGGCGCAACGGCGGGATCTATACGCAGGTGCAGCGGGGGAGAGCACGCACTCTCGCTGCTCCTGCTACCTTGAATCCGAACGTTCGACCGTCGAGAGCTAGGGTCCTCTAGGCACAGTTATATCACATGCAGATTGTGACATGTTGAACTTATCAATATGCGAAAGCAAGAAGAGCCTACGTCCTGCGAACATTCTGCCAATATCCATCTATGTGCTGCTCAGCACGCTGGCTGGCAGAGCTATCAGTCAGACGTGCAACAAGCTGCGAAAGTAGAGTTTGTAAACGT
>428_1
TCCTCCATTTCCCCCTCCCCAGGAAGTTTAGGGAAAGTGCGCCGCCACTCGCCCAAGACGTCGAATACATATGTACCCAGTGAAATCTGATTGATCGCTTCTCGACGCACGAGTGCATTAGACTTAAAGCGTACACCAGGCCCTGCAGCAGCTGAAGCTTCAAGGCCAACATTGATGGGCAATGCCTCCGCAGAACTCCCTTCTTCACTGCGCATGTCTCCTGGACCTGTAACGCCTTCAACTTTCAGGTTATGATCGATCGCACAAGAAGCCGCAGAGCTCGGGGACTTTAGAAACAAGCGTTGAGCGAGAACTTGACAAGGAAAAAGCTCTCGCGCGTTGTAAGCTGCATTGCACTGACTCAGCACCAATGTCTGCATCTCCGGAAAAAATCGGATGACGCTTGCAATCACCAGAAGAGATGCATTGTGCAAGACGCGCGAGACGTCGACCATATCCTTACGAGAGATAGCACTCGCCAGCCGCAGCGCCTGCTTCACAGGCGCCGACGACAAAACTTCAACGGGAGCGCGCACAATTTCCTGAGTGAAGACTGCAGGATTGTCGGCGTGCAAGAGCACA
>428_2
GTAGCTCACTGAAGAGCGCTTCTGGAAGCGCAGTGGTGAACTCGAGAGCAGAGATGAGCGCGTTACAGAGCAATGACCGGTTCTGCACCGCGGAGTATCCCTGTTCGGAAGCATCACGCAGGTCGAAAAACTCCACTTCCATTAGCAGATGGAAGCGAACGCACATCCCCAGCAAAGGGGCGGCTGCGGGGCCGATCCCTTGGACCGTAATGTCTTGTTGAACTGCGCGAAGCCTGTCGCTGATGAAGAGGTAGCGATACAGAGGTGGCTGGTCTGTCCTGCTCTCCCACAGGCGCAGCAGATGTTCAGCCGTCCGTTGAAGAACGTGCAATGGGCGCAGCTCCGAACGCGGTGGCGGCGCGTCGCCGGCCGCAGGGCGCTTGTACCGTTTGACCACCAAGCTCGGATTGGCACGAGGCCTTCTTTCCTTTTCATCGCCGCGCAGCATCTCCAGTCGAGAGAGCTCCAAGCAAGCCTCTCGTTCGCGCATCTCACGCTCACTGCACATCTGCTCGCAATATGGACTGGCGTCCGCAGGGCTTGCCGCACTCGTAGATC
>399
TGCCTCTTTTCCTCTCCTTGCTGACTTCCCTTTCCTGCCTCTTCTCCTCCCCTCTTCTCTTTCTCCACCCTTCGCATCCCTTCATTGGCCTCGGCCCGTTCCTCTCCGTTCTCTCGCCTCGCGTTCTTGGCTCTGCTGCCGTGGTCGGGTCAGAATCGATGCTACAGCGTGCGCCGTGCGGCATCCTGCGGATTGCCGCGCTTGGCTTTGCTCGTGCATCTCCCGGCAAGAAGATGCAACAATCGAAGGAGGCTTCTTTTAGACCTCCAGCAGAGAGAAGCCAAGAAGTTGGGGCTCGTGCTGAAAGCTCGATCATGCAATTGCAGCGTCGTAGCGGATGAAGCAGGTGGAGACCTGCGGCGCAAGGTCGAGCGTGCATGGTCGAGAAGGAGAGATTCGACCCTTGCTGGCTACCTCTTCCATGCCGGGGAGTTTTCCCTTTTGCAAGAACTTCCGCATGGCTCGGGAGACGTTCGGCCAACTTATCAATCTGCTCAAGGGTACTCGACAGACGCTGACGTTACAGATGTGCATACCCTCAGGCAATGTTGTAGCCGGCGTGCTGGCAAGCTCGGATGGCATACCAACCGTACTGCAGAACGATGGCAAGTAACACTTCGACAACAGCGTTGAATGAAGTAGGTGCTTGCTTGTATGCCGTGATGGGTCAAAGGGGTACTCCGTAGCTTGAATTTAGTTCCTAGTGCTGATTCAATGACTTCTATTGAACGCCAGTCTCTTGGAGATTACATTGTC
>450
GAACCTATCTATTGCCAGGATTTCAATTGAGAACCTACGTAACTCTCTGTCGTGCCAGCTATATTCGACAGTTACGTATACAGCACGCAGTCACCTCTTCTTACCATTTCGTTTGCGCTCGTCGGTCGACGGCGCGACCGTGTTGTTGAGATGCTCTTGGAGCGCCGCGAACGGATCGGCTTTAAACGCCGGGTGATCCAGCACTGCCTGCAGATGCTGCGTCTCCTCCACGACAAGCTGCTGCCTCTTCTTGCTCGTGAGAGAGACGCCGCCGTCTTGCGCGTGCGTCGAGGCGGAGCCACGCGCGCGCGCGTCGGAGGCGGCCATCAGCTCGTCCAAGGAGGCGGCGATCCCACCCACCGCGCCGAGCGCGCTCGCGTTCGCCGCGTTCTTCGCCCGCTTCTTCGCGCGCGCGGAGGAGGCGGCGGCGGGCCGGCCGGCCTCGAGCTTCCGCACGAGCTGCAGCTTGCGCGAGGCGCCGCCGCCCTGGGAGGAGGCGCTCAGGTCGAAGTGCACGTGCTTGCTCTTCGCGATCGCCGCCTTCTTCGGCGGCG
>443_1
GGGGATGAACGACTTCGTGCTCCACCAGCACTGCGGCGTGCCCGGCGCCGTCTTCTTCACGCTGAGGCGCGGCGAAAGCGCGTCGATGTCGGCTAGCGCCGCGTGCTCCGACTCAAAGAAGGCGAGGAGCAGCTGCGACTTCTTGACATCTGGCATCTCGCGCAGGGCGGAGCGCTTCTCCTGCTGCAGCCCCAGGCTGTCTAACAGCTTCTCAAAAGCCTCCTGCAACACCGCGGATCGCAACGGCTTTTGTTTCTTCTCGTCGAGGGAGGCCGCATGAATCGCTGCCTTCGCCGCCTCCAGCTC
>412
CCTCCTCCGAGGGGCTGGCGCAGCTGCTCAACCTGTTCAAAGCCAGCGCCCGCGCGGATAACGCACAACATCGGGCCATCCAGCAGCAGCTGCGCGACTTCAACGCCATCCCCGACTACAACAACTACCTCGTCTTCATCCTCAACATGAAGCAAGAGGAAGGCCAGGTACGCCAGCTGGCGGGGCTGGTGCTCAAGAACAACGTGAAGGAGCACTGGGCCTCGGTCAGCCCTCAAGTCCGAGAGTATGTCCAAGCGGCGTTGCTACAGAGCATCGACGATCCGGAGAGCTACATTCGCGCCACAGTCAGCTCTTGCATCTCGACGATCACCTACATCGCAGGGCTCGAGGGATGGCCGGCGCTTCTCCCAACTCTTTATCAGATGCTTGACAGCCCCAACGTCAACGCTGTCGATGGCGCCTTTGCTACTCTCTCCAAGATTTGCGAGGACTCCTGTGAGAAGTTGGCGGCAGATGCAAATCAGCAACCGCTGCATCTGCTCATTCCCAAGTTCATCAGCTTCTTCTCCTCACCACATGAGCAGCTGCGCTATTACGCTGTCGGCTGCGTCAACCACTTTATTTTGCTCTATGTTGAGCCACTAAAGCAGAACATGGACGCTTACTTGCAAGCGCTCTTCGGGCTGGCAAACGACCCTTCGAGCAACGTGCGCAAGAGCCTCTGCCAGGCAGTGGTGATGCTGCTCGAGGTGGCGCTCGACAAGCTGCTGCCCCACATGCGCGACGTGGTGCAGTACATGCTGAGAGCCACGGCAGACGAGGACGAGTACGTCGCACTCGAAGCGTGTGAGTTCTGGTCGTCCATCTGCGAGACCAAGGTGGCGGTGGAGGTGCTGGCAGACGCGCTGCCGCAGCTGGTGCCGGTGCTTCTAAAGGGGATGGTTTACTCCGAGGAGGACCTGCTCACCCTCGATGCGGAGGATGAGGAGGACGAGCATGTGGCGGACAGGCCTGAGGAGATCAAGCCGAGATTTCACCGGTCGAAGATGATGGGTGGTGCGAGTGGGGGCCTTGCCGAGGGCGGCGAGGAGGAGGAGGAGGACGGCGACGACGACGACGACGACGACGACGACGACGACGACGACGACGACGACGACGACGACGGCGAGGTTTCCGAGTGGAACCTTCGCAAGTGCTCCGCGTCAGGGCTCGACATTCTGGCGGGCACTTTCAAGGAGGCGATCCTCCCCACGCTGCTGCCGTTACTGCAGGAGCGGCTGGCGTCGCCACAGTGGGAGGTCCGCGAGTCGGGGATTCTCGCGTTGGGGGCGATCGCCGAAGGGTGCATGGATCACATTGCGGTCTACCTCCCGCAGCTTGCCCCTTGGCTGATTCAGACGCTGAGCGAGCCGAAGCCTCTGATTCGTTCGATCACCTGCTGGACCCTCTCGCGGTACTCCAAGTGGATAGTGAATCAGCAGCCACAAGACACATATCTGAGGCCGCTGATGCAAGAGCTGCTGAAGCGAGTCCTCGATCACAACAAGAAGGTGCAAGAGGCGGCATGCTCCGCCTTCGCCACGCTCGAGGAGGACGCGCAGCTGCTGCTTGTGCCATACCTCGAGCCCATCCTTCGCAACCTCATGTTCGCGTGCGAGAAATACCAGGCAAAGAACCTCCTCATCCTGTACGACGCCATCGGCACGCTTGCAGACTCGGTTGGCGCCGAGCTCAACAAGCCCAACTATGTGAATATCCTCATGCACCCTCTTATTGCCCGTTGGAACGCGCTCGCGGACAACGACAAGGGCCTCTTCCCTCTACTCGAGTGCTTCACGTCTATCGCGCAAGCCCTTGGCGTGGGCTTCCAGCCGTTCGCGCAGCCAGTCTTCTCACGCTGCCTGCGCCTCATCGAGACGACATTCATCCAGGAGCAGCAGGCGAAAGCTGAGGGAGGCGACGTGCCGGACAAAGAGCTAGTCGTCTGCGCGCTGGACTTGATCTCTGGGATGACAGAAGGAATGGGGGCGTCGATCGAGCTGATCATCGCACAGAGCATGATGCCGCAGATGCTGCTCGCGTGCATGAACGACCCGCAGCCGGACGTCCGCCAGTCTGCCTTCGCGCTGGTGGGCGATCTCGCGAAGGCGTCGATCGCGGTGCTCGCGCCAGTCCTCCAGGATGTGCTCCGCTTGCTCGTCGGCCAGCTGCTGCCGGAGTATGTGTCCGTGTGCAACAACGCCTCGTGGGCACTGGGGGAGATCGCCGTGAAGGTGGGCGGCGAGATCAACCCTTTCGTGGAGGCCACACTGCAGCAGCTGATTCCAATCATCAACCGACACCAGGAGGGTCTGAACAAGTCGCTGGTCGAGAACACCGCAATCACCATCGGCCGGCTGGGCCTCGTCGCGCCGCAGCTCACCGCGCCGCACTTGAACACGTTTGTCAAGGCGTGGTGCATCTCCCTCTGCTCGATTCGCGATGACATCGAGAAGGAGCACGCATTCCAGGGGCTGTGCAATATGATCAAGCTCAACCCGCGAGCGCCGCTCGAGTCGATGATGCAGTTGTGTGATGCCATCGGGTCATGGACGAGGCCGCCAGATCAGCTGAATGAGATGTTCAAGCAGATCCTGCTTGGGTACAAGAACTCGATTCCACCTGACCAGTGGGCACAATTCTATGCGACTTTCCCTGAGCACCTCGGGAAGCGTCTCACCGAGCGCTACGGTCTCTAAAGGAGCACGCGTGACATTGCTGCGAGGACACTTGCGAATGATGTACGAGTATGTGCTGGCGTGAAGCCTGCTGGACGAGTCCCGAGCAAACGTTGTCTTACAACTCTGATGGTGCTGTCTGGCTCTCCCGCTTCTACAGCGTCTCGATGATTCGGCGCTCGCCTGCGGCAGTGAATTGCAGGATCAGCGTCCGAGTTACAAGTTACGACCAAGCACAAAATTCCCGTGGATTCGCCTCGGAATTGGCATGACAGTAGCTCGCAGTAGGTTGCGCAGGAAGCATACGACAGTTGACATTTGGCATGAGCGTTCGCAAGATTCCTTTGCCGACCTTGCTGGAGTGTTCAAATTGGATCTAGGTGTTCGGTGCGCCCGTTACTGTGTGCAGGTAATACACGTGTAGGACCTAGGTTCCTAGGTTCCT
>454
TCGCCAACCTGGACTCGTAGATTCCAAACTCCAGCTGCAAGCATGTTCCTGCTCCCCACCGGCCGACGCGAGGCGCAATTCACCCGCCTGACTCCGAAGCAAGCCCTGCAGCTGGCAATGGAGCTCGAGGAAGACGCCACTCTCACGGCACTCTCTCTGATCCG
>398_1
CAAACTTCATTCAGAGCTGACCTTGCTCCCTGGTAACAGACAGAGAGTCAGAAGATAGAGACTATGAGCCTTGCCACATCACCACGGAGCGTGAAAGTCTTTGAGAACTGCGAAATGGCCGCGCAGGGATGGAGGTTCGTGCAGGGAGCATTCTTGTCTCCTCAAGGGCAAGCCGTGCAGCGTGAGAGCTGCCTCGAATTGGTGAAGCTTCGCCACGGTGGAGCTCTCCGTCCACGCTCGCGGCAGAAGCAGCCACAGCAATGCAGCGGCACTTGGCCACCATCCGCAGCGGTGTGTGCTGCTGGTGTACGGAGTCAGCGCAACTGACAGCCGAGGCGGCGACGGTGCCAGCGCCGCCAGCCGTAGGGCAGCGCGCCGCAGTTGGGCCGAGTCCTCAAGGAAGACCGGCCCCGGGCGATTCAGCCCGGGGTCGAGCCACGATATGGAGGCGACCATTTGGAGGAGT
>398_2
GCTCGGCTGCCGTGCTGACAGTCTCGGCCCCCAACTCGGAGAGAATCTGGTTGAGGACGACACCTCCCTTGGAGAAGCCGAGGAGGTGCAGCCGCGACGACTGCAGGCTCGGGCACCGTGCTCTGGTGTGGAGCAGCAGCGCTAGCACGTGCGCACAGCAAGTGCCTTCGCTCGAATACTTCCCGTCC
>437
ACCTCATCTCCCTCGCCTGCCTCACTTCATCTCTCTCGCCTTGCTCACCTCATCTCCCTCGCCTCCCTCACCTCTTTCGCCTCCCTCGCCTCGCTCGCCCCCCCCACAAATCCCTCACAACCCTTCGAACATATCAGCAGACATGGCGGTCTCCAACTGCAACAAAGAGGTGGCGACACGTCTCTTCCGCATGCTCGCCATTAGCGAAGCCTCTGTTGACGCGGTGAAGCGCGACCACGCCTCGTACGCCAAGCTCTCTCTCCTTACGCAGCAAGCTAGCCTCTTGCAACGTCAGGCGGAGCAGGTCGTGCAGAAGAGCTGCCTGTGCGCCGCCGCTGCAGACGGCGAGCTCCGCACGGCGAAGATCGAAAGCTGCTCCCCTGTGGCGCTCGAGTGTAGCGACGGGGCAATGCAGCTGCTCAGTAAGCTACCGGTCTCCCAGAAAGCGATGGACTTGATCACGCGCGACCAGGCGTCGTGCGCCAAGCTCTCACTACTGTCGGAGCAGGTGGGGCTGCTGAAGCAGCAGGCGCAGCAGGTGATCGAGGAGGCGGAGCTGAACCGCCGGCTGGTGGAGGTCAGCGCGAGCTCTGTGTGCAGGCTGGTTCCCGGCACGGTGTACTATCACTACACACAGCACGGCAGGGAGGTCGTCTCGAGGGTGGCCGACGACGAGTGGGCCAACTACGAGAAGTTCCACGGCAAGTATCTGTACGATTTCGACTTCGCCTTTCGTAAGCTAGAGGATCCTGAAGTCGAGCTCGGCCAGGCGTGTGCTCCGATGCTATCATGCTTCGCACCGACGGCATCGATCTCTCCGAAGACTGTCGACGAATGCCACACCTCTCCAGAGCCACGTGTCACGGGCGTGCCGATCAACCGTCCCAAACCAATTTGCGGCGTCTTGTCGCGCTGGTGAGTCGCACGGTGCCGGCCTTTCGACTTCCGCGCGGCGTGCTTGCAACCCGCCTGCAACGCAAACATGATATACTGGTGTACGCAAGTTAGTTGCGACGATGCGGTTGGCTGGGCGACGCGATGGGAGATCTTTTGGTGATCTATTCTTCCTGAATATTCTGTGGACACTGAGTCGATGGGCTTCAACGATTGTAGCCGCACTGTAGATGTGTGGAACGATTATCCGCCTCTGGTGGCACAGCGTGAAGGAAATCTTCTGTCTTCCACATTCTGCACTCTCATTCACATCCGCAGTGATCTGGCATGCTACAATTTCGACGACATTTTTGGTATTGAAGAATTTGGTCGGCTACACTTCAAATCATAGTATTTATGATGTACGCCTACGGCTAAGTTTTGTGCGGAGCGCGTCGGCGCATGCTGCCGCAAATGAGCATACGCTTATCA
>331_1
GAGGAGATGCCGCCTCCGCTGTTGCCATTGCTCTTCTGCAGCGCTGCCGCGAGCTCGCTCGCCCTTCACGCCGCCCCAGGACTCGCCCACGCGGCGCGGCCGCTCGCCGGGCGGCTCCCACCCGCGCGGATGCGGCTGGACGTCTCCCCCAGCGTTGCCAATCAGTTCCGCGGGAATGTC
>331_2
TCGACGGGGCGATCCTCGTGGAGAAGGTGGTCGTCGCCGCGCAGACCGAGCTGGCGAAGAACCCGACAGCACGCGCCGAGCTCGGCAAGCCGATCAAGATCGAGCAGTGCGTGGGCGCGGGCGTGCGGCCCAACGGCGTGGTGATGGTGCGCTTCTTCTCGATCTTCTCGAAGTCAGGCAAGACAGGCAGCAGCTACTCGTGCAACGTGAGCGCGACGGGGAGGGTGGAGGGCGGCAAGGTGGTGCTGACGAAGCTGAGCTGTGCTAAGGACGAGGGCTGGGGCAGGACGATCGACATCATTTGAGCGCGCGGACAGGCGGTGGGGAGACCGAACGTATGATGTACAGCAAGGTTCCTAGCTTCCTGCGCTGTCAGTGCTGGACCCGACTAGGAACCTACCTAGAGTCGCGGGTAGGTTTCTTATTTCATTCATGGTATCTGTAGGTTCCTAGAGTGAATGA
>445
CGGTGCCATACGCCACCTTGGCGATCGGTAGAGCATCTGGAAGTATGTCCACAACACCCCCCCCTCGTGCGATCGCCCGCCGGTAGTCGCGGAGGAATGTGAAGAAGGTGGCGCACTCTGGCGTAGGCATTGGGAGGGCAGAGCGCAGCCTGCACAGCCACGCAGGGAGCTGACCCTCGGAACTGGGAAGCTGGGTTGCCGCTCTGGCAGCGTCGACGTCTGGGTCGCTCCTCGCCGCGTGCTCCTGTTCCGCGGCTGCCTCCTTCTGCGCTGCTGCGATCATTGCCTCGGGCATGCGCACGCAGTGCG
>459
AGCTAATCAAGAAGTTTGGTACGCTTTCCACACTTGCCTCAATGCCCCATGGCGCATTCTCTTGCCTCAACGCTCCATGGCGCACGCTTACCAGCATCCGGTAAACTCTGCCCGCAGCCAAGAAGTACCACAACTTCCTCGCGTCGGAGGCG
>449
GCGGCGCTGCTGTGCCTCCTGGCAAGCGCTGGCTGCGCGGAGGAGTGGTCTCCGCAGTCGATGGGCGCGGATCTGGCCTGCTCGGCGTGCTCGCTCTTTGTCGAGCAGTACCTCTCGCGCTGCTCTCATTTTCTGTACGGCGCCGGCCGCCGCGAGCTCGAGGGCGCCTCCTCCGTCCTCTCGGTGTACCAGCGGCGCTTCCACGCGCTCTACGAAGAGTTCGACCCCTCGATGACGCGCGGGAGGAAGCGGAAGAAGCTCGACGCGCTCCTCGCGCGAGAGGTGAAGAAAGGACTGTTTGTGGCTCGGCGCGTGCACGAGCTCTACTCGAAGCTCTGCGACAAGTACGGCGTCGAGCCCGAGGAGATCTATGAGGGGGCGGCGCCGACGGGGAGCGAGCAGGAGCAGAAGCTGCAGTTGACGCGCGCCGCGCTCAACTCGACCGTCGCGCAGGTGAAGAGTAAAGAGATGCAGTGGGCCCAGTCGGGCAAGGAGCCCAACCGCTCCTTCGTCGACTTCAACAAAGCCATGTCTGGGGGCACCACCGACTCGCTCTCCACGGGCGGCGATGTGGCGGACAGGCTCTTGAAAGCGTTTGAGTTCTTTGCACAGCGCCACAACGAGACGTTGACGGTCGCTGTGGCCAATGCGTCGCGTGTGTACGACTCCAAGCTCGATAAAACATTTTGCATCGAGACGGCACAAATGTGCAAACGAGAAGCAGAAGCACAGCCTGAGCCGGAGTCACCTGCTCCGGAAGATGACGTGGAAGACATGGGTGATCACGACGAGTTGTAGGCAGGCTGGGCCGCCGTTGCACTCTCATGGAGCAGCAGCCCCAAGTTCGCGATCCCCCGTAAGGGCCAGAAATGTGAAGGAGTAACAGAAGCAACTTATCTTAGAGCAGCTCGTAGGTTCTCTGCTCTGTATAGGAACCT
>270
CCCGCCCCGCCGCCGCGCGAGAGGGCGGGCGTGTCATTCACACACGCCATTGTTCCGGAGACCGCTGCGACAATGCTCGTCCGGCTTAACCTGCCGTTGGTGACGCTGGAGCTGCGCAACGAGGACGCTCTGAGCGAAGGGGGGCTGGCTCGCATCAGCATGAGGAGCTATGCGATCGAGTACACCAATTCGCGTGGCGGAGTGCAGGTCGCTCTAGCTCTTGACGCACTTCGTGCGGACGACCTATTGCATGGCGGCACGGAGTTTGTCAAGACGGTGCACGGGAGCACGACTGAATCCACTCAGTTTGTCCATTTAGAGTATTCTCGCAACTTCGACGGGACAGAAAGCGAGCTAGAGCTCCACTTCAGCCGGCTTCACGTTGAATGGAATGCGGATACGATCGCCTCGCTCCTCACTCTGGCGAGGACGCCATTCGCCGATGATGATGTAATGGAGGAAGAGTTCCAAGATGCCGTGGAAGAGGTGGACGAGAGCGCGGCAGCTCGCGCCGCCGAGGGAACGCTGAAGGTGCGTGCGTACCTGCAGTCTCTCAGTGTGTCACTGAACGAGGAGGGCACCGACGCTCGGCTAGCACTACTGGGGATGGAAGGGCTCGAGGCACACGTGACGTTCGCTGGAGGCGGCATGACGGTGAGCGGCCAGCTGGGCAACTTGACGGCGCAGGATACGTACACTGCGCCGTCAACGCCGTATGAGATGCTAGGGCTACGCTCGGCGGAGGAGCATTCGCTGCTGACGTTTGAGTACGAGGCCCCTTCCGAAGCAGTTCGTGCAGTGGCGCGCGCGGCGATGAAGTACGACTCGTCGGTGCGCGTGAGGATGAGCTCCGTGCAGCTGAGCTACTGGCACCCGGCGGTGATGCGCACGGTAAACTACATGCTGGAGGGCGTGCTGGGGGCTCTGATGAGTGCGACGGCGAACACTGTCGCGCACATGGCGCGGTCGATGATGGGATCGCCTGAGGTTTCGGCAATGTCGCTTGATGTGGTGGTGGAGAGCCCGCTGGTCAACTTGCCGACGGTGGCCGGCGGGACGGATGGGTTCAGTGCAGATCTCGGCCGGCTGAGCGTGCACAACACGCTGGAGCATCGCGCCGCCGCCCAGTCGAAGCTGGCGAGCGCGGCTGGGCTGGAGGGGGAGGCGTCTTTGGACTGCTGGAGCGTCACGATCGAGCAGATGCACCTACACGCCCGACGCTCCGAGGAGAGCGCAATCACGCCGGAGGAAGCAGAGCTGCTGTCGGATATGGCGTTCGACGTGACCGTCGAGCGTGGAGTGGGGGCAAGCGCAGGGCGCGCGCTGGTCGTGTCGGCGACTGGCGGCGAGCTCGCGTGCCGTTGCTCGAAGGCGCAGTACGTGCTGCTCATGCGCGTCTTCTCGCTCAACTTGGCGGGCGCGGGAGATCGGCACACGGTCCAGGACGACGGCATTAGGGTGCACGCTGATCAAAAGCCTGACGATGAGGGTGATTCTGCGGAAGCTGCAGAGATCGCATTCCTCGAAGAAAGTACTACCTTGACGATGAACCTTAAGTTCAATCTGGGATCGGCTGCGCTGCAACTCGACGATGAAGAAGGCAGTCTTGTCTCCATTGCTCTTCGCAGGCTTGGGGTGGACTACAAGCAAAATGGGAAGAGCGGCAGCGAGATCGAGTGCTCATGTGGTGCTGTCGAGATGTGCAATGCGCGAAAGGGGGCCGGCATGAGGGCTCTTCTTTGTGCCGATGCCAACCTACCTCAGAAGCCCAAGGACGAGTCGGCTCCTCTTTCGCCTCCTCAAGTCCAGTTCATCTATTCGAATGAGCTCCCTTCTGGGAATCGAGTCATTGTCGCAAACGTTCACGGGACGAAAATGCTGCTTGTCCCCGTCGTGTTTGCATCCGTGCACGCTTTTTTCGTTTCGGGAGGAGACGCCTCGAAAGAGACCCAACAAGATGATCATGGCGTCTCTCCTTCTCCCCCATCACCTTCGCGCGCGACGGCATATGCGATGTCGTCGGCGATGCTGTCTCCTCTAGAAACTGGTCGTCGCAAAGTGCAATCCCACGTGACGAGCACTCCGCGATCAACCGCATCTGGGGGCACTTTGCAGGTGCGACTCTGGCTGGACGCATCGGAACTCGTCCTGCCAAAAGACGCGGACAAGCTCGATGGGGAGAGCATCGCACTGCGCGGGGCCCTCTGTGCGAAGTATCATGACTCCCACGGGCACGACCAACTCGACCTCGAAGTGATGCAGCTGCAGCTGAAAGTCATTCACGAAAGCGTTGCTTCTACTGTTCTCGCTCCAACGAGCCTCTCCGCCAAGATTTCTCGAGGGCCTTCACATACAGGGAGCAAGGTGGAGATGTCATTGATGATCGATGAACAAGTCGACTGCTGCATATCGTATAAAGACTGCAAGCTCGCAGCCGACATTGCGTTCGAACTCCGTGGAGCGGCGGCAAGTGGCGACACCGTCGATGACGCGCCATCTATCAGCGTTGGGGGGCGAGTGGACGAGATGGACGTTGAATCGTTTACAATGAAAGAGCTTAGAACCATTATCAAGGCTGCCGGGCTCGCCTTTGAAGACTGCATTGAGAGGGGTGATGTGCAGGCAAGGGCCCGGGAGGCTCAGCAGCGAATGAAGGAGCAGGGCGTAACGCTGTTGTACAGCGATATTTCTGAAGATCGCGACCTCATGGTCCGAAATCCGACCCAGCCACAGGTGAGCTGCGCAGTACAAGTTGAAGGCTTCAGGTTGGTTCTCATAAACGATCTCAACGGGCGGACAGCACCACTAGTCTCCACAATGATACGACCTCTCGCATTCATGGGATCTGGCACTAGTGCGCACTTTGAGCTTGGCGGAGAAGTAGGAATAAATATTGATATGCGCAACGCAAACATGAGCTTGTGGGAGCCATTACTGGAACCGTTCAAGTTCGAGTTGACGGCGAGCATGATCAACGGCAAAGATAAGCTTAATGACGTCAAGTTCGAGGCAAAGAAACCGATGAATCTCAACCTTTCGTCGGATATGTGCGTATTGCTCTCTTCCACCGTGATCACGCTTTTCGAAGATGTGACGGGCAGTGCAAAGGTTGGTGTGGGCGAAGACGTGTTCACCCCTTTCACCATCTGCAACGAGATCGGCCTAGTGCTGCGATACGGGCGCTCACGCGCTGGTCCCCCCGAAGCGATACTCTTGCCAGCCGAACGGCAAGCGTTCAACTTTTGGCCCGAACTTGACGATCGACTCCTTCTGTGCGATCCAAAAGGACCGCCGCCCACATCGTTGTGTCTCGCGGTTGACGGTTGGAACCAGGTTCATGACGTTCCTATCGAACGCGTGGGCAAGCAGCTGGTCGACCTTCACAGTCCCAAAAACGCGGGCGTTCGAGCGCGTATCATTTGCGAGACTACTCTAGTGAACGACGAGCGACGTGTTCGGATCATGTCGACTACACAGCTGCGAAACCAGACCAGAGAGCTTCTCTGCGTCCGTATCGGTCGACCAAACCAACAGGCAGATTCGATTCACACGCTAGCACCAGGGGAGACGCTCCCAATGCCGCCTCAGCACGGATCGTTTGCCTACCGTGTGTGCCTCCGACCCATGGACGGTGACTATGATTGGAGCTCCCAATGCAGCATCCCCTCGGACGATGGGTCAATCCAGCCCGCCGGAAGCGCGTCATTCCGATGCCCGCTGATGTCGCACGCGAATCATGCATGGCACTGCGTCATGCACCACGAAGGCCGGAAGCAGGGGATCTGTGAGGTACGTATCTTGCCATCCATGATGCTGACGAACTTACTTTCAAGCACTTTGCACTTCGAGCTCACGGATCCTAAAAGTTCGGCGTGCACGAGTTGGACTGTCAAGTCGGGCGATACACTTCCTCTCCATGCTTTCGTTGCGAACGCTGCGCTGTATCTCTCTGTTCATGTGAAGGGTTATGGGCCGAGTCAGCACTTGCTCGTGAGCGTACCCGCTCCTACAGACGAGTCGAACACTATCAAACGATCCCTGCACGTCTTCGATCGATACAGGAACACGCTGTCCATTTCAGCATGTTCAGAGCGGCTACAAAGCAGCGTCCACCGCCTGTCGCTTTGGGCGCCGTACTGGGTCATCAATAACACCGGCCTGCCGCTCTTGATTCGACAGGTCGGAGCAACACATGGCTTCACAGGCGACGAACCCACAGTTGTGAGAGAAATTGTGTGCGAGAACCAGCGCCGCCCCACTGCATTCCATAATTTCTCGGCAAAGAATCTCTACCCAACTGATGTCCACGGCCCTTTTTCTGACGAACATATGAAGCGGAAATATATGAACTTGTCCTCTGTGTGGCTGCCCCCTGGTTGGATTTGGCTAGACGACAAATGGGAGCTCGAGCGATCCGCGACAGATTCCGACGATGCTGGGTGGCAGTATGGCGTCGGCTGGACAACCGGATGGAGCGCGGAAGCGAATGCGCTCGCCATCGTCCGGCGGAGAAGGTGGGCACGCAACAGGATCCGCCCTTCCGCAATGAGTCAAGCTGCTCTGGCAACCATGACAGACGGTGCGATTGATCAGCTCGGCTTCGAAGACCTCCAAGTGTTGCTCAATACTGTTGGGTGCAGCACCGAACAGGTCACCGAGCTCGCGGATCTAAGGCATCTCTGTAGACGTGCAAGGGATGCAGCACGGCACCAGCAAGCAGAAAATGGAAGCTCTTTGGCTGAAGGAGTGGCAACTCCTGTGATGCCTCCAGTACAAGAAAAGACTAACCTTGAAGTGCAGCTGCCCAGCTCCAGATGGTCGCCCCCAGTCAACCTCGAAGCTGTCGGCACACATGCTCTTCTGGAGTTGCAGCCAATGCCCCACGGGCAACCCCGATCGGGATCGTATCAGCTAGGCATCTCGATCCATGCTTGCCCTGGGCAGTTTGGCCGATCGAAGATGCTCACCATATCCCATCGCGTCGTCCTCTGCAATCAGCTCACACAGCCCATCGCGTACAAGCAGCACAACTCAGCGTTCATCGGGCAGCTTCTACGCCCAGGAGAAAAAGCTCCTTTTCACTGGCAACAGGCAAACATTGCGCGGCTCCTTTCCATTAGCCTCGTCCACGCAGGCAAAACGAAGGACGAGGCGCTCTCCTCATGCGACTGGTCGTGCGCGTTTCCTATCGAGGAGGTTGGCGACATGACGATAGTCAGCCGCATGCAAAATTCCCGCGAGAAAGTCTTTATTCTTGTCGACGTGCAGGTGAGCGGCTCGGAGATCAAGGTTATCTTCGCAGCTCAGGACTCCGCGCTGGCACCGTACCGGATCGACAACATGTCCCACCACGCCCTCATCGTCAGCCAGAGTCCGTGCCACGAGCTGCAGCACCCGCGCGTGATTGAAGAGATTCATCCTGGGGTGCAGCTGCCGTTTGCGTGGGAGCAAGTGGTTAACAGGCCACAGCTTGATCTGCACGTGGCTGGGCAACGGCTCCGCCTTTGCTTGGACGACCTTCAGCTGAGCCAGACGTTTAATGTGCATGCCGCGGATGGGAGGGTCGAGAGGCTGCGTTATCGCATGCTCATGGACGGGCCTGTCAAGGTTCTGCAAGTCATGCACGCCATGGGCCAGAGGCAAGGTAGCTCCAAATTTGACGACGACGGGCGACTCCGGCGAAAACTGAACGTATCGTTTGGCCTTGTTGGGCTCTCGTTAATCGACAAGACGCCACGCGAGCTCCTTTACTTTACCGCGGCGGGCGTCTCGCTAGCCATAAACGAAAGTGCCGTGCGCAGTAGCGTGCATCTGACGGTTCAGCGGCTCCAGGTGGACAACCAATTGGCGGGTGCCACCTTTCCGGTCATGCTCTGTCCTTCGTGGTCCGAGGAAGAGTCAGCGCTGAACTCGAGACCTCCCACAGTCGAGCTCCTTCTTCAGCGTAACTCCGCTGCTCCCGGCGTTTACTTCTTTGAGACGGTGAGTCTGCGCATACAGACCCTTCGTCTGTTGGTGGATACTATTCTTGTGCGAGAGTTCCTCCTTTTTTTCTGGTTATTGTACGCCGACATCACGCATTTGCTCGCCTCATTGCTTCACACACTTGGGTACCACAACGAAGAATCGACCGTGCGCCAGACGCAAAAGATTTACCTCCGATGGCTCAATATTCAACCCTTGAGGCTGATAATTAGTTGTCGCTCCGTTTACGGCGGGAGGATGCTTGATTCGTTGACCGAGGGTGTGCCCGCGGGAGCGATTGGCCTCCTCAACTCGGCAGGCGCTCTTCTTGCAAACATCGACAAGATGCCCTTATTGCTCAAGGCGCTCGTTCTCGATAACTGCTTTGCGCCGGTTGACGTGTTGGCGTCACTGGTGGGCGCCTCGTACAAAGAGCAGATCCTAGCACAGCTGTACAAGGTCGTCCTTAGCATCGATCTACTGGGGAACCCTCGTAACTTTTGGAATCACATGGCTACCGGAGTGACAGATGCGTTCTACGAGCCGCTCAATGGGATCTTGGAAGGACCGGAAGAGTTCGCGCAGGGCGTCCTTCGGGGTGGCAAGTCCCTCACAACAAACGTCGTACTTGGCGTCACAGGGTCTATAGGCAAGATTGCGGGCTCGATGGCGAAAGGCGTTGCTGAGCTCACGCTCGATCAGGCGTACCTAGCGAAGCGTGCACCGACCTCTTCTCCCCGGTCGCTCGAGCAAGGTATGGTCGCAGGCGCGGAGGGGTTTGGCAGAGCCTTCAAGAGCGGTCTGTCCGGATTTGTGAGCAAACCGCTTGAAGGAGCGAGGAAGGGGGGATTGGAGGGACTGGCCAAGGGGTTTGCGCAAGGAACCGTGGGTTTGCTTGTCAAACCCATGGTCGGTCTCGCGGATGGCATATCCTCTGCCAGCGAAGGGCTTACTTCGTATGCAACAGAGACCAAGCACGAGGAGCGGCAGCGGTTGCCTCGAGCACTCGGGCCTGCAGGCGAGCTCACGCCGTTCTCCGAGATGTCCGCGCGAATGCAGCAGTTGCTCGTTTCTTTAGACGATAACCGCTCCGGCGGAACTTCGAGGGGCCGCTTCTGTGGACACGCTTTTTGTGGAGGGCCTGCAGACTTCGGTAAAAAAGTTGTGCTCACGACGACTTCGCACATCGTCGAAGTAGCGCTGAACACAGGCAGCAGCGGAGGAGGGGGAAATTCCATTCAATGGACGGAGCGGTTACCATTTGTAGCTGCTGTTGAAGAAACTCCAAATGAAGTAGTGCTTCACCTTCGGGACGGCGGAATGCGCTTTATTGCTTGCTCGCATCCGCATGCACTGCAGGAACTCTTCAGCCTCCTAAACAAAGCAGTCACAGGCATTTCATCCTGAGAACACACTAGCAGCTGCGGCATGATGTTGCAGTGCCAGCCTATGTATGCGCATTCTTCATGACAGCAATGGTTACACATCCGTAATACGTGCGACATAGTGCATTCAATCCTTACTGTAGCGAGACTTCGATGTTCTGGGAAGTCAGATCTGAGAATGCACTGCAACGACAGCTCATACGTGTGCATTTTCTAGTGTGAACCTCGACTGGATGAGGGTCTGCCGCTATCAAGTAAGAGGAGTGGCTCGTATCGCGGTTGGACATTGTGCCGTACGTGAGTACTCGAGTACTAGGAACCTAGGTTCCTCGTCACAGTACTGGGTACAAGGGTACGGTACTGTATTGTGCATGTAGGGTGTAACCGTATCGATCTCGAGTAATCTGGCGTACGCCATTGGGGGTGCTGCCGCAGTGCACTGCTGAGGTGTGCTGTCCGTGGTGAGCGGTAGGCTATCGAGGCCGGATACTACACACGGTTATTACTACTCTACACCTCTATTCTGTAACGTGGTACCCCCGGTGGGAGCCACTGTCCAGAGCCCACCACACTATCAAACGACAGGCATGGCAACTCAACAGGTCAACGAGGCACCCCTTCAATTCGATGCCTTCGACGCCACACCAGGAGAGAAGTATCGCGCTTGGCGTCAACACCTATTCTCACATGCCGCCACTCGCACGGATGAGTCGGGAAGCTCACTGGCGGATGCACTTACCGTGTTACCGATTCGGACATGGGCGGAGCAGCAGTGGGAGCTCCAGCTTTCCCAGCCGTTGGGGCGCAGCGGGAAAAGATGCAGCGCTTGCGTGCGGCGCGCGCAAAGGCTAGTTACGCGCTGATCTACAGGCACATTTCCGATGGTGACTTTCGCACTAGGTTCCTATCCTCTACAGTCAACATTTCCAGGACGGCTTCGGAGCACTGACGTACCTGGATGCAGCGTATGATACGCCGATAACCCGCAGCGAGCTGCGGGCGATGGACGTTCTCTGGACGGAGTTGTCGATCGCGCTCGACGTGGGTGTACAGCCAGACTCCATCAGTCGGTTTGCGAAGCTGCTGCAGCGCGTGAACTCGCAACGTCCGGCTGCGAACAGGTATGGTAAGAACGAGTTGTGTGAGAAGCTGCTCGAGGCGATCGCTGACGGCTCACGCCATTTTCACGAGAACGCCATGCGCGAGTACGATGCTCCCGCCGGGTCTCGCCAGTTCGAGTACCCGGCGGCGCACGCGTTGTTTGCGGGGCAACGGGATTTTGGAGCGTGCAGCCAGTACTATGATAACCAGTGGAAGCAGGCGTTCAAGGCGAAAATCCTGACGCCGTCTGGAAGTTAGCTATGGGAATGCACGTCTTACGTGCATCATGAGAGATGGGGTTCAGGGTGAGCTTAGCGCTCACCCTGACTTCATTTCTCTTTGAGACACATTAGAGAACATTAGATTAAACCCCCGGTCCTCCAAAAACTACATGGATACACGAAAAACTACACATGTAGTTTGATACAAATTGCAAGTATTCATATCTGCTACACTATCCACAAAGATGGTTGTGAAGCATGAAAGCATGTATAAGATGTCAGCATAAGAGGCGCGTCCATCGGCCTGGACAGAAACGATCATGTTGGCTTTACAGGTTGCTGGCAACTGGCTCACTTGACTAGACGATCATTGAGAGGTTGCTTGAGCAGATCTGAGGGCGACATTTGCTCTATCGAGCTCTTCCTTGAGCTCGTCAACTTCCGCTTGTAGTCCGACCACCTTCTCTGTCAGCCGCTCACCTTCACCCCAGCTGCTCAACGATGCTTGTCCTTGGTGTTGTGAGTATAGAAGACCTCGGCCTGCTTCTGTCGCCGTGTCCGTGATGAATGCCACAGGGAATATGTGGCTTGGCTCCACAGCCCACAGTTCCCACCAGTGGGAAAGGCCTCTAGGCAACCGGGTGTTGCTTAACTGGTTACTTACATCATTACTCACGGCCTCTAGCAGTTGCCTCAACACATTGTGAGACAAGACTGCATTGACTAGCGGACGGAACATCACCCATCGTCGGATGCGACTTTTGCAGTACTTGGAGTCCAAGCTGTAAACCTTCACCATGAACCTATGCAACGCCTCAGGCGGCATGCATACCTCTTGCAAGCGCCATGTGGGCAGTACCTCATTAAACAGAAAGATTGTGTTCATTTGAAATGCTGCAAGGTGCCTCATCGTTTGCAGCACAAGCCCGAGCCTAGCTGGAGCTCGAGCAATGGCAGAATCCCAACGCACTCCAATGAGGTTGAGGGCCGTTTCGGGGAACTCTGCGGCGGTCACGTCGCCGTTGGCTCCCTTCGTACTGTCCGCCTCGTCGGACGCACTCTGCTGCGTATGCCGTAGCAATACCAGTGCGTAGAGAGCGCGCTCCCAGCCTGGGCATTTACCCGGAGCGCATTGCTCACTGAAGGGATAGGATGCTGCCCCAGTCTGCCCCTCGGGCCGAAGTCGCTGCGCAGGAGGTCGCGAAGTACACGCGTCCGCTGTTCGTTTGACTGACGCGTGTCCCCCTCTGCCAGCCGCAGGAGCGACTGCATGCGCCTCACGATGTTCGGTTAGTTGCCCACACCGCTCAAGACTTCCGCGCGTCGAGCTCGAGGTGGAAGGGTCCTCGTCGACCTGCAGCGACGCG
>451
CTAAACAATAAGGCGCTATTACGTAGGACACCATGGACATAAACGACAAAATGGACAGAAGACTAGGCGATTCCCCTTCGAGCAAACTCGAAAAGCACCCGCACGCTTTGCCCAATTCTCGGCTCACGCCCCCACAGCCAACGCCGGCCCCCAAGACTGAAATGCATAGAAATCTGCATGGCTGGGCGTCGGGGCATAAGGCTCAGGCTCACCCCGCGTTCGGGGTCCCCTCTGCAGACGAGCCTGGACAACCGCGCGCGGGACTCCGACGTAGGGCACCCGGGCGAGCCTGTGACGCGCCATCGCCTGCACCGCAGCTAAGCCAATTCTCCGTCGAGACCGACTGACCAGGAAAGCTCGCATCTCCGTAGCCGAGCGCGCCCCAGCAAGCTGCCATCGCACTGCAGCTAGTTTGGTGGCCGCGAGGGCTATGAGAGCGTGCACGTCAACAGAAGCCTCGCCATAATGTCCGAACACCAGCCCCCTCACCTGCGTAAAGGACTGCAACCGCGACGTGATGGGCCCCGGGGCCGGCGTGCTGGGGTAAAACCGCGTGTCGAGCGCCCTCGCATGAGAGACGTAGTCGTGTGCAACCGCGGCTGCTCGATGACGTACCGCCCCCCCATGCTCAGTCCGCGCCAGTACGGACGCATAATGGGCCGTACCACCGTGGATCGTCTTAACGTCA
>442_1
CTCTCATCTGCCCTCCTGGTTTCATCATTAACGTTGACACGGGCTTTGCTACCTGCGAGCCGTGTGAGGCGGGCACATACGAGCACTTAGGCGCCTGCCTCGCTTGCCCCCCGGGGGCCGAATGCGATCAGAATTCTACCCTCTCTACCTTGAGGCTCAAGTTTGGGTTCTGGCGGCTCTCCCAATACACCGACAAAACATATCGCTGTCCCCTGAAAGGCAATGTGAGCGCATGCTTAGGCGGCCCCGACCAAATTTCAATCTGTCGGCCACACCACGAGGGACCGCTCTGCCTGGTTTGTCTCCGCGAAGGCCAGTACTTCGATACGGATGCCGCCGCGTGCGCTGATTGCCCTGAAGCCAGCGGCAATGTTGCTGTCTTCGTGGTGCTGCTGTGCACCGCATCGCTCATTCTCGGCTGGCTCTGCTTTTTACTGAACACGACGAACAAGCGGTGGCAACCAGTAGCAAGAACTTTACGCCGCACATACCATCACGCCAAGAAAAATGTACTTTCTAGCGGGGTGGTGACCAAGATGAAAGTGGCCCTCACTTTTATGCAAATTGTGGCGGCACTCGACAGCACCTACACTATTGGAATGCCCGACTCGTGGTTTCAGTGGACCTCCATACTGCGCGTGTTTGGGAGCATAGACTGGAGCGGGTGGATCGTCCCCTCC
>442_2
GTCCCCTCCACCTGTCTTATCGGCAGCGGCGTGTCGCGGAGGCTTCTCGTCCGCTCGCTCGCACCACTCATTCTTATCTGCATTGTTCCTGTCGTCTGCGCAGCCACGACATGCTTCAAACGGCAGCTGCGCTCTTTCAAACCACACGTCGACGTTACCAAGGCGAC
>448
CCCCGCCGACGCCGTCGAAGCCGCCTGCTCCGGTCGATGGCTGCGCGGAGTACGCGCATACGCTGGAGGTGGCAGAGGAGTGGGAGGGAGGTTATACGTTGCAGGTGACGTTGAGTAGCTCGCTACCCCATTCGATCGCGCCAAACTTAGAGGTGGGGCTGAACTTCTCCGTGGCTGCACTCGGGAAAGAGCAAGCGAAAGCAGCGGGCACTGGCGTTGTTTCCGTGGAAAGGAGCAACAGAAGGGCGAGCTTGGCCCCTAGCCCACCATCTCCCATGAGTGCGGCTGCAACCGCTGTGTCGACTGGCAAGGTGGTTATGCGACTCCAAGAGCTTAGAGGTGCCCAACTCGTTGCGGAATCTCGAAAGCGGGGCGTGATCTCAGTCCTTGTTACTCCATTAGAGACGCTCAACGGTGGCAGCAGCGACGTGTCTGCTGATACCACTGATGCAAGGAGATCCAGCACGACGTACCGCTTTGATATGGATGTACTCGCCTCTCATGAAAGGCCGCCCAGAATCACTTGCTCGGAGAGATGGCCGTCACCTCAGCCATACATTCCGCCTCTACCCCCGTTTAGTCCTCCGGCCCCATCTCCAGAGCCACCGCTCGTGCCGGCACCACCATTTCCTCCATCACCTTCACCTCCACCGTACCCCATTTTTCAATGCGGAGAACCTGAAAGTCGTTACTCATTCGATGCCATCGAAGCGGGAAGCTCGACGTCGAATGTACTCGAGGCGGCATCTCTTCTTCAACTTTCATCTCAGCAGAACATGCCAGAGAGCGGCGTGTATACAGCGAGCGTGCACAGGCTTCCAGGAACGAACTGGCCTGCAGCAGAACACGGGTTGCTCACCATTCGCTTCGCTGAGGAAGAGTCCACCGTGGAAATCATGGATGTGCGAGGAGGGACGCTCTTCGTCCCCCCAAACGAGGAGCCGATCGGCAACCCTACCAAAGAGCTGGTCTTTGACCTCAGGGGCAGTCTACGACGTGAGGAACTCCACTTCTCCAGGTCGCAGACCCTCGTGCTGCAGTTCGTCGGTACTGGGCGTCTGCCAACCGTCAACAGCATAACCTGCGGCAACTTACCTGCGGCGAGCCGAGATGCTGCGACTTCCGCACATCTGTGCTGCGGTGCTCAGCGGATAGCACAGCTTCGCTCTACCGGTGCGGCCGGCTCACAGCCAATGACTGCAGCGCCTTGGTGTGTGGATGCTCTCGCGTTGGGTAGAAGCTGTCGCGACTATGCAGAGAGTGCCGCGTCCTGCGAGGCACACTACGAGCGCGCAGGAGTGCCATGTGTCTTCTCGAGGGAAGGGTGCAATGCGGAGCATTCGGGGATCTGCGAAGACCCCTCTCCCCCCACTCCGCCACCAGCTGCACCTCCCCCGTTACCTGGATGCCCGGCCTCGCTTGGCGTGCAGTACCGAGTCTCTTCGTCGAAGCCGGGAATGTTTACAGTCTCAGTCAAGATCGAGAACACGCAGCGCAAGATTGTGCTTAGCCTTAGCTTCGGTGTGAAGCTCACTGTATCCAACGTCTGGGGTGCACAAGTCTATCAGGAAAACCTCGTCGTCAAGGACCCTTCTGAAGATTCGGCGGCTACAGCACCGCAAACTACATCGATCTCGTACACGTTCGAAAGCGGATTTGTCAGCTTTGTATCAGAGACAGGTAAGAGTGGGCTTCTAAAATTTTTTGGCTTCACTGTGAGCAACTTTCCAGAACATTTTGATCCTGAGGATCGCCGTCCAATACTGTCTTGCGAGGGAAAGTTCCCACCAAATCCACCGTTGCCGCCTCATCCCCCAACGCCGCCTAGACCTCCGCCAAGTCCCCACCCACCTCCGCCTCCTTGTCCGTTTCCGCCGCCGCCACCACCTCCAGAGCCTTGGCCGCCTCCCGGTATGCCTCCACCGCCACCAT
>464
CTAGGTTCCTAGGCAAGTGCTCATATCTGTGCGCAGATCGCAGAGACAAAGACGTCTCGCATCTCACTTAAATATTCGCGGTAGTATTAGGATCGCACTTCAACTAACCGTCAGCACTCTGTGCAGCGTGCATGCAGCCCGTGTCATGAGAACTCCAGCAGCGGAGCAGCATCGATTTGCGCCGTCTCGCCGCCCAACAAACGCGTGCGAGCGCGCGGCACTCGCGTCCTCCCAGTCAGCCAGACGCAGCAAACTTCATCCCAGCAGCCAGAGGTATCAGGGATCGGGCTGCACGGGCTGCGCTGCAAGTCCACCATGAGCTCACCCTCGCGGACGTCTGTGAAACCGCTCTGCAGAGCAGCCTCCGCTTCTCCTGGCGAAGAGATCGCGCCGCCGCCGATGGCGACGATGAGGTCTCCG
>455_1
GAGGAGGAGCGGGGGGAGCACCAACAGCAGAACTGGAGCAGCAGCTACCGGTGCTGCTGCTGTACTAGGTTGCGCGAGCAAAGATAAGGCAGCAACTGCCGGCACTGGTGATGTCATCGCAGGTAGCAGCGACAAAACTGAATCTGCAGCTACCACGAGTTGTGATTCTGCAACATGCACAAGCCACAGAACAACGGCAGTAGCATGTACCAGCAATAG
>455_2
ACTGAAACAGCAGCTAGTCGAAATGGGGATCATGGATCATGCAAGAGCCACAGAACAGCAGCTAGCGCATGCACCAGCAGTAGAAGTGAAGTAACAGCCACCAATCTCGGCGATGCTGGAACCTGCAGGAGTTACAGAGCTGCAACAGCAGCTACCAGTGCGGGTGATACTATCGCATCCACCAGCAACAGAGCTGAAGCAGACGCTATAGACGCTACCAGCGTTGGTGGTTCTGGATCATGCAGGAGCAGCAGAATAGCAGCAGCATCTACCAGAACGGGTGGTTGTATGGCATGCGCTAGCAGCAGAAGTGAATCAGCAGCTACAAGAACTGGTGGCTCTGGACCAGATACCAGGCGCAGAACGGCAGCTGTTGTCACCAATACGAATGCCGCTGCAGCACAATTTCCTGCTGCAGCTAACCTTACTACCCGGCCTGCGCCAGTCCGCACGGAAGAAGTTGAGATGACAGAGCCGGCCCCGTCGTTGATGCCGAACTCGCCGTCTGTCGCGGAGGAGCCGTCACCCAGCATGGATAGCCATCTCGACGATCCAGTCGGTTCCCCGCGCATTCTCAAGGCACTCTATGGCCCTGGCGAGAACTGGATGGTGGCCTCTATCAAGCCGCTGATTGTGCGTGAGGGTCTGGCGTTGGATTCTGCTAAAGTCGATGAAGGGAGAGTCAAGCTGCAGGCGGGCACTATGCTGCGTGTGCTCGAGACCAGGGACTTGGAAGATGGCACGCGGCGAGCGCGCATCGGCTTGGCTGTGCCTGTGAGCGATCTCTCTTGCTGGGTGACTCAAAGAACAAAGGATGGTAAACAGAATCTACGAGCTGTTGCGCCGGTCGAAGGGGAGAAAGTGGATCGGAAGCGAGTGAGTCTCTCGCCGACCCGGC
>460
GTCGTGAATGAAATATGACTTGCCCGAAGGGCCGACGACGAAGCGCGCATTATTGAGTCTAGCACATGGCGCAGTCAGGCTACCATCAGCTCGTTTAGGTGATTTTCAGAATAGGAACCTAAGTATACTACCAGCTCGTATACTACCAGCTCGTCCCCGGAGTTCAGCGAGCAGAGTTATGCCTTGTCGCAGCTCGCAGGCGGCCTGGGCAATACCTCAGGGCTTCAAGTTCGCTCCTCAGGACTTCAAGTTCGCTTCTCTGTACAGCACATTGCGTTCTGTGTGCAGCCCGAGGATGAAGGACCGAGCGGCTGGCCAGAAGGCCACCGAACGATCGAGCGCATTCCTTTTCTTGCAGCATGCCGCACAGGCTCCCCTCGCGCCGTTCCTTTGCGAACTGACTCCTCCACCGCGTCACCCGCCGCCGTACGCACACCAAGGGCGACGAGAACACACACACTCTCACACACTCACACACTCACACACTCACACACTCACTCACTACAGCTTCCCTTCCCGCAGCTGTGGAGTCTCTCCCCTCTCCCCCCGGGGGGGGAGTGCGGGCAAGAGGACGAGCGCGAGGGCACGGCGGCGCGGCGGCACTCACGCGGAGAGGCACGAGCGGTGGGGGGGGCAGGAGGCGCGCGCGAGGCGAGCGCTCAGCGCAGCATCGACCGCGGCTCCGGCGGCGGGCTGTCGTCGACAAAC
>461
GCGTGACGCACGACGCGCACCTCGCGCCGAAGATGCGGCAGGTGTCGTATGTGCGCGACGTGAAGCTCAACTACCAGATGCACCGCGACTCCGAGCTGCGCACGTCCTCCACGCGCGCCGCGATGACCATCGGCCAGGCGATGCACCTCTGCGACGCGCAGGCTGGCACGCCGGCGGGCTGCGCGGGGTTCGTCGTCTCCCCATCTCGCAAGGCGCACGCCGACGGCTACCTTCACCCGGATAAGCAGTACGACATCCGGATCGTCCCAGGGTCCTCGTCCAAGCCTGTGATAATCCCCTCGCCGCGGTTCACCGTGTTCCTCCGAGGCGAGGCGCCG
>364
ACGGCGCGGGCGGCGCCATGAACAGATGCTGCTGTGCCCCAGGCCCACGATCGCAGCAACCGAAGAAGCCCTACCCTTCGCAAGAACCCGCGGACGGCGGGTTCTACAACATCGGTCCGCACACGGCTCCAAAGAGTTACTATTACCTCCAGACAAAGTCGAGCGAAGACCCCACGCCCATGATGAAGCGAGGGCGGATGAATTACCTCGTCCCTCCCGCCATCCCGTCGGGACATCCGGTGCTGGTCAACCAAACGCCACCCGAGACGCTGCCCTGCCTGAAACCTGATTCGGCACAGTTCATGTCATCTGGAACGAAGCCCAAGCTTGCCCCTGCCTCATCGCTGTACTACGCGATGATCCAAGCCGCGACCGTCGAGGTCAAGCCTTCGATGTCGGTGGACGAGCTCAAGGGGCACGTCCGTGAAGTGATGAAGAAGATGACCGAGGCGCGCTCAGCTGGCGAAGACTCAAGCCCAAGCTCGCAGCAACGGATCGCGAGAGAGGTCTCCGACGCACTGTCGGCTAAAGTGGAGATGGCTGTCGCTACGGCTGCAAGCCGAAGTGTTGAGGTCGACGCAAGCCTTCAGTCCCTACGCGACCTGGAGACGAGGATCCAGCGGACTCTGGATGGGCCGCACGCCGACAGTCGCATGCCCGAAGCAAGCGCTCTGCGAGATGGCTTGTCGAACGTCAAAGAGATGATTGCCAAGCATCAGGCTTGACGCGCCCGCAAACCACGCGCGCATTTTTTGATACTCATCGCAACCTATGTGGCGTCAAAAGCTGCTTTTTGGCCGGTGATCAAGTGCGCGGTAACTGAATCGACAACAGCGCCGATCTGACCCTGTTGTCTAAACCGACTGACCACAGAATGAGATTCGTCATTGTTGCGTCGCAACTGGCGTGTGTGAAATTACCTACATTGGGCTTCTGGTGGCCGCTTTCGTTACCGTCTCGTGTGAGCTGCCTGCTGTGTGTGCATGATGTGAGCTGTGTGAGAGCCTCTCGCCAGGACTCCACCACGTAGGCGGAACAACACTGATTTCCTCTGTCGTTTTGACTTAGAAACGTCGATTCTTCAGGAAGCTTGGTGCCAATTTCGAGTTAGCCTTTTCTGTATTGATGCACGAGGGACCAACTACGCGTAGGAACCTATGCGTGCGTGCTTGCCTGCCTTAGCTCCTTCTCGCTATCTCGCCTGCGCTGTCTGTCTGTTAACTCTGTTTCGCTCTCAACCTGACATCAAAGTTCACACGGTAAGGGGCGTGTAGGAACCTATGCGTGCGTGCTTGCCTGCCTTAGCTCCTTCTCGCTATCTCGCCTGCGCTGTCTGTCTGTTAACTCTGTTTCGCTCTCAACCTGACATCAAAGTTCACACGGTAAGGGGCGTGTAGGAACCTATGCGTGCGTGCTT
>467
TCCGCTCCGCTCCCCTCCTCTTCTCCCTTCTCTCCATTCCCCTGCTCCGCACTCGTGCCCTGCCCCCCTCTGTTTGCCCTTGCCGCCATGCCTCACGCCTCTCTCTGCCTCGCCGCTCCGCTCTCCCCCCTCCGCCCGGAGCTGCAGGCCGTCCACCTGGCCGCCCGTCAGCTCGACGCCTCGCTTGTCCGCCACGGCGGCGCCGCCGCCGCCCCCGACGCCTCTCGCCTCGCCTCGATCCTCGCGGCGGCAGGGCTGGCGGAGTACGCGCCTCTAC
>469
GAGGAGGCAGTTGACGGGAAACGGCACGAAACGGAATGAAGCCGACCCTGTGATGACTTCCCTCGCCGATTTGTACACCAGCGTGTATGGCGTGTACACCTTCATCGCCCCATACCTCGCCAAGCCCGTCAACTGCCTCCTCCGCCCGTTCGTCGGCACCGCGGAGCCGAGCGTGCGTCACGACGCCGAGGCCGACGGCGGCGCCGCCTACTCCGCCGACGACGAGGCCTCCTTCGCCGCCGCCGCGGCGCAGGTGGCGAGCCACGGCGGCCAGCTGCCCACCGCGGTGCGGCTGCGGCTGTACGCGCTGTACAAGCAGGCG
>302
GAGGCGGCGGTGGCCGAGGAAGACGTGGCAGAGCTGCAGCTGGCTCCCGAATTCTTCCAACCGCTTGAGGAGTTCGACGCAGTCCATCATCTCCTGAGCTGCCTACCGGACACCCTCTCTCCCACCTTCCTTACCTCTCAGACCTCTCAGACTCAAGTCATCCTTGACGCGATCAACTCACAGCTCTCAATGCGCGTGATGCGCTCTTACGGCGCCTTCGTCCACGGGATGGCTCAGGTGCAGCAGCTTGAATCGGATATGGTTCACACCGCCATTCTCTGCCGCTCCTCCCGCCGCCACCTCGGCCGCGTACAGTCAGGTATGGTCGAAGGCTCCCTTCGTGTACTCGGCAAGCTACGGCGCAAGCGCGTGGTCGTGCAGCTGCTCCGGCTTGCGCGCGGGCTTGCGCGCCTCCGCGACGGCATCGCTCGCCTCGGCACTCTCCTCCATCCCCCCGTCGCCGCGCAGACCCTCCCCCGCGCAGCTAGTCTCCTCCGGCAATGCCGCGACGAGTTGGCCTCCCTCCGCGGCGTCACGCTTGCGCAGGAGCTTGCGCCGCGCGTCGGCGTGTTCGCCGATTCACTCATCGCGTCGCTCCACCAGGCGCTCACCAAGGCCTCGACCGATTTCGTACCCCCCGCCTTCGGCAGCGCGATGGCGTGCGCGGCAGGGTTTCTCTCAGCGCCTGACCTCGCGAAGGCAGTGCAGAATAGCTTCGTTGGTGCGATCAAGGAGTGCACGAAAGAGGTGCTCCTCCTCCACGTAGGTAAGACGGGGAGGGTCGGCGCGCCCCGCGCCGACGCCAACTACAAGGATCTATGCATCCGCCTCGACAAAGAGTACGTCGACTCGTGCCTCGCGCACACGTTTGAAGCGCTCGTCCGCGTGATGCACTCGCTCCACCAGATGAGCGTTTGGGTAGCGGAAGCGGAGGCGGGTGAGCACGCCGATGAGTGGGCGCTTGTAAACGACCGCGCCTCCGCCGCCTCTGCCGCGCCAGGTTGGCTGCTGCAGGTGCGCGTCTCGCTCGAGCAGATGCGCTCCACCGTGTGGGAGCTCATGCAGCGTCGGGTAGCAGTCTTCCTAGGGGCTGCGCCGATGGGACTTTTCACGGTGGAGCAGCACCTTGACGTGGTACTAGGACTACAGTGCTTCATGAAGCTGGGCGAGGCCTTCTCCGATGCTGACTCGCAGGGGCTGCGCACCGCGCTTCGTGACAAGTCACGCAGCTTCCTCGCGCAGTACCACCGCGAACGGCTGGACGAGCTGCGGATGAGTCTCGAGACGGAGAGCTGGCAGGCACTGCCGCTACAGCCGGGGTGGTCCTTCTCTTCACTGCGCGAGCTGCGCTCCGTCACCTTCCCCCCCCGCCTGCAGTGTCACAAGCTCTTTCACCCCCCGACCCGTGCTTCCGCCCCCACGACCACCCGTCTCGCCTCCTCCTCCCTCCGCTACCGCGAGGCATGCGCCTTCTTTGGTGCGCTGGCGTCGACGGCCTCCCCACTCGTTGTCCGTACGATGGGCGAGCTGCTCTCCTCCACAGACGACGACGACGCCAACCCGGCCCCCACTTCCGCGCCGCCCGACGGCCCGCCTCCCGTCGTCTGCTCGACCGCACTCAACGTCGCGCGCTCCATCGGCGCATACGCGCGCATCATCCGCGCGATCGGCGTCCTCGCGCCCGAGGCCCTCCGCGCACTCTCCGGTCTCTTCGAGTTGTACTTGTACGTCCTCTTCTCTGTGTTCTGGAGCGGGCCGCCCCTCGGCTCATCGGCCTTCGATGAGATCGGTCACTCGATGCCCGCGCCGCTCAAGGCGATGCTGCAGCGCATCCACACAGCCATGCAGAGTGCTTCGGCAGTGTCGTTCGATGACAGCTCGACTGAGCTCGCTGCAGCCGTTCGTCGCACCGCATCATCGATTGCATTCGACAGGCTGCGCTCGCCGCTCGAGGACAAGGAGCTGATGGCGCTGAAGGAGACGGTCGTCGGGATGGAGTCGTTGCGCGGCCTGTCGGAGCTGCTCACGTCGCAGGCGCCGGCTGTGTGAGAGGTTGGTGGGAGTGTTTGAGAGTGGGCCGGCGTTCTCACCGTCGACGACACACGTCGACCTGCACATCCAAATCAAGTGCTCCACCCCGCCACCGCCCGCTGCTACTCACGCTCCCCTCGACCCTCCTCTCTCGCAGTGCCGTGCGTTGCGCTCATCGCTCGACGCGACAGGGGCGCGCGTGCTCGATGGCTTCCTTTTGGACGTGGCCCGCGTAGGAGACCTGTGCAAACAGATGTACGAGCGGTGCGCCGCCTCTGTGTTGGTGCTCGAGCCTGTCGTCAGCTCCATCCGAAACCGCTCGTGGGCGCTCAAGGAGATCGGCACGCAGCACAACGCGTACGTCGACCAGCTGCTCGAGCACCTGCAGCAGCTCTCCGCCAAGTTGCGCTCCACGGTACCTCCGGAGGTTATGCGTATCGTGATGGAAGGGGCGATACGCCACGTGAGCGACCAGCTGGTCGAAGGGTACTCGCAGACGAAGAAGTGCTCGGACGAGGGGCGCGCTCTGATGTCGCTCGACGTCAAGACACTGCAGACGGGGTGCCGCACATTGCTACCTGGCCAGCCATTGCCAATGGAGTACGTCGAAAACTACATACGTGCGCTCTACCTCCCATCTGACCAGATCCTGGAGTGGGCGCAGCTCCACCCGGAGTATTCCGTCCGCCAGCTGTCTGGCCTCGTGTCTCTTACTGGCGTTGGCGCGACGCTGAAGAAGAAAGAGCATCAAGAGCTTCTGCAGTCGCTGCAAGAGCTGGGCGAGCACCGCTCCCAAGGTGGCGTGAAGACGGGTCACCGGCCGCAGCAGCACTGGCAGTCACCGCACAAGGAGACATAGCTGTGTTGATGCCTGGCCGTTGACTTTTTGGTGAGGGGTCGATGTCTGCGAGGCACGGCTATCGCGCGCACGTGCGTCAAGGCATTGCGACAGATGCGGGCGTTGGTGTTTATTAGAGATAAGCAGCCACACTGCAAAGTAAATATCGCGTGTTAACGCACTCCTGTTGCAACCAGCAAGTTGTGCGGGTTGAACCCTTGTGTGATGAGTTTCTCGAGGAGTGAGGGGGGCACGACGCGAGGGGCACGACGACCATCACGACGGGCCACTCGATCGCACTCCAAGCCGTTCACAACGTGAGTGCCGAGCACGCTTGACAGCCCTTAGCGAGTGTCATAGTATACTACGTTACTACCTAAGACTACGAACGTGCCTAGTATGATTCAGTGACATAGGAAAACTCGGGTGCCAGTGAGTAAGTA
>465_1
CGACGAGATGCACGACCACCACCGCTTCGCCGACGAGATGCCGCGGCGCCCTTCATACCGCCCTCGGCCGGAGGAGCCTCCAGTACTTGGCCATCGCTTCTCTCCCCGCCCCCTCCCGTCGTCGCCACTTCTCAAGCCTTTCTCTCCGCCGACGTCTCCCCGCCAGTCAGTATACCTGCCCTTCCCGGCAGGTCCAGCCGAGCCATCGGCACCCAGAGTGCTAGTCCTCGACCCGGGGAGCGGAGAGACCTGCAACGCATTGCAGGGGCTCGTGCATATCCATCTTGCCGTCGCGCCTGAGTTCGACTTGCAGGTGAAGCGGTACCCTCCCGGCTGGAGGAGCATGGTCGGCGTGAAGCTGACGGAGGCAGAGGCGGCGGCCGCGTCGAAGGTCGTGATCTCCGGCGTGCGCTCCGCGTGGCCGAGCGTCGATGACCTCCGAGGCCCAGCGCACCCTTGCAATCTCGCGACGTGGGCGAGCACTCTGTTCGACAAGCGGACGAACCTGATGCGCAGCGTCGACTTGACGGCGACGGGCTGCGACAGGTGGAGCGCGCGGCACGCCAAAGCCTCGCGGCGGGCCACCTCGG
>465_2
GTTCGACTGCCTTGTGTGCGGCTCTCGCGGCGGCGAGGTGACGCTGCCAGCTCTGTGGCTCCTTGGCTGTCGCATGCCTGCGGTCGTCATCAACGGTGGCTGCGCACGCGAGAAAGCTGGGTGGCTGTGGCCTCCTGGCGTGTATGTGGTGCTGCTAACTGGCGGCCGCGACAGAATTTGTAATGAGTATTTTGCAAAGCAGGGAGGTGACATTTTATTTGTAGAACGTCTTTGGCGTGCGGTTCCCTCTGCGAACAAAGGTACAACAGCAATCCTACACCTACCTCTCATGAGCCACAGACCGGATGCTCAGACGCTTCACCAAGTACTACCTACTCTCATCGCGTATGCGGCGTCTGGGTTTGCTCCCAAGACAAAACCAACCGCTGACTCGTTCGGCGTACGCGTTCCAAGCTTGCTCGTGACTTCTGAATGCCCTGCGGGCGAATGGCTGGAATCCTTGAATTTCCTTGGTCCAGCATTGCCAGCAGAAGCACGGTAATGCTAACAGGCTTCTTATTAGTGTCCCGACATTCATCATCCGGTAAGTTACGG
>457_1
CGCGCTCTCGCCGCGAGCCTTTCGCTTCCGCTCGAGCTGGTGCCGTACAACAACCCCGGCCTCCTAGCGGACGCCGCGCCTCGCGACGAGTGGGACGTGGGGCTGATCGGCGCCGAGCCAGAGCGTGCGAGGACCATCGCCTTCACCGCGCCGTACGTGGAGATCGAGGCGACGTACCTCGTCCCTGCAGGCTCCCCGCTCCAGAGCATTGCGGAAGTCGACCAGCCAGGACGCCGAATAGCCGTCTCCGCTCGCTCGGCATACGACCTTTGGCTCAGCGCGAACCTAAAGCACGCGGCGCTCGAGCGCACCGACGAGCCGGGGCTCGACCGCTCGCTCGCCCTCTTCCGCAGCGGCGGCCACGACGCCCTCGCGGGCCTCCGCCCGTGGCTGCGCTCCACCGCCGCCGCCGCGCTCGCCGGATCGCGCGTGCTCGACGGACAGTTCACTGCGGTGCAGCAGTCGATAGGCACGCCGCGCCACCGCGCCGACGGCGGGGTCGGCTTGTTCCTCGAGCGGTTCATCGAGGAGGCTAAGGCGTCGGGGCAGGTGCAGACGCTCCTGGAGACCCATGGCGTCGCCGACAAGCTAACGGTCGCGGCGTGAGTCGCCCTAGCTCGTCGTTGGCTGCATGACGATTGATGTACTAGCGTTGCTTCCTACGCACTAGGATGGTAGAATAAGCTACATATAGGTTCCTAGAGAGTAGAGTCCTA
>481
CAGCGCGTCCGCCTCCTCGGGCTGCAGGAAGCGGTCGAGGTGCACGATCCACGGCTCGCGACTAAGGGCGCGTGCGCCAGGATAGCCGAGCAGCCGTTCAAACGTGGCGTCAATCGTACCATTCACTGCGGCAGGCGCCATCTTCTCGTCGCGACGGCACTCGGCAGAGCGCTCCAGGAAACACACGCGGCAGGAGAACGCACAGCGCACGACCATGTACGCCTCGTTCTTCGCGCACTCTCCAGCGGCTGCCCACTGCGCACAGAGCTCCTCCTCGTCCCGGCACGCGCTCGACTCGCACACGTAGCAGCTCGCGCGGCACGACGCCTCCATGAACACCAGGTTCTTCGCGCACTCCTCCTGCAGCGCCCACTCGCTGCAGCTCTCGTGCTCATCCGCACACGCCTCCACGAGCTGAACG
>482
CCCGATTGCGTGCTCATCTGACGTAAGATGAGGCACGCGGTCTTGAAGAGGAACAGCTCCACCGTGTCCGCGTCTTTGTCCTCTATCACCTCCGCGTACGCCTTGTCCAGCCAGCCGGACGCATCGAAGGAGTTCGCGTTCTCTAGCGCGTCGTCGTCGTCCTCTCCGAGTACAGATCGTTGGCTCAGTGAGTCTCGCCGCTTGGCCGGGTCGTTCTCCTTGAGCAGCTGGTAGACGTGCTGCAGAGTAGGAGGCGCCTGGTGGCCCTGGAACGGGACGGAGAGCTCGACCATCTTGATCATCGCCGCGGCACACC
>354
CAGACGCAGCAGCGGAGGAGAGCGTGACACCGTTTAGGCGTCGCTGGCTGCAGTCGTCCAACTCGAAGGACCACTCCATCGAGGAGAGACCGCTGGTCATCGGGGTGTGTGCGATGAGGAAGAAAGCGAAGTCGAAACCGATGAACGAGTTGCTCCAGCGGCTGAAGGGATTCACCTTCGGTGGCGTTGCCGAGTTTGAAGTGCGCTTCTTTGAAGAGGAGGTGATCTTGAAGGCGCCCGTTGAGGAGTGGCCGCTGTGCGACGCTCTGATCGCATTCTTCTCCGCAGGGTTCCCGCTCAAGAAGGCGCAGGCGTACGCGGCGCTACGCCGGCCGCTCGTGTTCAACGACTTGCGCGAGCAGGAGACGCTCTTCGACCGGAGGAAAGTCTATCAGCTGCTCGAGTCCAACGGAGTGCCGGTGCCGAAGTACACCGTGTTCGAGCCAGGGCGCGGCTATGTCGTCGACGAGCAGGAGGATTACCTCGAGGTGAACGGCTGTCGCATCGAGAAGCCGCTGGTGGAGAAGCCCGTCTCGGGCGAGGACCACAACATTCATCTCTACTACCCGCGCGCGCTCGGCGGCGGCTCCAAACGGCTCTTCCGCAAGGTCGGCGACCGCTCTTCGCAGTTCTATCCCGACGAGCATTGGACTCGCATCCACGACGGCAACTCGTACATCTACGAGGAGCTCCTTCAGACGGAGGGGACGGACGTGAAGGTGTACACCATAGGACCGGAGTACGCGCACGCGGAGGCGCGCAAGTCTCCGGTCGTGGATGGCAAGGTGATGCGCAACTCGAATGGGCGCGAAGAGCGCTACCCCGTCCTCTTGACGGGCCCGGAGAAGGAGATCGCGAGGAAGGTAGTGCTCCTGTTCGGGCAGACTATCTGCGGCTTTGACCTGCTTCGCTCCAACGGCAACTCGTATGTGTGCGACGTCAACGGCTTCAGCTTTGTGAAGGACTCTCAGAAGTTCTGGGACGATTCTGCAACACTCATTCGGCAACTCACACTCGAGAACCTGGCGCCGTCGCACTTGGAGCGATTCCCGCTCTCCACCAATCAACTGCTTCAAGGCGGCGCTTTCTCAGGGGAAGAGGACGATGAGGGATCACGCGCAGATCTTGCGGGGGATGAAGGCGAACTCATGTGCGTGGTGGCCATTGTCCGCCACGGTGATCGTACGCCAAAGCAGAAGCTTAAGTTTGTGACGACCGAGCCTGAGCTGCTCGCCCTCATCAATGAGTTCTTGCCGGAAGGCGAGGACGAGCTCAAGTTGAAGAACGTACGAATGATGGAGGAGCTGACCAATCGCATCGAAGCGCTTGTCGCACGGCTGGAGGCGTCACGCCGCCGCAAGGAGGGGGACGTGAGCTCTGACAGTGATCAAACCGATGAATACTTCAGCCAACTCACGGCAGTGAAGCAGGTGCTCAAATCGCACCCGTTCCACGGCATATATCGCAAAGCGCAGCTCAAGGTGACCAGCTGGGAGCCATGTGAAGACGGTCGACGCATTCCGACTGAAGCCCAGTTCATCTTGAAGTGGGGAGGCGAGCTCACGGACTTGGGCCAATTGCAGGCGCACAATCTCGGCGCCAAGTTCCGGACGCTGCTCTATCCTGGCGAGAAGAATGGTGTCCTACGTTTGCATGCCACATACCGGCACGACCTCAAGATCTATGCATCCGACGAGGGGCGCGTTCAGATGTCCGCCGCCGCGTTCACCAAAGGCTTCCTCGACTTAGAAGGCATGCTCACTCCGATCATGGCGTCATTGGTGTCCAAGAACCCTTCGATCACCTCAATGCTAGACGACACTCCTGCCCCTGGCCGCGAAGGAATGGAGCAGGCAAAGGCTGTGATTCATCGTGTGCTCACTTCGGATAAGTCATTCGAAAGCAGCAGCCAGAGCGATTTGCAGCTACCCCCAGCATACATGTCCGAGATTACACGAGGACCTACCACAACCACCAATTTCGTCTTGCAGAAGCACGTTCCGATGATGACACGAGGTGGCAGCTGGAGTTGCTCACTGCCGGTGCCATCGCCGTTTGCACCTGAACCTGCCAGAGTGCGGGGCTTAGGATCAATGAGCGCAAGCGCACTCAAGATGGCAACCGTAAGGCAGCCGCCGGCGGTTGAGACCGTCTCGCCTCTACTCACTGCTATCGAGAGAGGCGAGTGCTCGATGCTCCTTCGCTCTCTCCGTGCGATGGGGACTCCAAAGCAAACGCTCCACGAGCTGCGAGAGCTCGTCGACGCTCTTGTTCAGGAACTACGTGATCGTGCTGCGCCCTCCCATCATAAACGGAGCTTGTCGATCGAATCGGCGGCAGATCTAGCTCGCAAGACTGCAGGGAACAAGCTTCCGGCTAATGGGGAGACGCTCCACCTGCATCATGTACGTTGGGCGAAGCTCGCCAAAGATTTCTACAAGCCGAAAAAGCAAGAATTCGACACGACCAAACTGCCGGACATTTACGATAATGCGGTGTATGACATCCTTCACAATAGCCATCTCGGCCTAAAGGCTCTCACTCGGCTGTACATCGCGGCGCGCGCGCTAGCTTCCTTCGTCGTGCCGCAGGAATACGGAATCGAACCGCACGACAAGGTTACGATCGGAGTGTCCATCGGTGGGTCCATGCTGGACAAGCTGCGCCGGGACTTCCTTGCTTGCATGACCACGAATCAGCATCAGGGAGAGCGAGTCCACACGCTAGATCATTCGCAGTCAGGGTTGAAGGGGGTTCGCACGCCGAAACGACACGTGCGCACGCGGATGTATTTCACCTCTGAATCACACATACATTCGCTCTTCAACGTTCTACGATGGGGAAGCACAGTGGTTGACGGCGCCCCTTCAATCTTTTCTGAAACGGCACGAGCCAAGTTCGACGAGATGGAGTTGTGCTACTTGACGCACATCGTCTTCCGAGTGCTGCACAAGAAGTCCCTAGATCCGTCGAGCAAGTCCGCATATACTGTACAGGTCTTTGTGAGTCCGGGTGTGCCACATTATGATTTCGTCCTGGCAGAAGACTACGTCTCCGCAGAAATGCTCCACAACAAGGGCGATACGCATCATGGAATCCACAACACAGAGACTATGATCCTATCATCCCGAGACAACCTTACTCTCGAGGAGGTCGACGCGTTCATCCTGCAATTCGTAAACCAAGAGGAGGAAGATGGCCGTGCTTCAGAGAGCCTCTCTGTTTCATGATTCTGCGGTGAGGATGAAGCAGTCGACCTTGCCAGTGGCTTACAATGATCACTCCCAACAATTATGCTCGTAGCTACTACTCGACTCAGTCCACGCTTAGCAGCAAGTTGTCTAGCCAAGAAGCGTGTTTTGACTTGCTATCAGACGGTTCGCATGTGCTTGCGGTCTCTCGGATTTAACAAGCCCCTCGAGTACCGCTCCGCGCCGCCGGACCCATCCATCATGGCATATCGGCCATCTCTCACTTCAGTACATTTCCACGACGAGCATTGCAGCCCTGCTAGTGATACAAACGCTGTAGATGTTCTGTTGTTGGAACGATACAAACTTGGCAGTTGGCTAGCTATCCATCCGGCGA
>243
AGGTTCCTAGGACCTAGCAACCCTGACTAACACTTTCGAGCGTAGATTGAATGATGGATTCAGTCCAGTTAACGCACTTTGCCCAGAGTTTGCCACAATATCTGACTCTGCGAACTTACCCCATAGCTCGTCGTATACGATGAACGAGCCACTTTTATATATTACTGCGAAGAAATCAACTAGGCTAGGAAGGAAAAGGGTCGAAGAGTAGAACACTTTGCTTAGGGTTCTTCGGACTTGCAGACACCTGAAGGCCCATCACCACTGCCGCCCGTTTGGAGCGCAAAGGAAGAGTCTGATGGGCGCCACCCTATTGCATCTCGCGAAGGGCGTTTGATGTTGCTTTAGCAACGAACGCCGACGCCCATTCCAAACGGAAGAAATCATGATTCCAGTCGCCCTCGTATAGGCAATGCTGGAACTGGTTCCGCAACTAATAGGACCGTCCCCAAAGTACCCAGGCTTTTGCTGGCTTGCCAGTTGCGAAACAGGGCGGCAGCGGGCCCTCGGGCTGATCGTACGGGATGCACAGAGTTTTGGCCGCGACCGAGGTGGCGCAGCGATCGTCCTCCTGCTCGCCCGACTGTGCTAGGGCCTCCGCCTTCGAGCGCGCCTTGACGGCTTCTTCTTCCTCCATTTCATCGCAGAAAGGCGTCAGGCAGAGCTTTCCCTGAGCGAGGGCCGGGACAAACTCTTCCCATTTCGTCACGCGGACCAAGTTGGCGTCGCGTTCGGCAGTCGCCTTGGCGAGCATCTCGTGTTGCATCTTGACGAGAGTCAAAGCCACCTGCTGCGGGAGGATCGACCAGGCGATGTCCATCTTCTCGTTGGTGTCTCGCCGTACAATGCGAACCTGCTGCTTCTCAAAGTCTTTTGGCCCCAGCTCGATTCGAAGTGGGACCCCTTTCAGCTCCCAGTAGTTGTACTTCCATCCCGGGTTGTAGTTGTCACGGTCGTCGACGCGAACACGAACACCCGCTGCCTCGAGCGTCTTGGCGAGCTCGTGGCAGGTGGCCACCTGCTCGGCGTAGATCTCCTTTTTCAAGTTAATGGGGACCACGACCACCTGAAGCGGTGCGACGCGGGGCGGGAGGACGAGACCCTGGTCGTCCGAATGGACCATCACCATGACGCCGATGGTGCGAGTGGTCAACCCCCAAGAGTTCTGCCACGGGATCGCTTTCTTGCCGTTGGAGTCCTCGTACTCGATTTTGAACATCTTGCCGAAATTCTGGCCTAAGTTGTGCGAAGTCGCTCCCTGAATCGCACGACCGGTACCAGGGATGTACGCCTCGACTGTTGTCGTGTAGAAGCCGCCCGCAAACTTCTCTTTCTCCGTCTTCTTGCCGCGGATGACCGGCACGGCCAGCAGCTCTTCGTACACGCCCGCATAGAACGAGAGAATTGTCAGCACCTCCTTGTCCGCCTCCTCAACACTGGCATGGGCGGTGTGACCCTCCTGCCACAAGAACTCGCGTGTGCGAAGGAAAGGAGTCGGGTGCTTGAACTCCCAGCGGACAACGTTATTCCACTGGTTCAGCTTGAGGGGCAGGTCCCGATGTGACCGTATCCAGTTGGCGAATGCTGGGTACATGATGGTCTCCGAAGTAGGGCGAATCGCGATGGGCTGGTCAAGCATGCCGTCGCCGGACTTGGTCACCCACGCCACCTCCGGCGCGAAGCCTTCCACGTGGTCCTTCTCTGCGTTGAGTCGTGCCTCGGAGACGAACATAGGGAAGTAACAGTTCTGCACTTGAAGAGTCTTGATGCGCCCATCCAGGTAAGCCTGAATCGCCTCCCAGATGGAGTAAGCCCACGGCCGCAGGATGTAGCAGCCCGAGATGTCATAGAAGTCGATCATCTCCGACTTAATGATAATCTGCTCATACCACTTGGGGAAGTTTCCGGCCTTGGTGAAGGTCAGCCCCTTCTCGTCGGCGTTCTCTTTCTTGCCGGCATCCTTGGCTGGTTTGGGTTCCTTCGGCGCCTTTGGAGCAGCAGGTGCGCTCGGTTGCGCGGCATCAGACCCAAGGTCAATCACCTTTGCGTCATGCCCGAAATGCTTGCAGAACTTGAGCAGGTCGGCGGGTGAGATTTGGTTGGTCATGTCGTTGCGACAGGGATGGACGCCTATCTTCTCCGCCGACATGAGCTCCTTGTCGAGTACAAGGGTCACCTGCGAGGCTTTGTCATTCATCACCGCAAGAGGCGACACCGAGCCTTGCTGCACCCCAAGCATCTCCATGAGCTTTTCTGGAGAGGCGAAGCGGAAGTTTCCGACCGAGGACAGGCCAAGGAAGCCGGAGATCTTCTTGGGATCAACCTTGCGTGCTGCAGTGACAGTGAAGAGGATGTTTCCCAACTTCTTGTCAGAGAAGAACAGGTTTTTCGCAAAACTGCATTCCGAGGCCCACTCTCCAATCGCCGCAAGGCCATCTTCCACAGTAGGGGCGACGGGATGTTGCTTGGCCTTCCATTCGATGCCCAGCTCCTCGAACGCCGCTTTGATGGGTGCCTCTGCCATTCCGTGAGTCCAGGAGCTTGGCCTTCCATTCGA
>470_1
AAATCTTTGTTCGACTACCCCGTGCTGCGCACGTTCCATCACATCCTGGGCATCCCCGGTCTGTACGCCCTCCCAGCACGATACAGCTTTCGCGTTATCGAAGCCAACACAGTCTGCGAGTTCGCCTGCGACGTCTGCGAGCTGTGTCACTCGCTCGGCGTCCCGTTCGTGCTCGAGAACCCTGTGCAGTGCAGCGACAGTACTGGTCCATGGAAAGCGTTTCACTCGGTCGAGTTCAGCGACCACGGTTCGTTCTGGCAGCTTCCGTGCGCGGAGCGCATGCTGCGTACGACCGGGTCGTTGCTCGCACACGTCCCCATGTGCTTTTGGGGTGCTGACCGGCAGCATACCACCACGCTCGCTTTCTCCCCTCTTCTATCTCATGTCGCCGAACTTTTCCGCCAAGCCGCGTGCCCACACACGTCTCATCCCGGCGGCATTGGTCCTTCGCACGTTGCAGTCAGTCTGTTGCGCTCCGACGGTGAGTTTACCGATTCGTTCTGCGAGGATCTAGCCTCCGTGCTGCGCGGGCCCGACTCCGTGCCTCTGCTCATCGACCACCTTCCGTCCCGGCAGAACGCTGCGCGCGAGGTGCTCGCCGGACTGCCTGGGGATCGCCGGTCCGACGCGTCGACGTCAGTGGTGCGTGGTCGTCGCCAGCGCGTGTCCAACGTGACCAGCGCCGAGCTACATCTCACCTTCGGGCATGCGCCCGCGGATATCCTACGTCACCTCCCCCGCTCGTCCGCCGACGCACCCGCGTTCTGGAAAGACATCCTGTCCGAGCCCTGCGATGCCTGTCTGCGCGCCAAAGCCACTCGCTTGCCGTCCTATCTTCACAAAGGCCCTGGATCGTGTGCCTTTCTTTAAGTTTCGACAGATTTTGTTTAACGTGGTGAATCCCACTGCTTCCTTTTTGCGGCTGATTGGAGGTGTCTTCCTCAAGCCACTCTCCG
>466
CTCGATCGCCACCGCCTGTTCTTCCACCACCCCCATTTCCTCCCTCGGTTCCTCCTTCACCACCTTTACCGAGCCCGCCTCCTTGTCACCCACCTCCTCCTCCTTGCGCTCCTCCTCCGCCTTCACCACCGCCCTGCCCGCCATCGCCTCCTTCGCCTCCTCCAGCAAGTCCGCCACCTTCCCCCCCGCCCTTTAGCCCCCCTCCGCCATTTCTGCCAACGGGGGAGCATGAGCTGCCCCGGAGCTCGCCAGGCATTCTGTATACGGTATCTGCATTCAAAGCGGGTGAACCGATGACCACCGGATGGGGCCCTGTGATCGCCCGCTCATACGACGGACACAATTGGGAGGTCGCGCGCCAAACTCGGCTCATTCACTTTTTGTCTTGCAACGATATCGGGTGTACCGCGCAGCTCTCCAATCCTACTGAATCGTACATCTTCCGCTTCGACACTTATCATGAGCCGTCCTCCACATCCAATAGCAATGCACGTTCTGTGGCGCGCTTCCTCACTCAGGCCACCTTCGGGCCTACACCACAAAGCCTGAGTGATCTTCGACGCAAGGTCGAGAACCCGTCCATGTGTTCATCATACCACGACCACATCGTAATCGGTGCTGGAGCCGGAGGTTCAGCTGCGGCGTCGTATTTGATGCACCACGGGCGAACGGCTGATACGTTAGTCATTTCTGATGGACCGGATCGTGCACACCTGCTGCGCTCCAACGCATTCGATCTGACTGTAATGAACGGATTTGGACAGTTCGCACAACGCTCAGTCGCTAACAGCGCCGAGGGGGGAGGCCATTGGCAACAGATCCTTGGCGCTGGCGGGAACAACCTTCACAACAGCGGGGTGCATCAGATGCCACCCCCGGCGCAGATGGACTCTCTCCTAGGCGGCGACGGACTGGCGCAACGTGCGGTACAGTGGCTCTCCCAGTCAGGCCGCATGTCAAGCCTCTCAACTTCGATTGAGGACAGCGCTTGCTCCGATCGGGATCCGTCGAACCTAACTGCATATCATATGAGCGGGCCGCTCGGGTGCTCGCCCCTCCACCGCTATGCCGTGTGCAATCAGACTGGCAGCTGCTCCCTGGAAGCGAACGTCGCGTCAGTGATCTCGCCAACTTTACAAACCCTCACATCTGGCCTACGAAAATCAGCTATGTATCTTGACCTCCTTTACGACGAAGTGGTAGCGGGTGCTCCTCGTGCACCAGAGGTTCGTCACGACATCAAGGCAGAGCGCGTGCTTTTTGATGAGAACCGCTCGGCCACGGCAGTCGAGTTGTCGGACGGGTCCATCGCCTGCGCGCGGTGCTCTATCATCTCTGCTGGTGGGGTATGGGGAAGCGCTGAGTTGTTCATGCGCAGTCTAGGCCGTTCGAGCTTGAATGGTCTGTGGGAGCACTCAGTGGTTCCTATTGTGGACGCGTCTCTCTTCAATCCCACTGCATTGCCCTGCGCTACGTCCGAGCTTCGCGCAGGAAATATTCACACTGCGAGTGCAGAGCGCGCTCAGGCAGAGTACTTGATTTGCAATGGCGACCCACCTCGTCTGATCGCGGCTTGGGTCATTGTTATGAACCCAACGTCTCGAGGTGAGATCACGATTGATGAGCCTGGCTCCAAAAGCCGTGTCCGGGGCAATCTGGTCCACGAACAGGCGCTCGCTGCCCAGGCCGTGAGCACCACGCTGGAAGAGCTGAAGCTGCGATATGGCAGCGACCTAGTCATTCCGCCATTCGACCCCACTGGGGTCATCGGCACGCATCATCTTGGCGGCGGCATGGGCGACACGGCACAGTACGGACGGGCGGTGAACATTTCAAACCTATACCTGGGTGATATGTCCGCTTATGCAACGCCAGTGCATGGCTACACGACAGGGGCCGCTGCGGTGGCTGGTGTTGTTGCTGCAATGCGAGCTCTCGAGGAGTCGGGCTGTGCGAAATCTCAGTCTGCTCGGCGATTGGAAACCGCTGATGCACCTTCGAGTGCAGCTGCTACTCATGCCGCCTTTGGTGAGTGGATCCAGGCGCAGATGGACGTACCGGCCACCCTCCATCGTGAATACTGGCGCAAGCGTGCTAACCCACGTCTTGACGAACATGTTCCGACAGGGACTATCCGCTCAGCATGTAGTAGCGGATCCAGGTGGGTCAATTATGCAATCACCAAGGAGGACGTAGGAAGCCAACTACAAGTAGTGGAAGAGAATGGAGTCCCTGTCCTCTTTGTCGGCTCAGTGGCACGTACAGAGATTTCTGTTGCTGAAGAGAGAGAGATTCTCGACTTTACGACAGCTGAGCATGCCTTGCATACTATCAAAGTGCCACCTCCGCCGCCGCCTTCTCCAAGCCCGCCTCCATTTCCACCTCCACCACCGCCGTCGCCAAGTCCGCCGCCACCACTGCCTCCACCCCCACCGTCGCCCAGTCCGCCACCGCCAAGCCCTGATCCGCCATTGCCTCCCTGCGCACCTCCACCACCTCCATCGCCCCCACCGCTTCCGCCGCCTCCAGTCCCGCCGCTC
>434
CAGCACAATCACTGCGAACGCGAGCTCGCGAGGGGCGAGGCATATAGAATTACTCGTATACTCGTATATAGGTTCCTATATAGGAACCCTATACCCCACGATCTGCACTTGCAATCTTCTGCAAGCTGAGGTAGACACCATTTGCGCGCTCAGAGGAAAGGCAGCATAAGGTACCGGCGACAAAGCCAAATCGAGTACAACGCAGGAGCATGCCGCATGACCCTGGATTAGTGGTTACATCGTTTCGATTACAAAACCTGGTTACCAAGTTGCTCTCATGTTAAGAAAACCGCTCAGTGGCATCATATCTTCGTGATTCGTGCGATCAGCTTCCATATAAAGCCGGACGTTGTCTCGACCGAGCTGAAGCTAGTGGGAGGCAAATGCACAAAGAGTACAGGAAGTAGCACTGCATGATGGCTACGAGGCCGGAGGTGCCCACGGTGCACAGCAAGCAAAGTGCGATAGAAAATCTCATTGCAATAGTACGTTCCAGCGTCACGGCTCCAAAGCTCAAGAGGCTGCGGATAGTCGGGGCTCATCGGCAAAGGTAGGTCAATCCGATCGAGCGGCGCGGTCGTAGCTAGAAGGCACGGCGCTTCAGGGTCGATCGGTTCGAATTCCGTGCCGGTTGTGTTGCAGGGCACGTCGGCACTCCACCCCGGCGCGCTCGGCGAGCGGTGGTCGCTCGCGAGCAAGTTGGCCGCGGCGATCTCTACCCGTAGCCCTTTGCTCACCGACTCGTACCCTAGGTGGACGATGGCGTCCCACGGAGAGTTGGAGGGCGATTGGCTCAGAGCGTCTGCCACTGTCTCCACGCCGGAGCGATTCACCGGAAGGTGCATTGCAGTGATGCACACCCCGGCCTTGCAACCCTCGCTGGCCAGGTGGGCTGCAACCAGCTGCGCCGGGTTGGTGGTCAGGTCTCCAAACGGCTCGAATCCTGTGACTAACACCTGTATCTTGCCCCGCATGAAGAACGGAAGCAGCAAGAAGGGCTGCGCAGGTCCTCCCATAGAGACGAGCAGGATGAAGAGGCACGCGACGACCGCGTACACCCACACGTCACGCCATCCATGGGCGTGCTCCCCGAAGTGTCTTTCCGGCGCTCCCTCACGGAGGAGAGCCTCGCGA
>440_1
CTTGCGACGACAGGCAGCTGACAGTGCGCACCCTTAGCAAGGGCAACTTCACCGTGGAGGTGGCGCCCTCCGATACCATCGCCAAGGTGAAACAGGTCATCGATGCGACCCAGAAGGTCGGCGACCCCTCTCTACAGAAGCTCGTGCACTCAGGCAAGGTGCTGGAGGACAGTCAAACGCTCGAGTCTGCGGGGGTGAAGGAGACAAATTTCGTTGTCCTCATGGTCTCAAAGCCCAAGCCCCCGGCACCGGATGCAGCGCCATCGACAGTTCCAACACCAGCCCCCGCCCCCGCCCCGGCGCCATCTCCTACCCCAGCACTGGCAGGCGTGCCTGCTCCACCTGAAGAGACGGTAGTCTCCCTCTGTGAGATGGGCTTCAGCCGTGAAGAGGCTCTCGCCGCACTCTCCGCCGCATTCGGCAACGTCGAGCGTGCCGTCGAGTATCTGTTCAATGGCATCCCCGATGCCGTGATGAGCGAGATGAGCCGCACGACGACGCCGGCGGAGGCGCCGCCAGCCGCGCCGGCCCCAGTCCTCCCGACCTCCCCGCCACCGGCTGCA
>440_2
GCTGCTGCAGCGCCTGCAGGCGCGATGGTCTTCACTGCGGATAGCGTCGCGCAGGCTCTGCAGGGCCGGGCGGCTCCCGCCTCTGCTGTCGAGCAGATGCGGGCGAACCCCCAGATGATGCACATGGTGCAGCTCGTTCGGCAGAACCCCGCCATGCTAGAGCCGCTGCTACAAGAGCTCTCACGCTCCAATCCGCAGCTGCTGCAATTCATACAGCAGAACCAATCGGCCTTCCAGGACGTCCTCAACAGCCCGATGACCGCTGCCACGCCACCGCCAGCGCAAGCCTCTCCGAACGCCGGCACCGCTCCAGGGCAGATCCGAATCCAGCTCACGCCGGACGAGGGCGAGGCCATTGAGCGACTGCAACAGCTTGGCTTCCCTCGCGATGCTGTGCTGCAGGCATACCTTGCATGTGAGAAGAACGAACAGCTGGCGGCCAACTTGCTCTTCGAAGGGATGGGGGATTGATTCCGGGGCAAGGGAGAGCCTCGCTCAGCTTTCCCTGGCACCCGTAATGCACGGTGAACAGGAACTCATTGAAGCCTGACAGCGCTACCAGCAGCTCTTGCTGCTTCAAGTAGTAGGTTCCTATCATAGGGTCCGAGCAGGTTCCTATTACAAAGGTTCCAGGTACGACTCGTTAGCGTAAAGTAGTGTG
>432_1
CGGGAGGGATGGAAAGCAAACAAAATCCAGGCCAGCTTCCCAAGGAAATCCATCTACCCGAACACCATGAAAGTGTGCTGCTAGGTTCCTACTGCTGCCTCGGGATGCTGAGAGACGCATAGTTCCACAGGAACCCAAGGGACGCAATGCCAGCCCAGGCGCAATTTCTAAACCAGCACCAGAACACGGGAGGGATGGAAAGCATCTCGAAAAGTCGTCAGAACTGCGTTTGACACACGAACCCGCACGCCAACCTCGCTCAGGCCATGCAAGGCAACTCCAGGTTGCTGCACTCACCAGGACAAAATGTGCGCCGGTCACAAGAGCATGCAGCGAACTCGAAGACGCACGAATGCAGC
>432_2
CAGCAGCAACAAGTGAAAAAGGTGATGAGGGGCCTGACGACCGCCCTTAGTTGACGGGCATGCGCCACAATGACCGGGCTAGCGCGCATGCTGACAACTACAGACAATCAGACCGGACCCCTCAGGCACTGCAACTTGAAGGTCGATGCTCCAAAAGAAAGAGTGTCGCCCGCCTGGAACGGCGCAGCTGCCGCAGTCAGGGGCTTCCCGTTCAACCGAGTTCCGTATGTGGACCCCAAGTCTTCAACCATAAGCTTCCCTCCGCGAATGAGGATTTGCAAGTGCTTCCGCGAAATCTGGTCGTCTCGATTCAGAGTGACATCGCACGACGAAGATCGCCCAAGAACAGCTGACCTATCGACCCCATCACCAAACGGAAGCGGCAAATT
>477
CGCGGGCGGCGGCGTGGGAACCAGTCCAGGTATCAACCCGATTACCCCCTACAGCTCCGCCGCCCTCGACTACCGCGCCTCATGGATCGCGGGCGATATGGCGACCAAATCAAAGGAGTTCGGCTCCTCCGCGACCATCCGCAACCGGCTGTGGGACGAGACGATGCGGAACGAGGAGAAGTCGTACGCCAACTCGGTGGCGCGCCCCGCAAAGATGAAGGAGCTGCCGCCGCCGCACCGCGGCCCCGCGTACCTCGAGTCGAACGGGCTGCAGCGCTCGCTCGCGACCAACATCCCCGACCACCCGACGGCCATCCAGGTGAACGGGCTGCGGCAGGAGCGCACGGCTGATGTGATCTGCAAAGGCTACGTCCACGGCGTCAACACCTACGACTCGCGCACGCTCTGCGGCAACTGGTCGGAGGAGCGGTGCGACAAGTCGCATGTCCCGTCGGCGTGGAAGGCGCCGACGGGGAGGGACTGGCAGTGGCGGACGACGTACGGGGAGATGACGCAGCACCTCGACGAGAAGGTGCTGCCGGTGAAGGGGTCCAACGCGGAGACTCTCTACACCCACCCCGCCTCCAGGTTCGCCACGGGGGTGAAGGAGGAGTCCTCCTCCTCCAACTCGGAGATCATCAAGCTGGGAGGGCTGCCGGGAGTCGACTACCAGCCGGGCGACGAGCGCTCCGCCTCGCGCCACCCGGGCAACTACGTCAACTACCAGTGCGGCAAGCAGCACCTCGTCGCGGTCGTCGCGGGGAAGACGGCGCACCTCACGCCGTACGAGACGACGACGCAGGCCGCCTTCCGCCAGGCGCTTAGTGGCGTGAGCCCCAGCTCGACGCAGCGGTGCGACGTCGACAAGCCGCCCTTCCAGATCCGAGACCCGGGGCGCGACGGCAAGTCGAAGATGCTCTGCGGCATCCGCGGCGACGAGTACGGCTGCACGCGCGACGACCCGGACTACCTGGATGGGCACGTGCTGGGCAACCCGGTGCCGAACAAGCAGACGGTGTACACGGTGGGGGAGTACCGCCGCAAGTGGACGAAGACCGACCCGGCGATCATCGAGGCGGGGCTGCAGGACACGTCGGAGTACCGCGCGTCGTACAAGGCGCCCGACCACAAGAAGCTGGACGCGACGAGGATACTCCCCGGCCACGTGGGCACGTGGCATTAGGTGCGGGTTTTAGGAAGGGGGGGGGGAGCAGCAGGGAGGGAGGACGGAACGCTGCGGTTCAGCTGTTGCCGCCGCCGCACCGCCTGGTCACACCACGATCGCCGGCGAGGCGTTCTGTACTGTGTTCATCGTTATCGGGGCTCGTGCTAGAGACGCAGCTCTTATCCTGCTTTCGTGACGGGCTCGTTCGGGGGCTTTGTAGCTTCCACATGGCTGGGGCCCGAGGTGTCGGCTTAGATAGAAGGGTA
>294_1
CGTCTCCTCCCTCGGCGACGAGGCCGATACCACTTGCCCCGCATCCCCTGCGGCGAATTGCACCTATCGCGAGGCGCTCAGGACAGCCACAGCGTACACAGACCACTTGCCAGTGCACATTCGCCTCCCTCCCGGCCGGATCGTGCTCGGAGGCGATGCGATCGAGCAGCTGGTTCCTGGAAAGGATATCGTCATCACCGGCGACCCATCGGGCAAGTCTGTCATCGATGGCGTCGGCCGGCTACAGCTACTCGTGGCACATCCGGACGTCAACGTGAATGCGACCAGTGTGACCTTTCACAACGGCAGCGCCAGCAGAAACTTCGGCACCTCCGACCAGGGAGGGGCGATCGTGAACCACGGCCGGATGTTCCTCCACCGCTGCATGTTCG
>294_2
GTTCGTTTCGAACACCGCGACGGCGGGGGGCGGCGCCATCATGAACAACGGCTTCCTGTACATGAGCGATGGGTTGGTTGTCGACAGCGTGTCCGCGGAGAGCGCGGGCGCGATCAACTCTCAAGGCCCAGATGCGCAGGTGGAGCTCCACCGCTGCGAGTTCCGACGGAACCGAGCGGGTCAGGCAGGCGGCGCGATCAATAATGCGGGCAGGTCGATGCACGTCGTCGACAGCACCTTCTTCGACCACTCCGCACACACTGTGGGAGGGACCATTCACTCGACGAAAGGACTGCTCCACATTGAGAACTCGACCATGGTGCGCTCTTCTGCGGGGAGTGGCGGCATCCTGGCGAACGGGTGCGAAGATGGCGAGTGCTCCGCGCTCGTTGCGCAAGACGTGGTGTTTGCGGGAGGTCTAGCCGCAGTCTTCCAGGGCGGCGCCATTCTGAACACGGCGAGCATGCAACTTACCAGCTGCCACTTTGAGGGCAACTATGCGAACAACACTGGCAATTACCCTCAAGGGGCGTCGATCGCGATCGCCCAGATGAACTCCACCAACACGCTCCTCAATGTTACATTCGACGGCAACTACTCAGCGAGCCGAATGGTCCAGGGCGGCATGTGGCCATCGGAGGTGTGGGTTGGGATAGGAGACGCAACTCTAGACTGCACCTTCTGCACTTTCAAGAACTGCCACGCGAACATGATAGCCTTCGCTCCCAAACCTGGCCTGCTACGAGCACGGCTTCGTGGTGCTAGCTTTTGTGAAGAGAGCCGGACGTGGGGGGAGAGCGCGTCCATCTCCCCCGAGGCGGTACAGCTCATCCAAGGGTGCGATGAACTTCCGCCGCAATGCGGTAAACACGCGGAGTGCACCGAGCATCTGGACGCGTCAGCGGGCTCGAGTGGGTTGGGCGTGAGCTGCAGCTGCCCCACGGCACATAACTCATCCTCGCAGCTCGAGCAGGAGTGGGGCTACGCATACGGCTCGAGCCCAACCATTGTGGGGTCTTCTGACTTCGATGGCTGCTTCAAGCAATGGGTGGCAACTTTGGACTCTCTCGAGACCGACTCTTGTGAGCTGACGCCAGCCTTCTCCAAAGGTGATAAGAACGCATCATGCTGTGCCCTGCGGCCGACAAAGAGCGTGACGGTGCGTCCCGTCGCCGATGCCTTCGACCACTCAACGGCCTCTCCCACCTCGGAGACTGTCCCGCTGTCCAAGGAGACACCATCAGCCATCGTCCAGATCAAAGTTACGTCGTTCGACAAGAGCAGCGAGGAGGAGTACCCGCTGTTAATGGCGTGGGTGCCGGGGGATGTTCATTGCGTAAACACAAGCTCTGTGCCCTGCTACAATGCGTCTGGCCTTGTCCAGCCGTGCATCTCGCAGACATTATATCCAGTGCATGAGCTGGTCGGCACGATGCCTTGTATTACCGATCCTGTCACCGCCCCGCACTGCTCATACGCCCAATTCGACTTCTCCAAGTGCACTTGTCCTGCCTGCCGTCCGAACTTCGTTTATGCCTGCCACTGCGATGGGATGGCCGACGGGAGTATCGCCTGCGACGAGAACGGAGAGCTCACAAAATGCGATTGCAGAAGCTCGTACGCTTACCCGCCGGCCGCACCGCCGCCATATGCACCTCCGCCGAGTCCTCCGCCGTCGAAGGCTGGCCTCATCGCTGGCGTCGTTGTGGCATCATTAGTCGCTCTTGCTGGCTTGTGCTGTGGACTCAAGATATACAGGCGCAGACGAGCTCGTAGATTCGAAGCTGCCTACTCCAACTTACTGCTTGATCCCGTAAGAGATGTTGACGTTACGCTTGATGAAACACTATCAAGGCCGCAGGAGGGCGTTCAGCAGCAGCATGCCACCGAGTTTGTTCGTGAGGATTGAGAATTTTCTGCTCTGCAACTTCCAGTTATATAGAGACCCTCCAAACAAAAAGAAGTTACCACTGCCACACGAGTCGTCTCTCGCGCTCTCGACGAGAATACATGCACATACCTCGCGCAAGTGGCACACGCGCCAAAGGAGTTGGCGCACGTTTGCCATTTGGGCATGAGCTTTGTGAACGCATGCATGTTTCGTCTCTTGTGGAGATGCACAGCTGATTCAAGCTTCAATCCGTTAGGAGCCATGCGCACGCCCACTCCACTGTATACTTCTTGCATCACATTAATTACGTGCTCTAGGAAGCTACTTACGAACGTCAGGCTTCAAAAAAGTCCTAGACGATTTAGGTCATGCAGCTTGTACACAATCATGAACTTAGGCGCCTAGTTCGCATGACTTTCGGTGC
>487
TCCAAGTGGTCTGGGCGAGAAGCGCGGCACTCTGGGGCCGCAGGCTCCTAATTCCGCGAAGAGAAGCGCCAGCCACCAACGAGGTGCCCTTGAAGAGAGAGGACCCCCGACCATCACCGCGCAGCCGCCTTCCGAAGTGCTCCTCCCTCCACCGCCAGGCGGGCTCGTCAGCCTGTCAAGGCCCGCCAACCTCGAAACATTGCTGAAGCTTGCTCGCAGCACGCTGCAGCGAGCAGGCTGCGCACCGTCTGCCTCATTTCACACCGCAGCAGGTGTGAGCTCCTCTTGCTCGACGGATGCACCAAACAGCGCTGCAGCGCGCGCCCGATCGCACTTGGCAGCAAGTGATGCAGCGCTTCCCTCCTCGCGTCCGGCTTGTGTGAAAGAAGGTTCAGTAGCCGGTGCTCTGGACGCCAGCTCAACAACAGGGGCGCAAGGACTCACGAGTGAGCCAGTTGAAAGCATTCCATGTGCACACGGAACTGCCTCTGAGAACACGTCCATCCTCACGTACCCTCCTGCGATACCTCGTGTTTCAAGCAATTCCTACGCGTGCGATATGAAGGATACGACACCAGCAGCAGCGGGCGATTGTGGAAGTAGCTCCGATCATGCAGCGTGCAGAAACAATTGGTCTGTTAAGGCGACACCAAATCTCCTAGATGAACTGTTTGGGTGATACTGACTGTTGCCAGTGTCACACGTACCTCAGTACGTATTCGATCAAAGCGTCTATCTAGACAGGCGGAGTGGCGAGTGCTCG
>472
CCCCCTCCTCCCCCTCTCTCCAGTACCCCTCGCCCCCCGTCAGCCCACCGGCACACCCCTCGATCGAGATGCCCGGCCCATTCCGCGGGCGCATCGCCTACGCCTCGTACGTCGATGAGTCCCTCTTCGGCAACCCTCACGCGACTGCCGTGCAGCGCGCGCGCCTCTCCGCGCCGGAGCTGAGCGACGCGGCGGTGCTCAGCGCCTCCGAGCTCCACAACATCAGCTTCCGCGCGCGCTCGACCGGCCGCGAGATGTCGCAGAAGCAGCTCGACCGCGAGCGCCTGCACGCGCTGTCGAATGCGCGGAAGGCCAAGTGGCCGAATACCATCGAGGCCAACCGCGAGAGGAAGGAGAGGGTACGGCAGGAGAAGCTCGACGCGGAGGAGCGGATGCGGCAGGAGATCGACAAGGAGGAGGAGGCGCTGCAGGCGGAGAAGCGCCGGCTGGCGATCGAGAGGGCGAACAAGATGCTGTACGACTCGACGGACCGCGTGAAGGCGCTGCACAGCAAGCTGATGCTCTCGGACGTGCTGCACGAGCGGGAGCGGCAGCTCGAGCTGAAGAAGGTGCAGGAGGCGAAGGAGATCGCCACGGAGGAGCGGTGGTACCAGAAGCAGCAGGAGGCCATCCGGCGGATGGACGCGGAGGAGGACTTGCGCGACGAGGAGGAGTTGCTCAAGCGGCAGGAGGTGGCGCAGGTGCGCAACACGCAGATCCAGCAGCAGAAGGAGCTGCACGCCAAGAAGATGGCGGAGCTGCGCCGCGAGGGCGAGATGATCAAGCAGATGGCGCAGGCGGACGCGGAGGCGGAGGCACGCCAGCGCCTCGAGGAGTTGGAGCGCGCCAAGCTGGCGCATGCCGAGGTGGTGGAGGCGAACCAGTACCTGCTGCGCGCCAAGGAGGAGGAGCACGCCATCGAGCGCGCCGAGGAGGCGCGGATGCTCGCGTACGCCAAGCAGAAGGAGCGCGACCTCCTTGAGCGCCGCGCGCGCGAGGAGGAGCGCTTCCAGAAGAAACAAGCCTTCCGGCAGCAGCTGATCGACGCGCAGGTGGCCAAGCTGACCGACCTGAACGCGGCGACCAACCAGCGACTAGAGAGGCAGGCGAACGAAGTGCAGGCCAAGGCGCAGGAGGCGCGGAACAAGATGGACGAGCAGCGGAAGAACGAGCTGCTCGTCATGCAAATGAGCCGGCAGCAGCAGATGCGCTGGAAGCGGGAGCGCAAGGCGCAGGCAGAGATTGACGACCTGCACTACGCCACGGAGCTCAAGAAGCTCAACCAAAGGCTGCGCGAGGAGGAGGCCATGGCGATCCGCGACAAGTTCGAGCGGGCCAAGGCGCGCGACGAGTTCTTGCTCAAGCAAGTCGACGAGAAGCGCTCACGTGCGGAGGAGGAGCAGATCATGGACATGTATGAGGCGGAGCAGACCAAGCAGTGGACACAGGACGACGATGCTATCTTCGACCAGTACGCACAGCTCTGCTTGGATGAGTACGTGGCGGAAGGGAAGAACCCGAAACCCATCCAGCTGGTCATGCAGAAAATCAAGTCTCGCCAAGCAGGGATCGACAGCTAAGGCGCCTTGGCGCCACGCTGAACTTATAGCATTCGGGCTTCCTTGGGGGGCTCAAGTTGTGGGGCGAGATTCAGCTCGTCGTCGCGCTGTTGCAAACGTCCTTTGCAGCAAGTTGTTGCTCCTTCATGGACCAACTCATGAGCACACCGACGTGGACCAGTGAATCACCTGTCTGGCCGTCTGATGGCTAAAAAGCGGACGTACGAGTCTAGTATACGATTTACACGAACGACGGGCGATCGGACCTTCGTCCTCAACGGTCTCAGTATCAGTGTGAGTGCACTAGTATGGGATAGTGATCGAGGCTCTATTCGGTACCTCAGAGGCCCACCTTCCTTTCTAGTACTC
>492
GCGGGGGGGAAGAGCGGGAAAAGGCAGGCGAAGGGGCAGGCGAAGAGTGGCGAGAAAAGAATGCAATTGGAAATGGAGGCGAAGGGGCAGGCAAGGAGAGAGGATAGGCTGCCACAAGTGGAGTCTTGGCAGGTCGACGAGAAGCCAAAGGACGACAAGAGGCGGCCACACTTGGAGGAGGAGAGAGAGGAGCAGGCGATGAGCGACGAGAAGTTCCGCCAAGTGGAGGTTCGGCTGGTCGAGGAGAGCAACGAGGACCAGAGGCGAGGGCAACTTGAGGAGGAAGAAGAGAAGAAGATCGTGGCGGAGCAGGCGGTGGAAGACC
>427
CGCAAGGGAGGTTAGGAAACGTTCGTTGTTTTTGTTGTCATATGTACTACGTAATTGCACTTTGTTTCCCGCAAGGGAGGTTAGGAACCTAGTTCCTACGATGGGACGCACAAAACAGAGTGAGTTTCGATTGGCGCGGCACGAGCGGTACGATGATGGGGCCAGCCCCAATGAATGTGATACAGCAGAGCCACTGAAAAATGATTCGAATTAGCGAGAGATCAGAGAGAACTGCGGGGGGTGAGTTACGCCGCTCGCCACATGGTTTATGCCACAAGCGCGAAATCAGAGCTTCCTCACGAGGACGGCCTCCACTCAACGACATCTTTGTATGGTAGGCTCCCACCAAAGATGTCAAGTGCACTTCCGATGGCGAGGTCTACCTTCCCACCCCCGAGAGAGTGGACCAACTCCATGTCGGCGACGGAGCGCGCGCCGCCGGCGTACGTGACGGGAATGGGGCACCAACGGCCAAGCAGAGTCACCAAGTCCGTCTCGATGCCGCTCTGCTTCCCCTCGACGTCGACCGCATGGACGAGGAACTCCGCGCACACGAGCGCGAGCTTCGCCAGCGTCGCCTCGGAGAGCTCGAGGTCGGTGAACTTCTGCCAGCGGTCGGTGACGACGAAGAAGGGGCCCGCCGGCTCGCGCCGCCGGCAGCTCAAGTCAAGCACAAGCCGCTCCTTCCCCACCGCCGCGACCATCTCCGCGAGACGCTCCTCGTCGAGTTTGCCCTCGCGGAAGACGTACGAGGTGACGATGACGTGCGAGGCGCCGGCGTCGAGGTACTCGGCCGCGTTGGTCGGGTTGATCCCGCCGCCCACCTGCATGCCTCCGGGGAACGCGCGGAGCGCCGCCTTGGCCGCCTGTTCGTTGCCGGGGCCGAGCATGATCACATGGCCGCCGTCGAGCTCATCGCGGCGGTACCGCGCCGCGAAGGCGTCGGAGGGCTCAGTGGCCTCGAAATTGGTGAGCGGCGTGGCCCCCGGCCCGTCGGTGAGCGTCGAGCCCACGATTTGCTTCACTTTGCCCTCGTGCAGGTCGATGCACGGCCGGAAGTGGCAGCGCCGCCCCACGCCGATGCCTCGGCCCTCTGTCCTCG
>471
CTCGCCGCCGCCCTTCCGCCTATGCCTCCATCCTCCTGGAAGCCGTGCTCCTACTGCGGCCAGCCGTTCGGCGCCTCGTCACTGGCTATACACATGCAGCGATGCCGCTTCCGACCGGAGATCGCCAGTGAGATGGCGCTGCGCGAGGAGGAAGGGTACTCGCGCCCCTCGGCGCTGCCCGATTGGATCCCTTGCCCCAACTGCGGTGAGCAGTACGGCAAGATTGCGATGCCGGCGCACGTGAAGAAGTGCAAGCGCCTCCGGCCGAATGGCGCCAATGGACACTGCGCCACCACGGCGGCAGACCACAAGTCCCACGCCGACTACGCGGAGAAACTCATCAAGAAGGGGGAGACGGACGCCGACCGGCTGCGTGCGCTCTTCGGTCGATTCGACGCCGATAAGGACGGGTGTCTCAACATCGAGGAGAGTGCGGCCTGCCTCCGCCAGTGCTTCCCCACTCGCTGCGAGGACGTCGAGGCGATCGCGGCCATGTTCGATAAGGATCGGAATGGGCTGATCGACTTTAACGAGTTCATCCAGATGCACAATGAGCTCGCGGGCGGTGCGACGCGGTTTGACGAGGCGTCGGACATGTTCCAAACCTTTGACACGGACAAGAACGGCAAGCTGGATCCAAAAGAGTTCGAGAGTCTCCTGCACCAGGTGTTTCCGAAGCATTGTGACGAGATCGACCAGATCTTGAAGGACGAGTTCAATCTCGCCGACCGCGACCATGATGGCGGGATCAGTTTCCCCGAGTTCTGTGGCTACTACGACCGGCTGATGGATCTCTTCCCCGATGATGGCGAGGAGCACGAGGACGTTCACGCGGATCTTGTCCCTTGCGTGTGCGGCAACACTTTCCTCCCCGAGAAGCTGCCCGTCCATCAACGCAGTTGCCCTGCATTCCAAGCGGCTGCAGATGCGGAGGCGGCGCGGCGTGAGGCGGCGGCGGCCAAAGCCGAGGCGGCGGCGGCGCGAGCGGCCATGTCGGAGGCGGAGGCGGCGCGAGCGCGCGCCTTGGCGGAGGCAGAGAAAGCACGTCGCGATGCGGCCGCGGCCGCGACACCCAAGAATCCCGGCTCGCGCCCTTCCTCCGGACGCGCCAAATCACCTGCCAGGGAAGCCCCCTCGGGCCCAGAGGCTGGCTTTGTTCCTTGTAAGTACTGCGGGCGCAGGTTCTTTCCGGATCGGCTCCCTGTGCACCTGCGCGTGTGCAACAAAAGGAAAGAGCTTCAGCCCAGCATGTGCCGCGCGACGGTGACTGACGGCAAAAGTCTCACTGTTGGGCGGTACGGTAACGATGGGCCAGCCATGATGTGAAGGCAGCTCCTTGTGCTTTTGCGCCGTTCTACACCAGACCGTGCTGGTCAACTCTCTGTGGTGCTAGCCATGCGGGCAGGCGGCTGTGCATTGGCCGCGTAGATGCCTTGACTTGCAGGGCTTCAGTCGAACAGGATCTTCTCCAGCATATCGTTTGTTCGGCTCATCTTCACAACGCGCACAGGTTAGGCATGTAGCGACGTTCAAGGTAGGCAGAGATCAGGATAGTCGGACCTGGATGTGTGTGCTCTAGTTCTTGCTCACGTTTGGGGAAAGAGGCGTTACCTGATGATCCATTCATGCCTCGAGCCAAGTTTTAATTCAATTTCAAGTACGATCGCATGCGAGCTTTTGCGGTCCACAGCGGAAGTGCCCACGTTCCGGCTTGAATCTGCTGCAATAACTTGCCCTTGGCATCTACTCTACTTCGTTAGTAGTGCTGCCGTCTTCTAGTTCTACGCGACACTGAACAGAGGACTCTTCTCACGAGTGTGATATGCTCATTGTGCACTCGCTTGAAAGGCGTCGAGATTCCACTGACACGTTCAGACCTCGACACGAACTCACAGTGGCGGGTGGAGTGATGCGGTGTCAGAGGTCAGCGCGGTACAGGTCTCCATCTAAGGTTATCGGCGGCATTATGGGAGACGACGAAGTCGCCGCGAGTAGCTTGCGTATCGCTCGAGCATGATTGCAGACA
>475
AGGAGCAGGAGCACGAGATCACCGAGTATGGCTACAAGCGGTACAACATCTGCGGGATGAGGTTTGAGACCACGGCCAACTATGCGGTGCGCAAGGCGGTGGGCCAGGGCGCGTACGGGCTCGTCTGCTCCGGCCGCAACGTGGAGTCGGGCAACACGGTCGCCATCAAGAAGATCCCCAAGGCGTTTGAGGATACCATGGATTGCAAGCGACTCTTGCGTGAGATCAAGATCCTGCGGCACTTCCGCCATGACAACGTGCTCGGCCTCGTCGACATACTGCCGCCGAGCGGGGGGCAGGCCGACTGGAAGGACGTGTATATTGTCTCCGAGCTGATGGATACCGATCTGCACTACATCATCCACAGCAAGCAGCCGCTCACCGACGAGCACTTCAAATACTTCCTCTACCAAATCCTCCGCGGCGTGCACGCAATCCACTCGGCGCACGTGCTTCACCGCGACCTCAAGCCGGGCAACCTTCTCGTCAACAAGAACTGCGACCTGAAGATCTGCGACTTTGGGCTCGCGCGAGCGATCGATCCCACAGAGGACAAGAAAGACCTCGGCCTGACCGAGTACGTCGTCACGCGGTGGTACCGCGCACCCGAGCTGCTGGTCGAGAACCAGACGTACACCACGGCGATCGACGTGTGGGCGGTCGGCTGTATTTTCGCGGAGATGATCGGGAGGAAGGCTCTCTTCCCCGGTCGCGACTATCTCAACCAGCTACGGCTGATCATTGATGTGTTGGGGACGCCGTCCGAGGAGGACCTCGCATGCATCACTAACCAGCAAGCCGTCCAGTTCCTGCGCACGCTGCCAGTGAAAACACGAAAGCCCTGGAGCGAAGTGTTCCCCAAGGCGACGCCTCAGGCGCTCGACCTGCTTAGCTCAATGCTCATGTTCGATCCGGCCAAGCGCTGCTCGATGGAGGACGCTCTCTTCTCAGAGTACATGGCGCCGCTGCATCAGGGCCGGAAGCTCCCTGACCCTGAGGCGAAGTTTTCGTTCGGCTTTGAGAAGGCGAGCACAACGCAGGCTGAGTTGCGCGACATGATTTGGCAGGAGATGCGAAGTTTCCACCCTGATGTCGATGACAGGCAACCTTAGCCACGCGGTATGCCTCGTTTGATGGGGGGGACTTTTTCACGAGCACGGCGTTCCCGTGCCCTGAGCGACCGGCTGGCCTTTCACTTCACTTGTTCGGCTCAGAGAGGAATGGAGCCGTCCTCGTGGCTCCTGCCGAAGTGTTTTGTAGAGTTGTTGTGATCGGGGGCCAGTGCTCCTAGGTTGGACCTATGATGTTCGAAGCTTCGCTGATTCTGGTCGGGTGCAAATCACCTTCAATGAGGCGCTGCCCCGGGCACTGTGTTGACTCTCTTCCGCGAGTAAGTCTATGTGCATCCTTGGGATCTGGAGCACACGCTCCAGTCCTGTTGCTCTCCTCATACTAGTTGCGTACCGGTACATGTAATGCACACGATGGGTGGCCACCGTCTCTCAGGCTACGCTTGATTGATTTCTGGTTTCATTCTGGCCGATGAAATGGTAGGTTCCTAGTTTCCCAGGAAAATGTCCTGGGTTCGGATACCCCGTAGGAACCTATATCTCTAGGAACCTAGCTAGGTGCTAGGA
>495
CTCTTCGCGTGGAACGGCTCCGTCTTCGAGAGATACCTGGAGGCTCTCCCGGTGCCCGAAGGCACTAAGGTGGACACGGGAAAGCTGAATGAGTGGGTGAATCACTTGATCCAGGCGGCGGCTGTAGTAAGAGGTAGGCTCCGACCTTCCCCCACAACAGACGTTTACCCCCTCGGGTGGGCGGAGCCTCGTGAGGAAGTTGAGCCTCTCTTGCAAGACGCTTGGTGGGGCCGAGTTGAGGCGCGAGCACAGGCGTTGGGTGGCCAGGCGCTAGACGCAGACGGTTTTGCATACGAGCTGCCCGGCTTCCTCACTGCCTACGAGGTCGCGCAGCTTG
>502
CTCTACATGCATGTTGAAAACAAACACGATACACTAGGAACCTCAGTACAGGTTCAATTTGTTCAAATGTTCAAGGAAAGCGTTACAACCCGTCGGTCCGTGATGTGAGTATGGCTCTGGCCATTCAATCGTCGTAGGTGCAGATGCCCAGCCCCTGGA
>496
GTCTCCTCGCTCTTCCTCGTGCTACCCGCCCTCCTTTCCGACGTGACGCCACCCCCCCAGCGCCCGCAATCCCACCCACCTCAGCATGGCTCTGGTACCCCCCGACATGAGTCGCGACCACATCGTCTTCGGCCGCGACGACTTGTCGGAGTCGATGAACTCCTCATTGAACGAATCGTTCATGACACGAGTGGAGAAGTCTCGCACGCGCGCGAGGCACGAGCTGAGCGAGATGTCGATGCGGGTGCCCGTCGACACCCCCCCCATGATGCCGAGGCGCACGAAGTCGGTGCTCCTCCCCAAGGAGCTCTCTTCTGAGCGCTCGTGCAAGAAGATGACCAACGCGCTGCAGATACGCGGCAAGTCGCCCAGTTCTTCCGCCGCGATCATCGCCGCGAAGCAGAAGGAGACGAAGGAATCTATCGGCGGCCTCTTTGGCTACTCTTACAGCAG
>506
GTCAGGCGAGACGATGAGACATGCATTTCACTGCATGCGATGGTTGTGGGCATGTGCAACGCCCTCAGTAAACTCGATCGCTTCGTCAGGCAACTCGAAGCTATGGAGACCGTAAGGACGCGAGCTGGCATGACCACGGCTGGATGCGGGAAACTAGGCAGAAATCGAGCGCAAACCTGTTTGCAATGCGTGTCTTTCGTACACCA
>504
GCCGCAGCTCCTCGATCGGATGCGCGAGCGATTCAGCCACTCGGTCGAGTCGCGCTTCGGCGTGACGGGTCTGCAGGAGCTTGTGCATCAGATGGACGTCGTCTTCATGCCGCCCAGCTCCACCGTCATCGGCCACCGCGTGCCGCTCGCTCATCGGCCGCCGCCGAAGATCTACTTCATCGACAGTGGCTATGTCTCGCTGCGCATCGAGCTGAACAACACTGTGTTCCGAGCGAACGATGCGGGCGGCGAGGCCGTCATACAAAGTCGTCTCGCCAAGGTAGGCCCCGGCGCCATCTTCGGCATCAGCGACCTGGTGGTGGCGTCTGCCCTTCCCTCTGTTCACCAGATGCTCGACTTGCCTACCATCGCGACGAGTAGCACGTACGTGCAGATGCTCGTCCTCCCCGCATCACGGCTGGAAGCGCTTCAAGAGAGCGCCCCCGCCCTCGCGTCGAGAGTCCTCCAACTTCTCCTCATTGTGCAGCACCAATCCTTGCGCGAGTACGTTCTACAGAGTGTCGCTTCCGACGCATTCCACGTGCCGGTCAACCCTTCCCACTCCTTCCAGCAG
>505
TAGGAACCTAGGTAGGAAAGTATGTAGGAATCTGGGACATGATTCAACTGGTATGTGTGTACGCTTACCAAGCTACTACTAGCTTAGTTGTTCTAGTTGACCTCCGACATGCGCAAGATCGTCCGGTACAGCATCGCCGCATGCATCGGTTGCTTGTCCCTGCGCGTCTTCGCATACTGACTGATTGAATGACATTTGGGATCCAGTAGTCCCAGACGCATGCACTTCTTCTTGCTCCAGCTGTTCCGGAGCTGAACTTTCTGGAACAGAGAAGATGACAGTGCTTCGCCCTTCTAGAGCACTTAGCTTTACGCATGCAAGCCGAGCTGGCACGCCCTGAGGGGAGGGGTCCTTCTCCAAGAGGTACGAGCAAAACTGCTCGTACGTGCTCACAGGCTCCCCTGCCATCGTGCGCCGCTGTGGGAACTGGGAGGGGAAGACGCAGCACGGCACGGTGGCGAAGTGCTTGCCGTATTGTAGCGCGAGGTCGACGATAGGCTCTGCCGCTTGGTCTGGGTGCAT
>420
AGCTTGTCGAGCGCATCAGCTCAAGGCACCAAGAGGAAGAACTGCGGGACGTGCGAGGGCTGTCTGTCGCCCAACTGCGGCATGTGTTCCCACTGCAAGGACATGCCGCAGTTTGGTGGCTCGTATTCTATCCGTCAGAGGTGCAAGCTTCGGAAGTGCATCATGGCCTCCTCTCGAGTGGAGGCAACACTCAAAGACCGAAAGGAGCTGGCGTCACTTGCACGCGCACATGGCGCGAAGAAAGCCTCACTTTGGGCGGCGGCGTTGAGAGCGGGCAACGAGTATACAACAGCTGTACGGACACCCTCCGTTCGCCTCGACGAGGGTTTGTCGGAGGGATGGGGCGCGCACACTTCGATGCTGCTCGAGGACACTCCGGTGGAGGTACGGATGGACGAGGAAGGCCTGGAAGGCGTGTTCTATCTGGCGAACATAGTTTCCGCACCTCCTGAAGACGCAACACAAGTGCGCGTACGGTACCGCGACCTGTGGGAGACGGAGGAAGGGACTGAGAGGCTCGTGGAGCAGGCCGATTTGACCAACATACGCCTCCAACCCCCACCGTCTCCAGAGGGGTACATCGACCTCGTGCGGCCTGGCGACTCTCTCGAGCTCTTCTATGATGAGGGCTGGTGGGAGGTTCTGGTGCTAGAAGTAAGTCGGAAGCCCATTAAGCCGGAGAGCATCACGCAAGCAGGAGCGGATCGGCGCGACGAGCTGCAGCTGAGGGTCATCTCTAAGATTTATGACAAGGAGCATGATGTGGGCACAGCGGATGTGCGGCCAGCATGGCTGTGGTCGCCGAAGACCTCTTCCTGGCGGTACGAGCTGCACGCAGGCCATGGATGGGTTCCTTTGGCTGGCAAACCCACCTTTAAGTTTGCACATGGGGTGCTGCGCGCTAGCAATGAGAACATGGGCTGTTGAGGGTGACCTTGGTTCTGTCTCAAAGTACGGCAGCCATACGCTCCCATACTTGTCCTGGGTTGGTCATAATGATGCACACGATACGGCACGAGCTGTCGTAGGGGCCTATGTGGCTTCGAGTTGCCGTATGCAGTCGTATGTGGCTAGCAGGAAACCCTACAAACGCCGGGCAAGCAAGTTGTCGTACCGAGGTACTACGGTATGTGGCTTCTCTGTCCATGCCTGAATGGACTGAAG
>509
TGCAGCCAGAAGGTGAGGATGGTCAGCGGGCGGTAGCTCTTGTGCGACGCGCCGTCCGTCAGCTCCCTGCCCCAGAAGTCGTGGAGGAAGATGGCTTGCCAGCGGCGCGTCGTCACGTCGGGATTGCGCGAGACGGCGAGGTGGTCGTCGAAGGCGAAGGCGCAGGCGGGGGCATTGAGGTAGCACGCGGCCGCGACTGCCGCGGCGAAGGGGCAC
>491
GATGGTCCAAGATGGAGCGCAGACTGAGCGCCGGAACAATTGAATTTTGCAGGAACCCATATTTGAAACGCTAGTCCCTTACACATACAATGTGATTGATGTCTGCGCTGACTGCTGTGCCACTCGCAAATCAAGAAATATGGAATTGAGGAGAAATACGGAATTTCAGCGTTCGTAGTCAGAATGGAGCGAAGCACAATCCATGCGCTGTTCAGTATCTGAACGCTGCCGGGAGGTGCTCAGCTGCCATTTTCCATTCGTCTCGAATATGGAACCCAGTGCTGGACCCTGATGCCGAAGGCTTCGTAATTTGCTGCGAGAGATAGTACGACGGACCCGAAATTTGCCCGATTGCGTCTAGTCCGAGATTGTGCGTGAGCAGCAGCATGT
>510
GCCGCTGCCGGGAGGGGGTTGCGGTGGCAAGGAGCGGTAAGAGTCGGCGGTGTACGGTGAAGCGGTGGTGGGGCCCCCGAAGGAAGGGGGGGGAATCGTCGGCCGCGACGAGGAGAGCTCGCCGGGGGGTGGTGGAAGGAGGGGTGCGACGTCAGCGACTCGAGGGTCGCTGGTGGGGGCATGACGACACTGATGTGTCGGCATGATGGAGGCGAGGCTCGGTGCGGCCGTGTCTGGCTCACTCT
>346
GGATGGATGGATGGATGGTGCGTAGACGATAACACTACTATGACAGCGAGCGCTAGGTTCCTCAATTCGACGTACTGCGAAAACTGCCACGCTCCCTACCAATGCCGACGAGCTGACGGCCACGAACGAACGTCCTAATTTCACCCTCTGATGACCGCTGAAGTTAGGCTAGGTCCTTTTTGGGGATTTTCACGATCTTATCGACCGTGCCATCGCCGTTCGAATCCACTGCCATCGAATCTGGTACCGTGTCCATGTCAGTGTCCAGAAGCTGGCCCGGCTTGAGGCGCGTGAAGCAGCGCTCACGGATGGCAAGCGCCTCCGGTCCCATCACCGCCTGAGACCCGGTGAACGCGTCGTAGTACTTGCGGCACTCGCGCACGTCGTCCGGCGAGCCGAGGATGACGGGGACGCGCTGGTGGACGCTCTTGGGGATGAGGTCCATGATGCGCGTCTTCCCCGTGAGCGCGAGCCCGCCGGCCTGCTCGACGAGGTACGCGATGGGCGCCGCCTCGTACAGCAGGCGCAGCTTGCCGTTCTGGTTCTTCGAGTCCGCAGGGTAGCCGAAGATCCCGCCGTAGAGCAGCGTGCGGTGCACGTCGCCGACCATGCTGCCGATGTACCGCGCCGTGTAAGGCTTGCCCGCCTCGCCTTTGCCGAGCTGCAGGTCCTCAATGTATGTGCGCAGCGGCGCGTCCCACGCGTGCCGGTTCGCCTCGTTCATCGAGTAGATGCTGCCGCGCGCGGGGATGCGGACGTCGGGGTGGGTGAGGACAAACTCTCCGATCGCAGTGTCGAGCGTGAAGATCTGCACGCCCGCGCCGAGCGTGAGCGCGAAGAAGGTGGAGGAGGAGTAGAGGCAGTAGCCCGACGCGATGAGCGAGTTGCCTGGCTGGAGAGTTGCGGTGAGGCACTCCTGCGAGATCTTGCCCTGCATGTCGCACTCGTCGTCCTCTGCGCTCGGCTCGCTCAGGATCTTCTGCACGTCGCAGTCGTCGTCCGGCACGAGGCAGTGCGCATCGTCCTCAAAGATCCCGAAGATCGTCCCGGTGGGGATGCCAGCGTCGACGTTGGAGCTGCCGTCGAGAGGATCGAACACCGCCGTGTACTTCCCCGCCTCGTCCAGCAGCGCCTGAGTCTCGTACTTGGGCAGCTGCTTGTCGTCGAACACATCGACCGGGTTGTCTTCCTCCTCGCTCGCGATCACGCCCATCTTCCCCGTGAAGCGCAGCGCCTTCTTCAGCACGTCGTTGGTCAGCACGTCGAGCGTCTTCTGCTGCTCCCCCTGCACGTTGATCACGCCGCCGCCCTCGGCGTACCCCACCAGTCCCGTGATGTGCGACCGCTCGACCAGCGACTTGATCGTCTTGCAGGCGGTGGCGATCGAGGAGATGAGCGTCTCGAGGTCCTGCAGCCCCGGGTTTGCCCTCGAGATCTCGCACATGTACCGCGTGAGCGTGAGGCCGGTCTGCTCGCAGATCTCGGGGAACTCGGGGACGGCGATCTTGCGCGGAGCGCTCGTCTGCATGGTGCACCGAGGCGCCGAGGCGCGGGGCGGGTGCACCGGCCGGAGCAGCACGGCGGAGGTGGCGAGCAGACCGGCCTCACGCTCA
>478
ACCGTACTCCGTAGGTTCGCTTGGCGTCTTCCATCCAGAGGACCTCGCCTCCGCCAACTCCTCCAGTCCCCATCTGCACGCAACCCAACTTCGAACGAGGTACTTGACATCTCGAGATCATGCGAAGCTTTCCACGCCGCGAACGAGTGCGTCCTTCATGAAGACGAGCAATGGCGGAGCGAGGGCCGCGCGTCGAGCTCCGTGCATTCTCATCGAAGGCCGCCGTCCACGCTGCCCCCAGATGCCACCGCTCTCGCGAAGCGAGAGCGCGGGGCTACGCGTCGCGAGGTGCACCAGCTCGAAGGATTGTGGGGCGGGATACTGCGACGAGAGCAATGGGCAGTGCATGTGTCCGCCCGGGTGGGGAGGCGACAGGTGCGAATGGAGTTTTCTCGGCGCTTGCCGTATGAGCGGAGCCTCGACCCACATGGTGTGCCACGGGTTCGTGGGCGTCATGTCGTGCGAGTGCTATGACCAATGCTTCGCCACCATGGGCGCCGACTCTGTCAACCACAAGATCTGCTTCGAGGGAGTGCATGGCGACAGGTATCACCTCTCCGACGCTCCTCCCAATCTATCCGCCGTGCGCTTCCTACGCCCTTCTCTGATTCCGAACGACGACCTTGTGAAGCCGAGGGGCTGGGACATCGTCTCATCCTCGAGCGACCACGTAGTGCTGCATGCGGGATGGCGATCCGTGCAAGTCGTGAGTCCACGACGCGCGGTCCCCCTCCCTAATCATCACTGCCCTCAAGCGTGCAGCCACGTCGGAACGTGCGTG
>513
GTGCGCCTATCTTGAAGGTTTGCACATCATGCAGGGCAACAGCTATGTGTGACGGAAGATTCACAAATACTATCTTAGATCGTTCCTCGCACCCAATGCGCGACGCTCTCAAAGTCAATTTTACGTTTGCAGGACGTGAAGGCTGTGCGAGCTTTGCAGC
>507
GAGGAGAGAGCAGCGAGGCCGACTGCTGCGCGGACTCCGTCTCCTCAAACAGACGTGCCGCTCGGTGAAGCTCCGACGGCGAGTGCGGAGGACTTCTATTGGGCCGGCGTTCCGCCGGCGAGATGGAGCGGCTTTCGTTGCCCGCGCCCATCGGGTGGTACAGAGGGGAAGAGCACGAGGAGTTCCATAGCATTTGCCTGTACGCTTCTTTGGGCACAAACGTGCTGGCAACTCCCAGATCGATGAGAGCACTGATCCACTCCAGCGAATCGGACTCGGACTGGCCCGCCAGCACCCACTCCACCACGACGGGGTCGGCGAGTCCGTGTCGGTGCTCCATCCGTAGAATCCTAAAAGCGTATCGGCCAGTCTTCGGCGTCGCAGTGTTCGTCAAAGTCAACTCGTCGAGGAACGCGATCGACGACGGGGAAGACGACGGAACTGCCGTCTCGTAGAACGCAATCGTGCGTTGGTCGACGACGAGAAAGCGCATCTGCCAGCCTTTGCGCCCTTCTCTCCAGATGAAGCCCTGCTTCTTGAACGACTCTCGGCTGATGCCTTCCTCCGAAGGCAGCGCGCAGCTGCGAGTGCATGAGCGGCCGCTATGTGGCAAGAGCTTACGGTGGCTTCCGAGCGACGGGGTGC
>494_1
CTGGCTCCAACAAGCTCGAGATCTGCTTGATCACATGTGTTCCATACGTAGCTATGGTTGGGTACGCTGCGGTGCGCCATCACACACAACTCGACACATGGACCCACGGCCTCCGCGTCTCCCTCGACTTCTCAGCGCTAATCCTTCCGTTCGTCTACGCCTGCTTGAGCAATGCCGAATCCCTCGGCTCGATGCACGCGGCCATGATCATTCCGGCTGTGATTTATTGGCTCTCTGCCCACGGAGAGATACAGATATCCTCGTGGCAGCGGGGAGGCGCACGGCTTCCCGCGCTCACACAACTGCGTGGAATTATCATGCTACAGACAGTCTTCTGCATTC
>494_2
TGCATTCTCGCGGTGGACTTCGCAGCCTTTCCACGCCGCTTCGCCAAGACCCGCGACTTTGGCACGAGTGTGATGGATCTAGGAGTCGGCGCCGTTATCTTGTCAGGAGCATTCCCCAGACGACTCCGAGCCCTGCGTGAAGCTCCTCCGGCGACATTTGTGCAGAGTCAAACGGCTTATCGCGTGTTGCGTGTGGTGAGGCACCACTTGCCACTGGTGTCTCTGGGAGTGTGTCGCATTCTTCTTGTTCGCTCGCTGGAATACCACGAAGCTGTTGACGAGTACGGGGTGCACTGGAATTTCTTCTTCACTCTTGCTCTGGTCTCAACTGCATCGGTTCTGCTCACCCCGTCTTCGCCTCGAGAAAGTGCTGCCGCTTCGGCCATCACAATGATTCTACACCAGGCTATGCTCTCATGCGGCCTTACCGAATGGGTACTAACTGCACCGCGGGTCAATTTGATCAGTGCAAACAAGGAGGGACTTGCGTCATTGCCCGGGTTCGTCGCGCTTGCACTGATGGGCGACGCAGTGGGTGGTATATTGCAGGACGCCGTCTCAAGTCGCGGGCTGTTCCAGCTCGTTTCTCTTGACTTCGTGTTGTGGGTGTCAGCCATGGCGGCGGAGATACTCGTTGAACGGCCTTCACGCCGGCTCTGCAACGCTGCCTTCGTGTTGTGGACAAGCGCACAGGTCGTGATGACGCTGAGCATTTGCTACGCTTCTAGTCTGATGTTTCCACTGCCGTCGCCGCCATTACTACAGGCGTTCAACAAGCATCTGCTGGACGGGTTCCTCTTCGCAAATCTACTTACTGGTCTAGTGAACATGCTGTTGCCGACCACCGCTGCAAGTTATGCCTTCGGCGTTACGGTGCTGCTATTATACATGGGCGCAGTCTGCGCTTTTGTTGCATCTGGATTTCCGAGCCAGATAAGGCAACAATTGAAGCGTCTCGCAAGAATGTGAGATTCAGAGGCATCGTTGTCTGCATGGCTGCGATCTTGAGCCAAATGGATCACACATTTGAACGCGACTGTGCAGTGATGTTTAGCCTAAAGTATAAGAAACTTGGTGAACAAATAAACGTAGAGTCCCG
>508
AATAGGTTCCTAGGATCCATGATATCAAAAAACACGTGATCACGTGATGAATTCCTCCACCATAGTTCCTATGGATGATGAAAAATCGGCACATCGACATCTTTCACTTTGTTCATCTCATATAGGTTCCTACAGACGGCACTTGGTTCACGCGCTCTCGACAGGAATCAGGAAGGAGCCGTGCTTTGGCTGCACGATGGTGAACGTGTCTGTCACTTTCCCACCGTTGTTCTGCACGTGATCGTAGGTTGCGTGTGTGGCGTTCCAAAATGTGAAGCGGCCGTAAGCCCCGCCAGAGGCATGCATGCGACACCAGGCAGTAGTCGCCGAGCAGTCATTGAGACTGTAAGTGCCTTTGACACCCGGAACGCCACCATTGCCTTCGGTAATGTGCACCGGCGCTTTCGGGCGGTTGTAGTCCGAGTTGGTTTTCTTCCCGTATGCCATCGGGTAAGTCGAGCAATAATCGTGGACATGGCCAGCATTGAAAATGTCCACGCCGTACTTAAGGAGGAGCGGCTCGATCTTGGAGCTCACTTCAGCTTGCCACTCCTTGACGGTCTGGCATGCGGCCCCCGGCGCACAGTCCACGAAAGCATGGCCATCCGTTGAAGGCTTGCGCCAGGCCATAGGGCCTGTGTTGAAGATGGTGTCGTCGGGTTTGGGCGCACGGAAGGTGGGAAGCGGCTGGCCGCCGATCTCAGCCTCGCCCTCCTCGCCGAGGAAGTGTGCAGCTGACTTATGCCCGTTCTCTGCATAGGTAGCGTGGTAGAGAGGGTAATGCGCAGAGGCCATGATCCAGGGCACCGCAGCGCGGTTTGCGGCCGCGGCCTTGAGGTCTGCCTCGAACCAGGCGAGCTGTCCATCGTCCAGGTTCATCAGGTCCAGGCCGATCACGTGCACCAGGCCAAAGTCCGTGGACGTGTAGCGAGAGGTGTTCGATGGCACCGAGCTGTGAACCGAGGCGTACATAGTACCTTTCGAGAGCAAGTGGCCAAGCGCGCTCGTGGCGGATGACTTGTGCGGCGGGTCATTGCCGTAGACCTCGCCCCACGCAATGGTCA
>488
CTCTCCACGAACTCCGCAGAGTCTTGGAAGCACACCAGCTCACCATTGGCAGCTGGCCAATGCTCCAAGCGCAGCCGAGCCGCAAGGCTCCGCCTTCTCTTTGTTCGGCCAAGAGCACGAGCTGCTTTCACGCGAGGCGGAGAAGTATAAGCCGACGAATGCATTCGCGGCGCTGGGCGAGAATCTGGGCATCTCGCCTTTGCTCGACGCCAGCGGCAAGCACGTGAGGAGAGCGGGTAACTTCACGGCGAAGCAAGTGGACAAGGCGATGGTCTCGAATGCCAAGGTGGTGCTAAAGCTGATCGGCACGAAGCTCAACGCGCAGCTACACGACGACCCGATGCCCGTCTTCCTGCACCGCGCGATCAACACCGTCTTCGCCACCTTCTGGCCCGAGGTCCAGAAAGGCGTGCTCGACAAGCTGCTGCTCGAGAAGGGGTGGCAGTTCCGCAACTACAGGAACCAGATGAACGTGAGCCAGGCGAACATGCCCAGCGGATTTCGCTGGTTCCACGCGACGCTCATCTACAGCCAGATGCCGTACGATCGTTCGTTCTGGGGCCTCATCCGGTCGCCTCTCTTCCTCTTCGTGCGGCTGGTCTTCTTGTTCCCTCTCTTCGGCATCGACTCCATCTGCGTGATTGCCTATTGGCTCGCGGCGTACAAGTTTGACGACCATCAGCTGGTCAAGTTCATCATCAAGTCCAAGTCGCTGGCCTTCATCACGTCAGGTCTCTTCGCCAGCGCGATTGGCTTCATCAAGCTCTTCTTGTGTGCGACCAGATGGGAGCCACATGGACCTGAGTCTTGCGAGGCGAAAGCTCCGGGCATGAACGCGACCTTCTGGTTTGAATACTTCCTCTATTTGGTGCGCACGGTGCTAGTGTGGATCACGTTCCTCCTCTTATGGCGCTTTGACGAAATCAAGAAATGGAAGAAGCGGCGCGATGCCGAACGGAATCGAATGGCCGCCATTGAGCGGCGGGGGCTCTTGTCCGTACGAGCCACACGTGCCTTCCTCTTGTGTACGTGGCTCCTCTCGTGGTACAACATGATTGCCGTCCTCCAAGCGGCCGACTACTTCTCCGCCGTCAATAAGATCGTCCACGCGGCGCAGCACGAGCAGGAAGTGAGCGCCATCGAGTTCCTTTGGTCTGAGCAGCAGGAAATGACGATGACTCCGCTGGAGGCCGCAGTCTTGATCTTTGTGTTCCAGCAGCTGCCCTGCTCGTACCTGCTCAACGTCCCGCAGATGAAGCCGACCCTCGCAAGGATAGGGCTGTGCACGTCGCTGTTCGTCCTCGTCTTCTTGGTGCGCAACTTGTACATCTCCGTCGTGCTCAACGACGAGCTCCACAAGAACGTCAATGCGGTGATCGCGAACGTCACCTTGTTCGCGCTCAATACGAGCACGATGATCGTCATGTGCCTCCTCATCAAGAAGCAGCGTGACGCATTGAAGGAGGACCAGGCTGCTATCGAGCGCTTTGCGCGAGTGATGGTGCGCCTCGATCGAGACGGCGACGGGGAGGTGACGAAGGCAGAGTTCCGCCTCGCGTTTAAGGAGCTGTTCCCGAACGCCAAGTTCGAGCCTGTATGGAAGAAACTCGACCAGGATGGCGACGGCTCCTTGTCGATGGCGGAGCTGGCGAATCACTTCGGAATGGGCCACTTGGTGAAGGAGCAGGAGGTTGTGGTAGAGAAGAAGCCCGACTCAGACGACGACATGGATGCGATGATGAGCGTGGAAACGATGCTCAACTCGACAGTCGAAGCCTCGGCCTTGTCCAATCGAGCGGGAGGCGTGCTCGCATACTTCTTAATCTGGGATTTGATTTCCTTCTTTCTCGTGGGGACGCTGGTCATCATCCCTCGTATTCGGAGCGCAAACGACACGATTGAATCGCAGTGGCGTCTGAGGACTGGCTTGTACTTCTCCAAGCAGTTGCTCGGGCTCTTCTCGCTCCCCTTCATCATCTTCCAGATACCCGTCATCAAGGACGCGCTGACACACACAAAGCAATCGGGATACAATCGCGCGGGCGAGTGCGTCGCAGTGCTCTCCAAAGCAGACCAGTCGAAGCGCTATGCAGTGCAACAGAAATTGCGAGAAGAAAGGTACGCGAGAATGCTTGCAGGTGAGCATATTCCATTTGGCGAGGCAATCGAGCTATACTGGAATGCGTTTCTTGGTTTCCCAGCGCTTGACAAGAAGGCGCGGACAGACACCAAAGCAAACGGAAAGTCGAGCCAGAAGTGGCTGGGGGTTCTGCCGGTAAATCGAAAGACAGACGGAGGCAAAACAACGCTCGTGTGAAACTCTCCGACGCCCGTGGTGGCACATTCTGCATCCTTGCGAAGAGAAGCGTATCTTCATCAAATGAGCGTGGGCTCCACGGTTGTCGACCACGTGTACATCAAAAAACATTTCTAGGTGCCGATGAGCAGTTGGTAGACTTCGAGGGCAAGAGCAATCCGATCGCCGATGTGTCGCTTCCTTTCACACTTTCTACGAGTAGATTGACCCAGTATTAACTTTGTGCTCCAGCGCTGTGTGGCCAGCCAGCTGGATTGGCAGGTTGGGCCAGGCGGTGAGCCACGAAACGTTGCCCTAAAGGGTTATCGAAAAGTTCGTGCACCCACGTAGTAACCTAAAGCATTTGTTCACGTTTGCATCTGGTCGAACGGCGCTGAGGAAAAGACTGATCATTGCGTGAGCGTGTAACTTACGCGTGCGCTCGACTCTCCCAAGCGCGGCCACAGCTGCAGCGGCCAGTATCAGCACGCAGTTTGAGTTCATTTTGGGAAGGCCGATCGAGCATCGATTCAACAGGTAGAGGAACCTGGGCATCATCTGTATGAACGCAGGATATTTATACGCAGAGGTATGGCAAGCGACGAGGAAATTCCTTTTCATGATTTTTTCTCTTTCGGACAGTGACAACAGTTTCGCACAGTCGCAAGGCGGTAGCTATCTCAGTTCCTATTACTTCCTACATAGGAACCCAAAAGTAGGTTAACCGATCGACAATAACCTTGCGTTCGTATATCTTGCCTATCTATTGCACTGTTGTCTGGTCATTGTTCCCACAG
>516
TAGGAACCTAGAAGGAACTACGTAGACCTACTCTAACGGTCTAAGCTGACATGTTGAGGCTTGAGCATGAGGGCTAGAGTAGTAGGTTCCTATATCATGGCAGACGTGAGAGAAGTATGTCGTATGCCGTAGCAACCCAGAGCGTAGAGAGCAAGCTCCCAGCCCGGGCATATGCCCGGAGCGCATTGTTCACTGAAGGGATAGG
>485
[truncated: 47,494,250 more chars]
