# Supplementary material for: Gene expression in the mixotrophic prymnesiophyte, Prymnesium parvum, responds to prey availability
Source: Front Microbiol. 2015 Apr 20;6:319. doi: 10.3389/fmicb.2015.00319 (PMC4403553; doi:10.3389/fmicb.2015.00319)
Supplement: Supplementary file 4 [file DataSheet2.ZIP]

Archive with 1 entries (1 files):
- cds.fa
