# Supplementary material for: Gene expression in the mixotrophic prymnesiophyte, Prymnesium parvum, responds to prey availability
Source: Front Microbiol. 2015 Apr 20;6:319. doi: 10.3389/fmicb.2015.00319 (PMC4403553; doi:10.3389/fmicb.2015.00319)
Supplement: Supplementary file 4 [file DataSheet2.ZIP › cds.fa]

>20; 20 1 190  LEN=190; minus strand
XXCCGCGTCAACTGCGCGTCGGTCGACTGGATCAAGCCGGTGGCGAGGAAAGAAGAGTTC
AAGCGGATGGCGGGGCTCACGGGCGTGGGCGAGCCGGAGTTGTTCCACGAGCTGATCCCT
CCGCCCCTTCCTGAGAGCACGCACACCGCCACGCTGTGTGGCGACACTCTCTATGTCCTC
TCCCCCCCCGCC
>1_1; 114 1 215  LEN=215
ACCGCCGCCTTGCCCGCCGCTCTCTCCGTCCTCTGCGCCCTTTCGTCGCCCGCGGCAGGT
GCCCTCCCGTTCTACGAGCCCCCTTCGACGTCGGACGAGGAGCTAGAAGCCCTCGCCGAG
AAACTTCTCACGTGCTACACACCATCCTCTCCCGACCCGCCGTCGAACGAACTGCAGTTA
CTCTTCGATGCCGCCGACGGCGGCGGCAGCGTCGCX
>1_2; 76 1 633  LEN=633
XXCGCGCAGCGGCTGCTGCTCCACCTCACCCTCTGGAGGGCTCTCGGCTTGCGCGCACGC
CTCGTGGTGGCGTTGCAGCCGCTGCCGAGGAAGCCTCCCTCCGCCTCACGCGCCGGGAGT
GCGGTGCCAACCACTCCAGGTACGGAGGTTGAGCAACAGCATACGCTGCACGCTCCCATG
TGGCTTGAGGCGTTCCTTGCCTCCGAGAACCGCTGGTATCCCGTAGACCTCGCCGATAGC
GCTCAGATTCGCCATGGCGTGCCGGCGGCCATCCTCTCCGCGCGCGTGCCTGCGCGGGCG
GCCCGCCGCGCATATATCGTGAGCTTCGAGCCGCACGGCTGCCGCGACGTCACCGCTCGG
TACGTGCCGGCGACCTCTTCGCTCAAGCCTCACCGCGTGGCGGACGACTGGTGGCAAGCG
ACGCTACGAGCGCGTGCGCCTCGAGGAGAGATCTCCACACGGCAGAGCGGCGCCTCCACC
TCATCCTCTCACGCAGCGCACAGGCTGGAAGAGGTGGAGGTGGCGGATGCGGCGGAGGCG
GAGGAACTGCGCCGCAGCGCGGAGCAGCAGCCGCTGCCGACGTCACTCACCGAGTACAAA
GGGCACCCACTCTACGTCCTCGAACGAGACATCGGX
>2; 78 1 309  LEN=309
ATCGCACTAGCCGCGGTTGCGGCGATCCTCTACCGCCAGATCGTTCAGAAGCGCTCCCCG
CGCGCCAGCTGGCTCCGCACCATCTCCTTCAACGGCAAGTGGGAGAAGTTTGTCGCCGTC
GACCCGTCGCAGCTGCTCGTCATCACTGACTTCGACGGGACAATCACGGCGGGCGACGCG
AACCAGTGTCACGACCTAGTGGGGACGTGCCCGCTCCTCTCGCAGGCCTTCCGCGACGAG
TTCGCCCCGCTCCTCGACTGGACGACCAACACTTCGATCGACGGCGTCGAGTGGTGGGAC
AAGGCGCAC
>30; 73 22 376  LEN=376
ATGACTGCACGTATAAGCACTGTGGCCAATGCCGCTGTGGCATGTGCCCCGGAATCTGCG
GCAAACCGTCGTTGCCGTCGCCGCCGCCCCCTCCGGCTTCGCCATCGCCGCCTCCCGGCC
GGTGTTTGTCTGCCGATTCGCAGGACCGCACATATCAAACATGTGAATCTTGGTGCTCGT
ATCGTTTTGCAGCAAGCCACTGTGAGCGGTGTGCATGCTTGTCATGTGACTTCTGCGCGA
CTCAACGAGATCACgCGAACTGGATAGCCCACCTGCCACGACCCCCGCCGCTGCCTCCAC
CATCGCCTCGACCTCCTCCGCCGAATCCACCTCCACTGGAACCGCCTCATCGACC
>37; 104 1 443  LEN=443
XCCGCCGCACTGGCCGCCGCTGCGGCGCTGTTGCTCTCGCCGAGTTTCGCCAAGGGCCCC
CCAGTGCTGGCCGACCTGATCAGCGCGTGCGTGAGTAGTCTCCTCGTCGCCTCTCTCCGC
CTCCCAGCGGTGTACGAGGCCACCGCCCTCGTCGCGGGCATGTGCGCCCTCCGCTCGTGG
CGCCGGCGGGACAGCGTCGCCTACGCGCTGCTGTGCCTCTGCCTCCTCGCCATTGCCTTC
GCGTGGCTGCGCCTCAACACGGGGCTGGTCGATCATGTCTTCGCAGGAACAAACGTCAGC
CTCACCACCATCGTCGGCGCGCTGCTTGCCCTACTCGCCCTCGGCGCCGTCATCTGTGGC
TCTTTCGTTCTCCGTCGAGGGAGTGCGGTCGCGCTGGCTGCAATGCTCGCACACTCGCTG
CTCCTCGCGGCGGTCGAGTTCTCC
>34; 95 1 462  LEN=813
GTGGTCGACCTCGGCGCGTGCCCGGGCGGTTGGACGAAGGCGCTACGCAGGCTTGGGTGC
GCGGTGATTGCGGTCGATCGCAGTCCGCTCGACGAGCTCCTAATGGGCGACAACGGCGTA
ACGTTCATCAAGGGAGACGCGTTCCGATACACACCGCCATGGGCCGAGGGCGAAATGGAT
CTCGGGACGAAGGAAGGCGAGGCGTACCCCTGGATGGTGTCCGACGTGATCGCGTTCCCG
GAGCGGGCCGTGGAGCTGGTGCAGCGCTGGGCGAGTGTGAGATGGGCGCATACGATGGTC
ATCACCATGAAGTTTCAAGGGGATCAGGTCGACTGGGACGCGATTCGCGAGGCACAGACA
GAAGCGCACAGGGTTGGATACTCATTTCGCGCCAAGCATTTCTTCGCGAATAAGAACGAA
GTCACGCTTATGCTGCAGCTCAACACGGCTTCGTTACGTTGA
>15; 290 1 916  LEN=1116; minus strand
XXTGGCATTAGTCCAGCAAAGGAGATGACACTCAAAGTTGACTTGATTGTGGTGTCAGCT
GACTGGCCTGCTGCTGCAAAAATGAGCTTTTCAATGGGTGGGGCCACTGCACACCAACTT
TGTAGGCACTGTGATGCTGATGGCAGAATTGGCAATCCAAGAGCCCCCTATTCTTTTCTG
AGTGGAATTTGTTCATCAGCCAACCATTGTAGGAGGCATATGCAAGGACAAGTGAGGTGG
AAGTTGAGGACTATGGACAGTGTGCATGCTAGTATACAGTCAGTGAAGGATGTTGCTAAC
TTGGCCTCACAGAAGCAGATGCTTGCAGACTGTGGTATCAGCCTCAAAGAGTACCCATGG
TACGCACTGCACCCAATCTTCTGGAAGAATACCAACCCAACTGAGTTAATTCCAGTGGAA
GCATTGCACTTGGAAGCAGATGGCTTGCTCCGTGAGGAAGGCTATTTGATGCTGTACACC
CTACACCACAGCAAGGACTGCCCAAATTTCAACCTGAAAAAAATAAACCAGTGCTTAAAA
GAAGCTCCAAGCAATATGTGGTCAGATGGATTGAGACCACCAGACATCTTTCAGAACAGA
ACAGAGGGTGCAGTGGGGGGCATGCCTACCAAGGGCAAGGTGCTCAACTATACAGGCCAT
GAGATGACAAAATTTGCTGTGGCAAGTGTGCAGTTGTTCTCAGACCTAGTTCCAGCAGCT
GGGCACAAGGCTTGGGAATGTTGGGTGGCCCATGTGAAGTACTTCAAACTCATGATTCAG
GAGAAATTCACCATCTTTGAGGTCCTTCAGTTAGACAAGCTTGTATATGACCACCAAGTG
CTATTCAACCAAGTCTACCCAGGCTATGCCAAGCCTAAGCATCACCAAGCACTGTGCATC
TTGCTCATGACATTTTGA
>36; 52 1 195  LEN=195
CGCCCAGCGCATATCGTGGAACGTGGGCACCTGCATCGCCGGCAGGCAGATGGCGGCGAC
GATGAGGAGCCACTGCCACTGGCAGAGGGGCGAGGTGTCGAAGAGCTGCCCGAAGAACTG
CTCGAAGTAGATCAGCTCCGCCACGCCAGTGAGGAAATAGGTCAGGAACTGCAGGACGGA
GGTGGTGGTCCGGCC
>6; 388 1 1056  LEN=1426; minus strand
GTCCGCGGCGCCGAGGCAGGCGTCGTGTGGCCATCGAATGGATACCACGAGCTTGAACCA
GGGGAGAAAGGGACCACACTCGCCGTCGCCACGGACGGCGCCCTCTTCGAGAAGCACGAG
TCCCTCTCCTGCTACGATCGGTACAAAGGGCTGTGTGCAGCGGCGTTCCTCTCTCTGCTC
ACTGCCGCGCTCTTCGTCCTCCGCTCGGGTACCCTCGCCTCCGACATGTGCTCGAACGTC
ATCCTTCTCTACGCCGAGGCCATCAAGTTCACCGTCGCCATCGCCTACGTCCTCCACAGC
CGGCAGAGCCACAAGTTACTCGAGAGCATTCCTCTAGCCTTCGTCCCCGTCACTCTCTAC
GTGACGATCAACCTGCTCTCCTTCTGGGCACTCAAGTACGTCGACGCCTCGCTCGGTGCG
CTGATGAGCCAGATCAAGCTCCCCGCCACCGCCGTCTTCTCCCGCCTCTTCCTCGGCCGC
GTGGTGTCGTTCAACCGCGGGATGGCCCTCTCCACAATCTTCCTCGGCAGTCTCTCCATC
GCCGCGTACGGTGAGATGCAGGAGGCGCACGCCGAGGCGGAGGCGGAGGCGGAGGGGGTG
CTGCTGTCGCACGTGACGATGGCGACGTACCTCCTCGCCACGCTCGCCCTCCTCGTCGAG
TCCTGCCTCAGCGCCGCGACGGGGGTGTACACGCAATGGATCTTCAACGGCAGCATGGAC
CTGCTGTGGGTACGCAACGCTCAGTTCGCGTTGATCTCGATGGTACAGTATGCGGTGCTG
CAGTGGGTTGTAGAGGACAACACAGGCCAGTGCGAGGTCGCGGCTGATGTGCGGGGCATG
ACTGTCGCCGCACTATTCGCCACGATGGGTATCTCCGTGGCGCTCACGCTGCTGTGGCTC
GGCGCGATCGAGAAGACGGTGGCGAGCGTGAGCTCGGTCATTCTCACGATGGTGGCCGAC
CATCTTTTCGTGCTGCACACTGTGCCCTCCTTGCTCCAGATCGCCATCGGCAGCATCATC
CTCAACGGGATCATACAATTCTCGCTCTCTGCTTAA
>27; 38 1 286  LEN=286; minus strand
ATGGGGGCGAACAAGCGGAGCTTCTCGCCTAAGCACCGCGCGCAAGCGTGCAAAGCACTG
CTGCTACGACGGTTTTGCAAACTTTGCATCGCGGTGCCGAAGCATCATTTACCACCAGAG
ATCTCTGCGGAGGCGATGTCTCGGAGCAGCTACGCTTCGATCAAGGGCTTGGCCACCGCC
TACCAACAACGAAAATTAGAGTTCTTACAATCCAGCGTTTTCCGGGAATGGGTGATTGCC
CCTCCAGTTTGCGAGGCCTTCACAGATGAGGATGTCAATGGACCTCXX
>38; 6 1 172  LEN=172
XXGCAGTCAGAGGAGCGCAAGAGAGGTGGAGAGGAAAAATGCAGCAGTTATAGTCCAGAT
TCAGGTGGTGGTGAAGCTGCTCATGTGAGTGTGTCGTGTGGCGGGCAAGCTTGCTCATGT
GGTCGTGGTGTGGGTGAGGGCTGGAGGGCGGGGAAGTGGCGACGGGCTCCTTTG
>3; 291 228 1619  LEN=1852
ATGAGCACGGGGGACTATTTTCGATCGCGCACAATCTATACTCCGCTTCGGCTTACACCC
GAGGAGCGCGCCAAACTTCGCGTCTTGGAGGGCACTCTCACGGTATCTGAATACACGGAC
ACGGTCGACGTCATGTCATGGCGGATCAACCGCGTCCAACTGATCCAGCAGCAACTTGCC
GATGTTTTCGCCATACTCTCTGGGCTTACCGTAGCTTCAGCATCGAAAGATGGCGCTCGG
CTGACGCACGACAAGAGCTTCGAGGACAACGCAAGCTTCTTCAGCTCCGTCTTCGAAATC
GGCCGTCGTTACAAAATTATGAATCCATCGTACATGCGCTCGACGTATGGGAAGCTGATG
CACCTCCTTCAAGATGCACAGCAGCGTGAGATTCGTTCGGTCATTGGGTTTGGCTGCGTA
ATACCAATCGCCACGGTACACCAGGAGCTGGAGCTCCTCGACGCTACCGAGATCCTCGAT
GACCCCGATCTTCCCGCCGCCGCGGCGCCTATTCTGCCCGGAGACGAGCCCAATCGTAAG
CGAGACGCAGTGGAGCTGCTTCTCCAGCGGTACGGGAAGGGGGATTCGGAGCGACGCGAT
CGCCTCGAGCGGTGCTTGCAGTCAATAGCTGACGATGAGGCGATCACGGAGGCGCACGTA
CTCCCAGCACAACGGATGCTGGAGCTCTTGCATGCTCACTTCGACCGCGCTGCAGCAGGG
AAGCATTCCCTTGCGATTACCGCAGGCCGGCAAGGTGCCCGCTTGACCCATACACACTCG
ACGCAGTTCGCCTATTGCGAGCAGTCGCTATTGCTTTGGAGGGAAATTCTATCTCATCTC
AGCTGCATGTGGTCTCTTGCCGAGGCTGATCTTCTGGATGGAAGTGACTATCGATTGAGA
GATACTGGGCAGGGCTTACACAGGGTGCAGCCTGCACCGCGTGTGTCGCGGTTCATGAAT
CAGATGCTCTCCAAGTTACAGAGCCAAGTTCGCGGAGGCTGGCAAGGCTCTTCAGCAGTG
CACCTAGGAGACAACGACGTTCCAAATGCCCTGCACTGGATTGACAAGTACACTCAAATA
CCAAGGATATTGGGCCCTGTGGTTGACACAATCGACGGCCTTGATAAGTTGGTTGCGACG
GCTGCTGGCGTTGAGGCATACGTTGTCGCGACCTTCGGATCATTGACCAACTGCAAGAAA
ATCATTCTTGCTGACTTCTTCAAGCATGGGTTCGATGGTTCGGGTGCGGACAACTTCTAT
GACGCTGGCTCTTGCATTGACGGCCGGCTGACGTCAGCATGGAATTGGTGCTCCAACTTG
TCAAAGAAGCCATACTACAGCCTGTTCAAGATGTCCGGTTTTGCAGGCTTCGATGGCGAC
TTCCACAAATAG
>35; 17 1 251  LEN=251; minus strand
TTGCCGCGCCTTTCTTCGTACGTACAACTAGTCAATCTGCCCTATACTGGTCGATCCTGC
AGTCTCTTCAGTCTCCACAGAGTCGCCCCCGTCACAGTTCAGATGGTGGCTCTTCTCGCT
GCATGTGCACGAGAGCTCATGGCGCGCGCCCGTCGCAAGGCGGTGCGGCGGGCAGGTGCG
GATCGGCTTGCGCTGGTGGGAGCAGTTGTCCGTGGTGATCACCAGCTCCGGGTAGGCGAA
GGCGCGCTCGAX
>49; 95 100 519  LEN=519; minus strand
ATGGGTCGCGAACGCATGAGCACGGCGCACATGGGGCCCGCCATTCAAACCTGCGATGCG
GCTCCACCTTCXTCTCCGCCTCAGCCGCAGACTCGCATGCCCAAGTCGGAGAGCTCGACC
GCCTTTGCCGCCTTTGCAGGTGCGAGCAGGTGGAAACATCTGCAACGACTTCTACGCTGC
TGCACTCTCGGTGAGGACGGCGAATCTTTACCTCCACCTCCCACTACAGCAGGACTGCTT
CTCCTGGATGGCGTGCAGCTTGGAGAGGGCGACAAAGTTXCTGCTTCTTCTCCTTCTTCT
CCGTCGGTCGCCTCGTTCTTCAAGGACTCGATGCGTGCGGCCTACTTACCCTGGCAACGA
CGTCGCTCGACGATGCCTCACCAATCTCCTCCGCGTCTGCCTGATCCTCCGTCGCCGCCG
TGX
>45; 173 1 1058  LEN=1058; minus strand
TACAACGCCGACTTCGACGGCGACGAGATGAATATCCATGTGCCACAGACGGAGGAGGCG
CGCGCGGAGGCGCTCCTCTTGATGGGCGTCCTGTCGAATCTGGTTACGCCGCGCAACGGC
GAGATCGTGGTGTCCGCCACGCAGGATTTCCTCACCGGTGCGTTCAAGCTGACGCTGCAG
TCCGCCTTCTTCACGCGCTCGCAATTCTGCCTGCTGTGTGCGTACATGAGCGACGGCAGC
GAGCAGATCGACCTGCCCGCCCCCGCGATCATCAAGCCCGTCGAGATGTGGACGGGGAAG
CAGGTGTTCAGCGTCATACTGTGCCCTTGCCGCACCTCGCCGCTCCGTGTGAACCTGGAG
ACCAAGAACAAGAAGTACAACTCGATGAAGCTCAGCCCGGAGCCGTTCCATATGTGCCCC
GATGACGGGTGGGTCTGCTTTCGCAATGGGGAGCTCATGTGTGGAGTGATCGACAAGTCG
ATCATTGGAGGCGGCAATAAGGAATCACTCTTCGCCGTGCTGCTTCGGGATTTCTCGGCG
GAGGCATCCGCCCTCTGCATGTCGCGGCTTGCCAAGCTCACTGCGCGCTTCCTTGCGGAG
CATGGCTTCTCGATCGGGATCCAAGATGTACAGGCGAACGCTGCCATTAAGAAGAAGCAG
GAGACGCTGTTCTCTCGCGGCTATGCGGACTGCAACGTTCTCCTCGAGCAGTTCGAGAGA
GGCACCTTGCCGCAGGCGCCTGGGTGCACGCTCGAGCAGACGCTTGAGTCCGAGATGAAC
GCACGCCTCTCGCAGATCCGCGACGACGCGGGAGATGTGTGCAAGAAGGAGCTGCACCAC
CTCAACGCGCCGCTCACAATGGCGACGTGCGGCTCCAAGGGCTCGTGGAACAACGTGGCG
CAGATGGTGGTGTGCGTCGGCCAGCAGTCGGTCAACGGCAAGCGCATGCCCAACGGCTTC
GTCCACCGCTCGCTGCCGCACTTCCCGCGCCACTCGCGCGCGCCTGCCGCGAAGGGCTTC
GTCGCCAACTCGTTCTACACCGGGCTGCATCCGACCGAX
>53; 13 1 189  LEN=617; minus strand
AGTGGTCGAGCGACAAGCGGCCACGTCCGGCGGGTTTTGAGCGCACGCGCCCCGCGTGCT
GAAACTCGGGCAGTCGTCTCAGATCGGGCACCCGGTTGCAAAAACAGCTTGACAGCGATC
AACGATAGCGCGCACCCTCACATGGACGAGTCGCTCGAGAACGACTCGTGGGGCAGCACA
GCGGAGTAG
>56; 34 1 191  LEN=347; minus strand
XAGCTTGCGCGTCCTGTCTCGGTCGTCGCCCGCGGCGAGAGGGTCTCCTGCGGCACGGCC
TACGAGGAGTGCGGCCAAGGAGGCGCCGACAGTAAGGACGAGCCCGACAACGCGGAACTG
AATGAACGTCAGGTTGAGGTCGTCGCGCAGGTCGGTGACGTACCCCGCCATGCTGGGCAG
CCGCGGCAGTAG
>39; 282 1 1139  LEN=1422; minus strand
XTCTCCGCACCGTACCATGCCAACCCTCAGTCGCTCCTGAGCCAAGAGACAGCTCTCTTC
GTGCTGGGTCTCCCCTATTCCGCCAGCCCTGTGAGCAAGATCATGTCAGGCGGCCTCAAC
TTGAACGAAGCCGAACTGAGTGACTCCCTCAGCGGACGGGACAGCGACGAGCTCGCGGAG
GCGGAGCACGACGAGCACGACAAGGGCGCGACGATCACCAAGCGCTTGTGGGCGCCGGAG
GAGGACGCCCTCTTGCTGCAGCTCGTCCAGCAGATCGGCCCTCGCCGCTGGTCGACGATC
GCCTCTCGCCTCCCTGGCCGAGTGGGGAAGCAGTGCCGAGAGCGGTGGCACAATCACCTC
TGCCCGTCAGTCAAGAAAGAAGACTGGACGGACGAGGAGGACCAGCTGATCATGGAGCTC
GTGCAGCAGTGGGGGACCAAATGGTCCAAAATTGTCAAGATGCTGCCCGGGCGTACCGAC
AACGCTGTCAAGAACCGCTGGAACTCCACCATGCGTAAGAACCTGCGCAAGCAACTTAAG
GAATCCGGCTCTGATCTCGACGACTCGGTCGATCGGCTTCTCGCGGAGTACAACGCGAAC
GACCTCCCGGCTCGCAAGCGAGGGTCCGCCACGTCCGCCGAGATGGCGACCGCAGCGGCG
GTGGCGGCGGTGACAGCGGCGGCCACTGCTTCCTACGCCAGGGGTCCGAGTCCCAGAGGC
AGTCGCACGTCGCCGACAAAGCGAAAGCGCAGTCCGAAAGCCCAGGATGATGCGGAAGGC
ACTTGGGTTGAAAGCCAGCCAACGAAGATAAGTCGCCCTGAGACGTCGGCTATAGACGCG
GAGCCATTGCCGCACAACAGCACGGCGCCGGAGTGTGCCACAGAGTCTGATCCATGGAGA
ATTCCAGATTCTAGGCAGGCGAGCATGACCAACGGTCATTGCTCATCTTTCGTCGAGGAC
GCATCAGTTTGGGAGAGCATAAATTTTGAAGTTGAGGAGGCGATCAGCTCCAACTGGTTG
CGGGCAACCCGGCTCAGTTCTTTGGGGCTGGAGGACGTCCTCAGCGCTCCGCTGCCTTCT
GTGTTTGATGCAGCTGGCTTCCACAATCATTCCTCAGAAGGGTTACTGAGTGTGTTCTAG
>47; 106 1 377  LEN=460
XCCGCGGGGCTGCGGCGTGCAGCGAGCAGCGATCATCAGTGCTCCTGCGAGCTGATCGCC
GTTGCCAGAAAGTTAGCTAGTTCCTTGATCTCAGGGCCACTCGCCGCCAACACCGACCGC
AAAGCAGGCGGCAATACAGGTAAGAAGTCGGTGCTGGTTGTGGTGGGTCTCCCCGCAGTC
CGCCGCCGAGCAGGCGCACCCAATCATGGGGACCTCTACCGCCAAACTGCATGGATGCTT
GCTCAGACCACTCTTTTGTTGCTCTCACTGGAGCACGAGTGGCACGTTCACGCTGCGAAC
AACGCTGATGGAGCGAAACGTTTCGTGAACGCCCTCAAGCGTGCGGTGTACCGTCACGCT
CTCCTCACACACGTGTAA
>51; 32 1 320  LEN=320
XGCTCTGCCGGGCCGTATTGCACGGCTTCGGGTTGTGAGGCTAGATGCCCATCTCCTGTA
CAGGTAGGTCCACACCACTTTGTGTATTACTATGGTAAGGCATGCAGCGCGAAGTCTGAT
ACAGCTTGTTGGAGAGCAACGCATTCGGTGGATGGGAATGTTTGGCTTGATGATAAGGTG
CAGCTGCAAGTACCGTTTGGCGTGCACTCGACAGATGAAGCCTTACGTGGTCAACTCACT
CACGCTAGTATTGTGGAAGTTCCGCGTCCCATCGTGGCAAAGCTGCACGAGGTCGCGCTG
ATGATGATGCAATACCGTGAA
>22; 148 1 559  LEN=694; minus strand
XXTCCCACGCTGCTGCTCGTGCTGGGCGGCGACCGACGACGCGAGCTGCTCGCCGCCGCA
CGGCTCGCCCACTCCCCCGCGCGCATCCTCGTCCTCTCCAGCGGCGAGGCGAGTGAGCGC
GAGATGCGCGCCGCCGCCGGCCCCGCGGCGATCGTTCTGATCGAGCGCTCGGCGATCGAC
ACAGTCAGCAACTTCTCGACGCTCGGCGAAGCGATCGCAGCCGCGGGCGTGCGCAGTGTG
GCGGTGGCCACGGCGAGGGCGCACGCGCCCCGCGCGGCGCTGGTCGGCACCGTGGTTCTG
GGCGCGTGCGGGGTCGCGCTCTCCGAGGTGATCCGCGTGGACTCGGGGGAGGAGCTCGCG
GAGGCGCCGTGGCGGACGGCGCGCGACGGGCTGCGCGCGCTGCTCTGGGCTGTCACGCGG
TGGGAGGGACGGCGTGTGGCGGAGCTGTTCCATCCGGAGCGGAAGGCGGACGTAGAGCGT
TGGCGCAGCTATCACACGGCGGAGGCGGCGTCGTTTGGTGCTGCCTTGGTGGCTGCTACT
TCGTGTATGCACGGACGGTAG
>44; 177 1 665  LEN=985
GCGATGGCGTGCTTCATCTCGCTCTCTCTCGCCGCCTTGGCACCGCCCACGACACGGACG
CCCCGCATGGCAGGGGAAGTGGCGCATCGGCCGGGAAATGGACTCCGCCAGGCTCTCCCC
AGCTGCTCCCGCCGTCAGGCCATCTTCTCCGCGGCTGTGGCTTCGTTTCCTCTCGCCGCT
GCCGCCGCACAAGACGTGGGCGACCTCTCGAGGCTACAGAAAGGGCTGGGCGACGTCCAG
TTCTTGCTAGACAACTGGGTCCAGGAGACGACCAACCCGACCAGTGGAGCAATGGACCCC
GATCGCGTGCGCGTGTACCTCGGGCTGCGTAGCACCTCGTCGCCCCTCTTCCAGATCGAT
AAGCTGCTGACGAAGGCGCAGAACAAGGTGGACCCCGACCGGTTCGAGGAATGGATCGAA
GCTGTGGAAGGATGGGATTCGCACCTGAACAAAGTGAACGAGCTTGCGTACACCTCGTCG
TTTGGAGAATACAATCCGGTGAGATCACCAGGCATATGGATTGTGCGTGAGGCAAGTCAC
ACCTGTGCCCATATGCAXCAGGGTGGTGGCAAGGACCAGATCGCCAAGTATCTTGAGCTA
GCTCGCGAGGAGGTTGTTCTATGCCGCGATTCGCTGAAGAAAATGATCGAGCTGTTGCCC
ATGTAG
>14_1; 72 1 154  LEN=154; minus strand
XXCGGGGCTGCCGCCTCCTTCGGAGAGGAGCAGCAGCGAAGGGAGGAAGTGGTGCCGTAC
GTGCGCCGTGAGCGTGGAGATTTCTTCGCAGAGGTGGGCGAAGACGAGCATCACCTTGTT
GAGCAGCTTGTTGTCCGTCTGGACAAGGCTGGGCAA
>21_1; -36 1 405  LEN=405
AGGGAAGACGATGTGTACGCGTGGTGCGGACCAAGCGCCTCGCAAAAAGCGTGGCCCTCC
GACCTCAGCCACTTTGGAGAAGCGCAAGGCGACAGCAGCTTCGAGGAAGAGGGTGGAGTC
GCGTCXAGGCCTATAGTCGGCTCTTTGCAGGTGTGCGACGTGAGCGCGGTGCGACGTGAG
CGCGAGGGTGCAACATCTTCTGAGGCTAGGTCACCTGCAGATGCTCTAGGTGCGGGTCCA
TCAGAGGATGTAGAAGATGGGGCAGAAACCGAACAGCAAGCCCCTCATGCACGTGAGCCA
CGTGAACCTGAAGGCGCAGAAGCTCGACGGGATCGTACTTCTCAGCAGGAGGAGGCACGA
ACTCACCCGGTGCCGCCTCTGCGTCGAAGGCGGGACGTGCAAGTCGXX
>21_2; 334 1 1398  LEN=1444
GCGTGTGAGTCTGACTCCTCCGACTCTGAAGTTGAAGATAATGAAGAGGTGGACGAGGAG
GGCTTTCAAACATGGGAGGGACGGCTGCACGCTGCTGTCACAGAAAGGCTGGCCGCAGAG
ACAGATCGCAGCAGACTGACGGACTGTTGGCTGTTACGCCACCTCAGTGCCAATGGATGG
TGGCTGCGAGCTGGGGCGGTTAACATAGACCAGCATGGTCAGCTGAAGCTGTCTGATGGG
GCTTGCGACCCGCACTACCGTATGTTCAAGGACATGTCCCAAGAAGCATCTACATTTTAC
GAGGTTGACACTCAGGTTGTGCTTCCTGATCTCATGTGGGGTTGCCGACTTAGCTGTCCT
ACTTGTGGTTGTGACGACGAGACTAAGGTGCACAGCCATGCAATGCCAGTGCGCCGTGTG
CAAGACCTCCATCAAGACTATAACATCTTTGGCAGAAGGCACGCATGCAACCGTTGCCAA
AAGGTGGCACAGGAGGAGAGAGAGAAGCTTGTAGGGCAAATGCGGGAGCAAGGTGTTCCT
GAGGCAGAAATGAAGGCAATCAAAAAGATGCCAATCGATGTTGGCCAGTATACGTTCATG
AGCTACAACCAAACTACCTTGGAGAAACTGCCGTATGGTCGTTCAGATTATTTTTCATTT
GTGTTGAGGAAGAGATCGGCGTTCTCGAAGCGAACAATCACTCTCCTCCGTGCTCTCTTC
GATGCTGGTGTGCCACCGGAGCGTTTGAGTGCCATCTGGAAAGAGATGAAATGCGCTCAA
TATTTTATGAGGCGCATCTCATTCGAGGAGGAGGTTCGATTTCAACGGCTTTCAACTGAG
AGTACCACTAAGGAAGACAAGGGGAGCCGGACCTTCTCAGAGTTCGCCGACCCTTTGGGT
TACAATGGCAGGTATCCGCGTGGTCGAGAGCTCATCAAGCTAGTCATTGAGTGGTATGCA
AGCGCACGCCCTTACTTTGATTGTGAGGCAAAGAAGCGAGGCGGACGGCAGCTGCATATT
GATGCATCATATAAGACCGCCAAGCACATAGGTCTCTACCACGGCAACCGGTTATTCAAA
GGTGTGATCAGCGGCCTGAACGAGGATGGTGACATCCGCGTGTTGCACATGGCTGTCACA
GACGGTCATGATCAACTCGAAACGGTTTTTGATGAGTTGGCACATACGCAGGCACAGTAT
GGGCTCGATCCCATACAAGTTGTCTCCACTGATAAGCCGGCAGATGAGCGCAATTTCTAT
GAGCGAAAGTTTCCTGCTGTGAGGCAGCTATGTGACCGCATCAACAGCTCTTCAGATGGC
CGTCTGACTGATGCGGAGGGGACAGGCAAGGATGGATTGAAGCAGATAGATGAGAAGTTG
AGCAATGTGCAATGCTGA
>60; 219 1 1116  LEN=1162
AGTATCGCACAGCTCCTCGCGAGTGAGAGCGAGAGTCTGTACTACAGCGGGACGCTTGGC
GAGCCCGCGACGGCGCACTGGCGCACGGAGGCGATCCTCGCGTCCCTGCAGCCGCTCGAC
CATTTGCTGCTGCACGACGTCCCGCCCTTGCGCAAGGAGGAGCCGCAGCCGCCGGAGGGC
AGCGGGCCTGCCCCAGCCAACCAGACGACACTGCGCCTTTGGATCTCCTCCAAAGGCGTG
GCCTCCCGGACGCATTACGACAAGTCACACAACGTCTTCACCCAGCTTTCCGGCCGCAAG
CGTGTGCTCCTGTGGCCTCCGTCCTCTCTTCCGGAGCTGCACCTCTACCCCGCGATCCAC
GCGGCGTACAGGCAGTCGCAGATCCCTCTACGTGCGGCGTCTGGCACCGGACCCCTTCCC
GAGGCTGCGATGGCGCATTATCCGAGGGCATCCGCCACTCTCGCGGGGCGTACGGCAGCC
GACGCAGCCGTCGCTGTCGAGCTGTTGCCGGGGGGCTGCCTGTACATTCCACCCTACTGG
GCGCACGCGGTTCTCTCAGTCGACGCGTCCGTCTCGCTTTCTTCCTTCTCCACCTCATGG
GAGCAGGCGCGCTGGGCGCGATCGGGCTGGCGCATGGCGCCCCTCGGCCGCTTTGCCTCG
TCCCGCTGCTCGCGTGCACGGGGCTCCGTCATACTGGCGCAGGCCTTCGTAGCGGCGCTC
CTGCCCCACATCTCGCATGGCGCTTATTCCTCTCGAACGACACGCCAGTTTTTGATGAAC
CTGCACACCTCGCGCTTCGCGCCGCTGTATGATGGGAAGCGCGAGGCTGCTAGCGAGCTC
GAGGAGCTGGCGGCTTGCTTGGCAGCCCCGCCCAGCCAAGGCGATCCAGAGCGCGACCCA
GCCTTACGCCGTCGGATCGATGAATTCGCGCAGTCTGTCGCTGCTCTGCTCACGGACATG
GATCCTGAGTGGGGACGCTCGTTCGATCATGGCATCGTGACAGAGCTCGCGGGCGATTAC
GTAGAGGAACTTTTGGGTTGGGCTGGCAGCGCAGGAGACGCCCAGGGCTTGCTCCAATTG
CTTGCCACTGATGATGATGCTGTGAGCATTTTGTAG
>57; 318 1 828  LEN=1085
CATCGCCGCCTCGCCCTCAGCCTCGCGCTGTTCGCGATGCCACTGGCCAAGGGCATCACG
CACGCCCCCGCTCACCTACTCGTCGTTCGCCCGAGCGTGTCTCGCCAACATCTCGTCGTC
CACATGATGATGCAGAACAGGAAACGGAAGCGAGATATTCTCTTCAATCTCTTCAAGAAG
GCGCGAGGCAACGGAGCCGAGGCGGACGAGACGCCCTCCCCGTGGTCGGATCCGCCTGCG
GACGACGTCGTAGTGGAGGTGAGCTCCACTGTCCCCGAGGATGTGCCGACGGCGGCGGAA
GATACACCAGCGCTACCGCCGCCACCTCCGCCATCGCCACCACCTCCTCGTGCTCCTGCG
GCAAAGAAGGCAGGGTCGCCGGACTCTGCCGAGAAGGAGATGGTGGTCAACTGCCCGATG
GCCGATGTCTTCGAAGTCGTCACCGATTTCGAGAAATATCCTTCCTGGGTGACGGGGCTG
AAGAAGGTGAATGTGTTGGAGCGGTTCGAAGATTCTGGCAGGGGTAAGGTGGTTGAGTTC
AGCGCTGGTGCGATGAGCCTCTCCATTTCCTACACGCTGTCATATACGCTTCACGAGCCC
GACGAGGTGTCGTGGGTGTCCGTGGCGGGTGGAGTCAAAAGCATTGTCGGGCAATACAAG
CTATCGCCCATGCCGGGGGACCAGACGCTCGTGCAGTATCGCTTGGATGTCGATGCTGGC
TTCGGAATACCAGGTCCGGTGCGCAAGGCGGTCACCAACCTTGTGATCGGCGCCGCTCTG
CCGGACCTCAAACGCTACCTGGAGAATGAGTATGGCAAACGCAAGTAG
>70; 47 1 311  LEN=311
XGGGACAGCTCCGAGCGGATGCTTGTCCGCGCGACAGTGACCCAGCTGCTCGTGAACTGG
AAGTTCTGGTACGGCAGCGGGTTCGAGGAAGGCGTCAACATGCTGCAGCGCGAGGGCTAC
ACACTACCGGAACCGCTGCGGCTTCAAGATGGGACAGAAACTCCTCGCGGTCCGATCATG
GGAAGCGAATCTGCGCAGCCAGTGCTATTGGGCCCAGCATCACTCACCTCGCAATCGGCG
GAGAACGAGCAGTCTATCAAGGCGGAGATGACGGTGATGCGCGAGGATCTCGAGCTTCTG
CGTCGCGCCCTG
>41_1; 89 35 420  LEN=420
ATGGCGCCTGGTAGGCAGCTGCGGGGAGCTTGGACGGAGCATGTGCGTATATGGAATGAT
GCCGACTGCGTCGCGCTGGGTGAGGCCGAAGTGATGATATCCGACGACTGCGTCAACCTA
TGCATTAATTTGGACGGATGCACAGCACTGAACTGGCATGCGGCTAGGCATGTGTGCTCC
TTGCGCGGATGTAAACTGTTCACTCCTCCTAGCTTGAGTTCGAATGGATGGGTCGGCCTG
GCTTCATATTGGACGATCCCTTCTCCTCCTCCGCCTGCCCGACCTCCTCGTCCACCACCA
CCGCTCGCACCGCCTCCTAAGAGCCCGGCTCCCTGGCCTCCACCATCTCCCCATCCTCCT
CTGTCACCCCCGCCACACCCATTGCAX
>41_2; 164 12 167  LEN=475
ATGTCCACCATTTCCACCGCGGAGCCCGCCGCCAGTACCTTGCCGCCCACCACGCCCACC
CTTTCCTGTACAACCTCCAGCGCCCTGGCTTCCACCTTCTCCCGCTCCATCGCCACCCGT
ACCGGCTTCTCCAGTACCTTCCACTCCCCCGCCTAA
>72; -16 1 242  LEN=242; minus strand
CTTGCGTACGCCTTCCACGCCGGGCCTCTCCTCGTCCTCACGCTGCCGCTATACGCGGGC
GGCACGCTGCAAGTGCAGCTAGAGGAGCGCGCCCGCCCCTGGGGCGGGCTGCCGGTCAAG
GAGGTGCGGTGGGTCGCGGGGCAGATGATCCTCGCGCTGCAGACGCTCCATCGGATGCGC
TTCATACACCGCGACGTGAAGCCCCACAATATCCTCCTACGCAGCGACGGGTACTACGCG
CTX
>65; 278 30 656  LEN=788
ATGCAGGCGGACGACAGCGACGGCGAGGTCGGCTTCAAACGGCGTAAGCTCGACTCCTTC
TCACGTGCGGATGTGTACGGCAACGCTGTGGGGGTATTTCAGCTTGCTGTGGAGAGAGAA
ACGGACCCTCATCGCATCGCGCAGCGCATCAAGCAGATTGAGTATGGCAAGAACACGCTG
ATCTATACAAGGTACAGGCAAGAGGTGCGAAAGCGCACCAGAGACGACCCACAGACCCCA
GACATCTTTGAGAAAAGCGCAAAACGTGCTTTCGACGGCAAGGTGAAAGCTTGGCGTCGA
GCATTGCATGCATGGGATGCTGCGCATCCAGCGCAGCAGCAAGAAGTGCCATCTGCTAGC
TTGGGTTGCGCAGTTGAGGCTTGTGAGGGAGGGTTCGACAATCTTTTTGAGGACGCACTC
GAAAATTCAGGCTTGGTAGCCCCAAGATCGGCAAAAGATGCCGGGCTGAATAAGCCTGCA
CAGGTGCTCTCCGAGACATCCTCTGGGAGTAAGAAGCAAATATCATTGAGAGAACGACTC
AACGCCTACAAGTCCGACCCTACTGTAGAGGGTACTGACGACTCGGCTTTATTCGAGGAC
TTTCTTGACGCGGAGCTCGTGGGGTAG
>69; 200 1 963  LEN=1083; minus strand
CTGCAGCCTCTCATCACCACCGCATCGAAAGTGGACGGCAGATATGCCTACCTGCAGGTG
AGCACGACGTTCCTCTCTGAGCTGTTGAAGCTGTCACTCTCGCTCCTTGGGTACTTCCGG
CTGCCATACGACGCGCGCTCCTTCTCCAGCTTACGGCCGGCGGAGGTGATGAGATTCGCA
GTTCCCGCCGTGATATACTTCGTCAACAACAACTTGCTCTTCGTGATCCTCGCGTACGTC
AACTCAACAACCTACCAAATCCTCTCGTCGTTAAAGACGGTCTTCACCGGGCTGCTCTTC
CGTGTCGTTCTGAAGAGGAGGCTGACCGACTTGCAAGTCGTAGCCATCCTACTGCTCGCT
TGCGGCACGGCAACCTCTCAACTAGGCGCGTCGACGTGCGAACGGAGCTGGGGCACGCAA
CCTTCCTCCTCGGCACATGGGGTCGTGTGCACGATTTTGACCTGTGCGCTGTCGGCCCTT
GGCGGTGTGTATTCTGAGCGCTTGATGAAAGACGACTCCGCGCATCACTCAATACATCTT
CAGAACACTCTGCTTTACTTTTGGGGGCTTGCGTTCAATGGTCTCGCCCTGCTCGGGAAA
GACTTAAGCTCCATACGCTTGGGAGGCTTTTTTCAGGGATACACCATCGTCGTCTGGTCC
CTAGTGGTGAACAACGCTTTCAATGGACTCGCAATCTCAGCGATTCTTAAGTACACTGAT
AATATTGTTCGCGTGTTCGCACACGCGGCAGCCATGCTTCTAACCATGGTGATGGAAGTC
GCCTGCTTTGATGCTTCTCCAACGCCGCAACTACTCATATCAGCAATGGTGGTGTCGTGT
TCCATCTACTTGTACAATCGCACCTCGCCAGTATTTTCTGCGCCTATCTCTCCGCCAGAG
CCGGACGATGCGGAGCAGCAGTTGTTGCAACGCGAAAAGCCTTTCTTGCCGTCACGAAGA
TGA
>71; 85 1 351  LEN=554
XXGATGGAGGGAGTGGAAGAGAAGGACGATGAGATGGAGGAGACGGACGATGAGACAGAG
GGGAAGGACGAGCGGGGTGACGGCGTCCAGAGTGGTCGGCGCGACGACGCGGAGGGCGAG
GCGCCGCGCTCCCCGCTCTCCCGCGTGGACAGCTCAAGTTTTGAAGACATCGCCGATGAA
GTGGAACCTCTCCCACGCGAAGGCCTCACGGCGCAATTGCGCAGCCGCGCGGCGGCCAGG
CCCAGCGGCGGCGCCGAXCTAGCCGCCGCCGAGCGTGCACTCCTGCGGGGAGTGCGCCGG
TCGAGCGAGATCTGCCAGGGGTCTGGAGGCGAGCACTCCAGCTTCGAAGCCTAG
>24; 348 1 3285  LEN=3604
CCCCCCGCCGCGCCCCCCCTCTCGATGGAGGTGTCAATCGACCCTGAGCCAGCGCTTTCT
CAAACACATTCTTGGTTCCCTAGGCCTCGAGGAGCCGCGCCGCATGGGCCCGGAGGTGTC
CCAAAGCGTTGGTCCAATGCGCTTGGCATCTGGGAGACAGTGGAGGCGGAGAGTGTGGTT
CCAAAGGCAAGCTCTGGCTCATCCATATTCTCCAGGCCTCGTGCCACGCAGGGGTCTCAT
GAGCAAGTAGGCCGACTAATGCAATGGGACGGTATTCAGGGGCGTTGGATAGACTCAGAA
ACCGATGAAAACATGCTTGAGGCAAGACGAGCGGCTGGGATGCCGACATGCTTCAGTGGG
GGGATACCCGGAGGAATCCTGGCTGGCATACCTGCTGGGATGGGCGTGATGTCAGCTGGT
AGCATAGGCTTACCTGTGGGGGTCGCTGGAAATTTCACGCAAATGCCACCCACGATGCCT
ATGATGGCTCAACAAATGCAAATGTCAGCCCCCCCACTATCGGACCCGATGATGATGCCA
TCCACACAGGCTGCTCACGCACCGTTTACAGCCTTACCGCCGCCGTCCCTCGTTGCATCC
GCGTTAGACAACGGCAGTAACCTAGCGTCACTCCCAGCTGTCAATATGGGTACGCCATCC
TCACTGCATTCAGAGATTGCTCGCAAACGAGTGGCGTCTCAGATGCTATTTGACGAGCAA
GGCCACCACACGACGCACACCGAAGATAAGCTGCCGGGCTGGCAAGTTCTGCAACAGACA
GCGAATACGGCTCGTAACTATAAAGCTTGCCTTGGAGCATCCGGAGAGTACCCCGAGCCG
AAGCGACAGGCAATAAAGATAGATTCTAAAGAGCATCTTGCGTCCGAGCTGGTTGCCAGC
AAGGCGATCTCTGTGCCTGCCGTCGGGCCTTTTGCATCAGCAGATACCCAGCTCGCCACC
GACTCGGTACTCTGCTCACACTCAACTTCTTCGGCTCAAGAAGATGATCCTGGGGGAAGT
ACCCAGCCTCTTGCCTGCGAGCCGTATGGCCCTACGCGAGCCCTTCAACGGGCCATAGAA
CGAGCATGCGCGCTTGCCAATGTTGAAATCGTCATCGCCGTGGATGAGATTGTCTCTGTT
CAGGACGACCCTGAGGTGAACGTGCACAGCGTGCGATCCGGGGTGCAGAATGCAGTGCAG
GCTTCTGAGCCGGCCGCTGCTTCGAACACTGTTCAGACTGACGCCTCTCCCACTTCAGTC
GAGCGCGAGTCTGACTCAACATGCGGGGTGTCCACGACCACACCTATGCCTTCATCATTG
CACCAGGAACAGGTCGTGCCACGAGTCGCGATTCCGCCCCTCAGCATGCCGTGCGCATTG
AACGTCACTAGTAGTAGAAAGGCTTCGGGGCATGTTCCACCATTCGAGGCACACGGAAAT
GAGAATGCTGCTTTGCACCATGATGCTGGAGCCCCTCTTGGTGCTGGCGATGATGCGCTG
GTATCCAGAATTACCACCGTATGCCCCGCTCGAGCTGATGCAGCTGCTGCCGCAAGCGAA
AATGGCGCAGTTGTTCAAAGTTCTATATCTTACGTGGCTACTGAGGTTGCAAGCGCAATC
GTCGCCTCAGACTCGGCTGTAACGAGAGAACTGGGAACGCCCCCGCTGCCTGCAGTCGTG
AGCCTGCGGCCGCTCGCCCAGGCTCGCACTGCCACACGTCACGACGAGATCATGGCATAC
GCCTCGTCGCCTGCAAATGCTGTGATAGAACAGTCCCATTGCTCAACATTGTACTCTGCA
AAGGGACCACCGCGCCCGTCACGACGAATGGATGACTGGATAGACGTGAAGCGCTCTCGT
GTCGGGCAACAGTTCCAGGCGGAGCCCCTACCGTTGGCGGATAGCACTGAGATCGATATG
GCATCAGAGCGCGAGGATGAGCTGATCTTCAATCCCTCCCTAATTTCTCCGGAGTCGATG
CAAGCTTACCTAAAGTCTGTTTCGGATTCTTGGGTCTCAAATGGCGGGGCTACTGGAAAC
AAAAGCCCAAGAAATCGACTGCCGGGAGGAAAATATCGTGGAAGAAATGCGAAGTCCGGT
GGCGCACCGTGGCTTGACGGCACTACGCTTGAGTTGGCTCTCCGGATACTGCACAAGCAT
GATTATGATTCGGCTGCCGCTGCGGCAGAGGTGATCGAGACTGCGCCTCCGCCGCATCTG
GCTGCGCAATGGAGCGAGCACGACCGCTGCGCCTTCGACCACGCAATCAGCGCATGTGGC
AAAGATTTTCCCGCCATTAGCCGCCTACTGCCAAACAAGAATGTCCGCGAGCTTGTTGCC
TATTTTTACGATCGAAAATGCAGGCTTGAAATAGCCAAGGGGCGGCCAGCTTTCCTGGAT
GCGCTCCCTATCGTACTTGGCCCCCAACGACGTGGGATACCATCTGAGGAGCAAATTCAA
GCCGATGCCAAGTATGACCTGAGTAGGGTAGCTGCTGAAGATGAAACTCCCACAGGAACT
CAGAATGGAAACTACAACAGATGGGAAATGCTTATCGATGTCAACGATGTTCGCGCTCGG
GAGCCGTTCGCCGCACCTACACAAACAAGCATGGAAGGAGATTACGAGGTGGTGCACGTG
TATCTTCGTGGAGAGAATAAGATGCATGTGGACGCTTACGATGTCACTTTTGATGAACGC
AAGATACCCACTCGTGCCCGGCTCTCTGGAGCTGAGCCGAGGCACACAGTTAGGGTGCCC
CCAAAAAAGGTTAACAGAAGCGCGTTGCATTCTGTCCAGCCTGAATTCGCCGTCGCGAGC
GCGATGCCCCCTGCATCGATGCAGCCATCCAACGCTGGCTGCAGCGAGTCGACTCGTCCG
AGCCAACGAGACTCGGACGGAGAGCAGGCTTACGGCGACGCACTTGCTCAAAATGGAATA
GCTCCTGGCAGCGACGACATCATGAGTGAGTCAAATGTTGTGGATGAGGAAACTGCAATG
CACCAGGCTTCACCCTGGCTTCTTTCGGGTCATGATCAGGCTCGCCCGCTTGACGGTACT
CATCTACTCAACCAGAATACTGACGGCGCCAGTGAAAGGCATATGACTTCTAACGGACGG
AAGCACGAGGTTGAGAAAATAGAATCACACATCAAATTCGAAGACGCGCACCCTGAGCCT
GGGCAAGTTCTCGGTCCCGAGACGTTTTCCAAGGTCGATACTCACGCTGTTCATGGCGGC
ATGCGGCCGATGTGCGAGAATGTGGTTGATGAGGACAGCTGCTAA
>18; 58 1 472  LEN=840; minus strand
XXCCCCATCCCCGGGTGCATGAACCCTTCCGCCACGAACTACAACCCGAGCGCGACGGTC
TCCGCCCAGTGCATCTTCCCCATCCCCGGGTGCATGAACCCTTCCGCTCTCAACTACAAC
CCGAGTGCGACGGTCTCCGCCTCGTGCATCCTTCCTGTGCCGGGGTGCATGGACCCGTCC
GGCCTCAACTACAACCCAAGCGCCACCGTCGACGCGAACTGCATCCCGTCCATCCATGGG
TGCAAGGAGCCTGCGGCAATCAACTACAACCCGAGCGCGAACGTTGCCAACCTCACGGCG
TGCGTCTTCCAGGCACGCTCGCCCGCTCCTCCGCCAGTGCCAGCTCCGCCAGCCAAGTTG
GAGTGGGTTTACTCAAGCGACACCTTCGGCTGGGGCTATAAATGGGTTGGACCGGAGTGG
TGGCGCTTCAACTGGGGTTGGGGCAAGATTGGTTGGCAATGGTCTCGTCCCTAA
>43; 492 1 2446  LEN=2989
GTGGAGGCGGCACAGCACCGACACCGTCCACGACACGAGGCAGCGCGATGCGGTGGCGAG
GGGCGACCCGCCGGTGCGGCGGTGGTCGGAGGGGATGGCGTCGGCGCTCTCGCCGGAGAG
TGTGGCGTACATGCAGTCCAGATGGCCATCGAGGAGCACACGCGCGACGAGAGACAGCAA
CTTGCGCTCCTTATCCGCGTGGCTGGCGGGAGCGATCAACACGCGGCCGCAGCGCAGGAC
CAAGAGCAGCTCCGCCGGAAGGTGtAAGCCCGGCCGGTCGACCGCCTATCTCGACGAAGA
TCATATGCGGCTCCGACGGTCGCTCACCGAACCGAAGCCATTCGTGTGGCAGAGGAAGTG
TGCCGCCCCCGCGGCGGCGGCGCCGGAGTGTTCAGTGAATCTTCAGAAATCGAAGAAAAC
AGTGCGCGACGCGATCGCCAGTCGCCTCAAGCGGGGCACGAGCATCGGGTACGCCGCCGC
CAACTCCAAGTGGACCTGTCTGCAGCAGCTGGCGGCCGCCAATCAGCTGAAGGACTACCA
GCAGATAGGCGGCCGCTCGCAACATGCCGTCTCTCGGACGGTGGACCCGCGGGCGATCGA
CACGGCTCTGCTGCACTGCGCGAACAACGGCGAGGTGCAGCTCACGGGGCACATTGTGAT
CGTGTGCCCCACGCTCGCCGGACTCGTCGACTTCATCGCGCCGCTCCGGCAGCCCAGCGT
GACCTCGCGCTCCATCGTCATTGTGTGCACCTCGCCCACCGTCCCCGTGTCGACCGAGAT
GCGTCGGCACTGGGTGGAGATCTGCCAGTTCGCCGACGTGAGCGTTCTTGCCAGCAAAGG
CGAGACGACGCTGCACGAAGATCTGGTGCGCGCGGCGGTGTCGCACGCGGCGGCGGTGGT
CGTCCTGTCGCTCGCGGCGCACGCGCTGCAGTACTCTAGCCCCATCGCAAGGACCATCGA
CTCCATCGAGATCACCATGCGGCGGGACGCGCGCACCGTGCTGGCCACGCTGGAGGTGGA
GAAGCGGTGCCCCCAGGAGACGCAGATCATCTGCGAGCTTCACAACGGCAAGGTGCTGCG
TCAGCTGTCGGCGGGCGTTCGAATGGAGACCATGACCGAGAAGGTGCGCCGTGAGACCAA
CTCACTCAAGCAGCAGCTGCAGACCGGCAAGTGGATGGAGGACTCCACGGAGGAGCCGAA
GGGGCTGCTGTCCATTCTCGACGAGTACTCGATCTCCACTCAAGCGGCCACGGCCTCGAC
GGACATGCAGGACTTCCCGGAGATGGTGCCTTCGTACATGTCTGGCAAGATCATGCTGTC
GGATATGTGCGACAAGCTTGCGTCGCAAGCCTTCTTCAACCCACACATCATGCCGATGAT
GTCGGCGCTGCTCAACCCGTCGCTGCACAACCATCGCGCGCCCGGCGCCATGCAAGCGCT
CACCACCAACGGCCAGCCGCTCCTGCAGTCCGCCCATCTGTGCGCCATTGAGATTCCAGA
GGATTTCATCAGTTTGTGCCAGGGACAACCGCAGCATTCCAACGACTCGAACGACGACGT
CGGACCGCGGATGGAGTGGGGCTACTTGTGGAATTTCCTGATGGAGGAGTTTAGCGCGAT
CGGCCTGGCCGTGTTTGTGACCGAGGAATCGACGGACTCGTCGTGGAGCATCGCCACTCG
GCGTGATGCCTTCAGCCAGGAGGGCGTGTGCAGTGCGTTTCGCCGCCGGATGAGCACCGC
AGGCTCGAGGGCGCGTGCCACTTCGACCGAAAGCTCCTCGCGCAACCCCAGCAAGTCGGC
CTCCGCCTTTGGGCCGTACGTGGTCACCAATCCGGAGCGTAGCTTCAAGCTTCGTAAGAC
AGACTGCGTGTACTGTTTCCTCTCACCTCGCCTCCTTGCGACCAAGCGGCTGGCCGTTCT
GGAGGGGCTACAGAACACAAGAGCTTCCCGCGCAGCTGGCCACACCACATCACATCAACG
GAACCTCTCGAGAGTGAGCATTGCTCAAAGTACAAAGCGTCTGGAAAGTCCTGACCGCTT
GAACGATGCCAGCTCGAGCAGCTCGAGCACCCGCCCGCGGGCAAGGCACAGCGTTTCCTT
GGAAAGTCGCCCCGCCTGGGGCCGCCCTTCGCTGCGTCGCACCGTGCCATCGTCCCCCCC
TGCATCGCCACCAGCGTTGAGTGACAGCGCAGCGCGCCCGCCTCCCGCGTCAGCTCCTGC
GTCCAGTCTCGGCCTTGGTTCGAACAGCGGCGCCGAGTGCGATGGCGGCCTCGAAGCAGA
GGTACGCAGACTGCGAGAACGGCTGGCGGCGGAGCAGCGGCGGGCCGACGAGCTGGACCG
GTTGCTACAAATGTCACTGCAAGCCCAGGGGGAGACGAGACCAGCGTGCTTGCAGGACGG
CACCTCCGGCGAAGCTGGCGCGAGTGCCGGCGAGCGTTGGTGGTAG
>80; 226 99 958  LEN=958; minus strand
ATGTCCTCCCTCCCATTGCACGCCCCTGACGATGCGACCCCGACAATCGAGTGGTTCGAG
CGCATTGGAGCTGCTACGGCCAATGTCGAGGCGTGGGCCCAGCTGGCGGCTGCGTTCGTG
AAGGAGCATGCTGCGGCTACTGTTTTTCTCGTGAAGCAGACGACCGACAGTGAGGTCGAC
ATCCTGCTGGAGAGGTGCAAGCTGAAGCCAGGCTACAAGGCGGCGCTCAGGAGCTACTTG
TCGGCCGTGGGCTGCGAGCCGTTTGAGTTCGTGGGCACGCTCGAGAAAGAACTCCCTCCT
GAAGGCGAAGCAGCTAAGCACGCGTCCATATCGCAGCGCAACCGTCAATCTCTTGGTGCA
GAACTCGGCCCCAAAGAACTTTCAGAXGATGATCATTCCGACGAACTTGCGGCCGACATC
CAGGGCGGCACGCGGGCTAAGCCCATGAAGGCGAAGGGCAGCAAAGGGACCGAGGAGGTG
GCGAATCGCGTGTGGTTGTGGGCGGTGGCCACCACTGGCAACCTGCACGTCGATGCCCTA
TGGTGCGAGCATATAGGTACGCAGCTAGAGGGCATGTACCCGTACCTGAAGCCCTGGGGA
GGCAAGGAGCGCACGTGGAAGCGCATTCTGCAAGTTAGGTTTGGCAACGGCCGCCAGGCT
TCGACGAGCTGCAACCGATACACCAAGGTTGTCATCCCTGAGGTCGACTTGAGCTCGCCA
GCCAAGAAACTCCTTGAGGAGAAGAACCTCGTGTTCCACGTGAGCGCAAGCAAGAAGTCC
TTACTCGCGGAGAAGGAGTCGGCCAAAAAGGAGCTAGGCGAAAAAGAGGCTGCGGTCGAC
CGGATGGAACCTCATCGCACC
>40_1; 18 1 267  LEN=267
XXAAGGAATGGCGGCGGTGCGCCAAAAGATGTGGGTGGATCAGGTGGCGGAGAACCGCGA
GTGGGAGGAGGCGATCCACAGGGAGGACGCGCAGTCGAACCAGCACATACTCTCGCGCGA
GAGATGGCTGCgCGTCGAGCAGTACCGCCGGCCACGACGAGGTGAGTTGCTCCGCTTCAC
AGAGGCGCAGAAGAAGAGCGGAGAGTGGAAGGCAGCCTTGAAAGACCCCGAGGCGGCGGC
GGCGATGCGCGCGCTGCGACGCCGGGTGGXX
>66_1; -51 1 1172  LEN=1172
XXGCTACGGATGACGACGGCCCATCTTCTGGCCTATCTGATGCTGGGCGTAGGAACCGCA
CAGACCGAAAGTTGCAAGCCGTTCAACAGCGACGACTCAACTGACCGACGCTGTGAAGGC
TTTTGTCAACGACCGAAAGGAAAACCATCTTCGAAATCGCTACCAACTACGACGGACGTG
CCTCACTGCTTCTTGTGCCGCTGCTCGGCCTGCCATGCTTGTGCACCACCGACGCCCTCA
CACCCTCCGCGCCCGTCGCCACCCCCCCCTCTTCCCAAACCATTGCCACCTTCACCTACG
CCAGAGTCTCTTCACCTTGGAGATGTATGCACGCCTTTCAATGCGGGCGATATTAAGGCA
CGAGCGTGTGAGCCGTTCTGCCTACGTTCGACTGCATCACCAATGCATTGTAAGTTTTGC
AGATGTCAGGCTTGCGCGTCGTGTTCTCATTCGCAGCCTTCTCCTCCCCCACCGCCTCTT
CCTTACCCAAAGCCCTGGCTGCCTCTGTCGAAGCCTCCGCCTCCGTCCCCTCAGCCTCCG
GACCTCAAAAGCAGTCACTCTAAGCGAAATGTCGCCCCCATGCAACCGTCGCCATTCTTC
CCTCTACTCACATCTGCTTCAACTTTCCTCACGGAGAAACGTGGACCGTCGTCCATGGAG
GCTAGAGAGGATGGAGAGCTGAAAGTGAGTCATAAAGCGCACAGTTCGGCCGAGCTCGCT
AGCTACCCACAACTTGGCCAAGCTCCCTCGACTCTGAGCGTCGGCCAGGACAGGCATGAG
CATGTCGGTTCCCGAGCGTCAAGCAGCAGCTCATCGGCGAAGAAGATAGCGGGCGCTGAT
GCGCCAGGACAAGCACTGAAGCATCCACCAGCTTCGGTAGGTGGCCTGGATGGTTCGAGT
AGCCTCGGTGCGGATCAGATGGTGACATCAGATTCAAGAACGGCTGCGATCTTTTGGCTC
GCTCTATGCATCGCGAGTTTCTTTTGCTTACTCTGCTTGGCACTTGTGTGCCTGTACTTa
TTCAGCGTCATCAGACGGCGTCGACTCCGCACGCGCTACACTCTGTGCGACGGCTCATCA
TCCTGCAGCCACTATGACGAGGACTTTCGAGCTCCACGCAGAATCAGGCGGAGCCAACGT
TGGTAGCTTAGGAGGTATGGCTCGTAGTATCGAT
>55; 43 1 1321  LEN=1766
AGAGACATGGCGGAGGGCCACCtAGGCTGGTGTCCTTGCGCGCGGTAGCGGGCTCGCTCG
GCATCACTGGTCCGCTCTCGACCCAAGATCGAGACGGCTGGCACACCTCCCCTTCTCAGG
GGGAGTTGTCGATGCTTGCCTCCCTCCGCGCGACGGCGCGGATACGCGGCTTCACATGTC
GCACGGTTCATCTTCGGGTGAGCCGTCCCACCTGCGCACCGCGTTGGGATGGTTGCGCAG
GTTTACGGAGGTGCTGCCGTCGCGGGTGCTCTTTGTGCCCCATGTCGGCGCCGGAGACGT
TCACGCTGCCGCATACAACGAGGAGACATTTCGACTGTTTGCGGAGTTTGTTCGTCGCCA
CGGGTCGGTACGGCCTGGGGCGAACGGAGCCGTCGTTTCGTCCGCCGCCATCTCAGACTA
CATATCTGCGATTCGAGCTTTTCGCTCTCGAGAGGCTGGCTACAACTTATTGGTCAGTGG
AGGCAACCTGCGCCTGCCTCCCCAGTTGAAGCAGATGCGGCGCGAAGACGGCCCCGCGGG
CGCCCGTGAGCTCCAGCGCGCGTTGTCGGCTCGCCTGCTCAGGCGCCTGTGTTGTCTCCC
GGCGTTCGACCGCCGATCCTTTCGTGGCGTCTTACGTTGGGCAGTCCTCTGGGGGGGCCA
TAACCTCCTCCTTCGGGGTGGCGAGTTCGGATGTGTGGACAACAAAGAATTCTCTCCTGC
TTATGGTCTGACGCTGGCGGACTGCGACTGGGTGGCGCCGTGCGCTGAGACCGGCGGTTA
CCAGGCGCTGGTTGTTGACATGATGGTCATCAAGGACGAGCGGGTGACACGGGCACGCAC
TCCGTGCTTGATTCGCCGGCGACAGTCACCTGGTGTGCCTCCTGGGGCAGACCCGTGTTG
CGCGTATGACGCGCTTCGGTCGCTCTGGGAGATGCGCGTCGCCCAGGTTCCCCGGTCTGA
GCTATCTTCGGCCCCTCTGTTCGCCACTCCGGATGGTGCCGCGGTAACTACGGCTCAGAT
TTTATCGTTCGTTCGAGAGGCGGCGGCGGCTGTGGGTGAACAGCCTGGTGATTTCGACTC
TCGCTCCCTGCGGATTGGTGGCGCCACCGATCTATATCACCTTTTTGGGCCCCAGGAGGC
TGAACGCCTCATTGCGGCGCGCGGTCGCTGGTGCTCCCTTATCCATCAGATTTATACACG
CCTGTCTGCCACGTCGATGCTGACGGTCTCTTCCGTCATGGCTGACGCCACGGGCGTCGA
CTTAGAAGCCTTTCGTCACGGATATGTGATGCCAGCTGTCGTCCGGGCACGTCGTTGGTG
A
>88; 3 1 232  LEN=232
XCGCTCGGCGTCGACCATCGCGAAGGCGTACATCGGGTGGGTCGCCGGGTACGGGTACAG
CCGGTGCGACTGCGCCGGAGGGAAGAGCAGCAGCCGCTTCCTGCCGGTGAGTTGGCAGAG
GAAGTTCTGCGTCGAGTCGTAGTGGATTGGCGTGCAGCCGCCGCTCGGCCCCGCCCACAG
GTTGACCTCGTACAGCCCCTCGCACGCGGAGTGGGCGCACGCGCGGCGCAGCCX
>46; 319 1 1193  LEN=1539; minus strand
XGCCTGCGGCGAATGGCGGGGGGCGACGGCTTCAGCAGCTACTACGCGGCGAAGATAGAG
GACCTGGAGGTGGTGGTCCGCGAGCGGACGCAGAACCTGCGGCGGCTCGAGGCGCAGCGC
AACGAGCTCAACTCGAACGTGCGCCTCCTCCGCGAGGAGCTCTCTCTGCTGCAGGAGCCG
GGTTCGTACGTGGGCGAAGTCGTGAAGATCATGGGGCGGAAGAAGGTGCTGGTCAAGGTG
CACCCGGAGGGGAAGTACGTGGTCGACATCGACAAGAAGATCGATATCACCAAGCTCAAC
ACGAACGACCGTGTTGCGCTGCGCAACGACAGCTACGTCCTCCACCTCGTCCTCCCGAGC
AAGGTCGATCCCCTTGTCAGCCTGATGAAGGTGGAGAAGGTGCCTGACTCCACGTACGAC
ATGATCGGCGGGTGCGACAAGCAGATCAAGGAGATCAAGGAGGTGATCGAGCTGCCGATC
AAGCACCCCGAGCTCTTCGAGTCGCTTGGCATCGCCCAGCCCAAGGGAGTTCTCATGTAC
GGCCCTCCGGGCACGGGGAAGACGCTGCTGGCGCGTGCGGTGGCGCACCACACCGAGTGC
ACCTTCATCCGCGTGTCTGGCTCCGAGCTGGTGCAGAAATACATCGGGGAAGGCTCGCGG
ATGGTCCGCGAGCTCTTCGTGATGGCGCGCGAGCACGCGCCCTCCATCATCTTCATGGAT
GAGATCGACTCCATCGGCGGGCAACGACAGGACGGCGAGTCAGGTGGCGACTCAGAGGTT
CAGCGGACGATGCTCGAGTTGCTCAACCAGCTCGACGGTTTCGAGGCGACCAACCAGATC
AAGGTGGTCATGGCGACCAACCGCCTCGACATCCTCGACTCCGCGCTCCTCCGCCCAGGG
CGGATCGACCGGAAGATCGAGTTTCCCAACCCGAACGAGGACGCGCGGCTCGACATCCTC
ACGATCCACTCGCGCCGCATGAACCTGATGCGTGGCATCGACCTTCGCAAGATCGCGCAG
GGCATGCACGACGCCTCCGGCGCGGAGACGAAGGCGGTGTGCACCGAGGCGGGGATGTTC
GCGCTGCGCGAGCGCAGAGTGCACGTGACACAGGACGACTTCGAGATGGCCGTGGCGAAA
GTCATGAAGAAAGACTCGGAGAAGAACATGTCACTCAAGAAGCTCTGGAAGTGA
>90; 31 1 311  LEN=311
XCAGCGGTGCGCATGGCGACTTGGCGTGCCTCCGTGACCGCGCTCGTGAAGACGATCGTC
GGCGCGGGCGTGCTCGGCCTCCCCTTCGCCTTCGCGCAGACAGGGTTCCTCGTCGGCATC
GCGCTGCTCTCACTCGCCGCCGCCGCGCAGCTGTTCGCTCTCCACCTGCTGGCACAGCTG
TCTCTCAGCGCGATCTCGCGCGCCGAGACGCCCTCGTACCGCAGCTTCGCGCTCCAAGCC
TTCGGCAGCGCCACCGGCGCCGCGTGGGTCGAGGCGATCAACGCGGTGCACTGCTTTGGC
ACAGGCACGTCG
>83_1; 21 1 404  LEN=404
XCGCCATCGCCACCGCCTCACGCTCCAACGAATCTGCTCACGCTCAACGGATGGCAGCTA
ACCGACCCCGGCGGCGAGTTGAGCTGGAAGTTTGCCGTGTTCGAGCATGGAGGCGAGGCG
TACCTGCGCACCTCGCGCGCGATGTGCACCGCAAAGCAGGTGGTCGACCTTCGAGAGCCT
CGCGTTGGGTACCTCGGGTACACTCCTGCACAGCTGTACTCGCTTGGGTTCCATGTGCGG
GTGCATGTCGCCGTCGAAGCGTACAATTACTTTGGGTTATGGCCTTATTTGAACGACTTC
TACTATGCCCATTTCGCTCTACAAAACGCCGCTCACGAAACCATCGCCGAATGGTCTGCC
GGCTCTCCGACGGAGCTCTTTAACATCGCCCCGGTCGATGGCAGC
>83_2; 49 1 609  LEN=609
XXCCGGCCTCCGCCATACTTTGATACAGTACCGTCAGCCATCAATGATAACCCAGCATTC
GTCGTCGTCGAGTTTGGAGGACGCAGCGGCGAACAGGGCACGGGTGCATTTGGTGCGCAT
TTCTCGGACTGGTCAGTCGAAGTGATCCCTCATTTTGGCCTTTTTCCGCCCAGTTTCCCT
TCGCCTCAGCCTGCCTCACCGCCTTGCCCACCACCGCCTTCACCGCCATCACCGCCTGTC
TGGCCGCCCATCTCCTCGTGCCCGCTGCTCGAAGTGGTGACCTTTCAGGCAGGATTCTTC
GTCGACAGAATCTCTTTCCAGCCACGCGCAAATACGGGCTTGGAGACCGTCACTATCGGC
GAGGCGGGAGGCTGGCCGCAGCCTCCGCTGACTTTGGACGCCTCCGAGTTCATTCAGCTC
ATCCGCGGACGGACCGGGTGCGGCTTTTTGGCTTGCTGGATCGAGGTGGTCACCTCTGCC
GGGCAGACGCGATCGATCGGACAGACACATGAGCCCACGGACGTGCCGAGCTACGAGCTG
CGCCCAACGCGGCACACAGGGGTGGCTGGCCTCGTGCGCAGCGAGGCGGATCCACAGATC
TTGGAGCTAATX
>85; 177 1 569  LEN=1025
XGCATCCCCACCCCTTCTGTCGCAATGGCTTTGGCTGGGGTGATGATGCTTGGCGTAGGG
TGGCTGGTGGGAAGCGGAGCCCCTGCTTCCCATGGGAGCCGTTTGTACCATCCACCACTG
CACGCGGCTGCTGCCAGGCTCCCCCAACAAGCCCGCATGGCAGAAGGGGTGGGGATGCAG
CACTTCATTCGAGACTTGGAGTTCCTCGGCCCCGTTCGCTTTGTCGTTGTCGGAGAGGGT
GCCATACTTGAGACCGTCGGCTCGTTCGAGAACCTCCGCGTCAAGCAGACGGCCAAGGGA
CCGCTTGCGACAGTCTCGAATGAAGACAACTCCTTCGAGTGCCACATCAGGTGCAACGAG
ATGAAGAGTGCCCAGTTTGTGCATAAATCTGGAGGTGCTGACGCTAAGCCGATGTACATC
ATCCGTTTCCTGTCGGGGAACGGCGATTCTCTTCTGTCCGCCATCTTGCACGCTGACGAT
GGCGCCTACGAGGAGGGTGCAGTGGATTTTTGGCAGGGTCTACGTGACCGTTTTGGCGAG
TCAGTCCAGCTCTCCATGGACAACGTATAA
>99; 56 395 561  LEN=561; minus strand
ATGTCGGCTACCGCGGTGCGCCTCAGTGTGAAGCTCGCGAGTACCCAGGCCAAGAGCAAG
AGGTGCATCACTCGCGCGGCCAAATGGACGATAGAGGCTGCTATGACTCTGAGCGGGTCC
CTCGAGAGTGTCTGCCGGCCAGCTTGCGATCGGCGGAGAGCAGCAGCX
>86; 366 1 1587  LEN=1587
CTCCCCACTCCAACTCCATCGCCGTCGCCAGCCTCCACTCTGACTTCGTCCCCGGATCCT
TCAGAGTTGTCTGTGGAGACTATTTCCGATCTAGTCGACCCCTCGCCGCTGCCGTCCCCA
TTGCCCTTTCACACCTCTGCACGCGATTATCTCGATGCTCCATCAGGTCCACTGCCACCA
CCCTTCCCTCCTTTCTGCCCGCCGCTCGTCACGCCACCCCCTGCCAGCCTCCCCTCGTCA
CCTCCTATTCCATGCACTCCAGTCACCCACCCTCCGCCCTTGCGACCGCCTCAACGAATA
CCGTCGCCCCGGTGGCCGCCTCTTCTGCTTCCTCCTGCACCGAGGCCTCCACCGCCTCTG
TCCTTCTGCGTGGCGGCCCAGCATCTCTCCGCCATCCCCACGAGCTCAGCCTCGTTCCTG
CTGCTGGGGACGGAGAACAGCACGCGAGCATGGCCGTGCTTCCCGGCTCCGTTCCAAGTG
TTTGTCGAGCGCGCCAATGGAGAGAAAGAAGTGCTCCCCATTCTCGGCCGGAGCCTTCCG
CTAGAGATCTCGGTGGTCGAGTGCCACGCGGGCTGCTCCTTTCAACTGCGCTCCCTCAAC
GCTCGCGAGTTCCTCGCGCTCTCTCTCCTCCCAGTCACCAACATCTCCGAGTTCATGATG
AGGCCCCGAACGTTCACCATTCTGGAGGACACCGTCAAGTCCGCACGCTCGGCTGTCGTC
CAGTCGCCTGTGGGTCCGGCGCCCGTCTATCCGCCTGCAGTACGAATCGAGTTCTTCCTC
AAGCCGCCGCTCGAACCACCCCTCCTCCAGACGTCTCGTGCGTACTTCGAGTCGCTGACT
GAGCAGCTGGACAATGATCACTTCGCCGTGGGGAGCGGCAGGTTCGCCGTGGCGGAGGTC
TCGTCAAGCGGAGCATTCGTGCAGGCTGATATCCTCCCGCCGGCGCGAGGGGAGAGTGGC
ACGGTCGAGGTCGGCACACTCTTGCAGGAGCTCGCCGTCCGCGCGTCGACGCTCAACGTG
CTGGGGCACCGCTTCGACGTGCGCCACGGGCTGTGGGTGCAGGGGGTCGACCCAACGCTC
ATCCACGAGGGCGAGGAGCGTGCGAAGCTGTGGCCTGTAGTGGATGATGAGGACAAAGAG
GTGGTCGCCGCGAAGCTGGCGGCGGAXGCCACGGCCAAGGCCGCCTGTTTCGCCTCCGCC
CGCACCACGCCGACCGCCGAGATCTCCTCCGGCGCCTCCGGCGCCGCCGCGGCCGCCTTC
TCCGCGACAGCCTCCCATGCTGCCACCTGCAATGCCGATCGTGXTGCTCCGACACTTGCG
TCGGGAGGCATAACGGGGAATGCCAAGACGGCGGCGCTGGAAGCATCGAGGAGCAGTGCG
CGTATGGAACCGATTGCACAGACTGCGGTCAACGCGTTGCTCGCCaACCTCCGTCACCGC
CTTCCTCGCCACTACCTTCACGTCCTCCTCCCATTCCTCGCCGTCCTCCTCCTTCTCCAC
CTCTCCCCTCGCCACCGTCTCCTCCACATCCCGAGTCGCCCCCGCCGCCTTCGCCTTTCT
GCCCCCCGCCGCCGTCGCCGCCGCCGCCAXX
>84; 112 1 436  LEN=518; minus strand
XXCGCTCCTCCCTGCCCCTCGACTCCCGCTCCCCTCCTCCTGGCTTTACTCCGAGCCACC
CATCCCCGACCCCTCCTCCATCGCTTGTCCGCCTGTCTCTGCGGAGTGCAGTCAGTCATG
TCCAAGGAGAACGACCCTGGCACGGAGCAAGCGAGCGAGTTCGCCCTCCGCCTTGCGGCG
CAGCAACAAGAAGCACGAGACGCAGCAGGCGTCGACGATGGCGTGGACAAGGACCGTGCC
ACGGCTTTCTTGAACCGGGCGTTATCAGCCAGCCTGAAGTATCAGAAAGAATATCAGAAG
AGCCAGCGGAAGCTGGATGCGCTTCATGATAGTCTCCAAGCTGACCACGGGCTGCACGGG
ACTCAGCAGGTGCAGCAGGCGATGGCAGAACACGCATCCGAGGTGTTCACGCCACAGCCA
CAAGTGGAGCTAAACTGA
>100; 104 1 784  LEN=961; minus strand
XXGCTGGATGTGCTTACAAGCATAGTGAAAAGTGAATCGATCCAGGCTCAACAGGATTCA
GCAGCTCGCTTGGCATCACGGCCACGAGGGAAGGTCATTCGCCTGCGTAAGAGCAAGGTG
AGTATATTGACGACGAGCTTCAGCTCGATCGAGATTTCGACTTCACGCAAGTCCAAGAAT
GAAATGCACCCCTCAACGCTTACCTCGACAAACAGTCCATGCAGGTTCACTGTGAATGCT
CTTATCACTGGCAAGCCACACGATGCGGCTGCAGACCTTGTTTGTCACTTGGGCGTGCCT
GATCCATTTGGTCTAGTTGTGAATGGAGTGCATAAAATCGCTGCAGAAGTGGCTCGATTT
ATGGACACGATGTCCCGATTGCCCGACGACTCGCTCGAATCGGTGACACTACTCAACATG
GCTCATCCTAACTCTATTGGAATCAATTTGCTCAGACAGAGTGCTTTGGAGGTCGAAGAC
TGGTTCGACTATGTGATGCACCAGAATACCAGCGAGAAAACGTTCTACAACGGCGTGCGT
GACAGGGGACGCGGGACCGTCGGGCTCGACTTCTTCGTCAATCACGAAGTTGCGCGGCAA
GCTCAACTGGACGCAGCACATGTGGTGGCGCTTCGATTATACACGACACATATCTTCAAG
TTTATCAATGGTCCGCTGCGGTCTACCATGTATGGCAACGGCAAACTTCCGCATCCGTTG
CCTGTTACAGTGATGTTCATATCTGAGGGCATCAAAAAGCTGCGTTCTGTATACGCATTA
AGGTAG
>61_1; 234 1 576  LEN=761
AAGATGCGTCCACCGAGCAAACCGGGTTCTCAGGCATACTTCTTGATTCGATGGCTCGGA
TTTGGACCCGAGCACGACACCTGGGAGCCTGAAGATTGCATTGCAGCAGATCTAGTTTCT
TCATTTCGTCAACAACAGGAGGCGAAAGCTGCGCGAGCCAATGAAGCTCGAATAGCTGAG
CGAAAGCAGTGGTTCGCCTCACAGGTGCCAACGGTGCCTCTCGTTGAGAAGCAGACGACA
ACAGAGTTCTTCCGGAATCGCCTCGCACCCGATGGAGAGACGATTAAGAAAAGCGCCAAA
CGCTCTCGTGACGTTGCTGATGTGACAACCTTGCCTTCCAAATCGGCGCGTTCTAATACA
GGTTACTCTGAAGGGCAAAAAAATGAGACTGAATGGGATGCAGCAAGAGTGGGCAAGGCG
GTGAGGGCTCTACTGCGCAAGCAGGAAGAACCTGGCAACATGTCGATCAAGGAAATACGG
AGGAGGCTGGAAGAAAAACTTGGCTTCGAGCTCAAACAGTTCAAAGATGTTATCAAGGAT
GCGTCCGTTCAGTTCGTGTTGAGCTTGAAAGCGTGA
>103; 159 1 284  LEN=330; minus strand
XCTTTCTCCACACCAACTTTCGCGCCGAAAATTCCTTCAGGCACTGAGGAAGAGCTATGC
AAGCTCAAGAAGAAGGTGATGGAGCAGGAACTTACCATCAGCAAGTTGGAGGACAAGCTG
GCTTCAGCAGAGGCCAGGCATGAGCTGCAGTTGGAGAAGGTGCGGCTGCAGGTGCGTGAT
GAGATGAAGGACAAGATCTCAGATGCGTATTACAAGGAGGGCTACCAGATGTGCAAAGAC
AATCTACTCGATCTCAGGAAGTTTCAGGCCGCAAATGGACTGTGA
>63; 79 1 977  LEN=1062; minus strand
XCGTTCGTCGAGTATTGCGTACAACTCGAGCGCGCTGACCTCACGTGGGTCGTGTGGCGC
CGCTACGCCGAGTTCGCCGCGCTGCAGAAGGCTTTGAAACCTCTCGTCGGCGAGGCGGCC
TCCGCCTTCCCGCCGAAGCTGGGAGGGAGGCACGGCCGCTCCCCGCGGATCGTGCTCGCG
CGCATCTCTGCCCTCGAGCTCTGGCTGCGCCGCCTGCTCCGCACCGACCTCGCCCTGCGC
CAGCTGTGCCTCCTCGAGTTTGTCGGGATCGCCGGGAAGGAGTTCTGTGGAGGCCGCGTG
GCGGCGATGGAGCTGCGTCGCGCGAACCGGGGTACGCCGCCTGTGCGCGTGGAGAAGCTA
CGCGCCGTGGCGGAGACAGGCGATCTGCTACTCTTCAAGACGCGCGCGGCGGCGCCCGAG
CTGCAGCGCGTGCTCACGGGGAGCGAGTGGGACCACGTGGGGATGGTGGTGCACACCGAC
GGGACGGGGCACGTGTGCACCGCGAGGGAGAGCCACAGGGTGCACGTGCTGCACGCGGTG
TCGGACGGCTGCAGCCTGTGTGAGGTGGAGCGGCTTCTGAGCTGCTCCAGTGACTACGAG
GAGATCGCCCTTCGGCAAGTGCATTGGGCTGGCCGTGGCTCGCAGTGCGGCGTGTGCTTG
ATCGCCAAGTGGTGCTCGGAGGTGATCGGCAAGCCTTACGACTTGACGATTTCGAAACTC
ATCCTTGGGCAGACCAATAAGTCCTCCTTGCACTACGGCTCTGTCGAGGGCAGCCCAGAT
ACCGCGGGATTCTTCTGCTCTGAGCTACTCGCTCACGCGTACCAGCAGATCGGAGTTCTC
TCTCGGGAGCGCGCCGCGCCTGGCTACTGGCCGAAGCATTTTGGGAGAGCAGCCTCGCCG
CCACTCGCATTAATTAATGGAGCCAGCATCAGCGACGAGATCCCGATCGAAGGGCTAGAC
CCTCAGGCTGGAACCTAG
>9; 148 1 489  LEN=783; minus strand
TCCGTAGCCAGTTCTTCTGGATGTTTTCGACTGCGCCCCGCCATGTCCGACGCGTCTCTC
CGCGCCGTCTCGCAACGGGTGTACATGCAGCCCTCGGCGCACCCCGTCGAAGACATCCAG
AAGAACTGGCTACGGAACCAAATCGAGACGGAGCACTACGCCCTTGGCCGCATGTACGGC
AAACACCTGCCGATGCAGATTCGGATGGAGGTCGACATCCTCTCGCAAGTCCAGCGCCTC
CCCGGCCTGCCGAATAGCAACCTCGGCATCGAGACAATCCTCGGCCGCGACGACAAGATC
GACTTCGAGGATTACCTCGGAGACCCTCGCATGTCCGAGTACTCTGTCGACATGCGCGCC
GTCATGGAGAAGCGACTGGGCCTCGAGGTGCGCTCACCAATCTTCGCGGGCGAGGGCGTG
CAGCAGCGCCGCGACGGGCAGTTGCCCCGCGCGGGCGTGGCACAGTGCAAGCAGGTCGCG
CTGCTCTGA
>79; 433 1 1417  LEN=1662
XXGAAGGGCGAGGAGGCGCCGTCAGTGGTAGAAGTCTGTAGCGACGGGACGAAGCGGCTG
AAGCTCACAGACTTCGGAAAAGCTGCAGCCGAGAAAGCCCGGCAGAAGGCCGAGGAGCGC
GCGGCGCTTGTGAGTGAATGCTCGGAGCGAGGCGAGGTGTCGTTGCAGTGGAAGCAGAGC
GGCGGGGAGAAGGTGGAGGAGCTCCTGGAGCATACGACGCTAGTGGACATGCGCTACCTG
TGCGATCTCATACTTTTCAAGGGCATCCTGCCTCGCTGGCAAGAGCTTCCAGAGGGCGCC
AAGATCACGAAGGACACAGTGTGGCGGCTGCAAGGGATCATGGAGTTCCTGCCTGTCATG
GTGCTCTCATACCCGTGGTCGGACCCCTTTCATCCTGACCGCATGGGTGAGATGCTAAGA
TGCCTTTTCCCCGTCTTCTGGCAAATGCTGGGCAAGGTTGACTACGACCAGCGAATGTAT
CCAAAAGAATTGGGCAAATTCCCTACAGTTGGCGTGATGGTGGACTACGCATCGCTCCCT
CAAGTCCCTCGGACTGAAGCTGAGCAGGCGCTCTTCAATCAAGGGCTCAGCAACATGCAC
TTTTGGTATGCGCATCCATGCACGACAGTTCTGTGCGTCGACGCGCCACTGAACAAAGCA
GTTGAATATTCCAACATGAAAGGCTACTACGAACGCGGCTGGTGTTACCTGGAGAAGCGG
CTGAGTGCCCTCGTCAAGGAGAACGAGTTCTTCCTCTCTTTGGGAAGTGTCGCTGATATC
CTTGCGGAGTACGACTCGTGGGCTGCCGCAGACAAATTCAAAAAGTTGGGTGACTACGAC
GACTTCAAGACGACCCTCGCGGCGGGGCGGCTGCCACCAATGAGTCCAGACTCCGTCGCG
AAAGAAATGCGCTCTCAGATTGCTTCTGGTGAGCTCAGCTTCTCATACGCTGCTGACGCG
GAGGTGGTCATCGAAATGTACCGCAAGGGTTTCATAGAAACCTTTCGTCAGTATAAAGTC
TACAAACCAGACGCCGACATGGTCGATTTCAGCGACCTTGGCTGGCGAGACTCAGATGCT
TACATCCTAGCAGATGCTCTCAAGTTCATGGCAGAGAATGATTGTGCTCAGGAAGGACTA
CACTTTGATGTCGGCATCGATGGAGTGGCTGCGGCGGCTGCCGGTGCCTTAAAGAAGGGT
CTTGCCAACGACTTCAGCCCAGCGGCACGTCAAGCTCTGCTTGATGCCGCTCAGCAAGCT
GGTGTTAAGCTGCACTCCAAGTTTGAGGAAAATGATAAAGACAGTCTCATGTGGAAAACA
GACGCTGAACGCGAGGCGTTGCGAGAGAAACGTCTGAAGAAGCTCTTGGACGAAGGGCAC
GAGAGCGTCGTGCGCATGTACGACAATCGTTCTGAGTAG
>54_1; -3 1 256  LEN=256
GAGGGCGCCCTCGGACAGCCGCCCCGCGAGCATCCGCGTGCGCACGAGCTCGAGCGGCGC
GACGAGCGTGCTCGCCACCAGCCTTGCGCCGCCGCCCGCGAGGAGAGGCGCGTACGCCGG
CGGCAGCTCGACGCGCTTCAGCCAGTCCCTCGCGGCCTCGTACGCGCTCAGGTACAGCAC
GGTGTTGGGCACGCTCATGAGGAGCGTCGGGCGCAGCGCCCCCCACAGGCCGGCGACCCC
CTCCTCGCGCGTGATGXX
>11; 286 1 903  LEN=1056; minus strand
XXCTCCTCCTCCTCCGCCGCCGCCTCGCCTCAGCCCTCCTTGTCCTTCCCTCCTCTCTCC
TCACTCTCCCGCCGCCCTCTCTCCCTTCCCCCTGCCCCTCCCACGATGCTCCTCCTGCTC
CTCGCTCTCCCCGCCCTCGCGAGCGCCTACTCCTTCACCACTCCTCTTCCCCGCCGCGCC
TCGCGCTGCGCCTCGCGCTGCGCCTCGCCGCTCGCCCTCTCCGCCGCGGGGGGCGGCGCG
GCGCTCCCCCCGCCCGCCGACCTCTCGGACGAGGCGCTGTTGCGCATCGTGCTGCAGCAG
ACGAGCGACGAGGAGACCAACGCCTTGGCGTGGAAGTACCTCGGCTACAAGTACGACGAG
CGCAAGGGCGAGTGGGACGCCACAGACGTCTTCCCCAACTGGCGGAAGAAGTACCCGCAG
CCGCCCGACCTGATCGGCGTGCGGCGCGACTACTCGCGCGAGGTGGACGAGCCGGTGCTG
CGTGCGGTGCAGGCGCTGCAGCGATCGGTGCCGCAAGAGCACAAAGACAACCTGCGGCAG
ACGCTCAAGCCACTCGGCTGGGCGGGGTTCAAGCTGGAGGGGCTCACGCCGAACATGACG
CGCCGTGCGCAGGTGGCGCAGTGGCTCATCTACTACCGCAAGGAATTGCACGGCGTGCCG
CTGGAAGAGCTTCGCAGACGCAAGGAGGCGCGCGCGGCGGAGGAAGAGGCGGCGCGGAGT
GCGAATCAACAAGXTGCCGCCGACCGGCACGACCAAGCAAAGTGTGATCTGAGGCGTTGC
GGCGAGGCGGTGGGCGCGCAGGGACAGGATGGACCGGTAGATGATGGCTACTTGAAACGC
AGTAATAAGCGCATAGACCATGGGAACGTCGCCTACGCGTTCCTGCCTTCTGGAAGTTCT
ACGTAG
>82; 133 1 661  LEN=949
XXTCTCGCTGGTGGTCAACGGGGCGAGCTCCGTCCATCTCGACGATCGATGCGGGTCGCC
GCCGTCTCTTTCGTTGCGCTCACGGCGCCCGCTGCCGCGTGGGGCGCCTCCGGGCTGCGC
TCCGCGGTCGCGAGCCAGGTGCACTTTCGCGGCGCCCGCGGCCTCTCCATGTCCGCGGCG
GACGGCGCGTACGGCTTCACAGTGAGCGATCTCGACTCGAATGCTCCTGTCGATCTCGCC
AAGTTCAAGGGCTCTGTCTCGCTGGTGGTCAACGTGGCGAGTAAGtGAGGGCXTGACGGA
CACGAACTACAAGGAGCTGCAGGAGCTGTACGCCCGCCTCGGCCCCAAGAAGTTCGTCGT
CCTCGCCTTCCCTTGCAATCAGTTTGGCGGGCAGGAGCCAGGGAGCGCCTCGGAGATCCG
CAAGTTCGTGAACGGCTATGGCGTGAAGTTCCCCATGTTCGCAAAGGTCGATGTGAACGG
GCCGAACACGCTCCCGCTCTACAAGTATCTCAAGGAGAAGAAAGGCGAGCTCCTGGGAAA
CGACATCAAGTGGAACTTCGCCAAGTTCCTCATCGACACGAACGGCAATGTCGTCCAGCG
GTACGGGCCGCAGACCAGCCCCTCCAGCATCGAGAAGGACATCGTCGATCTCCTTCCCGC
CTAA
>75; 86 624 777  LEN=777
ATGAAGAAGCTGCGCTTGAAGTCGGCCGCGGCAGAAGCTCTCTGGTCATCTGCTAXTGGC
AACGAGTCCGTCCTTGCCCTGCAATTCGAATGCGCGCACTCCTTGCGCGTCATGGGCGGC
GACAAGCCTTCCTCACCGGAAGGATCGAGAGGCGAX
>91_1; 13 1 324  LEN=324
XXTTCCCCTCCCCACCCATCTCACCCTCGCCCTGTCGATACGGTGAAGAAAGGAAAGCAC
TACGCTCCACACTTCACCTCCTCCACGCCCTCTCTCCTCGCGAGCATCGCTTTCCCCTCC
CTGCACTCCTCCTCGCCACCCATCGCCACTCACACCTCCGCTGCAGCCCTACAGATCGGC
CTGTCCTCTCCTGCCCAGCCGCTGAAGACTGCGTCGCCACCCCGCGACGCACAACCCCTA
CCCACAGCTTCCXCCCAACCCCAGCTTGCGGCGCCACCGCAAACCACCATGCTCCTGAGC
TACAGAGTCGTCGGCGTCAGCTCAGAG
>91_2; 128 1 795  LEN=795
XACCCCGCGCGAGAGCTCCAGCGGTACTCCGCGGACTCCCGCGGGTGGCAGAGCACCCGG
TGGTGCGAGTTCCCGCAGGAGCTCGTGCTGCAGTTCCAGGGGCGCGTCATGCTGCAGCAG
GTGCAGGTGCTCTCGCATCAGTTCAAGATCGCCTCGCGCGTCGAGCTGTTCATGGGCTCC
CTCCCGCCTGGCACGCCGCCGCCGGTGACGGGGTGCGCGGGCGCGAACTTCTCGCGGCTC
GGCCACTTCTCGCTCGACTCGAACGAGCGCTCCAAGTTCCAGGCGCGCGAGCTGAAGACG
GTGTACGTGCCACAAGCGACGGAGGGGCTGTACCTTCGGCTCGTCCTGCACAAGTGCCAC
GTGAACGAGTACAATCTGTACAGCCAGATCGGCGTGCTCGCCGTACGCGCCATCGGCAGC
GGCCCCGGCGCGATGAGTGCACAGCACGCGGAGCAGCGCGACTCGATGCCCGCCCTCTCC
GCCCCGCCAGCGTACTTCTCGAGCGACGCGCTCGCGCTCGACCCGGCCACTGCCGCGATG
GTCGCCGAGCTGCAGCGGAAGAAGGACGCCGCGGTAAGGGCGGAGGACTACGACGAGGCC
AAGCTGCTCAAAGACAAGATCGCGGTGCTTCAGAAGGCGGGCGCGCAGATCGCAGAGCTC
GAGCGGCGCAAGCAGGACGCGGTGGCGCGGGAGGACTACGACTTGGCGAAGCGGCTGAAG
CAGCAGCTCTCCACGCTGCGGGAGGAGGCGGGCCTCCCTCCCGCCGCCGCCAACGCACAG
CTCTCTCCTGCGCCGCXX
>101; 97 1 1370  LEN=1453
CGCGCCACTTGTGGCGCTGTTGCCGCCGCCATGGGCCCACTGCCCCCGGCGCCCCGAGGC
TTGCGCGGGGTCGACGGAGCGCGGCGCGTGGTCATGACACAAACCGACGGCCTTGGCCTC
CGCCCATTGCTTGCCCACGTCGCGTACACGCCTCCAGGCTGGGCGCGAGGCATGCGCGCG
CCTGTGCATGGCCGGATTGTCTTATCCCACGCGCCGACGCCGGTGATGCCCTGGCGCTGC
CCGGCGCTCGCGGAGCTGGGCGTCGAGTGGTCGATCAAGCGCGACGACCTGAGCGGGCTA
GAGCTCTCGGGGAACAAGGCGCGAAAGCTCGAATTCCTGCTGGCCGAGGCGACTGCAGGA
GGGCACGACTGTATAGTCACCGTCGGCGGGATGCAGTCGAACCACTGTCGGGCTACCGCG
GCGGCAGCGCGGCTCGTGGGACTTGAGCCACACGTCGTGCTGCTGGCGAGCGACTCAAAG
GCGGACGACGACCCTGGGCTCGAAGGCAACCTTCTGGTCGATAGGATGCTTGGTGCGACT
ATCCATATATGTGCCGCCTCCGATTACTTTAAGGCCGGGGGCGATCTCTCCGCCATGAAG
ACCATTGCCTCAGAGGCGGCGCAGCAGCTCCGGCGGGAAGGGAGGAACCCGTACGTGATC
CCCGTGGGCGCATCGAACGCGCTGGGCACGTGGGGGTATGTAGACGCGGTGGAGGAGCTG
CGGCAGCAGTTCCGGCTGGACGACGGCGAGGCGCTGCCGTTCGATCACATCGTGATGACC
ACAGGATCGGCCGGCAGTGCGGCGGGTGTGGCGATCGGCGCGCATCTGTCGGGGCTCGGC
GCGCGGGTGCACGCCGTGTGCGTGAACGGCTCGGTCGACGAGAAGTACGCGGAGATTGGA
GCGATTGGAGAGGACATGTGCTGCTGGGCCGCGGGAGAAGGGAGCGCGAAGGCGAGGGAG
CTCATCACGATCCACGACGGCGCGGGCCGCGGCTACGGCGTGTCGCAGCGCGCGGAGCTC
GAGTTCGCCGCTCAAGTCGGTCCGGCGAGCGGAGTGCTCTTCGACCCGATCTACACGGGG
AAGGGACTGTACTACTTCTGCGAAGCCGCCAAGCGGGCGCCCGACCAGTTCCGCAACACG
CGCGTGCTCTGGTGGCACACGGGCGGGATGTTTGCCATGTGGGCCAAGAGCGCCGAXGCT
GCAGCCGCTGCTCCCAGAGAGCCAGGTGCGCCGGCTCCGGCTACCACACGAGCCGACGAG
AGCGGGCTTCTCTTGAGCGAGCTTTACTTGCGCTTCATGCGTTCAAGATTGTCGTTTGCT
CTCCGCTCCCACATGTTCAGTACGAAGGGCCAGTCTGGCCTGTATAAGTAG
>112; 46 1 381  LEN=407
CTTCCAGCTCTCCTCGCGCTGCTACTACGACCTCAAGGCGGCGCAGTTCTTCAAGGATGG
CGTGTGGTACCGCACTCGGCCTCCCTAGCCGGCCGGCGCACTCCGCCGCGGCGGGGCGCA
CGGCTGTGGGCTGCAGCCGCCCGCAGCGGCGCGTGTCGCTGCATTCCAGTCGCGAGCGAA
TTATTATTGCAACGGACGCGCGGTAGTCAAACTGCGTGTCTACGAGGTTCCTACCATCCA
TCATCCTTGTGCGCAAGCGGCGCGCGTGCTGATGGGCTGCTTGATGTGAAAACTGAAATC
ATGAATCTCTGTTTGGACTCCGGTCTCCCCTCCTTCGAGACTTCAAAATCGAAAGATCTG
AAGCGGAATACCAAGGTATAA
>115; 5 1 275  LEN=275; minus strand
GTTGTGGTGGGAAGAGGTGGGGCGAAGGGCTACTCACCTGACGCTCCACAAGCATTGCCG
ACTGGACGGGCACAGCTCGACGCAACCGCTCGAATCGTTTCGCCTCTCCATCCTGCTCAG
CCTCGGCGCGACAGTCATCTCAGAGCACTCCTACCCTCGCGACGAGCAGGAGTACGCTGG
CCTGGTCACCTTCGGCACGTTACAAGAAATCCCGCGGCTCCTCAACGAGCCGAAGGCGCC
ACGCAGTGCGGTGGACATCGCGCGCCGCTTCCGGAX
>81; 62 1 168  LEN=778; minus strand
AAAAAAATTGGTCTGCTCGGCTTTCAATGCAAGTGCGAGTACTATTACTGCTCTGAACAT
CGGTACTCGGACAAGCACGAGTGTGCTTTCGACTTTAAGGCTCTGGGGAAGCAGCAGCTG
TTGAAGGCGAACCCCGCGATCGCGCCGTCGAAGCTTCAGGCGATGTAA
>94; 448 1 2389  LEN=2712
XXCTCCGCCTCGGCGGGCAGAAACTCGCCCGCTGCCGCTCACGGCACATCTGATGGCGCG
CCACCACGTGCGTCGTCCGAGCTCTACGCCGTCCCTGACGGACGCGATTCCGCCTCGGCG
AAGGCCGCGCAGCTCTACCCGCCCTCTGGAGTCCTCATGGTGATCATGCTGCAGTTGGCG
CGCGTTGGGCTTCTTCGCAGCCGAGAGTGCGGTCAGCGGGCGCGACCAAAGTTTGTTTGC
GTCGCTTATACTGACCGGGAGCTCACTTCTGCTGACAGACAGGCTGATCATGAAGGCGTC
TCTTTCGTAACTCCTCGCCATTACATGAATGGAATTGTGGGACGGAAGTCATGTTGTCCA
AAGGCTTGGCGCAATGCTGCAGGGCAGAACATGCCTTACTGGTGCGATCCGCACGTGAAT
GCTACTATGCAATCGCAGGCTCGCTTCCTCCCGGCTCTTTCACATGCTTCTGCAACGCAT
TCGAAAGCATTTGCAAGAGGTCATTTGGATTGGCTTGTTCTTGTCGATGATGATTCTATA
TGGCGACCAGCTCGCCTGATCGAAGCCTTGAGCAGACTTGATCCTTCCGAAGCATCTTAC
CTGGGTGACTTCGTCGATCGTCCTCACACGCACAACACATTGACCTGGCCGCCATTTGCT
TGTGGTGGTTCTGGCACAATCTTATCACGTATGGCAGTCCAACGAACGAACTTCACATCT
TGTGCCCAACAACTTGAGGGGCAATGCTGGCAGAGCGACTGGGCGATCGGAAAGTGTGTG
AGTGACGTAGGTGTCAGATATGAGCGCAGCTTCTCCTGCGATACATGTCGGTGCTCCACA
AACAAGTTTTCCATGCACCGTATCATGAGCAAGCAGCTTCCTGATTCGTTCCAGTCAATG
ATGCACGGCAAGTGCTACTTCTCTCAACTCACTGCCACTTGCGGGCACGTGGCTCGCTTT
CCCTCGCAAGTCTTGTGCACTGCGGAAAGGCAAGCTGCCATCTCTCATGGATGGCCTGCC
AACATTTGTGACAACTTCGAGGGAGCGACGCGCGACGTGCGTTACAGCTCTCCAACAGCT
AGGGAGATCCAGGAGGCTGACGCGCTGCTCGCGAGCACGATGAAGACCAGTGACGCCTTG
AACAACGACACTGCTGCTGCTATCCACTTCAACCTGTCTCGACATCTTCCAGTTGGTCGG
AACCGTACCAGCGTCAAGCGAACGGCATGGCCATGCGCCGGGGTCAACGTCGATTTTGAC
CGCAGAAGGGAAGAAAAAAGTCGAAAAGTTCTCGAGGTTCGAGCTCTGGATGACATCAAC
AAAACAAGGGCAGGGACTGGCAACTGGGTGACCAGTTTGTTTTCACAGATTACCGCCACG
ACTCCGGCACCAACGGGAAAATACAAAGAGGCGGTAGTACTCGTGAGTTCCAGCAACATC
ACGAAAGGAAGTTGCCTCCTCGCGCGAATCAAAGCACTTGTCAGCTCGCGGGGAAACAGG
GATGTGGTACTCTTTCTCTCACGTGCAGCGATGGAAGCCGCAGAAATGACTGAGCTGTTT
TCGAGTGGACTACATGCTGAAACTCAACAATCAGACGACGCTGTGTTTCAGAGTTTTGGT
AGCTCATCACGAAGCGAAACATCACAGTCCCCTCGAGTTCGTGTTATCATGCAACCAGAT
GCTCCTCCCAAACCGATGGAAAGTTTTGGAGATGAGCGAACGGGCATGTCCAAGTCGAAT
TTCATATGGTGGCTCGCAACACAGCATGACTATGAACGGGCTTGGCACTTGGAGGATGAT
GTGCTTTTTACAGGCCCTTGGAGAGATTTGTTCGATAGGTTTGCGCAGGATGATGCGCAA
ATTATTGGCAGGCTCACCGATGTCGACGTTTGCGACCACTTTGGTTGGAAGGACAGATGC
CGCATGAGCGGTGGTGAAAGATGCTTCTCGGGACCTGCCAAACAACCTTGCCGGCTGTGC
AAGACTTCTTGGCCAATTCTTCGAATGTCTCGACCTCTTGCAATACGCATCAAGGGTGCG
CTAGTTGGTGGTGCACAAGGTCATCATGAAGCATTTACAGGCGCGATCTGCGCTCGACAG
CCCAGGACTTGTTCTCGTGTCTCGTTCTCCACTGAATTAGCTCCAGCCTTTGCGCTCGGA
GGCGAGCCCTTATTTCGGCCAAAAGCAAGCGAGGTCGATAAATCAAGATTTAGGCGCTTC
CAAACACTGCAAGGCCTACTGCAAGCGTTCAGCCTAACCTCTGTGCAGTATGGGCGTCTT
TATCATCCGGTCAAGTGCCAAGCAGACGATCGTGCTGGGTTTTATCAGGCTTTTTATGCT
TCACACCGCGAAACACCTGAGCTGGCATCCGTGCCGGTCGCACAATTATGG
>120; 62 1 465  LEN=465
CCTGGCGAAATCTGCTTCGGCGCATGCATTGCCCGAGGCTACCTGAACCGCCCAGAGCTT
ACTTTGGAGAAGTTCGTGAGCAACCCGCTTTGGTCTGCAGAAAAGTGGCGCGAGCTAGAT
GATTGCAACTGGTTTGGCCGGGACAGTGTCCTTCTATCGTCAGTGGAAGCGATGGCGGAT
TCTGACGCCGACGCTGGTCCGATGCAGCGAGTGCCAGGTATACCAGAGGCTCCCATCATC
TACCGCACCGGCGACGTCGGAGTTGTTCTTGCTTCTGGAGACCTGCGCTTCTGTGGACGC
CTTGACCGGCAGGTGAAAGTTCGAGGCTATCGCATCGAGTTGGAGGCTGTGGAGGCAGTT
ATGCACGATTATAGGCCGCAGCTTGGCCTTTTGTCCGTCGTCGCAGTTCGATCGGCAGAG
GTCGAACTAGAAGAGCTCGTCGCGTTCATCGCTCAAGAGGCCGCC
>26_1; 142 1 363  LEN=363; minus strand
XXCCGCCGCTCGGACGTCCTCGCGGCGCGCGGTGGAGGAGAAGGCGGAGATGTAGAAGCA
GTGGCCGACGAGAAAGCTGACCAGCCCTCCGATGAAGAGGGCGTCGAGGGAGAAGGCGTC
CTCCAGCTCGAGGAGGACGTCGCCGACGGCGGAGCACAGCAGCCCTCTCCCGATGGCGGT
GGCGTAGCTCTCCACAGCGCCGAAGGCGACGAGCTGTTTGGAGATCGCGCTGAGGACGAG
CACAGGCGCCGCCTTGAGAGGGGCGAGGAGGAAGACGGAGGGGGTGGGGTCGAGGTGAGA
GACGCGGAAGTAGAGGATCGCGCTGCCGGCCACGCCGGCGAACCAGGGCGCCAGCGCGCC
GTGCTX
>26_2; 124 1 380  LEN=626
XCCGCCCCCGTCGTCGCGTACGCGCTCGGCCTCTCCGCGTACCTCTCCGCGTACCTCCCC
GCGCTCCTCGTCGGGCCAGTCTTGCTCTACGCGGCAGTCATCGCGGCGATGGCGCTCTCC
TCCCTCTGCCGCGCGCTCGCCCTGCCCGACTTCGCCTCCCGCTGCTCGTACTACAGCGGC
GTCGCGGGCGCGCTCGTGTTCGTGGTGTCGGACTCCGTCCTCGCGGTCAACAAGTTTGCG
TTTGCTGTGCCGGCGGCGCACGGTGTAGTCATGGCCACGTACTACTTGGGCCAGCTGTTG
ATCACGCTGTCTGTGTGGGGCGCCCGAGCACCCGTGGGCAGCGCGCCCTCCGCTGAGGGC
GGTCGCAGTAAGGCAGATTAA
>122; 18 1 247  LEN=247
CACGAGCAGCAGCACCACCCCCTCCCCGTCCTCCCCTCCCCCTACACCTTCGCTACTTCT
GCTTCCTCTCCGGCGGTGCGATCAGGAGAAGCATGTCTGAGCTTCCGGAGCTGTCAGACT
TCAAGCGGCAGCTTTGCCTCGTCGAGAAGCAAATCGCAAGCCTCCTGGATAAACGGCAAG
CGCGTGCAAACCAAAGCACCGCGCCTGCTGCAGAAGGGAAGGCGGAGGAGGGGAAGAGAG
GTGGGAAXX
>123; -48 1 401  LEN=401
GATGCGTCGAGAGCTACTGAGGCCTCTGCTATTGATGGACACGCTTCGGTCACTTGGGAC
GTTGGCATCGACCGCTGCCCCATAGCAGTCGTCAACTCTCGCCTTCTCCTCGCCACTTCC
CCTTCGGTGGGCGACAACTTGTCGATTTCTCGAGGGTTCCCGATCACTTGGCAGGCTAGT
GGTCGAGACCGCGCCATcGCGCCAGCAAAGCACACGATGGCTCGCGGGCTTAGTCCTGCC
CGGTGCAGCAAATAGCGCTCCCACCCCCGACCCGGCCGTGGCACCGCACTGCCGTGCGCC
ACCCCTCTTCAGCCTGGTCGCCCCGGCCCATGCAGCTGTGCGCACGATTCTGCTCGTTGT
GGCAATCACTGAAAACTCCCCCATGCGGCTGCTTGTGCCGCXX
>114; 130 1 320  LEN=704; minus strand
XXCTTTCTACTTTCCTCTTCTCCTCTCCTTCTTCTTCTTGTTCTCCCCTTTCCCCCGACT
CCCACCTATGGGAACGAGCACCTTAACAGTCACCGCGAGCCAGCCGCAGCAAGTCACCCT
GAGGCTGCGCTCGAAGCGCCGCGTGCGTTGGAGCAGCGACGTGGTGGACAACGAGGAGCT
TTGCCGCAAGAAGAGCAAATGCTGCTGCGTGTACCACCCACCACGGAACGCgGACCAGCC
ATCGGAAGACGAGGACGACGGCTTTATACTACCGGAGGAGATGCGTGTGGCGAGCGACGA
GGCCTTGCCTGAGGGCTCCTAA
>17; 136 1 428  LEN=1290
XCGGCGTGGGCGGCGTGCGGAAGCAGAGGCGCGCGTGCTCCCGCACTACTCGCCGCCCGC
GCGGCGCCACCGCGCCGCTCGAACCAGCAGGCGTCGGCCGAGTCGCACCTCTTCTCCGAG
ACGGACGTCCTCCGGCGGCAGCTGCTCTACCGCAGCAAGCAGCGAGGATGGCTGGAGATG
GACATCATGCTGGGCACATGGGCCAGGGACAACCTGGCCTCTCTCGACGACAAGGAGCTC
GAGCTCTTTCAGCAAGTGATCGACATGGAGAACCCGGATCTGTACAGGTATCTCACCGGG
CAGGAGGAAGTGCCCGCCTCCATTGATAACAAAGTGCTTCGCACCCTCTGCCGCGACTTG
CGTCTCGCTGTCGCACCGAAAGTTTCGGTGGCAAGCACCGCAAGCTTTGAAGGTAAGGTG
TGGGAGTGA
>95; 443 1 1557  LEN=1906; minus strand
GGCGGGGGGCGGGGCATGTCGGCCGACGCGCCGCTGAACAACATGCCGGACGAGGGCGCC
CCTTCTCCGGCGCAGGAAGAGGGCGGGACGACAGCGGATACGAATACTGCACGCCGCGCA
ACGGATGAGGCTCCCGCGACTGCTGCTGAGACGGGTTCAGCTAAACAGCGTCGCTCGCGG
TGGGGCGGGAAAGCTCTCGCGGAAGATTCTGGTGGCGCGGACGAGGGGGGGGCGAAGAAG
CGCAGTCGATGGGGAACTAAGACTCAGCAGGTAGTCGACCCTGTGGTTCTCGCTGTCCAG
CTGGGTCTTCCCTTGGCGACTCTGCAGCACATGAGTGCCGAGCAACAGGAAATGCTCCCG
CAGCTCAAGAAAAAGATCGACGAAATCGATATTTTGCTGCGGCTTCCAGATTGTGGCGTT
AGTGAGATCCCTCTCGAGCGGCGCTCTCCTTCACCTGACCCCATATTTGATAAGACAGGA
ACGCGAGTCAACAGCCGTGAGGCGCGAAGGAGACAAGAGCTCGAGCGTGAGAGAGCCGAA
CTCATGGATTCCCTTAAACCTAAGGCACCTCAGCGCCAATGGCGCAAGATTATGGTCCCT
GTCGACAAATACCCTGGCTATAACTTCTTTGGCGCTCTGATTGGCCCCCGTGGGAACGCA
CAGAAGCGCATGGAACGAGAGTCAGGGTGCAAAATTGTCATTCGCGGTAAAGGAGCAATC
AAGGACGGCATGGGACGGCATGACGGCAAGCCACTAGGCCCTGAGGATGATGAGCCGATG
CATGTGCTTATTGAAGGGCCCGACGAGGAAAGCGTTGAAAAAGGCCAGGAGATGGTGGAG
CAGGTACTCAACCCTTACAGTGACGGAGCGGTGCAACAGAAGGAGAAGCAGATGCGCGAG
CTTGCGATCATCAACGGAACGCTCAAGGAGGAGGAAGCAGGTGTCAATCCTGCGACTTGG
GGAAATGCGGCTGCGAAAGGGGCTTTATTCAACCCAGCTAGAGCCGGGGCGCACTCTTCG
TGCGGCGCGAGCGCACCTGCTATGGACGACGAGTATGCTAGCTTCATGGCGGAACTTGGA
GGTGGAGAGCCCCCTCCACCGCCCGCCGTGGATGCTGCTGCACTCGCATCGCAAGCACCG
TGGGCTAGGCCGGAGGCTGACGGCGGTATTGGTGGTGCCAATAAGGCAGCCATCCCGCCT
GCAGCTCCTCCAGGGCCTCGCCCACCCGCTCCGTGGGCTGCTCCTCCTGGCGCTATGCCT
CCACGCCCTCCTCCAGGGCCGTATGGGTTGCCTCCGGTCCCTCCTGGCATGCCAATGCGG
CCACCTGGACCGCCAGGCTGGCAAAGTATGCCTCCTAGCTTCGCAGCTCCCCCGGGCTAC
CCGCCCATGGGAATGATGAGACCACCGAGCTATGGTCCACCTGGCTTCGGAGCTCCGCCA
CCCCAAGGCTATCCAGTGCCACCACCTGGATTCGGGATGTCAAATACCCTGGATATCCCT
CCACCTCCGCCGCCAGATGATATCCCACCACCGCCACCGCCTCCACCAGATGAGTGA
>110_1; 142 1 498  LEN=564; minus strand
CTATGGCTGGCGATGCACGCGGCGCACACGTCTGTCTACTCGCCCTTCTGGGCAGGCATG
ACCACTGCCGATTCGCCACTGCCCGAGGGCTACACCGTGAACGCGTACTCGCGGGTGGAT
CGTGGCGTCGGCGCGTGGCAGGCCTCGCGCTTTGTGTTCAACGCCGCGCAGCTTCACTTC
GACGAGGCCATCCGCCAGGTGCGGCAGGCGCAGGAGCTATGGGAATCGCGCGCGGAGGCT
CTGCTCGACCGGGGTGTTGCAGAGTATGTCGCCGGCAACGCTACGATGGCAATGCTCGCA
AATCGTACGAATGCACACGCGGTGGCGGCGGTGTCGGCGTGGTGGGCACTTTCCGACGAC
ATAATGCTCAGCGTTGCTTATCCTTCGGTGACCTACCCGGCGTGGTGGCTCGATTCAACT
GATGTTGCATTTCAGGATGGCCCGCCACCATCACCAGAAGTACCACCCCCACCCACCGTC
AAAATCGCCCAAGTTTAG
>110_2; 88 1 692  LEN=692; minus strand
TCGCGCCGCGCGGTCGAGACGATGGGCGAGCTGGCGGAGCGGTACGGCTACTACGACGCG
GGGGAGTCTCTCCTCGTCGTCGACCCGACGGAAGCATTCATCTTCCACGTGCTGCCAGAT
CCGTCGGGCACGTCGGCGGTGTGGGTCGCGCAGCGCGTGCCGGACTCGCACGTCGGCGTC
GTCGCCAACAGCTTCACCGTACGGGAGGTGGACCTGCACGATGGCGAGCGTTTCCTCTAC
TCGCGGAATATGGTGGACGTCGCGCTGTCCCAAGGCCGGTGGGGGCCGGGCGTGCCGTTC
GACTTTACTCGCATCTTCGCGGGACCGGAGCCGGGGCATAAGTACGCCTCCGGCCGGCGC
ATGTGGGCCGCCTTTCGTCTGCTGGCTCCCGCTGCCGCCGAGCGGCTTTCCCCCTGGTAC
AGCGAGTATGTGTCCTCCGCGCCGTACCCCGCGACTCTCCCCGCGTCGAACGTGTCCTCG
CGCAGCTTGCGCCAGGTGATGCGCGACTACTACGAGGGGACGCAGTTCAACCTCGCCAGC
GGGATGGCCGCTGGAGCCTTCGCCTCGCCTGCGCGTTGGAGCGCGCCATCGAACGTCAGC
GGCAATTGGGAGCGACCGATCGCGATCTCGCGCACCATCCTCTCGTACGTGCTCATCTGC
CGCGAGTGGCTACCCGCGGCAGTAGGCGGCGTX
>133; 47 1 161  LEN=367
XTGAGTCTCTTGGTCAACTCGCACGTGATCAACGGCACACAAGTACTCCGCTCCCGCGGA
CGCGGCCTGCATGGGAGTGGTCGCTGTGCTCGCTCGAAAAACTCCACCCAAGATGGCGAT
GCCCCGAAGTCCGGCAGCTGCAAGACTTGCGGCGGAAGTTAA
>102_1; 35 1 307  LEN=307
GCGCCACTTGCGGAGGTCGTGTACGTGCGCCAGGCAGAGGCTGGCCGCCGCGAGCGCAAG
TGGCAAAAGAGCGCTGTGTGGCGTTCGCTTGTGGCTCCGCTCTACTGGTTCAAAACATGT
ATCTATTGGGATCTGGAGCCGTTTGCAAATGCGGTCGTTGATGTGGTGGATGACGCAGAG
TCAGGAGGGCTTCGTGCGGTTGTGCGAGCAGGAAGAGCCCGACGACCTCGTTACATGCGC
TTCCCCATCGTCAGGGAGCATCATGCTATCGCTACCTTGATTGCATGTGGCGTGTGGATT
TCTCCTCXX
>116; 373 1 1446  LEN=1663
CGGACGGGGGCGCCGTTCTTCGAGGCGCTGACGGCGTGGGTGTACCGCGGCGTGATGAGC
GACGCGTACGGCGAGTTCATGGTGAGGGAGGCGCCGCAGCACCTCAAGGAGGGGCTGACG
AGGGACTTCAACTGCCAGTACTGGCAGAAGAGGTTCACCATTGTGGAGGAGCAGGTGCCC
GCCTTCCTGGAGAAGCACACCGACGCGGTGCTCGCGTGCGGCAAGTATCTCCACGTGTTC
CGAGAGTGCGGCCGCCCCAAGCAGAACCCTCTCGCCGCGAAGGGAACGATTGCCTTCACG
ACGGACGAGCGCGTCCTCGAGGCACAGCTGAAGGCGGCGGCTGACTGGGCCTCGGCGCAG
CTGATGGATCTTCTGATACAGCAGGAGCACCTGATGGCGCGGCTGGCGAGCGTGAAGCAT
TACTTCCTTCTCGACCAGGGGGACTTCTTCGTCCACTTCCTCGACTCGGCCGAGGAGGAG
CTGGTCAAGCCCGTCTCATCGATCGCACGCGGCAGACTGCAGGCGAAGCTCGACTTGTCC
CTGCGGCAGGCGGCGCTGCAGGACCCGTACAAAGAGAGCCTCACGTGCGAGCTGCTGCCG
TACAACCTCACCAACCAGCTGCTCCGGATCATCAACGCTGGCTCGCGCTCGGCGGGAGTT
GCCCCTGCGGCAGAGAGCTCCAGCAAGACGCCTGGCCTTGATGCGTTCGCCTTCGACTAC
CAGGTGGAGTGGCCCGTGTCGCTCCTTCTCTCTCGGAATGCAATCGTGAAGTATCAGCTC
ATCTTCCGGCACCTCTTCCACTGCAAGCATGTAGAGCGCCAGCTGTCCACATGCTGGCTC
TCGCAGCAGGCTACCAAGGGACTCGGATGCACCGCCGCCTTCTCCGCGGCGTACGGCCTT
CGGCAGCGCATGCTTCACTTCCTGCAGAACATCGAGCACTACATGATGCTCGAGGTGCTC
GAGCCCAACTGGCACCTCCTCCACCTCAAGCTGCGCAAATCCCTCCGCCTCGACGAGCTG
CTCGCGCACCACTCCGACTTCCTCGACGCGTCGCTCAAGCAGTGCATGCTGCGCGACCCC
GTGCTCCTCCGCCTCCTCGCGCGGCTGCTCACCGTCTGTGTCGTCACTGCCGACCAGACG
AGATCGCTCATGGAGGAGGTCGACAAGATCCTCGCGGCCTCCACCTTCCCCCCCAACGGC
CCCGCGCGGCGCGACCACCTCGCCTTCGTCTCCGCGACCGTTGAGGACGTGCTCATCGAC
GGCAACTACCACGCCAACTTCGTGCGCCTCGGATCAAAGTTCGACGAAGAGCTCAAGCTG
CTGCTCGACGAGCTGCGCAAGCAGTCGCACCGCGAGTGGAACCTCGCGCACCTGTGCGCG
CGCCTCGACTACAACAACTACTGGCAGTCCGTCCATCAGTCGGACGCGGCGTCGCTCGCC
GGATAG
>31; 149 1 682  LEN=934; minus strand
XXGGCGATGCGCACAGCGGCAGTGGGCGGCCGCGTCACCGAGTGCAAGCTGGTGCTGCTC
GGTGACAGCAATGTGGGGAAGAGCTCTCTCGTGCTGCGGTTTGTGAAGAACCAATTCAGC
ATAGAGCAAGGCACAACGGTGGGAGCGGCGTTCTTGCAGCAGGTGGTGCCTCTGGGTGAC
TCTGAGGACAAGATCCAGTTCGGGATCTGGGACACTGCTGGGTCGGAGAGATACAAAGCA
CTTGCGCCGATGTACTATCGAGGAGCAGAGGCTGCTATAGTGGTATACGACATCACTTCT
TTTGTGAGTGGCGCAGCGCCGTTCCCATGCTGGCGTGCGCCACTCCAGCGGAACAGAGCG
CTGGTCCGCCTTGCTGTCTCGCAGGAGTCGTTTGAGGGGGCGAAACGATGGGTTGGGGAA
TTGAAGACACACGGCCAGCCACAAGTTGTGATAGCTTTTGTCGCCAACAAGTGTGACTTG
GAAGATTACCGGGTTGTCTCTAGCCAAGAGGGCAAAGCATATGCGCAGGAGCAGGAGATG
GCCTATTTTGAGACCTCTGCAAAGACAGCGCACAATGTCTGGCAGATGTTTGTGGACCTC
GCCCAGCTTGTTCCGCGGAAGGACGTGGCACTCTCCTCGACGACCTCACTTGAGCAGTCG
CAGCAGAAGGGCGCCTGCTGTTAA
>106; 160 1 787  LEN=1067; minus strand
XXCGCCGACATGGCGCCGATGCGCACTGTTGCCGTCGTGTTCGCGGCACAGGGTGGGATG
GGTGATGTCGGGAAGTTCGCCATCATGCATGCGCGCTCACGAGCTGCCGAGCTCATCGTC
CGCCCGATCGCCCTCTACGCAGCATCTGAAGGAGCTCCACCCAACTTCTGCGCAGACGTC
AAAGATGTCGACTCTCAGTCACGGCTGGCGAATGGCTTCGAGGGCCTGTCCGTGCCGACT
GTCGACATTGAACAAGCCGGCGCGACAGATAAAGTGTGTGACGCGCTTGATGGCGCGGAT
GCTGTCATCTCGTGCGTCGGGAATCGAGAGCCGACCAGTGGCTTGTTCGCACCCGCGGCG
TGGAAGCCAGCCCGCTGGTGTGCGAGGGGCACGCAGATCGTCTTCGCCGCGATGAAGACT
AAGGGGATCAATCGTGTTGTACTTCTGTCGTCAATGGGCTTTGGCGATGACCCCACAAGA
TCAACTGCTCTCGGAAGATTTTATCGTTGCCTTCTTATCTCGACGCGGAGCTTTCGCGAA
GTTGCTCGAGATGTGCGAGCGATGGAGGAAGAGGTCCAGCGCAGTGATTTTGACTACCTC
ATGCTCCGCCCAATGGGCCTCGATCCAGAAGCCGTGACACGACATACATGGGCACTCATT
GGAAAGAAGGAAGATGGTGCGCTAGAAATGACAATTTCAAAAGAAGATGTGGCGGCATGC
ATGCTTCAAGAGGCTCTGGAGCCTACCATACACAGGGCAGCCAGGACTATAGGCTACAAG
AAGTCCTGA
>129; 172 1 978  LEN=1109
AGCTTGCCATCTACGTGCCGAGCAGATTTCGAGGCGCTGCATGAGCTGCAGCGGGTGTTG
ATGGACGCGAGCGACCAGCTTCAACTGCCATCCGAATTATTTGACGAAGGTGACCGACAG
GACGCAACGATCATTCATGAGCAATATCAAACCTGCAGGGAGAAGCTTGCCATCTACGTG
CAGTGGCTTTGGATGTGGCTGCAACAGTCGCAGCCGACAGCCGGCCATGACCTTGCCAAG
CTGACAGCAACACCGAATGCAGAGGTGTTGGAACGGACGCAGGATGTTCTGCATGATGTG
GAGCTGAGCATGGTATTCCTCCACCGCCAACGCATGGCACTAGTTCAGCACGACGAAGAC
CTTTCGGCCATCGAGCTTCGGCTGGCGCCATCAGCCAACGGTACGGAAGGACGGCGTGAT
ATGATGATTGAGCCTGTTAGTCACATTGCAGAGCCATCGGCGAAGAACCGCAGGGCTAAA
GCGGACGCGAAAGATAGTCAGCTGCCACGAAGGGACGTGCACGCGCTCCACGAGTGGAGC
GATGCAGAGCGGGCAGCAGATCTGTCCCTTGAACACTGGGAGAGAAGTGCACTCGAGCAC
CAGAAGGTGGCAGAAGAAATGCAACTTTTGTGCACCAGATTTGAGGCTGCAGCGCGGGAG
ATGCGCTCCAGTGACGCCAATGACGACGCATCACCGGAGTTGTCCAATGCCGTTCTACTG
CAACGGAGGCTGGCCATTCTTCAGGCTGAGCAGCGTCGACGTTCAGCTGAGACAAACACG
TGTGCTCCCCATCAACTGGGCGGAGGTCGACGGTCAATGAACCCACGAACAATAAGCCGA
GAGCAGGAGCCCAAGTCGAATGTTCTCACGCAACCAGTGCTGCGTACCTCAGTGGAGCGG
GCGCATCAGTCAACCGGGAGCAATGCCCCAACACGACAACAGCTGCGTACTTCGAGTACT
CCACGTGCGTCGCGGTGA
>104; 122 1 2007  LEN=2101
CAGCTGCTCCGCACGCTCTCCGCGAGCAGCTATGGTCCAGCTGGTAAGTCAAAGATCATA
CGAGCCAGCTCGGACGGGGCTCTCACGATCACCTCCACGTCCCACCGCATCTTTGGCGCG
ATTCGTGTCGAGCAGCCATTGGCCCGAGTCCTTCTGGAGTTGACCAGCGCGCGTCAAGCG
GGTGGCGCGGACGGTGGACTCTTCACGCTACTGCTGGCGACGGAGCTGCTGCTGCTAGCC
GAGCGAGCACCGTTGAGCAGCCACCTGGTGAGCTCGTTGCTCCCTGAAGCAATGGAGCTG
TGCACAAGCTTTCTCCTCGCGCCCGAATGCGCCGTTGTTGCAGATCTGAAGGTCAGTGAC
CTTGAATCATTACTTGCACTGATGCAGAGCGTACTCTCGCCCAAGCGGGTAGCGCTGCCC
TCGCTCGACGGGCTCAACCCCGCGGTTGGCGAGGTTCGGCAACTTGCCTTCCTTATTGTC
AGTGCGTTCGTCCAGTCCATCGGGTCGGCTGCGGATTATGAGACAGAAATGGCGCCAAGC
AAGACAAACCTCAACCCAAGCCAGCCAGATGAACAGCCTACGAACCTGCTTCCTGGCGTT
CGACTACTTGCTGTAGTAGGAGGAAGCCAGTTGGACTCGGAATTACTGGTGGGAGTCGTC
CTCGACACACCGTTCTTCGCTAGTACATTGCAAGCCAGTTGCTGCCGTACCTCGCATCTT
GCCGTGGCTCTTTACAATGTCAACCTGGAGCCCATGATGCCCACAAGTTTAAGCGCGAAA
GTGTCTCTTACGTCTTCCTCTAAGACCACTGTGGCTGAAGGGCTTCACGAAATGCTCGCA
AAATTCGCGAAGGCTATCGAAAACGcTGGCATCTCGCTTGTTGCTTGTCAGCAAAGGGTC
GCACCTGCGCTGGTGGCAGTCTTCCGATTATGATCCGCACCAACTCCCGAACGATTTCCT
TGCTAGTTTTCGGAGCACTACCATCTTTTTAGTCTATCGCCGCCCCTTTCTGATCGGCtA
AGCCAGCTTCCAAATCTCTTAXGGTGTTGCTGTTGAATAGCTACGGCATTTCAGTTCTGG
CTCGTCTTTCCCTTCGTCATATCGGTGCAGTCCAACGACTGACTGGCGCAACTCCGATTT
CAGAGGTCTTTCCAGGCTTTXTAGTTGTCCTGGAACGGGGTTGGAGTGTAGATCGGGCGG
CGTGTTCTACGGTCCTTGTCCTAACATCAAAATCGCTCGGAACTCAGCTTGCTGTACCTC
AAGCTGCTTTCTGCGGCGTTCTTGGCGAAGTACGAACTGTCTCGTTTTCGGGCACTGATT
ACGTTCACCTGGTTCCCGCCGTCGGGGCACATGCGCACGTCCAGCCAGTGTCCACTCTGG
TTCTCCGGGCTCCAACCCGAACAGCTTCAGATGAGTTGCGCGCTGTGGTAACTTGTGGGC
TGAACACTCTTGGCAAAGCATTGACGCAGCAACGACCTCGCCTGCTGCCCGGAGGCGGGT
GTATCGAAACAATATGGGCGCGGATACTACGTGACAGAGCACGGACACTTGGGGCTCCTA
CCTCGGCTGAAACCGCACAAGACGCTTTGTTCCGTCGTTCGCGACAGCAAGTGCTCGTTC
TCTTAGCGGAAGCCCTCGGCAATGTGGTGGGCGCCCTCGTTGGTAATGCTGGGGTAGACG
TCAGTGAGGTCATGCAGCAACTTGACGTGGCCAATTCTGAAGGATGTGAGCTGAAGGCAA
GCAACTGTCAGAGTGCTTGGTCGCTATTTGGTTGGGATGCCGATCGCGGTTGCGTCTGTT
CAGTGCTTACATTGCAGCGTGTTCAGGCCACTTTCGTCCAGCGAGAAGATAAGAATCAAC
TCATTTTGGATGAAGTCAGTGTGAAGGCTTTGGTTCAGCAAGCATTGCTCGTAGAGCTTG
AGAGCTGCAAGATAGAAGCACTGCGCACTGCCGTAGAAGTGGCATGCTCAGTTATGTGTG
TAGATGATGTAGTGGTCGATGGGAAGTGA
>74; 929 1 2670  LEN=2973
XXGACAGGGATGCACAAGCAACAGTGTGAGACGCTGTTGACACAACTTCTCCGCGCACCT
ACCGCCACTCACCCAACCACTGTCATGGCATTCGGACGCACAAAGCCAAAGAAAGAGGAC
TCGAAGACCGAGGCGGCAAAGGCGGAGCCGACAGGGATGCACAAGCAGCGCGTCGCCGCC
TCTCCTGTGAAGACTGTTATGGGCCGGGAGACAACCAACGGCGGACGCACGGGAATTCTC
GTTTCAGGAGGTGCCGACACGCCCAACGTCGTACCACCGCTGTCGTTGCCGGTCGCAAGT
GATGACACGAGCCGGGTGGCGCCGGCCACCGCATCGCCGGCGAACATGGGTGGAAACGCA
GAGGAAGAGAAGGCGGCGAAGGAGAAGGCGGCGAAGGAGAAGGCGGCGAAGGAGAAGGCG
GCCGCCGAGAAGCTTGCCGCGGAAGTGGCGGCGGCTGAGCGAGAAGCTGCCGCCAGGAAA
GCTGCGGAGGCGAAGGCGGCCGAGGAAGAGGTGCACTTCTTGTCGGAGCTGGCGAAGATG
ACGTCCGTGGAAGCCTTCGGGGCGCAGCTGTCGGCAAAGCTCAACAATGATCTTGATGGT
TTGAGGAAACAGATTGAGAAGGGTAAGAGAGAAATGGAGGCAACTGAGGCTGAAATCAAG
TCGCATCGGGAGAATCTCTCGGGTGCGCAGGAAGCAAACGGCGCGGCTTTGGGCGCGCTG
CACGAGGAATGCGAGTCCATCAAGGCCATTCTGCGGTTGGTCACCTCGTTCGAGGCGGAG
TCTAACTCCATCGAGCGTGAAGCCAAGCGCTCGCACGAGACCTTGGCTCAAGAGCGCGAA
CACACGCAGAGCGTCCGCTTGCGCATCGAGAAGGAGTTAGGTGAGGCGCAGCTGAGGCTT
AACTCCGCTCAAGAGCAAATGGCCTCCCTCGAGCGTGAGATGGCGGACTTGAAAGCCAAG
ATTGAGCCCGCTGAGAAGGCGTCGTTGGAAGAGCTCTCTAGCTTGACGGACGAAGCCATT
GCGAAGAGACATAGGGCGCACCTGGCGCGGCGTTTGGTGGATGTCTACCAGGCGGAAGCC
GACAGCATCAAAGAGAACGAGACCGCGGTGCAGCGTCATGCGGCGAAGTCTGCGCACGCC
GAGGAAGCTCGAGCCTCCGTTCGAAGCCTCAAGGAGCAGCTTGCCGTCGATGATGAGAAG
ATGGCCGCGCTCTCGAAGAAGGATGCGGCCCTCGAGCAAGCGGGAATCGAGACTCAGGCT
CGTCGGCAAGAGCTCCTGAGCATGCTCAAGTCGCAGCTCGAGTTGACGCGACAGCTCGCG
GCTAAGCAAGAGGCATTCCTGAACCAGAAGCTACTCGACTCCGCCAACACGAAGGAGCAG
GGCACGGCGGAAGCTACACTGCTGAACGAGACGATCGCCTTTGTGCGCGCTCAGCTGGAG
CAGTCGCAGCGGGAGCGAAGCAAGCTTGAGTCTGAGATTGCGGCGCAAGAGACAGAAGCT
GCTGCGGCCACTTCGCGGCTCCAGCTTGAGATCCGTCAGGTGCGCGCCGAGAGCAAAGCT
GTTGCCATCGCCAAGGAGCACCGCAAGAAATTTTTTGCTGAGAAGATGGTGCAGCTCGAG
GCCGCGGAGCGCGAGGAGGCCGAAGCGGCGAAAGGGATCGAAGGACGCATGCCTTGCTTG
GATATGATCCGTGAGGAGCTTGAGTCTTGCCGCAAGAACTACGCACAGCTCGAGGAGCAG
GCGGAGCTCGCTGAGCGCGCAAAAGGAGCAAAAATCGCAGAAGTTGAAGAGCAGAAGGCC
GACAACCGCTCCAAGCTCAGCGCGCTGAGTCGGCAGCTGGCTTCGGAGCGTAGTGTGGTA
GAGGAGCATCGGCGCTACATCGCCTCGGTGGAGGAGCGCCATAAGACGATGCAGTGCGTC
GAGAGGGAGACGGCAGACGGCCCTGGTCGACTTGGGCTCTCTGTGATCCAAGCAAACGCA
CAAGCTGCTCGCACGTACGTTGCGGAGTTGAAGAGCCGCCAGGATAAATGCGTGAATGGG
TTAACAGAGGCGAAGCTGCAGCGGGACCGAGAGGCTAGACGTGCAGAAGCGGAGTTGCGC
CACCTCGAGGAACAGAAGGCGACCATGGAGGATGCTTTGCAAAAGCTGGCCGCGTACGAG
GCGAGCCTAACCCACAACTTGGCGTCGCTTGACCAAGGCGGCGAACCAGGGACGGAGTCT
TCCAAGGTCACATCTCAAGTTGCTGAGCCAGGCTCAGCACCTCATGTGGCCTCGCAGGGC
TCGACTTCATCTGAAAAAGCGGAGATGAGTGCTAAACTTGCTGGTCTCCGAGAGCTTCGC
TCTTCTGCGAGCCTCGCTGTTGAGGCGTCACGCGTCATCGATCGCATCTCATCCAATCGA
GAGTCGGAACGTTGTGAGCCGTCAGATGACATTCTCGCAGAAGCATCCTTTAGTAAGAAG
AAXAGTGCGGCTTCCTCCGATGCCAGCCGATGTCTCGAGAAACGCCTCTACAAACAACGT
TCCCAAGCTCGAGATCGAGGTGTCATGAACGCTTCGATGCATACGTGGGGCAACTTCGAT
GGGTACACTGGAATTCCCGCATGGTTTGTTGTGGTTGTACGAAACCTCGTGCCTAACTTG
TCCACTGCAGTCGACGATATCAAGGCGACGTAG
>135; 64 1 480  LEN=817
CCGCTGCCGCCGCAGCCGGGGCAGGAGGAGTTCTACCGCCGCGCCGATAACTGGCCGGGC
CGCTCGTACCACAAGTCGCTCGGCGAGTCGATCCACCGGCTGCAGGAGACGCCGGGGAAC
ATCCGGCACGACGTCATCATCGAGAAGCGCGTGATCGGCCGGATCCTGGGGAAGGGCGCG
CGGGACCTCGACGCGATGAAGGCATACAGCGGCGCGGAGGTTTTCATCATTGACAAACAC
CCGCCGCCCGGAGAGGGCGATGAGCACCGGCTGCTCATCTTGATCGGAACTCCGAGCCAG
GTGCGCGCGTGCAAGGAGAAGGTCGACGTCGTGCTCGAGCGGGCACGGAATGAGCTTCCC
CCTCTCCCTCCGCCTCTCTCCTCAGGATGGCGGCCGGTGCCGGAGGTGGGCAACCCCGAG
CAATGGGACGACGGGCAGCGTCACCTCGCCGAGCCCAACGCCAAGAAGCAACGATACTAG
>134; 187 1 1010  LEN=1069; minus strand
XTCCGCGCCCCTCCGCCCCTCGCCTCCGCCCTCCGCCACGAGCTGCTCTCCTCCGACGAG
GTCGACTCCCTCGCCTCCCTCACCCACACCCTCCTCGAGTGGCGCCGCCTCCGCGCCTCC
TCCAGCGCCGCCCTCCGCCGCGAGCCCACCGACGGCGAGATGGCGCGCCTCCTCGGCCTG
CCCTCCGCCGCGGAGTACGCCTCGCGCCTGCAGAACCTCCACGCCGCCAACCACAAGCTG
GTGCTCTCCAACCTGCGCCTCGTCCTCTCCATCGCGGGCCGGTACGCCGCCAAAGGCTGC
GTCGTCTCGCGGAGCGACCTGGTGCAGGAGGGCGCGCTGGGGCTCATCCGCGCCGCAGAG
AAGTACGACCCGTCGCTCGGCTTCCGCTTCTCCTCTTACGCCACGCAGTGGATCCGCATG
AAGATCTCGCGCGCCATCGCGCAGCAGTCGCGAACCGTGAGGGTGCCGACGAAGCTTCAC
TTCATGCGGCAGAAGATGCACCGCACCGCCAACGAATTGTTTGGCAAGCTTGGCCGCCGC
CCCACACCGGACGAGATCGCGAGTGAGATGTGCGTCGACCGCGCGATGGTAGATCAGCTG
TGCTACATGGGCACGTTCGACTACATGCACTCGCTGGACAGCCGCAGGCCGTCTGCTGGC
GACGGCGACGGCCTTGCTCTGGCCGAGATGATCTCCGCGCCTGCGTGGCAGGCGGAGCGC
CCTCAATTCCTCTTTGATCTGCAGAAGGTGCTCGGCAAGGTGCTCACGGAGCGGGAGTGT
AAAGTCATCGGGCTGCGGTATGGCCTCTTCGGCGGGCGAGAGCACAGCGTCGAGGAGGTG
CGCGCGTGCCTCCAGCCTGAGGGATCGGCAAGCCCCGCCTCGCCCGTCTCGACGCATCGC
GTGCGGCAGATCGAGGCGGCGGCGCTCGGCAAGCTGAGGCGGCTGAGCGAGCACGACGCG
CAGCTGCGCATGCTGATGGGTTATCTGCAGGAGAGCGACTTCCGCGCGTGA
>136; 164 1 291  LEN=308; minus strand
GCCGCCGTGCTTGAGCTTCAGCTTGCCCAGCGGCAGGTCGAGGTCGTCGTGCGCGACGAG
CAGCCGGTCGACGGCGCCGCGCGCGAGGCGCGCGACGACGGCGCCGCTGAGGTTGATGAA
GGTGGCGGGCTTGGCGGCAGTGCCGAGAGGGCCACGCGAGAGCTGCGCGCCGTCAGAGCG
CTCCCACGCGCCGAAGCGGTGGAGAGCGACGAGACGGTCGAGCAGCATCGCCCCCGCGTT
GTGGCGAGTGGAGGCGTACTGGCGGCCGGTGTTGTTCAGCCCGACGATTAA
>137_1; 85 1 285  LEN=285
XXGGGCGAGGCCGGCCTCTCGTCCGCCGGGGTGCGCGCCTCGCTCGAGAAGATCACGGCC
GACGCCTACGAGAAGCACATGCGCGAGGTCCGCACGATTGGAGTGGGCTCGTTTGGCTCT
GCGCACGTTGTGGAGATGATTGACTCACGCGAGAGGTTTGTGGCGAAGAAGATCTCACTC
GAGCACATGGGGGATGAGGAGAAGACCAAGGCGCTGAACGAAGCCGCGCTGCTGCGCTCG
CTGCACCATCCGCACATCACAGAGTACTTCGGCTCGTTTATCATGGGX
>137_2; 305 10 794  LEN=794
ATGGGCAACACTCTGCACATCATCATGGAGTACTGCTCCGGGGGCTCCCTCCAACAGGTG
ATGGGACGCCGCGAGCGTGCGAACGAACGCTTCGACGAGGAGGAGATCTTTGATTGGTTC
CTGCAGATCGCAATGGCTCTTGCGTTCGTGCACGAGCAGAAGATCGTGCACCGCGACATC
AAGACGTCCAACGTCTTCCTCACCAACCGCAACATGGTGAAGCTCGGCGACTTCGGCATC
GCACGTCAGATGGATGACACGACTGACTTCGCGCAGACGACGGTGGGCACGCCGTACTAC
CTCTCGCCCGAAGTGATCGAGGGCAAGCCGTACAACCACCTCTCCGACGTGTGGGCGCTC
GGCGTCCTCCTGTACCAGATGGCCGCCTTCCGCTACCCTTTCGAGGCGTCCACACTCCCT
GCTCTCGCGCTTGCCATCATGAGCGGCGAGTTCGCCGTGCTGCCCGAGGACACCTCCGCG
GACGTCAAGGAGCTCATCTCCACTCTGTTGTGCAAGTCGCCTCTACAGCGGCCGTCCCTG
GAGAAGGTCCTCGAGCTGCCGACCGTTCGGCAGCGCATCACCAAGTTTGAGACCGAGATG
CGTCGCCTCGCCACCGCCGTCCCCGGCACGACGCGCCTCTCCGCCTCCGACCTGGGGGCG
GCCGCCATGAGCTCCTTCGTGACCGCCGAGCTGCCGCCGCTGCCTATCTGCCGCTCGACG
GCCTCCGACGTCATGTCCGACAGCGGGCTGCTGCCCCCAGCCCTCTCGCTCACCGCGCAG
TCCGAX
>148; 161 1 626  LEN=626; minus strand
TCGCCAGCCGGCCAGCAGCACAAGTGCCTCTCTCCTCCCCCACTCCTGCTCTCCCCTCCT
CCTCTCCCCCACCCCCACCCGCACCCCCATCCGATGGTGCGCGTCGGTGACCTCGGGGGC
TCGCCAGCCGGCCAGCAGCACAAGCGCCCATCGCTCCTCCGCTCGGCGCCGATGTGTATG
GTGCAGATGATCGTGCAGCACGACGCCGCCGCCGCCACCGTCGAGGCGCTCGGCGAGGTC
GGCTCGATCATGTTCGTCGACCTCAACGAAGGCGTCACCACCTTCCAGCGCAACTTCGTC
AACGAAGTGAAGACTTGCGACAAGATGGAGCGCGACCTCGCGCACATCCGCGCAGCGATG
GCGTCGGCGGGCTTCCGTGCGGCGGCCGAGGGCCCGCCGCTGCCGCAGCACCTGTCGATG
GAGGAGCTGCAGCGCACGCTCGAGGAGAACGCCGGCGACCTCCGCGAGCTGAAGGAGAAC
CAGGCGACGCTCGTCGCCAACTACAATCACCTCGTCGAGCTGTCGCATGTGCTGCAGAAG
TGCGGCGCCATCTTCTCCGAGGCGGTAGGGGCTGACCCCGGCTACCGAGTAGACGCGGAG
CTGCGGCCTCCGTCGAGCAGCAGCGGX
>32; 160 1 1216  LEN=1364
XCGCTGCAGCCGAGCCTCTTCTACACGCTCTTCTACTTCGCCGTGTGGGGCGGCAGCTGC
CTCGTCAGCGTCGCGCTGCTCGCCATGTTCTTCCTCCGCGAGTGGGCGCTCGTCCTCTTC
CTGTGGAAGCTCTTCCAGCTTGTGTGCCTGCTCATCTCCCTCACCTCGTTCGCCGTCGCG
TACATCATTTCAGCTACGCCAGCAGAGCTGTGCACTGTCGCCAGCTTCGTCGTGGCGACC
AGCACGATCTACGCGGCGTACACCGCCCTCCTGCTGTGCACGCTGTGGCGAATGCCTCGC
ATCCGCGACCACTACCGGCAGCTGCCCACACGGCCAGAGAGACCCGTCGACGCTATTGGC
TTCCTACCTTTCGGCTCCTTCTCCTTCAGGCGAAAGGATATCATCGGCTCGGGGGGGATG
GCGCGAGTGTACAAGGGGATGTACGCTGGCTCCACCGTCGCGATCAAAGAGGTGGCGGCA
GGCGCGCTCACCCCCAGCGTGTGCGCCGAGGCGGCGCTGCTCTCGGGGCTGCGGCACCCG
TCGGTCCTGCAGATGTACGGCTGCTGCGCGCACGACGCGCACCTGTACATCATCACGGAG
CTCTGCGACGCCTCGCTGCACGAGCTGCTGCGCCGCTGCGCACCGCAGCGCCTCAGCTTC
GAGGCGGCCATCTCCCTCGCCCTACAAGTCGCCGAGGGCATGCAGTATCTTCACAGCAAC
GGCGTCGCCCACCGCGACCTGAAGCCGGCGAACATCCTGCTGTCCGTTGACCCGGCGACG
GGCAGCCTCGCCGCGAAGATCGGCGACTTCGGGCTCTCCCGCCGCACCGAGGAGATCGTC
ACGGCGGTGTCGGCGCTCGTCGGCACGCTGCAGTACATGGCGCCCGAGATGCTCGCCGCC
GCCGCGGTGGGGCAGAGCGAGTACTCCGCCGCGGTCGACGTGTACXTCCTTCGCGATCAT
CCTGTGGCAGCTGCTCACGTGCGGCGCGCCCTTCTCGACGGAGCTGGCGCGCTTCGGCCG
CGTCGGCCTGCTGCACCGCATCGCGCGCGAGGGGCTTCGGCCGGAGGTGCCGCGGTGGGT
GCCGCCGCCGCTGCAGGCGCTCGTCCGCGAGTGCTGGGCGGACGCGGAGCACATGAGGCC
GACCTCCACGGAGGTGGTCCGCCGCTTGTGGCAGGTGCACCATGCGGAGTTCGGTACGCT
CACCCGGCTTACGAATGA
>149; 30 1 177  LEN=177; minus strand
XCTCAGATGGCGCCCTCGCCCGACGAGGAGGCGAAGGTGAGGGCCGCCCGCGAGCTCGTC
TTCGGACAGGCGACGAAGCCGCGCTTCCAGTGGCAGCTCCCCGCCTTCACGGCGGCTGTG
CTCGGCTCGTACCTCTTCTACTTCTACTGCATCGAGCAGCCCGACTCGCCGCCGCCGCXX
>93_1; 236 1 1583  LEN=2101; minus strand
GTGATCTGTAGCCGCCTCGCCCATTTCAAATACCTCTCTGCGGAAGAGCTGGCCGCGGAT
TGCTTTGCTCTGGCCGAGCACATGGATTCCGAGGTCGCCGTCCGTGCCATTGAAAAGCAC
TTGGAAGTCCAGCGTGTGGTCACACCGCCAGACCCGCCATCGGATACCATCTCAATCGCA
GACGCCTCAACGGCGCAGGCTGAGTCGATCCAGGACGGGGATGATGCATCTGAACATGAG
AACACCGAGTCTCAGCTACACGAGGGCTTCGAAGTGGCTGGGGCCAAGCGCGCAAGGATG
ATCGAGAAGGAAGCGAAGTTTGTGCAATTCAAAAAACGCCAGCAACTGCATCCCGAGTAT
GCGGGAATATATGCCGAGCCATTTCTGACCACTCCCCGGCAGATGAAGCAGTACCTGGAA
CTACTTGTGTTTCGCGAGCTGCCCGCTCCAGAGTGCATTGTGGGAATGCTGCACATACAG
CCACATACCAATGTGGGCGAGTTGCGCTTGATGTTGGAGGAAGAACTGGACATAGCTTGT
GCGCACGACGAGGAGCTTCTACTGAGTCGCGGTGTGCTACGGACCAGCGCCGACGAGCAG
GACACCTTTATGTGCCCCATCCAAGTGACGCAAACCCACAAGCTGCTCCACCCGATGTTC
CCACTCGCCTCGCATGTGCTCGTGGTGGAAGGCACAGTCAAGCCTTCTCCGATCGATCTG
CGTGGTACCCGCAAGGACGACGTCGAGCAAAGGGAACGGGCCGGTCTGCTTTGCGCGGAC
GTCTCTGGAGGGAGGGAGAACCTTGCCATTCCAGCTTACAATGACTTCGACGACGAGCCT
GCACCCAACGATTTCACTTATGTCACCCATTGCGTTGTGAACGAAGGCGTGAGGCTGCTC
CTAGGAGGGCCTTTGCGAGAGCCTTGGCCGTGCCCGTACGAGGACGCAGCCTCGGTGCCC
GGCATGCCGTACGACGAGATGGGGCGCTTCCTGCACACCTCGGTGGACTCTGTTTATGAA
TGCACTTTGGCGAGCAAATGCCCGATGAGCTGCAGAAATCGTCTAGTGCAACGTGGGTTG
AGCTTCAGGCTAGAAGTATACCGCTGCCGAGAGTCTGAAGGCAAGTTCCACAAGGGGTGG
GGCGTGCGCAGCCCTGACTTTATTCCCCGCGGGAGCTTCCTCTGTGAGTATATCGGCGAA
TACATCAGTGACGACGAAGCTGAGAGTCGGGGAATGCGATATGACAAGCAGAAAATGAGC
CGGCTGATGGATGTGAGCGGAGATGGGAAGGACGTCGTTCGCATGTGCATAGATGCTACT
AACTTCTCGAATTTAGGACGGTTCTTGAATCACTCTTGCGATCCTTGCTTATTTAAGCAG
CGCGTATTCTGTGATCACAACTCGAGGTTGCCCCGCGTTGCATTTTTCGCGTTGCGAGAC
ATACCGCCTATGGAAGAACTTTGCTATGACTATGGTTATGTCGATGXTTCCTGGGAAGAC
AATGCCTTGCCTTTGTGCTGCGAAGAACTGCAAAAAGCTTCTGTATTGAACTCGGTCGGC
TTGAAGGCTTGCCTCAATCCCTAG
>93_2; 100 1 683  LEN=683; minus strand
XAGGAGGCCGTTAAGGTTGCGATTGAACTCAACGACATTCGCATGAATGCTATTTGTAAA
GACATTGGCATGTCGAGTGGCCAGTTCAAGTCCTGGCTATCCTCTCGGAGCTTCTCAGAT
TGGGACATCAAAATCTCTGAATGGCTTAGTCGAACTCAAAGCCAAGCGATTAAAGAGCAG
TCATCGCGAAGCGGGCAGAAGTCTGGGAATGACAATGACCTCCACACCCAGAGAGCAAAA
CCAAGTGTGAAGAAGTCGCAGCAAGCGTTGTCAAAGCTCAAAGAAGACTTAATAGAGCTC
GAGAGCTACGTTCCCTGGAACGCGGTTGTTGCACGTTGGGATGGGAAACGTGCCGCTTGG
GCGCGCAAGACAAATCAATGCCAAGACGCTGCCGCAGTAGCGAAACAACTAATTGTTCTT
GAGCAGGCCATTCTCTCGCACGCGTTCGAAGATAGCTGGCACCAGGGCGAGCGCGACGAA
TGGGAAAAAGCGCTCGTGACAGAGAACCGGCCTGTCCAGGTCAGGGCCTTGCTACATACG
ATGGAGGACAAATTGAAATGGAAGGCTCTTGCCACGCAGCAGACACTCGAGGGTAAGTTG
AAAAAGTTGAGTCAGAGTGTAGATGCTGCTTCACTTTTGGGAAGCAAAGACGAAGCAGCT
TCTGAACCAAAGGTCACACTGAAG
>152; 6 1 341  LEN=341
XTTCTCCTCGCTGGCCGCCCAGATGAGGCAAAGGCGCACTCCGCCGCATTCAAGGGCTTC
AAGATGCTCTGCGACGTTCTCCTGCCCGAGCTGCGCTCGAGAAGTCATTTGTACAACCTG
ATCTACCGGCATCGCTCGAACTGCTCGCTCGTGCTGCTCAAGTCTGAAGCAGTGCTCGGA
GGCGCGACCTTCCGACTGATACATGACACAGGCGCCTCTGCAGTGCTTCTAGAAGTGCTG
CTGCTTGGCGTCGACCAACGGCAAGGCGTGTGTGGCCGAGGGCACGGCACGCGGATCGTG
AACGTCCTCAAGGCGATCGTCCTCCGTCACGCGAACGAGCAG
>154; 38 1 295  LEN=295; minus strand
XXCTCTTCGCTGCTCGCCGCTCTCGAGGAGCTCGGGCCGGTCGTTACCCCAGCCGCCACG
CCACACACAGACCGCCTTGGCTGGTGGAGCGAAGTGAAACATGAGCTCTATGCGTCGCTC
GGGACCCTCACGCATCGCATCTCGCACGCGGCGACTGCCGAGAGCGAGGCGAGGCCCAGC
CGTGCGTCTAGAGTTGCGGCGGTATTACATCGCCGATCTTCCGTAGCGGCCAAGGAGGAT
GCGAACAACAGAGCTGCGAAAGGCGGCAGCGAAGGGGAATGCGGAGGCGGCGACGAG
>155; 69 1 279  LEN=279
XXCACGCCTCCTCCGCCCACATCCTCTCTTCCCCCCGTCGCCCCCCTCGTCGCCGCCATG
GCAGCTTCTCCTTACCAACCGCAGCAGAGTTGTGTTTGCGCCACCTCCGCCCCATCTGCG
CCCGTGCAATCCGTGCCGCCCATCGCCGCCGCCGCCCGCCCTGCCGACGAGCGGCAGGTT
CGCTCTATCCATGCCTCGCCGCTCCCCTCGCGACCCCCCACCTCAGCCGCCGTCTTCTCC
GTCGCXGCGCGAGCCGCACTCGCCGCACTCGCCGCACTCGCC
>141_2; 220 1 1094  LEN=1229; minus strand
XAGCGCGATGCCGCGGGCGCAAGCCATGAGATCACCCGTCTCCAGGCTAAGCTGATCGAG
GCCACGCGCGAGCGAGAGGCGGTCAAGCAGCAGCTTGAGCTCGAGCGAGGGCGCTGCGCG
CAGCTTGAGAACCTCGCCTCGACGCTGCGCACGACCATCCAGCGTGAGTCCGCGGCGCAG
TCTGAGACGTTGAAAGAGGCGGTGAGTGTGCGGACTCAGCACCGAGAGCTCACCGAGTCG
AATGGGCAGCACGAGGTAGAGCTGCGGATGCTGCGGCAGACGAACGAAGAGCAGAAGCAC
GAGATCGACACCCTCCGTCGCGCCCTGGGCACCGCGTCGTTCGAGCGCGACGCGGCGGCA
CGCAAACTGGAGGCGCGTGGCGAGCACGGGTCGCCGGGGAGGTCCGCAGAGGTGTATCAA
CGCCAGTGCGAGACGATCAAGGAGCTGGACGCCGATCGCTCCAGATTGCGCTTGGAGGTG
GAGCGTCTCGCGCAGCGTGCCGATGCAACTCAGCGTCAGAACGAGAGTCTCACTCGACAG
CTCGAGCAGGCGAAGGAGGCTCATGCTCTGCAGCATGCCCAGGCTGCTAGTGCGCTCAAT
GCGCTCAGAATGGCTGAAGCTGAACGGGACCAAGCGAAGCTCGAACTCCACCGGCCGGCG
GCTAGCGATGGTGCTGCGGCATACAGCGAAGCGACAGACCTCAGACGCCAGCTGGCAGCT
GCTCGCACGCAAGGAGCAGAGCTCACGGCCTTGCTCGACTCTGCGAAGCTCGAGCTACGC
TCACAGGCGAAAGATATCGAGACGCAAAGGGCAGCTGCGCAAGCCTTGCAACACCAGTAC
GACGTACTTCTGCGGCAACACGAGCTTCTCCTCGAGAGTGAACACGCGTTGCGGTTCCAG
CTAAATGAACGCTCTGATGAGCTCTACTCGTGGGATGATGAAGATACCACCGGACACTTC
CGGGTGGAGGGCGACAGAGCATTTGACGCTTCGTTCATGGCGGAGCTCGACTCTCTAGAG
CAGGCTTCGATGGCGCGCGCGGAGCAGCTGGATACAGTTGCCGAATCTCTGAGCGACTTA
GCTCCCCATGAGTGA
>140; 153 1 1330  LEN=1522
GATGGCGGCGCCGCTCGCTGCACCACTCCTCACATGCGCGTGGCTGAGCGCACCCTCTTC
TGCGCCCAAGGCTACACTCAGAGCAGAGATGGCGTGGCCTCCCCGCTGGAGCCGCGCCTA
CCCTCCCACGTGGGAGGCGCGCCGCTCGATGGCGAGCGTCGTCTCCTCTGCGGGAGCACT
CACTCCATACGCGCTCGCACAAGCGCAGCTGGCTCGGGAGAAGACGCGCAGCCGGAAGCG
GCTCCGCCTGGAGCAGCTGGCTCGGCTGTCGCTCCTCTCGGCCCTGCTCGGCCCTTGtGT
AGTTGTGGCTGGCCCGCCTCGCCCGCTGCTGGCCAAGACTGTTCTTGGGGCATTGCTCTG
CACGCTACCCGCTCTCGTGAACAACGGGCGTGCAGGCAGCTCTGGCTTTGGCGCAGCGTT
CGTCTGGCAGGCCATCATTTACGCCCCGTATGCGGCCTCTCCGGGCGCAAGGCTGCTTGT
GGCTGCGTACTGTTTGTACGGGCTCAAGCTGTGCTTCTTCAAGGCGCTCCGCCGCACGCA
CTCCTCAGTCTTCTCCAGAGCGCTTTCGACCAGCTCAAGTGCGGCGAATGAAGACGTGGC
CCCGCCTTGGAAAGGTCAGTTACAGCGTGCATGTGGCATGACTGCGCTTCTCGCCGCGTT
CTCGTTCCCCCTTCACGCAGCTGCAGCTGCGCCCACAGCGGGCGTGGCTTGTGGTGCTGT
AGCGGCGGTTGGTGGGCTGGCGTTGCAGCTGTTGGCCGAGCTGCAGAAGATACGTTTCCA
AGCTGAATACGGAGATCGCGCCGTATGCCGCTTCGGGCTGTGGAGTTTCTGCCGGCATCC
CAACCTTCTCGGCGAGATATATTTTCATTCGGGCCTTCTGATCGCGGGCCTCGCCGGTGC
TATCGCTAGTCGCTCGGTCGGCGCCGCCCTCCTCTGCGTTCTGGCGCCGGCTACACTCAT
CGGGGCAATACTTCGAACTACTCGAAAGATCGAGGCTGAACAGCTCCTGATGTACGTCGA
TGACGTGAACTATCGAAGTTATGTCCGCTCGGTTCCGCGTCTGTTTGTGGTGGAGCTCAG
GATTCGTGCACATTTGATGCGTTTGTTCCGGTCAACAGCTGATGAGACCCAGGACTCAGC
GATCGTCGACCTCTGGTCAGGGACGCCCAACTCCCGTTTGGAGTCCAAAGACGAGGCCCG
CGCAGCAATTGATCAGAAGGAAGAAGAAGAGGAGCTTGGAAGTTACATTGAAAGCATCGT
TGGCGTCACGTATCTTGCAGGGGCTGTTGCTGCATACCTAGGGTACATTGGGTATCTCTT
CGCTTACTAA
>143; 102 1 574  LEN=1118; minus strand
GACGTGGGACTGGCAAGGGAGGCGCCAGAGCTGCAGGGTGGTGCTACGCATTTAACCACC
CGGAACATCACTGGCACCTTTGCCTTCCTCGACCCGCTGTTCTTGCGGTCGGGGCGATTC
AGTGAGCTTACCGATGGGTATGCAATGGGCGTCTCGTTGCTAATGTGTTTGGGAGGGCGG
TCCGCCAACGATGTGGTCGATCACTTTAGCGATGCCCTGGAGGGCGGTGCACCCGCTATA
AACTTCACTGATCCCACTGCGGATTGGCCTGACGACGTGGCTGAGCAAGCGTTGCAAGTC
GTGCGCGGGTTGATTTTGGGTACCACTGCGTCGCGGCGCATGGTACTTGCGCAGGCTCTT
CTCCTACTCGATGACATCGCTAATGCCAGGGGCTTGCGTCCTGGCATTGCGGATGTTGAA
GATGAAGCCAGGTCATgCGTCATATGCATGTCAGCACCACGCTCAGTCCGGTTTGGCTGC
GGCCATGCTCTTTGCTGCACTGTCAATGGGTGCGCTGCTGCCATTCAGCGGCGAGGAGTT
TGTCCGAATTGTCGTGCACCGATCAGCTCAATAG
>156; 277 1 750  LEN=750
XXCACCGCGGCCGCCCCCCTCCCCAACTCGGCCTCCGTGCCGCCAGAGACGAGTGCACTC
GCCGCAACCAAGCCAGCCGAGCACGCTGGGGCCCCGTCGGCCGCAGAGGAGGAGGAGGAG
GAGGAGTACGAGCTTGACGACCCTCGGTGGCTGTACAGCAAATCGGAGGCGGAGCTGCGC
CAGTTCTGCAAGAACGTCGGCCTCGACCAGGCGGGCTCCCACCAGGAGCTGTTCGAGCGC
TTGGTCGAGTACCACGAGGAGTACGACGACGAGGGCGGCGACGACGCCTTCGAGGAGGAG
GAGTTCTACCGCGTGCTGCGCCGCGCAAAGGAGAGGCACGAGAGGGGCGGGAAGGCGGGC
GACGACGACGGCGACTCGTCGGAGGAGGAGGCCGAGGCGGCGCGCCGCCAGCAAGCCTTC
GCCGCCAGCCGGCGGCAGAGGGGCAGCGTGCGCAACGACAAGTTCCGCCGCAGCCTCAAG
TGGAAGGGGAGGCTGAGCGAGGCGGAGAAGCTCAAGGCGTGGGCGAACGAGGAGTTCAAG
AAGGAGACGGACGAGTCGACCGAGCGCGCGCTCACCAGCTACCTCACCGCCATCTGGCTG
CTCAAGCCGGACGACCCGCCGTGCCCCAACGCCCTCGCCGCGGGCATCTGGGCGATGCGC
ACGGACAGCCCGCTGCGCCCCAAGGAGCTGCCGGAGTTCCAGTGCAGCCTCGAGGGCTTC
GAGGGCGTGCGGCTGCTCGGCGAGGGCGCCGCX
>98; 134 1 605  LEN=953
XCCCTCTTCCACTCCTCGCACTCCGAGGACTCCGGACCCCATGGCGACCCCGACGAGGTG
CCCATGGGCACCCCCGTCGCAACGCCCGCGCCGGACGATAAGCTCGCGCGTATGAGCTAC
CGCTCCAAGGTCCTCTCGATCGTCAGCGGCCTCACGCTGACTGTCGTCGCCTCCTCCGCC
TTCTGGGGCGGCGTGCAGAAGTCGAGCAACACGCTGTTGGCACGGACCGTCATGGGGTGG
ATGACTGTCTTTGGCGTGCTCATCGTCCTCGCCGAGCTCGGCGTCCAGGTGATTCGCACG
CATGTCCATGTACTAGCGTACCGTACAGGCCGCGCGTTCGTCGCGATTTTCGCCTCCACG
ATTTGCCTCACCGCTGCCCCAAGCGAGATCACGCTGGCGGGGTACCATACCGGGACTCAC
GGAGGCGTTTCATTTGTCGCCGGAGTGCAGTACCAGTTCCTCGGTGTCGGGATCCTCCTG
CTCATCTCGGCGATCTACGCTCTCCGCCTCTCGGCTCGCTCCAGGCTGAATAAGATGGCG
CAAGAGAAAGCCCACTCGCATGCCGCCGCGGCAAGTTCGTCGAGCCACGCGAAGGTGATG
GTGTAG
>8; 311 16 1525  LEN=1646
ATGGAAGCCGCATACACGCCTCATCAGGTCACGCTCGCCTCGCCAGCGACGGTGGAAGCT
CGAGGGGGCAAGAGACGCGTTGCCCCTGAAGGCGAAACGCCCTCTGCAAAGGAGAAGCGC
ATTGAGCAGCAAGCGTATGCACTCGGCGTGCAGTTCATGATCTTCCGACTGCGTGGCGAC
AACGGATGGAAGTCTTGCGAGGGCGTCACACCAGGGCACATCGCAGATTCAATGCACCAC
CGGTACCAGCGCCTCGTCGGGTTCAAGCAGGTGAACCAAGAGGCAATGTAtCGATGCGGA
TGCTCGTGCGACGCAAGCGTATCGAGACTTACAAACCGATCCAGCGGTCGCACGCGCCCA
CGAGCAACGCGTGTATCGACTGTCCCTTTTTGAGCGGTATGTGCAAGAGCGTCATGCAAA
GTCACCTTATGTTGCCTTTCTCAATCAGATGAAGGCTGACTCCATTTCATTCGAGCACGG
CATGGCAGTGCGGCACATAAACTTCATGCGGCCACCAGAGGAGCTGCTGACTACTTATAT
GATGAACTTGCGCAAGGACCAGTTGATGCCAACCGTGCAAGGAGTCAAGCCGGACCACAG
CGCCAACACAATCAGGGCCTATCTGGGTGCACTCACTGCAGCGTGTGATGAGTTCAGCTC
AGTGAAGGGTGGCTCAGTCTGCAGTAGCCAAATGGCAGCAAAGATGAAGATATGGCAAGA
TGAGGATACTATTGATGGGGCGGTGCCCTTTGACCCTGTGACCGCCCTTCCTGCTCTGTG
GGAAGCTGTATTCACTATGAGCCACTGGAGCATGCTAAAATGCATCAAGGCCTGGACTAT
GTTCCTCATCGCTTTTGCAATGATGGGCCGTGCCTCATGCATCACGAAGTACTGCCCGAC
CTATGAAGACTTGGTGCTTCCTGGGAAGAAGCAGTGGGACTCTGATGGTTTCCCCCAGTG
GGTAGAACTAGGCCTGCGTGATTGGAAGTGCCGGACGACAGCAAACAAGGGCAAGCGCTA
CGCGCTACGCGTGCACAGAAATTACCAAGATCCTCGATTCTGTCCGGTTTCCTGGCTCCT
AATTTATCTCATCAAGTTCAGCATTTCAGATTCACCCTACACAACACATGGCATACATGG
CCGCCCTATCTTTCAGAGGGAAGTCAACGGGGTGCCAACCGGTGAGAATATGACAACTGA
CATGTGGACAGCAATTACAGATCGCATGTTCGCCAAAACAAAGTTGTACGACCTGGAAAA
GAAGACTGGGTGCACCAACCACTCCATCCGACGATCAGCAGCACAGTGGGCAGGCAGGTG
TGGGGCTAGGGAACTGGATGTGCGGAACAATGGCCGGTGGAAGACCATGGCGCTCTTGGC
TCTGTACATGGGGCAAGGCCCCATTGCAATGGCAAAGGCTCTTGAGGAGCATGACTTCGA
TCCCATCGAAAAGATATGGTGGTACCAAGCTGCCACAATAGCTGGTATAAATGGGCTTGA
CCAGATGTAG
>157; 27 1 271  LEN=271; minus strand
CCAGGGGCAGCAGGCGTGCCGTTGGCTGCGCCTTTGACTGCCGGCGAGCTGGTGAACGCG
CTATCTGGCATCGCCGGCCGCACGGCCAACGAAGCGAGCAAAGAAAGCAGTACGACCCAT
GAGGCGGAGCGCCTGGCGAAGGTGTACGCGGTTTACGCCATTCGCGTAAGGGAGAGTGAG
TACGGCAATCGCCGGGCCCTGTACTTAGCAAACAAGTACATGGGTCCCTCCAGCGAGCAT
CTCTACCCCAGTTGCGAGCAAATGCCATACGXX
>125; 611 284 3954  LEN=4341; minus strand
ATGGGGAATCACGTGCTCATGTCTTCGAGCTACGAAGCCATGXCGGACACCTCGGCCAGT
TCTGCGTCGGAATTGTTTCCTCCTGGTGCGTTCAGTTTTCGCGCTGATGGACTGCCCTCA
AGCCCGTTTGTCGCATGCGATCTTGGCGTCGACGAAGTTGGACAGCAATTGGAAGCCTTC
TCGCCATCTCCACCACCCCCTCCTCCGTATTGCGGCGCGTCTCTCATCTGGCGAAACGAC
CGGAACTGGGGTGGAGGGTTTGCTGCTTTTGTTGACATTCGGGGAAGTGGCGTTGCCCCA
GGCTTCGTCGTGAAAGCACAGTTCAATGGGCAGCAGGGTCTTGAGCTCCTAGCAGCAGAA
GGCGCGACTTTGCACTCGTTCGTCGGGAGCGAATTGCTCTTGCGGCCGGATGCGCCGACG
GGAACCATAAGTTTAAGAATAAGGGGCAAGCAGGGAACGCCCCAACTGCGTTGTGTCCCA
GAACCCGCGATGCCACCACCACCGCCATCACCTTGTGCGCTCGGCGTCGAATGGCAGCTC
ACGGACTCTGAGAAAGAGGATCATCGATACCAGGCATCTGTGACGATCGGCATGTGGAAT
GTGGGTACAATCATATCGATGGATCTGGGTCCGGGTCGAGAAGCAGTTTCTGTGAGCTCC
AACGTAGAACTTATTCAAGGAGGTGCCGGCTACGACGACAGATCTGGAACAGTTCGAGTG
AAGTTGATGGAAAGGCCGGTGGCAACAGCTGCGGGTGACGTCGCAAAGAAAGGGACTAAG
GGAAGCTTCAAGCTGACATACTCCGGATCTGCCGTTGAACCCTTCATCAGCTGCAGCTAC
ATTGCTCCGCCACCGCCTCCAGCACCACCTCCTTACCCACCCTGGCCCGTCATGACTCCA
TTGTCCGAGTGCCCACTTGGAGCGTCCTACATCTTGTTGAAGAGCTTTCGGCTGTCATAC
TCGGTCGACATCGCATTGCGAAGCTGGGTGGCAGGCACTGTGCTCTCTATCTCGTTTCCT
GCGGGAACAAGAGCTCCAGCTTCCTCTGAGATCTCCGATTGCTTTGGGTGCGAAGTTGAC
GCGGCTTCAACTACCGGGGAGTTGAAGCTGCGCCTCACAGCCAATACTGGTCTCGGACTC
CACAATGGGGGTATTGGCTACAAGGTGACTTTGCCATCTACAAGCGGCGAGCAGTTTTCC
GCACCCGAGGCTGCAAAAATCACATGCAATGCGCGAATGCCGCCACCGCCAGCACCGCCG
CCACCACCATGGTGTGCGCTACGGCCGAAATATGTTGTGACGGCCCGGAACGATGCGGAT
CATGGACGCAACGGCCGCGAGATGCCAATGTTTGAAGCAGAAATAAAATTAGAGGACTGG
GAGGTTGGAGCCGAGCTGACGGTAGAGTACTTGCATCCTGTACGTGTTGTGTCCGCTTGG
TTCGGCAAGCAAACTGGCTATACACCTACGTCAACTAGTTTTGAGCTGCTTGCGATGACG
CCTCCTCCTATGAAGATCAAGTTCACTGCTCGAGGCAACGCGGACGTCAAACXCTATGAT
CGCATGCGTATCATCGTTACTTTCCCCACCATTCCCTCCTCCTCGTCCGCCCCTTCCTCC
GCGGCCGCCACCAAAGCCGCCTGGGGCCCCTCCGCCGCCGCCATCACCTGGACCACCGCC
ATATCACCCGGAGCCaGACCAGCCAGAGGCACCTGAAGTATCGGCAACCTCTTGTCATAG
CGTCGCTCTCACCTGGACTTCTCCGGGACTAGGCGATGAGAAGCTACCGATCCTTGAATA
TGCTGTCCTATACCGCGACAATCAAGGGACGCACATTGCCTCTGGCTCTGTGGCCAGCAC
GTCATTTGAGGTCGGTGGGCTTCGTACAGGTGGGGTTTATCAATTTCAGCTGAGGGCGCA
CAATGCTCGTGGCTGGAGCATTGCTGGCCAGCTGTCAGAGTCGTTCACTATTCCTAGCTG
CTCCGCTGCAAAGCCCCTGGCACCAACGGCTCTACGACTCATCACGATTGGATCTTGCTC
CGCTCGCTTCAAATGGCAGCCACCGGCCGCGGTTGTGGCGAATCCAGCTCCTGTGACTGC
TCAGGAGCTTCGAGCAGTTCCTGTATCGGCCGACGGCAGCAGCGAGGGCAAGGCGCCAGG
TGCCGGAGCTATTATTACTTCAATCGACGCTGATGCTACAGAAGGAGATATTATTGGACT
GCAACCACTATCGGAGTATGCGGTTACCGTGCGACAGCGAAATGCCATGGGCTGGAGTCT
GCCGAGCTCCCAAATCATCGCAAAGACACAGGCGTGGAGCGCGAACACCGGCCCTTCACG
ACCCATGGCGCCCTTCAGCATCAGCCTTAAAGCCTCAGATGTGCCGGACCCAGCTTCATC
TGCTTTTGACGCTAGTACGACCATGTTGAACGAACCAACACCGTGCACCTCATTGTTGCT
TCGCCTTCCAGCACTGAGGACGGGTTGTGACCAAGATGATTTCCTGACACTGGAGTGGAT
GACGGCTCCCGGACTTTGGACCATCGTTCCTGCTTCGCAGTTTGCAGACTGTGCAAGATC
GAACGCCGAGCCTGCTTGTTCAGCTGGAAACGCGATGGAGTTGCGGAGCAGCACGGTTTC
TCTCATAGGTCTGCAGCCATACAAGGCGTACACGTTTAGACTAATTGCGCACAACCGCGA
CGGCAGCTCCGAGCCCTCTCACCCATCAGAACAGATGCTCACGCCCGGTATCACAGCATC
CGCGATGGTTCAAGCCCCGGGTGTCACGTCTACCTCAGCTGCATCATTCCAGCTCTCGTG
GCCTTCACAGCGTCGCTGTCGACCGGAAATGAGGTGGAGTGTGTCCATGGTACGAGAAAA
CGTAGAAGGAACAGGCGGCGTGCTCGTGATCAACTCATCGGTCACCGAGCCCCCATTTGG
AGTCAATTCTGTCCGCTGCCATAGTGGCTGCAAATTTGCTGTGGGCCCTGCGCCTGGCAT
GCTTCGTGAATGGGATTTTGCGGCAAATGAACCACATCTGAGCCCGACTGCCACAACACC
CTCTTTGCCAGGGCTTGAAGACGGCGTGGTGCGTGTTGAGCTCATGCTGGTCTACGGTTT
TGCAGATGAAGACCTTCTGCTGGTTAAACAGGAGATGATGAACGAGCTTGCTCAATCACT
CCGTATAGCTGAGGACTCGTTCTCGATCGTGCTAATGTATGCAGCTGGTCAGTACACGAT
CGTCGATTTTTTTTCTGCTTCATCTTCTTCCGAGTCAGTATTACAGCAACTTCTTCATTT
GGCGAGTGACGTGAGCAGTGTCATGTTTGACGGTCGAGTTCTCAGCCGGCTTGCAATGGT
CAAACGGCTTTATGCTGGCGAGAAGGAGGAAGTGCTATTGTCGTCTATTGAGCGTCGTGA
CAGTGGCTTCCATAAAGTAGGAGCAGGGGAGCTGATTCAATTGATCGTTTCCGGGCTTGC
ATTACTCATGGTCGGTGGCGTCGTGGGCGGTATATGTTACGGTGTTTGCAAGACTGCGTG
TGCGTCACAACAGACTACTAAAGAGTCCGAGCCACCCGCAACTAAAGCAGAAAAAAAAGT
CTCTGGCATCAAACGCAAGTATCCTGGACACCGATGTAGAATCCGACGAGGAATCCGACG
AGGAAATCGGTAA
>42; 29 1 1710  LEN=2305; minus strand
ATGGCGCAATGCATGCATCACTTCCGTGGGGGTTCGGCGCTCCAGCTGAAGGAGGTGCCG
GCGATGGCGACTGAACATGATATCGCATATACGCTAACTGAGGCGTTCGGCGAGATCGGG
GTCGAGGAAGTCCTGTTGTGCAAATCGCAGGATGAAACCTCAGTCAGCGCAACGAAGACG
GCTTTTTGCTCCTTTGCGTCTCCACAAGCGGCGCAGTCTGCGCTCAGCAAAGGGAGCGTT
CGGATTCTCGGTATGGAAGTCATCATCACACCGCTGGACGATGATTCGGCGGAGTCGGCC
TGCCTTTCTTCACCCGACTCAGTGCTCACTCCTTCACTCGGACTCCGCGGCGAAGTCCCA
CAGCGGATGAATAATGCGGCGAAGGGGCGAAGCTCGAATGCGAAGCCGCACTATGTTCCT
CGAGCTGCGTGCGCGCCCGCCTCCCCAGCTCCGGCATCAATTCCCACGAGTGCCGCGTTC
TGGGGTACCCCAATGTCCCCTGGCACTGGCTATGTGCAAGTGCAGGCAGCGTACCCCAGC
AACGGATTTGAGATGTTTGGCGATAAAGGTCCCATGAACTCGAGATTTTGCGCTCCTACT
ATGCGGCATCCACCCTCGGGCGGCTTGGAGAATGCCCAGTTCTGCGCCGCAATGACAGCA
GGGCCACCAATGTGCATGATGAGTCACCCAATGAGCCCGATGGCGATGCACCCTGTCTGG
TATGACTCTTATGGAAACCAATTCGCATACCACCAGGGCACGCCCGTCATGCCCATGGCC
CCGGCGATGGCTCCCGCCGTCCTTCCCGGGCTCCAGATGCAACCACCTGTTGTATGCATG
GGTCAACAAGCTGCTCCTTTACCGCCTCTTCCGATGCATAACGCCCAAATGCAGTCTTCT
CATCTTACTGGAAACGGCCAGAAATGTCCTGTCACTAATGGCTATCCGTCTCAGCTTAAT
GGCCAGCAGTCGCCAAAAGAAGTTGGGTCACGGAGGCGGCACAATAAGAGCAAAGTTCGC
ACCAAATCATCACAAGGCGAGATGCCCTCACACACTCCTGTCGTACTCGGGCGTGTACTT
GAGCCGCCCTTCATGGGAACCGAGATTACTGCCGATGGGCGAGTATATTCTATCGAGCAG
GAGCGCGGAGAGGAACCGTACAATCCGAAAACGATTGACCATCCATTGCATACCGGCCAG
CCTGTGCCCACGGAGGACTGCAAGATCGCTGACGCAAACGCTGGTGACTGGCGCTGCAGT
GGCTGCGGGAACCTAAACTTCGAGTTCCGCAACCGATGCAATCTGTGCCGGCGACCAAGT
ATCGGGCCACGCCCCGAACGCCCGAGAAGCGAGGTGACAGTGATGCTAGCAGAGGTTCCT
GAGCGTTGCGTGGCATCCGACATCGTGCTGGCTCTTTCCTCGATGCACGGGCCGCTCGCA
GAGGATGGTGTCAAATTCTGGACCCCACAGCCAACTTGCGAGCACCAGAGTAAGAATCGC
CGAGCCCGCAAGCATTCGGCGTGCCGTAGTGCTTTCTGCCAGTTTCAAGACCCAGAGGCT
GCCACGGCCGCATTGGAGTCCGGATCTGTCACAATTCTAGACAAGGCTGTACGCATCAAG
CCTGCATATGATCGAGTTGGGCGCGCAAACTGCTGCGCTGAGCTCGAGAACACCATCACG
GCAAGTAATAGGGTGATGCCTTGCGCTTGA
>131; 358 1 1306  LEN=1585; minus strand
GCGGAAGCAGCAGCTGTCACCTTCTCTTCCCTCCTCTCCTCAATGGCCGCGGAAGCAGCA
GCTGTCACCTTCGCGCCAGGTGAGAAGGCTGGCACCGTTGGCAACGAGATCAAGTCGGAC
GCCGACCTCGATGCCGCCATCCTGAAGCAAGTCGAGTATTATTTCTCCGACTCTAACTTC
TCCAAGGACAAGTTCCTCATCAGCGAGACCGCCAAAACGCCCGAGCAATGGGTCAAGCTG
GCGACGATCGCGTCCTTCAACCGCATGAAGGCGCTGAACCCCTCTCTGGATCCCTCAGTC
CTCTCACGCGCACTCAAGCCGTCGACAGTGCTCGAGCTCTCCGAAGATGGCACCAGCGTT
CGGCGGGAGGTGAGCCGTTGGCAGAAGACGCTCGGAGGCAAGCTGTACGGGAGCCGCCAG
GAGATCGTGGCGTACGCCCGCAGCTTGATCTCGGAGAGTAGCGCGGGCGAAGCTGGTAGT
GTCTCCGCGGAAGGGCAGGCGTTCGTGACGGACCTCCTCGCGTACCACGCCAACCCTGCG
GAGAAAGTGGGAAGCGGTGTGGCCAGCGTCAAAGTGGGCTCGAATCCCAAGTTCCCTGAC
ACGAAGTGCTTCGTGATTGTACGCACTGACGGCACGGAGGTCGACTTCTCTTACCTCAAG
TGTATTGATAACATTTATCCGAAAGATGCTGCGCCTGCGCCACGCCGCTCCGACCGAAAG
CGAAAGGCAGACGGGGCAGAAGGTGAACCGCCGGCTAAACGGGGATCCGCCGAGGACGGC
GACGCCTCTGCGGACGGGTTTGTAAAAGGGTTGATCTGCGTTATCAAGGAGCTTCCGGAG
GGTCAAACGGTACAGTCCCTCAAGGCCAAGTTTGCTGAGGCGCTGGAAGGGGGGGAAGGC
AAGGTGAAGTATGTGGAGGTCGTGCCTGACATGCCGCTTGCGTACGTGCGATTCGATAGC
GTAGAGGCGTGCACCAAAGGATTGGCAGTCGAGGGGCTAGGAAGCATTTCGCTTCTGGAG
GGCGAGGATGAGGAGCAGTACTGGGAGAAGATCAGCGACAAGCAAGCAGCCGCAGAGAGC
AAAGGCAAAGGCAAgGGGAAAGGGAAGGGGAAAGGCAAAGGTAAAGGCCGTGGTCGTGGG
CGAGGCGGTGGACGAGGCGGTCGCCGTTAGTCTGTATACACTCACCATTTCGTGCTTGGA
ACGCGCCATGAGGTCGGAGTGCTCGTGGCTGGCTCTGGTTGTTGTACTCGAGTGTCTGCA
CCCATCTCGCTTTGAAGCATCGCAGATGCAAGGTTTATCCGCATAG
>77; 402 1 1574  LEN=1661; minus strand
XCGACAATCCTCCACCCTCTCCTCCGCCCCCTCCTCTCCCACGCCGCGCACGACGGAGAG
GAGGAGGAGCTCGGGGCGCCGTACATGCGAGCGCTCGCGGGGCTGGGTCTAGTGGGAGGG
GGCGAATCGCTCGCTCATTTTGTGATTCCAGTGCCGTGGCTCTCCGTCGGACTTGTCATC
ATGGTGTCTGTGCTCTTTACGATCAACCCCGTCACCCCCTCTCCTTCGAGCAAGGCGGCA
GTTCCTCTGAACATGGGCACAGTCCCACTATTTGCGGTCCTCTGGTTGGTATTGGTTCGA
ATTCTCGACTGGTCAGATTTTGTCCGCGCGTTGTACGGCACTGATTCTCTCCGCCCTTAC
CATCTGGTCGTCATGTTCTTGGGGTCCGTCTACCTGTGCACTGCTCTCGAGCGCTCGGGT
TTCCTTCACACCGCCGCGGTGAAAGTCGTCTCCAAGTACGGCCGCTCGCCGTGGGGTCTC
TTCTGGGCGCTCGGCTGCTTCTCCGCGACGCTCACTGTCCTCATCCCGGACGACATTGTC
ACCATGACGCTCACGCCCATCACGATCAGGATGTGCCAACTGCTCAACCTTCCAGAGATT
CCATTCCTCTTCTCGCAGTTCTTCGCGGGTAACATCTGGGCAGTCACCCTCGTCACCGGC
AACCCGACCAATGTGCTGTTGGCTGAAGACATGGGCGACACCTTCGTCACATTCGCCGCG
CGCATGGGTTGGCCTGGCGTCGCTGCAGGGCTCACTTCGTTTGTGTTAATGTATTTAACC
AACCGTAAGAAGGTGGATGTGGAGCAGAAAGCAGACCATGCCAACTCCGACAGGGAGCTT
GGTCGTCTCGCCGACACTGCAAGCGGTGCGTCTGACGATCACTCTCGCTCGCCTGACGAC
AGCCAGGCGTTCTCGCGCCATGGCATCTTCTGCTTGATCCGAGTGATCGCGGCGACGGCA
TTCTGCGCTCTCGAGGCGTTCCACGGGCTGCCAGTCTACCTCGTGGTGCTCGTCATGGGG
GCGGCATCGCTCCTCGTCGACGCGGCGATCGACTGCGAGCAAGCTCGCGATGTGCTGCGT
CACATGCCATGGGAACTCTTCTCGTTCGTCACTGGCTTCCTGGTGCTCGCGGAGGCCATG
TCGATCTGCGGTTTGTCGCTGTGGCTCGCCTCCGTCTTCCTCCCCTTGGCAGCTTCACGT
GACGTCGCGTACATCTCGGGGTTCGTCACGATGTTGTTCTGCAACATCTTCGAGACGCTT
CCGGCCACGCTGATCGTCTTCAAGATGATCGACTCTGTCCCCGCGTGGAGCCCCGCCGCC
ATCGCCGCCTCCGGCGCCTTAGCGCCTTTCTATAGGGATGCTCGCCGCGCCGCTCTCTCT
GCGGTGATTTTCGGCTCCAACTTCGGCGCGAACACCGCATGCATCGGCTCTCTCGGCGGG
CTGATGATGCGGCGACTCGCGGCGCTGCAAGGCGTCACTGTGACCAACAGTATGCTACTC
AAGCAGGGTATTCCCGTGATGATCCCAACGATGTTCGTCGCGTGCTTCTGCCTCATCCAT
CAAAAGGAGTTGTAA
>162; 60 1 932  LEN=932
XXAGAAAACATCATCAAGGCACCACACCTGCAGCTTGGCCAACGAAGCCTAGCACAGCTG
CTCAGCTCAATTAATGACGCTGCCGCTCTCGAATACCTGCATGTGTCGACGAGGCGGATG
CTACCACACATGTCGAATGCCTGCTCAGCTATCAGGAGGCGACAACTCACCGGCCCAGAA
AACATCATCAAGGCGGTCCCCTCCAGCGTTAAAGGGTACTGGGAGAATGTAGAGTTGCAT
CATCCGCTGGGAAGAAACACGCCTCATGAAGTCACGGTGAACGACGTGAGCTGGGCCGCC
ATAGCGGAGGCGTTATGCCGTACCTGGTTTGAGTTCAAGCGTACACACGCTGATTCCGCC
TGCCTCTTCCTGGGGCAACGGGTGCGTCTGCGGCTGTCTAGCCACGTCGACAGGAATAGT
TCGCCACAAGTTTCTTTGAGTGGCGAGGCTCATTCCAATATTTGTGTACAAGCCGAGGTT
CGGGAGCCTCCTGCAGTTGATGGTGAGAAAGGCGACGAGTTCGGTCTCAACTCATTGCTA
TCGTCTGCCAACCCAAGTCATGTCGACAGCGCAAAAGGCAACGGGGCGGGCGCTAGGGAA
GCACCTGTAGAATATGACAGCGCGACGCCTGCGGGGCCTGTGGAGGGGTCGCTGGACTTG
GGGCAGAGAGATGTATCGCCTACTGCCATGCCCTCTCCAACGTCCGTCGAGCTCACAGAC
TATGAGGAGAAGAGGCTCGCCAATATGGCACAAAACAAGCGCGTTCTTCAGGAGCTTGGC
CTCGTTAGCTCTGTGGATGAAGAGAGCAAGAGAACAAAAACAGCTACAATGCAGCGGAAG
CAGCTTCCAGCGGCTAGCCGCACGCAGCCAAAGCGCAAGAATCGCGGAAAAGCATTGGAA
ACATTCGACCCCAGCGCATCTGAGCGCGAACGGCXX
>145; 500 1 2339  LEN=2742; minus strand
XTCCAACTCGGGCGCATTGAAGCAGCAGCCCACCGTCCGCTTATGTCGTCGGATACAGAG
GACAGCGAGGGCCCGAAGCAGCACACGAACTCTGACACCACCTTGATGGTTTCCTCAACG
ACAGATCCATCATCGGACACGGACACGGACGCCACGGAACTGTTCCTAAAACAGCTAGTT
GACGACAAATCCGTGTCGGACTCTACAAAGATGGACCGCTTGATAGAGACTGTCAGTGCG
GATGCTCAGCTCACCCCGATGGCGCAGACGATCATACTGACAGAGTTGATGTCTACCACC
GACTCCGAGCTGCTGGCACGCTTCTCCCACAGCAACGCCCTCGAGCAGGTGCGCAAGTGG
CTTCAGGATACAATGGAGGACCCCGTGCAGCCGCAGCTTACGCTCGCGCTATTGCTCCTG
CTCGGCCACCTGCCGATGACGGTCAAGTCGCTGCAAGATTCGGGCGTAGGAAAGACAGTG
AACAAGCTTCGCAGGAGCTCCGATGCCGCGGTGCAGGCCGGCGCTGCAGATCTGCGCAAG
AAATGGATGGCCATCGCCTCCGCGGAGACGCCCCCACCGGTCGTCGCCGATCCTCCGGCG
AAGCGTCCCAATGAGCAAAAGCCTGTTTCCACGGCCGCCCCTCCCGTAAAGAAAGCCAAA
GCCTCGCACCCAGTCGAAACTAGCCATGTTGCGACGGAAGACTCGGCGCTGGACTCAGCG
CTCAGCGCGGAGTCGACCCGCCGGAAGGCTTCGATCAAGCCGGACCACCTGCGCCCCCGC
CGTCCCGTGCAGCCCATGTCCATCTCGGTCCCACCCATAGCCCCGATCCGGGCGAAAGCA
ACTTCGGCAGCGTCTCCCGAGTCCATCTCTGGGGCGGCCGCTGCTGCAACGAGCGCTGTG
GCATCGCCGCGCCCATTTGAGGCCGCGGCGCCGCCTGCGCCACCGCCTAGGCGAGTGCAG
TGGGCGCCCGCTGCGTCGTTGACGCAAGTCCGAGAGTACCTGATCGAGGATCATCAGAAG
CGCGCCTTCTCTGGCTTCAAGGACCAGCTGGCGTTTGACGTGGAGCGCGAGAAGCAGACC
ATGATGCAGCAGCGCCACAGCCAGCGTGGCTTGCTCGAGAACTCTCACGCGCCGGCGGCT
GAGCCCATCGGCATGGTGGGCGGCGCGGACAGCGTGCCGCAGCCGACGCAGCCGTGGAAA
ACGCCTCCCCTGCTGCCTGAATCCTTATGGCCCGTGGTGAAGGGCGACGCCAGCACTGAG
CGCGAGACGCAGCGGCAGCGACGCTCGCTCGTGCCCAGGACCAATGGGCTTGGCATGTCA
GAGACCCCTGCAGAGCCGGCTATCGAGGATCGCACCCCTAAGCGAGAAAACGACGCGTCC
ACGCCACTCATTCCTCTTGAGCGAGTGACGGCTTCGTGCCCCTCCGTGGACACGGAATCT
TCAGCCTGTGCCTCTGCAGGGGCCTTGAATTCCCTCGGCCCCTTAGAGGGGCACAACAAT
GGGCTCATGGGCGCAGGGGGAGGGATGGGAGCTGGGACACTAGGGAACAACATGGGAAAC
GGGAGTTCTCTCCTGGGCATGGATCAACAGATGCTGCAAAACATGCTCTTTCGTGGTTGT
GGTATGAACAATGGACTCAGCAGCGCATCGTTGGGGAGCGGTCTGAGCAGTGGCTGCATC
AACGGGGTCGGAATGAATGGGAGGTCTCTTAGCGGTGTTCCTGGCAACTTGGGCGGTGGC
ATGATGGGAAGCGGTGGCATCATGAATAATGCGCTAGGGGGTATGAGCGGATTGAACAAC
AATCACAAAGCTGGCACAGGCGCCAATATGATGGGCGGATTGACAATGGCGGGTATGAAT
GGGGCTAATGGGGTTCAGCAGCGGGCGCAGGGGCAACAGAATGGCGGCGGCAACCTGACC
GAAAAGATTTACATGCAGATGATGCTGCAGGGGAACAAGCAAGGTGCTGCGCCTGGTATG
AGCAACGCGATGGGACGAGGACTAGGGATGAACACAGGCCTGACAGGATTTGGCAGTAGT
GGTGGCTTCGACCATGCTGCTGCTCGACGAGATCCGGCCACTCACCCCAAGTTTCGGACA
AAGCCATGCCGGTACTATGCCAGCTCAGGTGGGTGCAAAAACGGCGATCGGTGTACTTTC
CTGCACATGGCACTTTCCAGTGAGCAGTTTGCTCGAGAGTTCGGCAACGATGGGATGAGC
CACGGAGGGGCGACGAACAACAGTGCTGGTGGAGGCAATGCAGGGCAGTACGGACTTGGC
CCCGGACGAGCTACCTCAAACGGCCGGCTTCCCGGGCTTTCCGGAATGTGGATGCCATAA
>168; 1 1 246  LEN=246
XCATTCACCGCTGGCTTCTTTGCCTTCAATTCAGAGTATCAGGCTXCGGATCCGTTTGGT
CAAGTAGCCTCTCGCAGTGGGGCCTCCCACCTCGCGCCTGGGGCACGCGTAGAACCACGA
GCAGTCGTTGTTCTCGCGGGAGAAGGAGACGAAGCGGCAGCGAGGGCAGCCGAGGCACTT
CTGCACGCAGTCCTCCGGCTCGCCTACCGCGAAGCTGCCCTTCGGCCCCGCGACGCAATC
GCCGCGCCX
>159_1; 100 1 259  LEN=299; minus strand
XXTGGCAACGATCCTCTGCGCTTGAAAGCAAGCAGCCCTAATGAGATCATGGCCGTGGCC
AATCTAGTGGCCACAGCCGGCGCCCTCAAGGTCCCGTTCACGTTGCTTGCATTACTCTGT
TTGAGTACTGTCGTGTTCGCGCCAGAAGCAAGCCTGGCAGCGTTTGCACGGCCCACGGTG
GGCACCATTGGTGCTGGATCATTTGCTGGAGCGGCTGCTATGGCACTTTATGCCGCGTCG
CGTCTTTCTAAGGAAGGATAA
>159_2; 75 25 296  LEN=296; minus strand
ATGTCGGCTAAGCCTGGGTTGCCTGCGCCGGTGGTACAAGCTCTTCCAGCATTAGCATTG
CAGGATATAAAGGCTGTCTTACCTCTATGGAACGCGCTTCGTCGGTGCTATCCTACTGAG
GAGGCTGCCATCGATGCAGTACGCGCGAACACGGGGCTGTGCCTCCCTTGGGTCAGCTCA
GCAAGCAAGATCGAGGGTTCGTATGCTGTGTTGGTTGACATTTGTGGCAAAGAGGCAGCG
CTCGAGGTCATCACCAAGAACCCTGGCGCCCTX
>64_1; 617 1 1582  LEN=1582; minus strand
XXTGGGGCGGCGGAGATCGTGTGGTACACCGACGAGATGCTGGTCGCGCGCGAGGCCCTG
CGCTCCGAGGAGTCGGTGCAGGCCGCCATGCAGTACGCGTGGGATACGCTCACGACGCAC
ACGGGAGAGGGAGGCGGCCTCATCTCCCGCGCCGACTACACGACAATGTGCCGCAAGATC
TACCTCGTCATCAAGGCGAGAGAGTACGAAGCCGACTTCGACCCGATGGACTGCCTCGAG
TACGTGGCGGCGGATTGGTTCGAGGACTCGAAAGGCAAGACACACCTCGACCGTGCCGCC
TTCTTCAGCTGTCTCTTCGAGCTCGCCGACGTGAACACCAGGGGGATCTCCGCACAGGAG
TACGCGCAGTGGATTGTGGACCTTGTGGATGAGATCATGCCAGGAGAGGACGACGAGCCG
GACTACTTCGGGTACCGCGACGACCTGGAGCACCTCAAGAAGATCGAGGCGTACTCGATG
GTGAAGAAAGAGTTCCAGCAGCAGCGCGACCACTGGATGGAGTTCTTCAACCGGATGATC
CCTGACGGCCCGCCTAGGCGGCGGGCACGCTCCGAACCCGCTCCCGCAAGTGCCGCCGCG
CCCAGTGCGGATGCGGAGGAGGCATCGCACGCCGCGCTCGATCGCATGCGAAAGGCGGCG
ACGAGGCTGAGCAAGCTGTCCGACCTGCGCCCCGTGCGGCGGCCGACAGCCACGGCCGAT
CCCACCGCGCCACCGCCACCGCCGACGCTCGACACGGCGGTACAGGCGGGGGGCAGCAGC
TGGGTGAAGCCAGAGCCTAGGGAGCCGCCCCCCCCTCCGGCTGCAGCGCCTGTTCTGGGG
CGTGTGAGCATGGTGGTGAGGCCATCGGCAGCAGAGGCGTGCTTGCCGGTGATTGGCGGA
AGGCGACACAACCGATTGTCGGCGCCGTCGAGGCTGCTGGGCGTGGCGAGCGAGGCGGCG
CCAGCCGCCGCCCCCGTGATGGTCGAAAAGCTCGATTGGGAGTGTGGTGTCATCGAGGAT
GTAGAGGCGGCGGAGGAGGAGGCTCAGGTTGAGGCCGCTGCGTCGCAGCAGGTGGAGGAG
GCTGTGGTGCTGGAGGAGGCTGTGGCTCCTTCTGTGCTGGAGGAGAAGTCGGAGAAGGAG
CAAGCGTTGCTGGAGTGGCTGGAGGCAGGCTCGGAGGACGATTCTGACGAGGAGGAGGAC
TTGGAGGATGAAGAGGTGGAGCTGACGGAGGGAGAGGTGCGGGAAGACTTGCCGGAGGAG
CCGAAGCCACAGCTGACGGTGCAAGTACCGGATGACGAACCCAAGCGCGTCTCACGCAAG
AAGCGCAAGCCCCCACCGGCTAAGGTGGCCAAGGAGCGCAAGCAGGCGGTGGCTGCTTCG
CGAGGGCGCTCCTTGCCGGTCAAGCAGCGCGTAGAGCCGCAGGAGGGATGCGGCGATGAG
ATCCAATTGGCCGCTCGGCTCCGCAAGGCGCCGGCCGGCAGAGGGCGGCCGAGTCCACCA
GGGACGAAGCCAAGCGCACCGGAGAAGAAGACGAGTGCTCTCGGCAAGACCCCTCGATCC
TCTGGCCGCGCGCCGCAGGAGAAG
>64_2; -52 1 277  LEN=277; minus strand
GCGCGAGGGCGGCAGGCGATCGAAGGAGGCACACCTGCGGCTGACAGCCCACCGCGAGAG
GCTCAACCCCCAGGAGTGGGCTGGGCGTCTGTGGCCACATGTCCTAGCTGCGTGAGGCCA
CCtACCAATGGCGGAGGCCGAGTCCAGCGCACAAGACGAAGCGCCCACACAGACGGGCGC
TGCCGCGAGAGTGGGAGGAGAGAATGAAAAGGCCGCAGCGGAGGGGGTGAACATCGACGA
GCTGAGAGAGCGCTTCATTGGGCCTAAAGCTCTCGCG
>138; 103 1 1015  LEN=1149
XXGCCCCCTCCCTCGCCGTCAGCTGAGTGCTCCAGCAGTCACTGGCTCCAAGCGACGCTA
CAGGCGAGCTGTCCGGTAGCAAACCGAACATGTGTCGCCGGCCTTGAGAACATCTCCCAT
GCTTGGAGCGTCGCCTTCGACGACCCCAGCGCGCTCAGAGGTGGGACTGTTGCGACCGCA
CTCCTCCACAGCAACTGTGACTCCACTCCGTACGCCTGCGTGTCCGCGCCTTTCTCATCA
GTCTCGTACCACTCCGAGTGTGGCTTGTGGGTCTACCCCGGCTGCGAGGCTGGATCGTAT
GATAGCGAGTATCACTCCGTCCGGCCCGAGATGCGCGCGGGATCGCGGGTCACGCTGGGC
CACCCGGCGCTCGCGGGTGATTGGGTGGTCGCCCCGAAGGATGCCTACTCGTGCGCTGGG
AATGCTTTCTTAGTGTACCGCGCAGACCTTCAACCACACGGCGTTGGATTGAGCGAAGGG
ACGTTCGATCCGCCGTACAGCGGCCTCGTCGAGTGCAAGTCAGTGCGCGTGTCCAAAGAG
GCCCTGCTCCATGAGAATTACCGAGACGAATTCGGCACCTACAGCTACAGATCGTGTGAC
CATACAACTAGTGCGTTGACTACTGCGGGCATAGGAGGCGGGGCTGCTGCTCTTGTCGTC
CTACTACTACTTTCTATGGGAATACTTTTTCATCACAAAAGCAAACAGCACCGCTCGTTA
AAAGCCGGCCATCCTCGGCCTCCCGTCGCCGTTGCGCAGGAAGACATCCAATTATCGACC
AACCACCGACCTGTCCTGGCGACAGAGCCTGCAGTCGCACCCGTTGTTGTTGTGTCGGGC
ATTGCCGTTCCACAAAGAGGACGAGCTACCATACCACAAGCAGTTGTCGTTGAAGCAGTC
CATGCCCCCGCCGGCAGCGAATTCGATGAAAGCAAAGAGGCACCTCCATCCTACCACTCG
CACTATGAACAAGGCACAAGCCATGCCGCGACCGGATTCAACTATCCTGCTATCTAA
>10; 504 1 2183  LEN=2645
XCCCCTCCGCCTCTCCCGCTCTCCTCAGGGATGGAGAACTACGAGACCCTCGGGACCATT
GGCGAGGGGACGTATGGTGTGGTGCTGAAGGCTCGCCACAAGGAAACTGGCCAGATTGTC
GCCATCAAGAAGTTCAAGGAGTCCGACGAAGACGAGCAGGTCCGCAAGACCGCGCTGCGC
GAGGTGCGGATCTTGAAGCAACTGAAGCATGACAATATTGTAAACCTGATCGAAGTCTTC
CGGCGCAAGAGTAAGCTCCATCTAGTGTTCGAGTTTGTGGAGCGGACCATCCTGGAAGAT
CTGGAGCGCAATCCTGACGGCATGGATCCGATCGAGTGCAAGAAATGCCTTTGGCAACTG
CTGCGCTCTATCGACTACTGCCACGCGCACAACGTTATCCATCGCGACATCAAGCCGGAG
AATCTCCTGATCTCCCGCAACGGGATCCTCAAACTCTGTGATTTTGGCTTTGCGCGCACT
CTTGCTGGGCCGGGCGCGCGGTACACTGACTATGTCGCCACGCGGTGGTACCGCGGGCCT
GAGCTACTGACAGGGGACACACAGTATGGCAAGCCTGTCGACATCTGGGCGATTGGGTGT
ATGCTGCCAGAGATGGCTAGCGGGGCCCCTCTATTTCCCGGGGAGTCCGATATCGATCAG
CTGTTCCACATCATGCGCTGCTTCGGCCAACTGCCTCCCAAGCTTATGGAGATCTTCCGC
TCGAATCCGCTATTCATTGGCATCAAGATTCCGGACCAGGTGCAGTGCACCGAAACTCTG
GAGAAACGTTTCCCACAGTACCCAGAAGACCAACTGGTCTTCATGCGCAACTGCCTCAAG
TATGAGCCCGAGCAGCGCTGCACTTGCGAAGAGTTGATGCAGCATCGATATTTCACGGAA
GATGGGTTCGTTGCGTGGTTTGAGGAGGAGCTCAAACAAATGTTGGAGCGGGATGCGCAG
GACTTCAAGATGCGTCAAAAGAAATTTCGAAAATCAAAAAACTCGCGAGGAGATCCTGGT
GACGATGGGGGCAGGAGGCCCCACTCGCAGCAAGCGCATGGCTCCCACCCGCCGCCCCTA
TCCACCAAAGCCGACCAGCAGCATCTTGCACAGCAACAGCACATGGCGCATCAGCAATTC
ATTGCTCAGCAGCACGGTCATTCATCTCAGTTTGGTCAGCCGATGCCCTCGGTGGGCGAT
TCCAGTGGGGCGGATGAGTTTGGCGGCCGAGGGGGACATGAGATTCTGCAGCCTATCGGA
GGCGCAAATGTGCACTATGGAGGTCACAGCTCTGACCTGGTCACTCCTCCTCTCGAATCC
GCGGAGCGTCGTCCAGCGACCCGAGGCTCGGAGAAAGACATGCACGCTGACCCCAACGAC
GGAGAGATGCCGCTACTACCCAACCTCAATCGGCCGACGACACCACGCGCACAGCGGCTC
GTGGCGTTCCCACACCTCGCGTCTGCTATGGAGGACACAGGGCCTCCTCCAATGCCACAT
TCTCGAATGTGGGGTGCGCCTCCAATGCCATCGCAGGGCAAGGGTAAGCACGGTGGCCAC
CACGACGTACCCTCGATGCCGCACCTTCAGCACCAGGGCGGGATGGGAACGCAACGTGCG
GAGGGAGGAAGCTCGAACTTGCCGTTGCTCAGGGAGGGCCAGCTTTTTGCAGATCAATTG
CCAGATCGCCATTTGCATGCTCAGCCCGCACCTCTCAACCAACCCCGGGGTACTGGCAAG
AAGAAGAGCAGCTATGATCCGAACAACCCGTACTCCAGTAAGTCAGGGAATAAGAGCAAG
AGCAAGGCGTGGGGCAAGTCGAACCACTCTATGGGCTCGTCGCAGGCGTCCTCGTCGCAG
ATGGGTGTCGTTGGACAGGCGCAGTCAATCGCAGGCCTGGCGGCGGCGTACGCGCTGCCA
CCCTCCTCCATGGGATCGACGCTGCCTCCACGCACGCCAAACCATGATATGCATATGATG
GACTCCGCGCCGCACTTGGGACCGCCGCGGACGCCACAGGAGGGCTCATCCATCCAGTTT
GGGCTAGATGCGCACCCCATGTACGCAGGCCCGTCTAACTCGATGCAGGGACAGATGGCG
GGATCGCACTTGCATGGCGGCAAGCTGCACTCCAGCCAGAATTACTCTGGAGGGCAGTAT
GCAAAGTACGGTAAACGATACTGA
>118_1; 179 1 686  LEN=1057; minus strand
XCCGCGCCGCTCGCCCCGCCCGAGCCCGAGCCCCTCCCCTCCGAGCCCCTCGCCTCCCAA
CCCGCCGCCCCTCCCGCCGAGCCATCCGACGCGCCTGCCGCCTCGTCTTCCCCCCCCGCC
CGATCGATCAGCGGCGCGGGGCTGCTCGCGCCGCTGCAGTCCAAGGGGCTCCCGCCGATG
GCGACGAGCCACGACCTGCGCGCCGCGCAGGCCGCCGCGCACGAGGCGTCTCTCCGCGCG
GCGGAGGCGCGCGCGCGCGCGGAGAAGGAGCGCGAGGTGGCGCAGCAGGCGCTGATGAAC
CAGGAGATGTCCATCTCTCGCGCCGCGGAGGTGCGCGCGCGTGCGGAGCACCTGCGGAAG
CAGCGCGACATCCTGCTCGCCAAGCGGAAGAAGGAGCGGGAGGAGCACTTCAAGAACGAG
CCTGCGGCGGCGCCGTCGGAGTCGGCGGAGGCGCGGAGCATGCCGCCGCAGTCGGAGCTG
AAGAAGGCGGCGGGGTACACCGAGCTCGACCACCGCGCGTCGCTCTCGCGAGCGCTCGCG
GCGAACATGAAGGCGTCGCTCCTGGGGGATGACGTGGCGACGATGGAGCTCCAGCAGCGG
ATTGAGCAGCACCAGCGGAAGGCGGAGTTTGCGCAGACGAAGGCGGATCTGCTCGCGGAG
GCGGAGGCGGCGAAGGCGCGCGGCTGA
>118_2; 250 1 711  LEN=711; minus strand
XGTACATCTTGCGCACCGCACCAGAACTCCCCTCACTTCCCCTGCTCGCCGGCGTTCGCT
CCTCCCCACTTGAGTCGTGTCGACCGCATCAGTATGTCTGCGGAGGAGCGCGTGTGGCTG
TTTGACAGCATCATCGGCTTCCTCAAGGGGCCTTACTGGGCGCTGCCTGTCATGTCATTC
ATCGACGAGAACTGCATCATCTTCGACTCCGAGGACGAGAACAAGCTGGCGTACATGGAC
ATCTACGCGGCGTTCCGCGAGATGGTCGAGTCGCTGATGGAGATGCACATGAAGGAGATG
GGCTGCACCCCCGCCGACTTCGCGGAGCTCTGCGCGCAGTACGGCAGCACTGACGTGGGG
CGCGACGTGATGGAGCAGATCCTCGCGGTGGACGACTTCGTCGCGTTCAAGGAGATGATG
GTGCGGCGGAACATGGAGCTCGAGCTCGAGTCGCTCCGCGCGCTGCAGGCGCTCTCCGCG
CGCATCGCCAACCACAGCGCCGCGGAGGAGGAGGAGGAGATGAGTGCCGATGAGCGGCAG
CTGCAGGAGGCGCTCGAGCTCTCGCTGAAGGAGGCGGAGGAGAAGGGCATCCACACGGGC
ATCGACGCCGCGGAGATCGAGCGGCGGAGGCTCGAGGCGGAGGAGGCGGATATCCGCCTG
GCGATCGCCATGTCGCTGCAGATGGAGGAGGAGCGCGCCAAGCTCGCGGCGGXX
>177; 58 1 296  LEN=296
XGCGGCCATGAACGGCCAGTCGAAGAGCGGCTGCTACGCCCGCAGTCACTACTTATCGAC
ACGGCCCTCCGGTGCATCTATGGCAGTCCTCGGGCGGACGACGAGGCGCTCGAGTTGATG
ACTGCGATGTACAAGGCGCTTCCAGGGCGCGACGTGGCGCTCAGCACGGCGGAAGACGAG
AGCGACGAAGAGGAAGCTGACGAGGAGAACAGTGAGGCTAGGGAGCACGAGGAGAGCTCG
AGCGCGCCCGGCCACTCGCAGCTCCCTCTACTCCTCGACCAGCTTGATGCGTTGGAG
>23_1; 295 1 1460  LEN=1722; minus strand
XACAACCACGAGACGGCGCGGCGGTGCGAGGTGCGCGCGATGCCGACCTTCCACTTCTAT
ACGGCGGCGAGGCTGGTGCACCGCTTCCAGGGCGCGGACGCGCCGCAGCTCCGCCGACTC
ACCGCCTCGCTCGCTGAGAAGGCCGAGGCGAGCGGCACGTACGCTGGCATGGAGGTGAGC
GAGGAGGCGCTCCGCGAGTTCTACTCGCGGCAGGATCGGAGCAAGCTCGATGAGGTGCCG
TCGCTCTACCAGCAGTACAGCCAGAAGACGGCGAAGCTGGTGAAGCTGCTGACGAAGAAG
TACGGCAGCGCTCCTCGTGTGACTGCGCGGCAGGCGGCGGACGAGGGGAAGAACGAGACC
GAGGCGACGGGGGGCGGCGCGGAGGAGAGCGCACTGCGGCGCACGAGCGTCGAGGCGCTG
CGGGGGGAGTTGGCGCGGCGCGAGGCGGAGGAGGAGGGCGCGAAGATGGTGGCGGCGCCG
CCGCACACGAGCGCCGCGGCGCCGGCGAAGGTGGTGATCATCGGTGGCGGGCCTGCCGGC
CTGGCCGCGGCGGTGTACGCCGCCCGCGCGGGGCTCTCTCCGATGGTGATCGCTCCGGAC
GTGGGAGGGCAGCTCCTGGGCAAAGGTGTGGAAGTGGAGAACTTCCCCGGGGCGGTGGAC
ATCTCTGGCAGCCCGCTCACCGGTCCAAAGCTCGTGCAGCTGATGCGGAAGCAGGCGGTC
TCATTCGATGCCCTCCTCGTCGCCGACGTCGTCGTCGCCGTCGACTTGACCTCCACGCCC
TTCCGCCTCACGCTCAACTCGTCGGCGAGCCTTCACACCGAGGCGCTCATCGTGGCGACT
GGCGCAGATGCCAGATGGCTCGGTGTGGACGGCGAGTCGGAGTGGCAAGGGCACGGCGTC
TCATACTGCGCGACGTGCGACGGGTTCTTGTACCGTGGAAAGCATGTTGCTGTCGTCGGC
GGAGGAGATACCGCCATGGAGGATGCGCTCGTGCTCGCCCGCACCTCCGCGTCGGTCACG
ATCATCCACCGCAGGTCCCGCTTCAGGGCGAGCCACGCGCTCGCCAGCCGCGTGCTCTCC
CATCCGTCCATTCGCGTCATGTGGGACTCGGTCGTCTCCTCCTTCGAGGGGGAGGCCACG
CGCGGACTGACGCACCTCCACGTGGCGCCAGTCGGCGGCGGCGCCGTGCAGAAGCTTGCG
GTAGACGCCGCGTTCGTAGCCATCGGCCACGACCCGAACACGAGGCTATTTGCAGGGCAA
CTGGACACGACGCCTGCTGGCTACCTTGAGATGACCTCCTCTACCAGGCTTACACAGACG
TCAAGGCCAGGAGTCTTTGCGTGCGGTGACGTGGCAGACCCCACTTACAGGCAGGCGATT
ACCAGTGCAGGTTCAGGGGCGATGGCTGCTCTTGATGCAGAGCGTTGGCTCAGTGAAGGT
GGTCACTCTAGCACCGCTTAG
>144_1; 56 1 904  LEN=1031
XXCGCCATCGGCTCATGCCTGGCAGTCGGCTGCCTGTGGATGCACCGGCGGCTGCAGTGC
GTCTTGCTCCAACGTAAGATCTTGGGCCCCGCGCTCTTCTCCGGGGCGGTGGCGAGTTCT
CTAACGATCCACGCGCCCCGGCTGCCCCTCGCGGTCCTCGCCTCCGCCACCAGCCTCCAC
GCCCTCTGCGTCCTCTCCTACGCCGCCGTCAAGGTCTCCCGCCCCTTCGACGACTCGCCC
CAGTCCCCCGCGCCCGGCATGCGCCGTTGCACCTACTGCCATCGGCTCGTCGTCGACGTG
CTGCGCACGAAGCATTGCTTCGAGTGCCGGCGGTGCACCGCCGAGTTCGACCACCACTGC
GGGTGGGTCGGCCACTGCATCGGCGCCAAGAACTACGGCCGCTTCTTCGCCATGCTCTCG
CTCGTCCTCGCCTCGACGCTCACGCAACTCCTCCTCGACGTCCGCTGGCTGCGGAGGGCG
CCGCCGCGCGCCCTGTGGGCCGTGAAGGCGCACGCCTTGCTCGCCGCGGGGCTGGCGCTC
CCTGTGTCCGCGCTGTGGCTCTTCCACTGCTACCTTGGCGTCACGCGGCAGACGACGTAC
GAGTTCATCACCGCGAGCCACTGGTTCTCAAGAAGATCGCCCCCGCGGGAGGCGGGGGAG
CACACCTTAGCGCTGCCTGACAGTGTCCCTTCATCCCCCGAGGTGAGAAGGCTGACCTCC
GCGTTGAGTGGGTTGGCCCTCGACGGACTCGCCAGTCCGAAGAGCCAATCGCACCTGTGT
GCGGCTGCGATTCTGCCCAGCCCAGACGATGGGGAGCCAGGCTTGATCCTCGACGGAGCC
GTCAGCCTGAACGGTAATTCACGTCTGTGCTCGGATGGAGAGAGCAGCCAGAGTGGAGAC
AGTTGA
>175; 49 1 687  LEN=787; minus strand
GCGAGCAGAGGTGAAGCATGCGATGCGGGACTCTCTGAAGACGATGCCAAGGCTCACGAA
CCGAACCGCAGCCAATCCGTGTCTTCTCACGCTTCGTCTGGAGGACTTCTCTGCCGACTG
GGAGGGGACTATCGGCCGGCTGTGGGACCTGCTGGGCGTGCGCGACGCGCCCACCGCCCG
CCGCCTCAGCGCAGCCGTCGCGCAGCACAATGTCTACGCGAAGAACAAGCCGCTAAGGTA
CAATCGCCACGTGAGCAACGCGTCGAGCGCTCGCGATCAACTGCGGAGGATGCTGCGAGA
CATGCCGGATGTGTACAAACAGTTGCAGAAGGTGCGGCGGCGCATCAACTACCCGCTGGT
GGGAAGAGAGGGGGCGCTGTAGCGCCACGTGAACGAGTTGGCGGCGCCGTGCGTCGGCCA
ATGCAAACTTTGATGTTCCCCAAATGTTGTTTGTTCGTTCCCCGGAGTCTGCAGAATTCA
CTGCAGTATGCGAATGGATGTGACTATCAGACCCGCCATCCGCAGTTGTTTTCAGATCAG
CCTTTCTTTGCTCTCAGTGAGGATGAAAGGAATGTTATGCTATGTGCCATACGGGCCAAT
TATTATGTTGACCGAATGGTTTGCCTCCGAACGTTTATTGAATATTCATGTAGGACCCTA
CGAGGTACGTTCGCTCGCAAGCGATAA
>173; 84 1 206  LEN=645
XGCTGGGAGCGTACTCCCCTCGGTCACCGCTCGTCATTCCTGTGGGGATTCAAGAGTTCT
GCCGCCACGTATCCTGGAACCCCGCAAAAATCTGGCAAAAGTGGTGTGATCCACAAGTGC
AATGGTACGAGGCGCCTCACGGCTCATTCATCTATTGGAATCAAGAGAACCGATGCTGGT
GGATATGCGACTCAGCAGGCAGAGTGA
>180; 65 90 555  LEN=555; minus strand
ATGACTGTCCTTGGGCGATGGGAATGCACGGCCTTCAAGGATGAGTCGTTCGAACCAATA
GGCATGCCGTGCGAGTTGGGCCTCGATCGCTTCCACCCGGGCAACTCTGCTGGAAAAGAA
GGATCACCCGACCTCGACGCTTTCGCAGTGCCTCTGCTCGGGTACGGATCTGGTGTGGTG
ACGATCGGAGCCACACACTCTGCTCGACCCGTTTTCAACCCCCACTTCAGGAGGTCATCC
GACCCGGTAGACAGTTTTGTTGAXGAGCTGCTGTTCGAGGAGCTCGAGGCTCCACTCGCC
CTCGCTAGTCGGAGATGCCGTGGCCCCGGCTGGGTCTCCCTCTTTCTTCCCTCCTGTGCC
GCCTTTAGCTTTGGTGGGCCGTGGCTTCAGAATGGGCCCGTACCCGCCGTCGGCGAGAAA
TCGTCTGGAGGCCGGGCGCGCGCCGTCCACCCGAGCAGGCTGCGAGCX
>150; 532 1 1625  LEN=1950; minus strand
XXGTCGATCACCGTGAGTGTCAAGTGGGGCAAGCACAAGTACGAGAATGTGGAGCTCGAC
ACCACCGCCCCCGTCGAGCTGTTCAAGGCGCAGCTGTACGCCCTCACGCAAGTGCCGCCC
GACCGGCAGAAGATCATGGGCGTGAAGGGCGGCACCGTGAAGGACGATGCCGACTGGACG
ACGCTCGGCGTGAAGGAAGGGCAGGTGCTCATGCTGATGGGCTCCGCCGAGAAGCTGGCC
GACCCGCCGCCCGTCGCCACTGTCTTCTCGGAGGACTTGCCCGCAGAAACTGTGGCGGCG
GCGATGACAACTAACCCCGCGGGGATCGCCAACTTGGGCAACACCTGTTACCTCAACTCC
ACACTGCAGTGCATGCGCAACGTGCCAGAGCTGCACACGGCGCTCACCTCTTACACGCCG
AGCAGTGGCGGGCAAGACGAGATGGTCTTTGCCATGAGAGACATTATGGCAGAGCTAGAG
CGATCCAACGCCTCCAAGGAAGTGGTGCCCATCAAGTTCGTCAACACCTTTCGCACGCAC
TTCCCAATGTTCGCCGAGCGCACTGACGACGGCCGAGGGTACGTGCAGCAGGACGCGGAG
GAGTGCTGGTCCACCCTCGTCAACGCGCTCTCTCAGCGACTCGTCATCTCTAAGGACTCG
CCCTCATCCAATGCCGGCGCAAACCCGCCGCTACTCAAAGGCATGGAAGCGCTGAGGAAC
AACCTGGGCGACACGCTCTTTGGTGTGGAGACCGAGTCGGTCTACACCAACATTGAGTCG
GAGGCGGAGCCACCGTACACCGTGCGAGAGTCAGTGCGCAAGATCTCTTGCCACATCTCC
GAGAAGACGGCGCACTTGTACAGCGCGCTTGAGGAGTCGCTCGTCGAGACGATCGAGAAG
TCCTCCGCAGTGCTTGGCCGCGAGGCGCAGTACTCGAAGAAGGCTCGCCTCGCGCGGCTG
CCGCCTTACTTGGCGGTGCAGTTCGTTCGCTTCCACTGGCGGAAGGACACCAACAAGCGC
GCCAAGATCGTGCGGAACGTCTCATTCCCGGAGGTGCTCGACGTGCGCAACTTGTGCACC
GACAAGCTGCAGAAGTCGATCAACGCACACTGCGAGCTCCTCCGCAAGGAGGAGGATGCA
AAGGCAGGCATCGCACCTGTGAAGCCGGAGACTGCCCCTGCCTCGGCCGAGCCATCCAGT
TCGAGCGCAATGGAGACCGACCCAGTGCCCGAGTTGAGCACGGACGCTCTCAAGGAGCTC
GCGGCTGGCGCGGAAGGCACTGGCTTCGACTGCAAGACGGGTCGGTACGAGCTGTTCGGC
ATCATCACTCACCAAGGCCGCACGGCCGAGGCGGGGCACTACGTCGCCTGGGTGAAGAAA
GACCACAAGAAGTGGCTAGTCTTCGACGATGAGACGGTGGCAGAGGTCGACTCCGAGCGC
ATCAAAGAGCTTCACGGAGGCGGAGACTGGCACATTGCTTACATGXTGCCTCTTCCGGAA
GATGGACACGACGAGCCTCGAGGTGCCGAAGGAATAGCTCTTGCCAACGGCXCCGCTGCC
CCCGTCGCCGCGCTCGTTGAATTTCAAGCCGCTTGGACGTGGGGAAAGGGAGTCAACTTT
GTCTGTTGA
>186; 32 1 342  LEN=438; minus strand
CGCACGCCGCGTGAGCGGCAAACGCTGAACGTGGCCTTTGGCAACCTAGAGACCTTCGGG
CCTTGCGTCGCCGCGCTGCGCGCGCTGGTCGCGTCCGCGCACAGTGCACGCGCCCATGTG
AGGGAGCTAGAGGTGCAGAGCCTCGCACTGCAGGCGTTGGTGGCGCAGGGCGATGCGCGC
GCAGGGCCGGGAGGACTAGTGGGAATGACTGAAGCGGAGGAGAGAGAGCTGCGGGAACTG
CAACTGCATGAGGCCGAGCACGGCGCTGCAGGGCATGGTGAGCTCCATGGCGCGCTCAGT
GTCCAGGAGGCGTTCCAGCCTTGTGAGGAGTGCGAGAGTTAG
>105; 174 1 599  LEN=599; minus strand
GAGATGGTCGCCACGCGCGCCGCCTCGCTCCGCGCGCTCCTCCGCTCGTGGGCGCGCATC
GCCCGCCAGCGCAACGGCTACGCGCTGCTCTCGTACGTCCTCTACCTCTGCCAGAAGGCC
GCCATCCCGCTCGACGACGTGCTCGGCGCCGGCTTCTTCXACGCCGCCCGCGCTGCCGCC
GCCGCCGCCGCCGCCGCCGCCGCCGCCGCCGCCGCCGCgCGCCGCCCTCCCCTCCGCCGA
GTACGCCCTCACGCGCACGTGCCTCGACGGCGCGCTCTCCTTCTCGACCAACGCCACCTT
CGAGGAGCGGGTGTGCACCGTCGCCGAGATGAAGGCGTGCTGGGAGCGCAACGCGGCGGA
GGTCACCTCGCTCTTCGTCCACCCCGACGACGGCGCGGTGCTCTACCGCGCCGTCGGCCG
CCTCTTCGCGCAGCTCACCGAAGAGGGCGCGGTCGAGCGGCTGCGCGCCGACGAGAGCAT
GCGGCTGTACGACCGGGTGCTCTGCCGGTACGTGCGGTGCGAGCTGTACGCGTCGATCGC
GTGGCTGCACGACGGGCAGTCGGAGAGGATCACCTTCGAGTGGAGCGTGGCGGAGGCGGC
X
>161; 119 1 540  LEN=971; minus strand
CCGACCTATCCCGATTGCTGCGGACGTTACCGCCTTGCAGCCATGGGCCGCTCCGCCAAG
ATCGATCCCGGCATTGGCAACTTGACCAAGAAGGTGATGTCGCCGTGCGACTTTTTGAAG
AATAAGATCTGCAGTGGCTTCTGCTGCTCGATGACCATCTTCAACCCGACCTATCCCGAT
TGCTGCGGATGCCGTTTCAAAGGCACGTGCTGCTGCTGTGAGAGCCAGATGGTGCAGTGC
ATTCCCGCCTGCCTGGAAGGCGTGGAGGCTCCAGGCCACTCCGACGCCGTCTGCCTGTGC
TCGGACGGCTTCCAGAAGTGTGTTATTCCCGACCCCAACGGCCCGTGGATCAAGAGCATC
TCGCAGTGCTGCTGCTTCGAGTCACGCTGCGCCTTCCCGTGCGACGCGGAGGTGCCGTGC
AACCTGAACATGTACTGCATCAACTGCGTCACAGACTTCAAGATCGATTTCGAGATTCTC
AAGACCGCGCCGGCCTCAAGCTTTGGCGGCCCTGCTGCAGCAGAAGAGATGGAGCGTTAA
>166; 55 1 200  LEN=475
XGCACCTCCGTCCCGTCGGCCATCACCTCCACAATGTTCGTCACGAAGCCGGGGGTGAAC
CCTCTGTCCTCCAAGTGGCTCATCAGCGACTTGGCCGCGTACGCCTCTCGCCCGGCGTCG
CCCGTGAGGGTCGGCATCACGTGCGCTCGCCTGAAGCCCCCCGGCTTCGCCACGTCCGAC
GCGGAGCCCACCTCGGGGTAG
>189_1; -120 206 508  LEN=508
ATGCCTGAGCGTACTTGGACACGGCTGAGCGCGATCCGCCCGGCGCCCTGCGACCACCCT
GATCGCTATCAXGCCGTGCCCGAGCAGGGAGCACGATCAGGCTCGCTCGGTCAGGCTCCT
CGCTCTCGCTCAGTCGTGCCCGAGCACGCTCAGGCACTCAGGACGCTAAAGCACGCTATA
AAGGCGCGCATCGCCACGCTCACGCTGAGCCGTGCTAGAGCACGCTCTGTACCGTTTAGG
CCCGCTCGGGAAGGCTCACGCATAGCCGTGCCCGAGCATGCTCTGATGCTCAGGCACGCT
CAGGXX
>163_1; 12 1 276  LEN=276; minus strand
XXCGGGGGGAGGGGGTGGACGCAGAGATCGCACGTCTTGCGACATGCCGCGTGCATCGAC
CTCAAGTTGCGCGTGCACTCGCCAGCCTCCGCCCAGCTGCGGCAGACGTCCGGCTCCGCC
TCGTCTTTGCACGGCGTGCGTGCAGGCAGGGGAAGGAGCGCCTCGCCGCGGCTGCTGGGC
GACGCCTCGCCGTCGGCTGGCAAGCTGTCGGCTGGCAAGCTATCGGAAGCGGTTGGTGCC
GACTTCTCGCGCGTCGTCGGCGTCCGGTGCGGCGCGCAX
>179; 158 1 372  LEN=372
GAGAGGATGCACGCCGCCGTGCGGGAGGCGGTGCGCCAAGATATCGAGGAGCGCAAGGCG
CAACGGCGTGCGGCCACGGAGGAGGCGAGGGAGAAGGCCCTCGCAGAGGAGCAGGCGCGA
GCGGAACGGGAGGCTATCGAGCAGCTCAAGGGAGAGACACACCACGCGTTGAGACAAGCC
CACGCCGCTCCACCTGATTCCATCGAAGCCGCACGCCCTCCGGCCGCGGCGTGGATCGGC
AGCCCGCACGCGAGCAGCCACGCCGACGCACCCACCGCCGCCACGCCCGCGCCGCACGCC
GCTCCTGCGGCCACTACTCCCGTGCCACTCATCCCTCCCACGCCAGAGACGCAGCCGCCG
AAGAAACATCCC
>178; 134 1 317  LEN=317
ACTCTCGTCGCAGCGATGGGGGCGTCGCGGAAGGAGAGACTCGTCGAAGTGGACTTCCGC
GGCTCTTGCCGCGCCTTCTGGCTCGGCTGCTCCGCGACGTTCCTCCTGATCGTCGTGCTG
CCTCCCTCCTTCTTCCCCACCCTCACTCGCGACGCCGCGCGCCCCGTCGCCCTGCCGCCA
ACCACAAGCATCGCCATCCGCTCCTCCCTCCCTTTCCTCACAAGCTCCCTCGCCTCCACC
TCCCGCACCGCCTCCTCCTTACCTTCATTCCTCTTCTCCCCCTCCCCACCCTCCTCCTCC
TCCTCCTCCTCCTCCTCX
>193; 71 1 315  LEN=387; minus strand
CTGGCGGAGGCGGCCGCGGCGCGAGGAGGCCCGCACGACTGGCTGTCCCTCGACGCGCCA
CTTCTGCTGATTGCTCTCGCGATGTTCCTCACGTTCGAGAGGAGTCTAGGAGGACTGTTC
ATGATGGCGCTGCTTGCTGTCGTAGGACCAGCCGTAGAGGTGCAGCTCATCAACTCGTTT
CATCTGTACGAGTACACACACCCAGATGCATTCGGTATTCCAAGTTGGATCGCGTGGGTG
TATGCAGCCGGTGGTCCACCGAACGGCGCACTCGGGCGGCAGGTGCTGCATGAGCTCTCT
ATACGAGAAGAGTAG
>33_1; 26 1 287  LEN=287; minus strand
XCTCCGCCTTCCGCAAGGACGCAGCGCGCGCCGCAGTCGGTGCAGTCGGTGCCCATGCGG
CAGAGGGAGAACTCGGCGCCTTCGCCGCCGTCGTCGCATGAGTTGTCGAGGGTGAAGGCG
CACGTGTTGCTGCAGGCCXTCGAGCTCCGGCAGGAGGCACTCGCGCGGGCCGCAGTCGGA
GCAGTCGTGGCCGCGGAGGCAGAGGGCGGAGGTGGAGGCGTGCCCGCCGTCGTCGCACTC
GCCGTCGCTCGCGAAGGTGCACGAGTTCTGGCACCTGGCGGCGTGGGCGXX
>33_2; 159 81 1606  LEN=1606; minus strand
ATGAAACGGCTAGCCAAACAGGCGGTAGGTCTAGAGTCTCTAGATAGCGTCCATGCCACA
ACGACAATGGCAGCCGGCTTGACATGCTTATCTCAGGAGGCGGATGAgCACCAGTAGAAG
GGAGACTTCTCAGAGCCGCGAACATACTTGCATGGACATGGTGTACACCTGTGCTGAGCT
GCGTCAAAAGGGAAACGACAAGCAAGGCCAAGGGAAGCCCACCAGGGTAGCCCTGGTACC
GCATCCCATGATCAACTTCGACAAAATTGCAGAGAAGGAATTGAAAGAXCCATCGGCACT
ACAGACATGCTCCATTCTCGATGCAGCTGGTGCTGTGTCTAGCACATATCCATCATGTCA
AGAGCAGATTCATCAGGAGATCAATACTACAGCAGACAGTTCTCGCACTTCGAAGAGGTT
GAAGATGTTGCGGTCAGAGCAACATGCGTGGATGCCGGTCTTCCCCGTCCCACTCATGTG
CGATGCAGAACGCACTGGTTTCCACTTGCGCATCGTATTCAAAGCAATTGAACAGATTTG
TGAGCCCGTCGTCGGAGATTGGCAAAGCCAACAACTGATGCACCGAGCATCAGAACACCA
ACAGCAAGGAGAGGGTCTGCAACAGATTCCCCAGGCACAAGGTGGCGCAGCXGCAGCGTA
CGCGTACCTGGTTGTGGTTGTGACGATTGTGATCAACCCATTCGCATTGATGCTCGTCGT
CGTACTCACATGCTCCGGAGGCAGTGGAGTCGGCGGCGGTGGAGGCGACGAGGXTGAGCT
CGCATCTCGTTCCACAATCTTCACAATCTGTGCCGAGACGGCACATGCTGAACTCTGCGC
CGGGGCCACCGTCGTCGCAATCGCCATCGGAGGCGGTGTCACACGAGTGTCCACAGATGC
CGTCGGTACACGGCGGCGTGAGGGACACGCAGCGAGTGCTGCAATCGATACAGTCGGTGC
CCAAGAGGCAGAGATTGTAATTCGACCCTTCGCCCCCATCGTCACACTCGCCGTCCGACG
CACTCGCACACGTGTTCTTGCACTCGGGGTTGGGGCATGGCGGGGGCGGAGCGTCACAGC
GCGGCCCGCAGTCCGCACAGTCTGTGCCAGAGCGGCAAATGCTGAACTCGGCGCCCTCGC
CGCCATCGTCGCAGTCGCCATCACGGGCGTGCGAGCAGCTGTTGCTGCACGCGGCGGCGG
CGCACGGCTGTGGCGTGGCGGGGCACCGCGCGCCGCAGTCGTCGCAGTCGGTGCCCGCCT
GACACATGCTGTACTTCGAGCCCTCCTCCCCGTCGTCGCAGTCTCCGTCGCTCGCGTGAC
TGCAGGCGTTCTCGCACTTGAAGTTCTCGCACAGTGGCGGCGGAGAAGGAGGGGGCAGCA
TGCAGCGCATGCCGCAGTCGGAGCAGTCCGTGCCGAATTCGCACGTATTGTACTGCGAGC
CCTGTCCGCCGTCGTCACAGTCGCCGTCCGATGCGCCCGCGCACGTCTCGGAGCAGAGCG
GCGAGGCGCATGGCATTGCTCCGCCTTCCXX
>153; 115 1 902  LEN=1124
XCCGACTCCGTCGCCGACTGCGCGCACTGGGCCTCCGTGGGCGAGTGCGCAGCCAATGCG
CCGTTTATGCGCGAGAGTTGCCCTGTCTCCTGCGGCACGTGCGGCGCGCGGCGGTACAGC
TGCGACGACATCGGCGACGACGCGCTGGGCGACGGCGACCTGAGCCGCGTCTTCACGCGG
CTGCTCGAGCAGACGGAGTACACGCCGAGGCAGCTGAGCTCCGACCCGTGGGTGGTGATG
CTCGACAGCTTCTTGGAGGAGGAGGAGGCGCGCGAGGTGATCCGAGTGGGGGGGCACAGC
TTCGAGCGGAGCCTCGCCGGCTTCGGCAATGGCGAGGTCGCGTCGCGCACCTCGTCCACC
TCGTGGTGTAACGTCCCAGTGTGCGAGAAGAACGAGACGATGCTCCGGCTCAAAGCGCGC
ATCACCGACGCCGTGCAGACGCCGTGGCAGAACACGGAGCACCTCCAGCTGCTTCGGTAC
GAGGAGGGGCAGTTCTACCTGCTGCACCACGACCAGAACTCGCCGGTGGACTCCGCCGCC
GGCCCCCGTGTGTTCACTTTCTTCCTGTACTTGTCATCTGTCGCAAAAGGCGGCGAAACA
GTCTTCCCGAGGCTCAATCTCACCGTCCACCCTCGCGCTGGCCGCGCGCTTGTATGGGCC
AGTGTGCGCGACGACGACGTCTACCGCGAAGACCCTCGGACTGAGCACGAGGCTCGACCA
GTGCTCGAGGGCGTCAAGTATGCGGCCAACTTTTGGACTCATCTGCGCGACTTTCAGACC
CCACATGCCGCGCGGTGCGGTAGCAGTCCTGTAGCTACAGCCGTAAGCAGACGCAAGCAG
AGAGAACAACTTCGTGCTGCACACGCGCAAAATGGCGGTGCCGTCAAGAAGGATGAACTC
TAG
>191_1; 21 1 162  LEN=162
XXGGACGTGCTCGCCGCGGCCAAAGCCAAGCGTATGGAGCGGGGCCGCGTGGTCGCTCCT
TCCCGCTCGGCCGTAGTCTTGCAGCGGCACACGCGTGGCCGTATGCAGCGCCGCGGCTTC
GCGGCACTTGTGCACGCGTCCCTCAAGGCGGCATGCGAGCCGGAX
>191_2; -14 1 430  LEN=430
GCGGCTCTCGCCTCACCAGCATCGGTTGAGCGCCGGGTCGCCCTCCTGTGGCAGTGCAGC
ACGCCCTCCGCACGACTGGGACACGCCTCGCTCATTGACAGCTGTGCGGAGCTGATGCTC
CGGTCGAATGTGGCGAGACTCACGGAGAAGGACGGGGCGATCAGCCGCCGCGCGTGCTCG
TGCGGCGCGGGAGCGGGGGCCATCCGGGTGGGCAGCGCGAAGGACTGGACACGCCGCGCC
GCACGCCTCCTTCCCGCGCTTCTGTGTGCGGCGGGCAGCCGGCCCGATGCCGCCGCGGCG
GCAACGCTCGCGCAAGCGCTCTGCAAGGCCGAGCGGAGCTGGGCGCCGTGCTGCGTCGCG
CGCGGGGAGCCGGTGTGCTTCCAGGTGCTCCTCAGCTGCGCGCCCAACGTGTACGCGGCC
ATCTCCTCGAXX
>194; 32 1 196  LEN=196
XCGGTGGCGCACGCCGTCCCCGTGGGCGCGCAAGCAGCTCCCCACTCGAGCCAGCCGAGC
TTCTACAGCGCGGAGCAATCGGTGCTCCAGCAATGGTTCACCATGGTCGACACCGACCGC
TCTGGCGCCATCTCTGCACTGGAGCTCCAGCGCGCGCTCTCGCAGGGAGGCCTCAACTAT
TCGCTCAAGATGGTTGCX
>195; 184 252 988  LEN=988
ATGACAGACTTGAGACGACCCCGCGCGTTCGCTGCCGACGCCCCCACCCCTCCACCCCAC
CCTCCTCCCCTCCCGCCCGcTCATGCAACCACGTCCCCACGAGGGAGGTGAGTCGTGTCA
GAAGTACATTCCXCCGCCGCCGAAAGCCACCCATCCCATGGTAGCCGCCGCCGCGGCGCC
CGCCCCCGAAGACCGTCTGCAGCAGGTTGGCGAACATCATCATTTGCCAGAAGTCCATGT
TCTGCACGCGGCGCACAAGCTCGCCCACGCTCCACCCGTTCCTCCCGCCGCCGAGCTGGT
AGACCATCGTCGCGAGCATCCCCGCGGAGATCATGAACGAGAGGTCCCACCCCGCTCCCA
ACCCCGAGCCGTACGACGAGTACTCATACCCGCCCCGCCGCTGGCCGTACGCCTCGTACC
GCCCCGCGCCGCCGCTCGCGTCGCGCAGCCACACCGACCACACGATGTACGCGACGGCGG
CGAGCAGCGCCGCCGCCTGCGCGAGGCTCATCTGGTGGCCGGAGAGGCGGTGGACGGCAC
GCGCGAGCGCGCCGAGGAGTGTGCGGGCGGAGGCGGCGAGGCCGCCCTCCCTCCGCGCGG
CGGAGTGGACGAGGAGGCCGAGCGTGCAGAGCAGCGCGGCGTTGAGCAGCGAGACGCCCC
ACCAGACGAGCGCCGCCGCCGCCGCCACCGCCGCGTGCGTCGCCGAGAGCTGCGGGATGG
CGCCGCCGCGGGGGGGAGX
>139; 110 1 386  LEN=758
TCCTCCTCCTCCTCCGTTATGGGGCTGCTGCCCACCGAGGCGCCGGCGGAGGAGGAGGAG
GAGCCTTACTCTGGGACGCCAGTCAACGTGTACGGACGCGACTACTCGCACCGCATCGTC
GCCAACTCTGTGCGGCTCTTGTCCGCTCCAATGCCCAAGAAGCAGTTCCCGAAGCCCGGT
GACATCTTGAGTGGCGTTCCCCCCATGCCGGGCGAAGCCGCGATCGACCTGAGCATCGAT
ACGGAXGGGCCGCCTCACTCTGGAGATCTTGACTTGAGGGTTCCACGATTGGCGGTCATC
AACAGAATGGGAAAGATCGTCAGCTTAGCAGCCAGGACGGGTGAGACAAATGGTCTGACG
GTAGAACGGCGCATACGCCATGTGTAA
>171; 156 1 1074  LEN=1593
CCGCCCTCCCCCTCCCCCTGCTCTACCCTCTCGAGCGGTCGTCGTACACTCCATCATTCT
TTCAACGTCCGCGCGTCGCGCCGACTGACCGCCACCCCCCCTGCACTTATCAACCGGCTA
CTCTCGTTCCCTGGCGCGCCTTCTGTGTCAGAGAGCACAGAGTGCATCCTGCGAGAGGTG
CAGGTCTACTCAGCCCACTTACGAAGCAGTATGCTGAACGACGCGTCTGCCGTCCACGAC
TTCCTTCATGTGCTCGAAGAGTACAAGAAAAACTGCGAGCGGCAGGGGAAGTACGTGGAG
GCAGAGATAGCCAAGAAACGGCTGGAGGAGCTCCGCCAACATGAAGACGAGCGACGGCAG
GAGAGCCTTCGCTCGCGGCAGATCGCTCAGCGGCTCGGGATCGAAGAGGCGCACATGCTG
GAGTTCCAGCAGTTCAACACGATGTGGGATCGCAAGATGAAGGAGTACGATGAACGCGCG
ACGGAGTTGCTCGAGGCGATGCGGCAGCGGCACGAGTTCGACATGAACGAGTTCCAACGG
AAAAGGATGGCAGAGGCCCCCAAGAAGTTGAAGCACTCCAGCGAACTACTCGACCTACGG
AGGATAGAGCTTGTCCTCGCGAAGCAAGGCGAGTACGCTGAAGCTCAGAAGGTTAAGGTG
CGGGCCGATGCTCTTGAGGCTGCGGAGGCAGAGCGCGCAAAAACCGAGCGGGAGCAGCAG
ATGATCAGTGCGCAAGCCAAATTCAGCGCACGGCAAGAGCAAGAACTCAACGCCCTTCGA
CAACGGATCCATACAGGGGCCGAGGAGCAGAGGCACGCGAGACAGCAGGACTTAGAAAGG
CTGTTGCAGAGATACCACAACATCAAAGCGGAGCTGGAATCGCAGCAGCTAGCGGAGCGC
GCCCGCGCTAAGAAAGGGGTGTTCAATGTTGCCACGGACGGGAGCGCGCAAGGAAGCCCG
CGTCGCATCTCTCCGTCTGGTCGGCCGAGCAGTGCCAACAGACCCAGTAGCGCCAACAGA
CCCAGCATCACCAAACAGAGCTCAAGCGGCGAGCAGGCGCCCCGGTGGCAGTAA
>182; 379 1 1926  LEN=2143; minus strand
GGCACTGCTCTCGCCTTCCTCTCGACGATCGCGGTCGCCTCAGCTTCTCCGTGGCTGCTG
CTCCCTCCTATCGTCACGGCAGCCCCCACCACAAACAGGACTGGGGCGTCGCTCGAGTGG
CGCAACCTCACTTTCGTATCTGGCAGCAAGGAGATCCTGAAAGATGCGGGCGGCAGCGCT
TCCGCTGGCCGTATCCTCGCGATCATGGGCCCCTCCGGCTCGGGGAAGACGACACTTCTG
AACGCTCTGGCGGGCCAGCTGAAAGCGGGCAAGAAGGCGTCCATCACAGGCACGCTGCTG
ATCGACGGGCAAGCTGCAGGCGGCGCTTCAAGTGTGCCTTCACTCCAACAAGCGTATGTC
CGCCAGGAGGACATCTTCTACACGCAGATGACTGTTCGAGAGACCCTCATGTTCGCGGCG
CAGATGAAGTTGCCTCGGTCGATGCCTCTTGACGAGAAGCGTGACCTCGTCGACAGCCTT
ATCTCCAAGCTGTCGCTTGTCACCGCAGCTGAAACCATCGTTGGAGACTCCAAAACCCGG
GGCATCTCAGGTGGAGAGCGAAAGCGGCTTTCAATCGGGTGCGAGCTGCTTTCCAACCCC
TCGCTTCTGTTTCTTGACGAGCCTACGTCGGGGCTTGACTCCTACCAAGCACAGCAGGTG
GTCGCCGCTTTGAAGCGTCTGGCTGACGAGGGCTGCACCATAATCATGAGTATTCACCAG
CCACGTGGGAGCATATTCAATATGTTTGACGACTTGCTCCTTCTCTCTGAAGGTCGGACT
GTGTATCATGGAAAAGCTTCTGAAGTGTCTAGCTACTTGAAACGCTTTGGTTACGTCTGC
CCGAGCGGCATTAACCCTGGCGAGTTCGCGGTCGACCTCGTTTCGAAAAGTTATTTGTCT
GAGAGCTCTATGAAGGAGGCAGACGCCCGCATCCTCAAATTTGCGGCGTACGCCAACGAG
CAGCTCCCGGAGCTCAAGCCTCCGTCCCACGCCAGCTTCGCAGTCGGCCCAGAAGCAGCC
GCTCGCAGGAAGAGCTTTCCTTCTTCAGCCTTCACCCAATTCAAGCTTTTGTTTCGCCGT
TCCTGGCGGGAAGTCGCACGCTCGAGAGCTGCTCTTGGGATCAAGGTGGTTCAGCAGGTC
ATGATATCGTTTATATATGGTGGGATCTACTCGTTGGACAACTCGCAAAGGTCGATTCAG
GACCGCTTTGGACTTTTGTCTCTGATTGCCATTGGTGCAGGCAACTTGGCTCTCGCATCG
ACTGTCCGTACGTTTCCCAAAGAGAAAGCTATCGTGGTCACAGAACGGGCAAAGAATATG
TACGGAATGGTCCCTTACTTTGCTTCCAAGGCATTCGCGGAGGCTCCAGTGATCGCCGCG
CTTTCAGCCCTTGGTGGCGTTTGCGTCTATCCCCTCGTTGGACTGCAACGATCGTGGGGC
AAGTTCGCCAAATTTCTCGGGACGTTGTGCCTTGAAGGCTTTGCATCGGGCGGCCTCGGA
CTGCTTATTGGAGCTGCGGCACCGTCGACGGATACAGCGTTCGCGATGTTTCCGCCAATT
TTGGTGCTCATGATCATATTCAATGGCTTCAACGTCGCTGAGGGCTCCACACCAAAAGCT
CTACGCTGGATCCCGCAGGTGTCCTTCATTCGATGGTGTACCGAGGGACTGGCGGTGAAC
GAGTTCAGTGGCCTCAAATTCACGTGCGACGAGGGGTTCCGCGGACCTTACACTGAGACA
GGTGAAGCGGCGCTCGCACGGGTGTCAATGGATCGGAGCTCTGTCCGGCGCACTGCTATC
GCTCAGACAAGCATCATTGCAGGATGCTATGGAGCTACCCTTCACGTGCTCCGGCAAAAC
AAGCCTCGATTTCTCAGCATTACTCCGCCTCGACCCATTGCAGCATGCTCAGCAAATTCG
CGCTAA
>208; 49 1 155  LEN=155
XXCGAAGCCTTTGCCCACGTGCGTGAGCTGGATTTCAGCCGCAACGCCTTCGTTGGCAGC
GACCTCCTGGCAGCTGCGCTACGCGCCGCTTCCCAGTTGCGCAAGCTGAGCGTCGCTGGC
AACGAGCTGCGGGGTATGGGGTTCGAGTCCGTCTGCGXX
>200; 147 103 326  LEN=758
ATGCCGGGACGTCCAGACTGTATGGTCCTCTGCTCATCGCGTGATGCAGXGGCGGAAGAG
GTTCAAGAGATGATGAACAACGCGAAGATGGACATTGTGATGGCGACCCTCAAAGCGAAT
GGCGGGAAGTGCACCTTCTCGTTCCTATTCGCAGAGGCGGAGAAGGCGCATTGCGATGTA
CTGAGCGCTGCCCTCAAGTCGATGAAGAAGGTACGTGCAACTTAA
>202; 61 1 281  LEN=281
XTCAACAGCGCCTGCCGCCCCGTCCAACGAGGCGCTCGCGGGAGTCGCGCCGAAGGGCTC
GCCCTCCAAACCGAACGACGCCGCACGCAGCCCCTCCGAGTCTCCTCCGAAAGCGAAGCC
GTGGGAGCGCGACCCGCCAGAGCGGCCGTGGGAATGCCCGCGGCCGAAGAAGGTCCATGC
GCCCAAGAGTGTGGAGCAGATCGCGGCGGAGGCGGTGCTCCGCGCGAAGAACCGGGGGAA
GAAGGCGCGCGAGCGCGCCGAGCGGAAGGCGGAGCCGCCGCC
>146; 293 48 653  LEN=1010; minus strand
ATGGCCAAGGCCAAGAAGAAGGCGCAGGCGAAGAAGTTCGCCGCGACGAAGCGGATGATC
TCCCCCAACGACAATCGCATCCAGAAGCCGAAGCTCAACCCGAACCAGCTCCACAAGCTT
GAGGCCAAGGCAGAGAAGGCCAAGGGACTCAACCACGTGACTCAGACCTCCTCTGCGCTC
TTCTTCTCTCACAACTCCGCGCTGGGGCCGCCGTACCACGTCCTGGTCGATACAAACTTC
ATCAACTTCTCGATCCAAAACAAGCTGGACATCATGCGCTCACTCATGGACTGCCTCTAT
GCCAAGGTGGTGGTGTGCATCACCGATGCCGTCATGGCAGAGCTGGAGAAACTTGGACCG
AAGTTCCGGGTCGCACTCACGCTCGCCAAGGACCCGCGCTTCGAGCGGCTGCCGGCGATG
ACGCCGGGCGCCACGTATGCAGATGACGACCTCGTGGAGCGCGTGACTGCTCACCGCATC
TACATTGTTGCCACTTGTGACAAGGACTTGAAGCGGAGAATACGGAAGATCCCCGGGGTG
CCGTTGATCTCGATCAAAGAGCGTCGATATCAGGTCGAGCGCATGCCTGAGGGCCAGTTC
GTTTGA
>184_1; 29 1 162  LEN=162
GAGCTCGTCCTCACGCTGAGCGAGCTTCCGGCGAAGATGAAGAACCCAACTTGGACGCTC
ACCGGAATGTTCGTAGACCCCGAGACGGGCGACGTGCTAGACGAGGACGTCCTGGAATCA
AGTCAGCTCCCAACGCTGCAGGCAGGCACTTGGACAGCCTCG
>184_2; 261 1 1479  LEN=1735
TCGGTTGTGCCATCGAAAGCTGGCACGCTCACCATACAAGTCGGCTTCGTCGATGGGAAG
AATCAGGACATGGGGACCGCCGTCGTGACTGTCGAACGGGCGCCCACCTGGGAGGAGGAG
CTAGAGCGCGCATTGGGGAAGAGTGACCTCAAGACGGTGATGAGCTTGCTCAGCCCTAAT
CAGGGAAAGGAGAACACTGAGACGGAGAACGACGATCCTGCAGCCATGGACCTTGCGCCA
TCCCCAGCCCCAGCCATCGTCCCTGCTCCGGCTGCCAGCCAGAGAGCAGACGAGGCTGCA
GATGAAGGTTCTTCACCATTTGAGCGAGAAGGGTATACATGGGAACACTCAGAGACTGGG
ATACCTCTGATCGACCTTCTCGCCAAGGTAAAGGCTTCCGAGGAAGAAAAACTTGAGGTT
CTAAACCTGATGCTCTTCCGAGGAGCGACCCTCCCAGTCAAGCCACTGCACCGCTCCGCA
CCTCCATCCGCGTTACACTCAAGCTTGGCTTTGAAGGAGCAACAAATGGTAGAGGCGATC
CTGCCACTTTGCACCCCTGAGCATCTACGAGCTCAGTGTCTCTCGCCCATCTCCAAGTGC
TTTGGGTTCACCCCGCTCCACATCGCCTGCGAAGTCGGCAACACGGCAGCTATCGCAATG
CTGATCTCGAAAGGAGTGCCCCTGGACGGACCACTTGGAACGCCAACGCCAGTGTCGCTC
TGCATTGAGCGCGGTGATGTTCACAATGTTAAAGTTCTGGTGCGCCACGGCGGTCCTGGG
CTGCTCCGTCTGGGAACGCAAGACGTGGGCTTCTCCGCCTTGGCGCTTGCGAGTCGTGCT
GCTGATTTGAAGCCGCCAAGCATCGAGCCGGACGAGTTGGTCAATTACCTTTTGGCGCAG
CCTGTGGCACTTTCAGCCCTAGCTTACTCTGTCTCACCCAAAGACGTGATGGCCGAGGCC
ATGTCTACCGCGTGCGCGTACGGACTGCACCACGTTGTCTGTGCGCTGCTGTGGCGTGGA
GTATCTCCTGCGCCCCTTCATCCTGATGGCCGTGTGTCCCTGCTGGACGCCGTGGAGGGC
GGCCATGTCAAGACAGTTCAATTGCTGCTCGCCTCCAAGGTCGACCCAAACGTCCGCATC
GACCACCAGGCGCCGGGAAAACAACTTGCGCTGTGTATTGCAGCTTCTCTGCCCGATCTG
CCGACCGCGCGACTTATGACATGGCTACTGCGGAGTAAGGGAGCGGACGTTCAACGTACG
GAAGTAGACGGTACCACTACTCCATTGGGGCTCGTAATGTCAACAAGGCCGGAAGCTACC
GCGCTCATTGCCGATCTGCAGGAGCCTGTCAGAGAATTCCCTCTTCCAGTGGGCTGGTCG
AAGGCATATGACTCAAAGCTTCTCCGGTCGTACTACTACCATGGCAAGACTCGAACAAGT
CGCTGGGAGCCTCCTTTGCCTGACGGAGTCTTCGGCTAG
>203; -30 1 252  LEN=252
XCAATCAGTGCACCACGGGGTGACCCGGACCGTGAACTAGGGGTGCTCGGAGCCTTGGGG
CGGGATATTGGTGCGGAAGCGGGTCGCTTGCTGTTGGTCGAACCTCTGGCGGAGCAAGAG
CCTCGCGGGCGCGGCCTTCGGGATCTAGGCGAGGTGcGCGGAAGCTGCCGGGCAGTCGAA
CTCTCCCCCCGCTCGTCAGCTTCCTCCGCTGCAACTGCGGCCTGACCGACTGGGCTGTGC
TGCTGGCTCTCCT
>164; 126 480 892  LEN=892
ATGGCGAGACAGGAAGGCAGGGGAGGTCTGTTCGACAAAGCAATGGAAGAGGCCAAGGAt
AGATGTTGAGGGAGAAGAGCGGAGGAAGAGTGGCAGCGAAGGGAAGAGGAGGTCGAGAGG
GAAGATGAGAAGAAGAGGCCGAGAAGGGGAAGGAGGGAGGAGAGAGAGGATGCGAGGAGG
AAAGGTAAGGGGAGTGCACGCAGGGGAGCGCGGACGAAAGTGGCAAACGAAGCGGGGGAG
GGCTGGGGAAGGCTGTGAGTGGGACGATGCGATGGCCGAGGCCAAGCAAAGCGTGGATGG
GAGAGGTGGGAGGGGAGAAGAGGAGAGGAGAAGAGGCCGGGAGGAGCAAGGGAGTAGCGG
AGAAGAGGAAGGAAGAGAAGGGGAGCGCACGGGAGCGCAGAAGATGGCAAGGCXX
>204_1; -11 1 458  LEN=458
GAGAAGGCCCCCGCCAGGGTCAGTATGGCACACACAACGAGCGTGGGGAATATTTCCCAC
GCTCACCCCTATTTACAGCACACGCGCATGCCGCTGATGCACACTCATTGCATGAGGGCA
TGCGACATGCGAACACTTGAGCAGATTGTGCTGTCGAATGAAACGAGAGAAGAGGGGGAA
GCCGCCCACGCACAAAATAACGAGCTCCAGGTCGATCTAGATGGTTCCACAGGAGCGCAA
AAAGGCAAATACCTGTTTCGCCTTTTGAATTGTCGCGAAGAGTACACGGCCGACCACTAg
CATTCCTGCTCGCGATGTCACAGCTTTGTCGAGGTCAAACATCGCGCGATCGATGCCAGC
TTCCTGCACGCAACAGTTTGCGTCACACACGCAAGTGAAGTGGAGTGGTGCAGAGGCATA
TGGACAAGCTGGCGCACACGAGTTGGGGGGGAATGAAAXX
>176; 18 1 439  LEN=919
GCGCGTGCGGCGGCGGCTGCCGAGAATGCGTCCGACCGGCTGGGGCCGCGGGCGTTCAAG
ACGTGGGTGCCGGACCCTGTGCAGCCGCAGGGGAACGGCGTCGGCGCGCCGCGGCATGGG
CAGGAGCCGCCCCCTCCAGATCCGGAGACGGAGCGACAGGTCGACTCGATGGTGGAGAAC
CTGAAGCTGCGCTTCAAGCAGAGCGGCGTCACTCTCCCTCTCGAGAAGACCTCGGGCTGT
GTTTACCGCTTAGGCTCGCGCAAGCTCGCACTCAACATCCGAAACAACAGGCTCATGGTT
AGGGTGGGCAATGGCTACTGCGATTTCCTCGAGTACCTCAGTAAAGCTACaCTTTGAAGC
GCATTTTGGTGTCAGCCACTTGACAGCCGCGCGTGGAGCTGCCGAGCTGCTCAGTGCCTT
CAATGCGTGTACTCTTTAG
>126; 754 1 2853  LEN=3057
XTCCAGTCGGCGCGCGCCGTGCTGGAGCGCGGGCCGAGCGCCACGGGGGCGAACAGCGCC
AAGTTCCAGGGACTCACCCAAGGCAAACTCGGCCTCTCGCCGTCGTCGATCTCCGTGCCG
AGCTACGCTTTCCCTCCCTCCGTCCACCCGCCCACAAGCCCCCGTGGCGTGCGGCGCTCA
ACTCCCCAGGGCGCGGCGGTGCCGCTCTGTGAGGACAGTGGCGACGCCAAGGCAGCGGCA
GCGCTGCTGACAGCGAATCGCCCCCTCTCACTCATGGACGGGCTCATCTCCGGCCCGACC
GTGTCTGTGCTCTCCGAAGCGACGGCTCTGCTGGAGGAGCTAGGAGTCACGCAGGAGCTC
ATGGTCGGCTCTGGGCTCACTGCTGCGGAAGCGCGTCGCTTGCTGCAGTCTATCTTCGTC
TACTCGACTGGCTTCCTTCAAATGCTGCACGACTCATTCAACGACCTGTCCGGGGCGGCT
CGCGACGTGCTGCTTGAGAAGGTGTGGGCCGGGTTTGCGATGATGATCGAGCGCGTCAAC
CTGGGAGGGAACTCTAACGTCACGTACACTTCCTCCATGGCCAACATGGAGCGTAGGCAT
CGGATCGAGCACGAGCAAATGGAGCAAGAGCGAGAGAGTATCCGCGCCGATCTGCTGCAG
AAACTTGCGAGGGCGCGCGAGGAGACCACGGATGCTTTGCGGCAGAGGGATGCGGAGCGC
GAGCGCGCGGAGGCGGCGGAGGGGCAGGTGTCTGCCGCGCAGACAGCCCAGATAGACGCA
GAGAACAGGACGGCGGAGTCGGAGAAAGCGTTACGGCTTCGCACTACGATGCTCGAGGAG
GTGCAGGCGAAGCTGGAGATGGAGATGAAGACCGCCGTACCACTGAGGGCGCAAGCGAAT
GCTCTCCCTGCGGCGAGAGCCGACGCGGCGCAGGCGCATGCGTTTGGGAAGCAGCTGAAG
GGCGACCTGGCCAAAGCGCAGGAGGAGCAAGCGCGGCTTCTCGAGGAGGCAAATAGGGCG
GAGAAGGAACAAGCGGTCTTCCTGGTCGAGCTGGAAGACCTGGAAGAGGCGCTTCATCGC
TCCTTGCAGTCGAATTCTTCCTTAGTTTACGCGCGAGATCAGATGGCGACGCAGCTCTCC
AATCATATCGAGAAAGTGCAGCAGGACGCTCAGGCAGAAGAGCTACGCCGCAAGGCAGAG
CGGGAGGCTGTAGCGGCGATGAAGAAGACCCTTGACGAGGCTGAATCGACGCTGAACGTG
CAGAAGCGCGCCCGCGCAGCAGCTGAAGCCGTTGCCGAAGAGAAGGAGGGCAAAATCGCA
CAGCTCGAGTCCAATTTGGAGAGCAGTGCGGAGCAACTCGAGAATGTGAAGGCGAATCTC
ACGTCCGCAAGGGAGCTAGTCCGAGAGCGTGAGGCACAGATTTCTCAATTGAACCAACAG
ATTGAAGACGAGAAGAAGAAGCTCCTCGCAGAGAAAAAAGCAACGAAAGCTGCTGTCAAT
GACGCGAATGCTGCGAACTCGAAAGCACGCGATCTCCTTGAGCAGATAAACTTCTTCCGC
GAGTCGGCGAAAAAGACTTCGAGGGAAATCGAGATTGTACGGAGTGAGGCATGGGCAGAG
CTCGAAGCGGAAAAAGCGGAGACCGCTAGGGTGCTCGCAGAGATGGAGAACATCGCGTCG
GCCAGAGAAAGCTTGCAAGAGCAGCTGTTCATCTCCGAAAGCCGCTGCAGCAAGTTCGAA
GCCGAAATCGCGCATATCGAGCGCACAGCCAGCGATCGCGAGCGCGCATATCACGATACA
ATCGCGGCGCAGAGGAGGCAGGCAATGCTTGCTCGCAAAGATTTCGAGATTGAGACTTCA
AGGGCTGAGCGCGAGCGTCAGCAGGAGCAACGATGCCTTGCTCAGGCGGTGGAGGCCATA
CGAAACCTTGGGTCGTGCTTCGAGTCTTTGAGAGCCGATGTCGCCCTCCTTACGACCGAC
AACGAGTGTCTCACAGCCGAGTTGCAGAAACAGCATGACGAAATGTTCCTCGTATATGAG
CTCAAGTTCTCCCTTGACGTTGCCAACTCTATCTCTGAGCAGCTTGCAGCAGTCGGCGAG
CAGGTGGGTGTGGCTTTCGCAATGCAAGCCAATCAAGTCCGCTGCCTGGACTCCACTCGA
GATGGCCTAGAGTCATGCTTGGATGAGCTGGCCAACCTATCAGCGCTGGGCGAGTACATT
CAGCCTCGGGTTGAAGCTGCGGCTGACGACGCCGAACAGCTCCCACAGCTTAAAGAAGAC
TATGAAAGGGTGTGCTCAGAGAAGGCGAGCACGCTTGCGGAGTTACGAAAAATTAGAGAT
GCAGCCGAAGAAGAGCGCAGATTGAACATTCGAGCGGTTCAGCGCGTCTCCATGCAGGCT
GCGAAGGAGGCCGAGACCTCTAAAGCAAAACTGCAGATGAAAGAATCTCAAATCGCGAAC
ATGACTCACGACTTGGCGGAAGCTAACGAGGAACTCGTCGGTTGGCGATCAGGCAACATC
CGCTTGGCTAACTATAAACAATGGCGAGCTGAGAGGGCGGGGAAGCTGGGCTCCGTAGCA
CCTCAAGATACAGCAACGCTAGATAATGCAGAAGACAATACTGCCCAAATGCCTGAGGCA
GAAGAGAGTCCCGTCGTATCAGAACAGCCAGTATCGCCCTCAAGATTGCAGGaACGGCGT
GGATCGCTTCGCCGAAGAAATTCACTTCGTCATGTTCCTCTTCCAGATTCGGGGGCTCAT
GATCAAGTACCAGCTCCTAGTGCAGCGCCTCAAGGCCGCCCTCCACTTTCAGCGAACGAA
CATGGACATTTTCGAGCATCCCTTCGAAATATAA
>190; 618 1 2031  LEN=2338
CCTCCGCTCCCCCTCCCCCACACGCGCCGCACCCCCTTTCCCCTCATGTTCCACGACCCA
GCAGTCACGCGCCACGCGCTCCCTCCTTCTCTCATTCCCACCGCCTCCGCCCCTCCTTCT
CTCATTCCCGCCGCCTCCGCCCCGCCTTCTCTCATTCCCGCCGCCTCCGACCCTTCTTCT
CTCATTCCCGCCGCCTCCGCCCCTCCGCCCGCCGCCCCGCCGCCTCGCAGTGTGCCCTCG
CTGCTCGGCGGCGTGCTCGCCGTCTGCGAGGCGGCGCAGCGCGACGCTTTCCCTTCGGCC
GCCGCGGCGGTGAACATCGCGCCCACCGGCCGCGCGGGCGCCGACTACCAGAACAACTCG
GCGCTCGCGCTGTACGGCACGATGAAGGCGGCGGGCGCGCTGCCGGAGGGCGTGAAGTCG
CCGCGAGACGTGGCGGAGCGGCTGGCGGAGCGCATGCGCGCGCACGACCGCGAGGCGATC
TTCGCGAAGGTGGAGGTTGCGGGCGCGGGCTTCATCAACATCTTCCTCTCCGAGCGCTGG
CTCGCCGAGCGGGTGAAGGCGATCGTCACGCACGGCGTCCTCCCGCCGCCCTCGCGCCAG
CTGGAGGTCGTCGTCGACTTCTCCTCGCCTAACGTGGCGAAGGAGATGCACGTGGGCCAC
CTGCGCTCGACGATCATCGGAGACACCATCTGCCGCCTCCTCGAGTTCTGCGGCCACCAC
GTGCGTCGCGTCAACCACGTGGGCGACTGGGGCACGCAGTTCGGCATGCTGATCGCCCAC
CTAAAGAACGTCTTCCCCAACTACTCGAGCGAGCCGCCGCCGATCGCCAACCTGCAACAG
TTCTACAAGGACGCGAAGCTGCTCTTCGACAAGGACGAGGCGTTCAAGAAGACGGCGCAC
GAGGAGGTGGTGAAGCTGCAGGCCGGCGACGGCAACTCGCGCTACGCGTGGGAGCAGATC
TGCAACGTGTCGCGCCGCGAGTTCGAGAAGATCTACTCGCGGCTGGAGGTGGATCTGCAG
GAGGTGGGCGAGTCCTTCTACAACGAGTACATCCCCGGCGTCGTCGCGCACCTCGAGGAG
ATCGGGCTGGCCAAGCCCACCGATGAGGACGCGGAGGGGAGGTGCGCCAAGGTGATCTTC
CCACCGGGGTCGAAGCACGAGAACCCTCTGATCGTCACCAAGTCGGACGGCGGCTACGGC
TACGACTCGACCGACATGGCCGCCATTTGGTATCGAATCTTCGAACTCCGCGCCGACTGG
CTCGTCTACGTGACCGACGCAGGCCAAGGGCCTCACTTTGACCTCATCTTCGAGGCAGCC
AGGGCGGCGGGGTGGGTGACGCAGCAACGGCTGGACCACTGCCCGTTCGGGATGGTGTGC
GACGAGCATGGCAAGAAGTACAAGACCCGCTCGGGCGAGGTGGTGCGGCTGGTCGACCTG
CTCGACGAGGCAGTGCACCGCATGCGCGACGGGATGGAGGCGCGGCGCGTTGAGGCGGAG
GCGAGCGGCGCGTACGGTGGGCGTGCGCCCAACATGGCGGCGGAGGAGATGGACCACGCC
TCACGCGTGCTGGGGTACGGCGCCGTCAAGTACGCCGACCTCAAGGGCAACCGCAACTCC
AACTACAACTTCTCGTACGAGCGGATGCTCGACCCGAAGGGCAACACCGCGGTGTACCTG
CTGTACGCAGGCGCGCGCATCTCGTCCATCCTGCGCAACGCGCCCGTCACGCCCGCGCAA
CTCGTGGCGATGGGCGCGGCCGTCGAGTTGGGCTGCGAGGAGGAGACGGCGCTCGCGCGA
GAGATCCTCCGCTTCCAGGAGGTGGTAGAGGACGCGACGGCGACGCTGCTGCCCAACACG
CTGTGCGAGTACGCGTACGGGCTGTGCGGCCAGTTCACCAAGTTCTACCAGGTCTGCCGC
GTGATCGACTCGCCGCAGCAGAACAGCCGCATCCTCATGCTGTCCGCGCTCGAGGGCGTG
CTGCGCAAGACGTACCAGCTCCTGGGACTGGGTTACCTTGAGCGCATATAG
>117_1; 235 1 926  LEN=926
XCGGCGCTGGAGAGTGAGATGCTCCCCTCTTCCTCTGACGAGGACGGCGAGGACGACGAG
GCGGAGAGGGGAGCGGAGGCCGGCGTGACGGGGGAAGGCGGGCCGAGGGGCGTGGAGGTG
GACGCGGCGGGGCTGCCAGTGCCGTCGACTCACGTCCTGTCACGCGAAGAGGCGCTCGCC
CTCCTGCAGCGCGTGTGCCCCGAGGGCCCTCTCCAGCCGGACGGCTCTCGCGTGCGCACC
GTGGGGCTGGTGGGCTACCCCAACGTGGGCAAGTCCTCCACCGTCAACGTGCTCGTCGCC
GAGAAGAAGACCAACGTCTCCTCCACCCCGGGCAAGACGAAGCACTTCCAGACGCTCTTC
GTGCCCGACGCGCCCTCCCTCGTGCTGTGCGACTGCCCCGGCCTCGTCTTCCCGTCGGTC
GCCGGCTCCAAGGGGCAGATGGTGTGCGACGGCATCCTCCCCATCGACCAGCTGCGCGAC
TACGTCGAGCCGATGCGCGCGCTGCTCGAGCGCGTGCCGCTCAGCAGCCTCGAGGCGAAG
TACACGCTGCGCCTCCGCTCGCAGGCGGAGCGCGACGACGACCCCGACGCGCCGGAGATG
GCGCGCGAGGTGCTGGTGGCGCACGCGATCGCGCGCGGTTTCATGACTTCCACCAAAGGC
GCGCCCGACGAGGCGCGCTCGGCGCGGGTGATCCTCAAGGACCTGGTGAACGCCAAGCTG
CTGCACACCGTCCCGCCGCCGACGAAGGAGGGCGAGGCGGCCGCCGCGCAAGGGCAGCGG
CCGCCGGCGCACAACCCGAAGCTACCCAAGGTGCCGACAGCGAGCGGGTGGTACGACAAG
ATGAGGGAGGACTACGAGGCGCAGCAGAAGGCGGGCGGCCACTTCGCCGGCGGCAAGAAG
CACCAGGGCGCGCAGACGACGCGCGGC
>174; 262 1 974  LEN=1147
GCCGGAAGGCTCGCTAGCGACGCTTCGGCCATGGCGGACTGTTTGGGCCTTGCGCGCCCC
TCTGAAGCCGCGTTTTTGCAGGAATCTTCTGTGATAGACCCGGCAGACGACGATCGAGAC
GAGCTTCCGTCAGATGCCGAGGATGGTCCACCCGACATCGACGAGGAGGAAGATGGATTG
CCTGCGAATGGCGAGGAGGCGGAGGAGGAGGAGGAGGAGGGTGCAGACGTCGCTGTCGCC
CCGACGAACGTGCCGGCGGACGACCCTACGGCACTGCCATCTCCACAAGCAGTGCTAACC
CCCCCCAACCCGCCTACAGCAGCACACATGGGCAGCTTGAAGGTGGTCGAGCTCAAGGAG
CACCTCGcATGGCGTGGCTTGCTTGGCAACATCCGGCAAGAAGGAGGAGCTCATTGGTCG
CCTGCAGCAAGCAACAGCCGCAGGTATGCCGCTGCGAACCCCTCAGGAGATGGCTGCAGC
AGGGCATGTTCCTGCCCGCTTGCCACCGCCAAGGTGGGAGGCTCTCGACCCCGGCCGCAT
TGATCGACCAGTCTTCCTTGGACCAGAAAAATTTATTCCTAACCCAGCTTTAGGCTGGGA
GCCCTCAACTCATCCCTTCAAATTCATGGAGGGCTTCTATCCCCGCGAGCAGCGGGAGCA
ACAGGTGGAAAACAGCAAGCGATACAAAGGATGGTTGGCTTGCATGGTGAAGGAGATCTA
TCCGCACTACCAGCCATCCATGAATGAAGAcCAATAGCCTCGCGCATTGCATGCTCTTAT
TGCAGGGCTTGCACCCAATGCCGGACCAGCGCCGTGTCTTTCATCGGTCATTCGCGTTCA
AAGGTGATCGAAGCGAAGATCTACTGCGACGCGACGACTGGATCGCGTGGAAGGCAACCT
TTCACCTCAGCCATCCTCCTGGGAGGGCACCAAAGTTTGGAGCAAAAGATTGGGATGAGC
TGTACAAGGTGTGA
>219; 184 1 428  LEN=428; minus strand
CTCTCCCTCCTCCCCCTCCTCTCCTCTCCTCTCCCTCCTCTCGCTCTCTACTCTCTCTCC
ACCTCCTCCCTCTCCCTCCTCCAACCCTTTCCTCTCATCTCCTCCTCCCTCTCCCTCAAC
TCTCCCCATCTCACCCACCTCCGCCTCTCTCTCCCTGCATCTCCCTCACCGCCCCTCTCC
TCCTCCCTTTCCTTCCCCCTCCCCCTCCCAGCTCTCTCTCCTGCTgTCCTTCCCCCTCCC
GTCCACCGCAGCCATGGCACACGTCACCGACGCTCGCTTCCAGCGGCTGCACACCGACCC
TCGCTTCCAGCGCTTGCCCCAGAAGGAGCGGAAGGTTCAGGTCGACCAGCGCTTCGCCGG
CATGTTCCACGAGAAGCGCTTCCAGACTGCCGCGCCTGTCGACCGGCTCGGCCGCAAGCT
GCCGCCGCXX
>188; 301 1 1210  LEN=3025; minus strand
XXCCGCACTGCCGCCATGTCGTGGCTCGTCTGGCTCCTCCTCCTCCTCCTCCTCGTCGGC
GTGCTCACCAACCGCGCGGTCAACCTGACCGATCCGATCCTCAACAGCGCGCTCAAGGCG
ATGACGTGGCTCGTCCGCCTCTCCGGCCTCCTCACGCTGCCGTTCACTCGCCTCGGCAAG
TCGATGCGCCCCGTCGACCCGCCCGCCATGTCCACCCTCGAGATCATCTTCGAGGCGCCG
ACGGCGATCCTCTCCTTCGCGATGTACCGCCTCGCCAAGTACGTCTTCACGCGTCCTTAC
TCGGACGACCCGCCGGGGTGGACCATTCCTTACAAGGACGTGACTGTCTGGGAGAACTCC
AAGCCGTACAAGCTCATCTTCAAGGCAGTCGTCCAGCCGCGCTGGCAGACGCGCGCGCTC
GTCGCACGCTCCACGATCAAGGTGAAGTCGGGCTTCGAGATCGACACGCTTACGCTTGGG
AAGGGGACCGTCTCGTGGACATGCGTCATCTACAAAGGGATTCAAACGGTCGCTTCTCTG
GGTGGCGATGGAGGCGGCGGCGGCGGCTGGAAGCACGTGAAGCTCAACCCAGGGAACTAC
GAGCTGGTGCTTCGGCTGTACGCAGCCAGTGCGGACAGCACGGAGATGAACCTCCCTGCG
GTGCGGCTGGACGCGAACAGTGAGCCGGTCATCCCTGCCTTGACGACGAAGTGCAACGTG
CGCGAGGAGTTGGCGTACCCGCGCATGCAGCAGTACGAGATTCCGTTCATAAAGGCGATG
CACCACCACGTCTACCCGATGCTCGAGTGCCAGCACCTGCTTCCGCAACAGCTCGTGCGC
AAGACAGTCCTCCCGATCGGCAACCCGGAGAGCGTCTTCGCCTACGGCCCCGTCCACCAA
GGCGCTCGCATGTCCATCACCTTGAGCCCCGCGGCCCTCGAGGAGTACCACCTGGTGCAC
GTCGCGGTGTACAACCGCGCGAGCTTCCCCGTCTACTTCTTCGACGTGCCGATGAGCAGC
ACGCCTTTCGTCACCCCCGACCCATGCGCCATCGACGGCATCTATTTGGTTCGCGCGGTG
CCCAAGATGCCGGGCGAGCCGACGCTGACCTACATCAAGTCTGCCAGCAACCCCACGGCG
AACGCAGGCACCTTCGGGGACCGCTTGACCATCAAGCTGCTATCGGGCGCAAAGGGCTCC
AAGAGCGACTGA
>201; 92 1 266  LEN=418; minus strand
XCATGGATGACACGCATGAATGCCACAGACCCGGACACTGGATATGGGACCGACGCTGCT
GCTGCTCCCATGCAAGCGGATTCAACTCCTAATGCCGGTATATCAATGTCGCGTGATGCG
TGCTACGTTATGGGAATCCGACGATGGCCTTCGGGTTTGCCTTGGACAGACCGGCTTGCT
GCCAAGATGCGTGCGGTCCTGTGCGGCAGGTGCTCCGACGCCATTCCCGTTGCTGCTAGT
CGTCGTATTCCGCGACAGTCCACGTGA
>212; 45 1 277  LEN=277; minus strand
XXCGCGCTGCTTCACCTCCGTTGCCATACGATCCCCTTCGAGCACGCCGCGCGGACCGAC
CGGCTGATGGTGCTCGCCGTCGCCGCCGCAGGGTGGCTCTTGCTCTACCCCACGGCACTC
AAGGTGCGCTGCGTCGTGGGCGCGCTCGTGTACTCCTTCATGGAGCTGGCGTTCACGAAG
TTGGAGCGGGGGAGTAGCTACACATCCTTCACTCAGTTCAACGCGGTGCTGCTGTATCTT
CCCATCCTACTCGATCTGTACGGGGCGCTGCTCGGCGAC
>222; 34 1 182  LEN=428; minus strand
XCCCGCCCCGCCTCCCTCCTTCTCCAGGCCGTCCCGCCACGTTTTCCCTCGAGCGAGCAT
CCAGCCTTGGCCGCTCCCGCGCCATCCAACCTAGTCCCCGCTCCTGCGTGTCGCGTCACC
ATTTGTGACCCCATTAGGGTAAGGTACTTTCATCCTCCCACGGAGGCGAGTCCGCTCCCA
TAG
>206; 613 1 1474  LEN=1774; minus strand
XXGCCGCCGCCGCCGGCGGCGGCGAGCGAGGGCGAGGGTGGCGGCGAGGAGGCGGAGGAG
GACGTCGAGCTGGTCGACGACGAGGAGGATGGCGAGGAGTACGACGTGAAGGTGGTGGGC
AAAGGCAGCCGCGGCAAGGGGGCGGAGGAAGGGAAGGTGTTCTACCAGGCGCTGGTGAAG
AACGACAAGCAGATCGGCGTGGGGCAGGACGTGTACCTCGAGAACGACGAGGACATCCCG
TATGTCGCGCGGCTGCAGCAGATCTTCGTCTACGCCTTCGCGCCGCGCGAGGTGTACTTC
ACCGCCAACTGGTACTACCGCGTCGACGACTGCCTCAGCTACGCGAAGGAGTACCACGGG
CTGAAGGGCGACGTGCAGTGGGAGGGGAGCAAGCTGGAGGCGATGCCGAACGAGCTCTTC
TTCTCGCTCCACCCCGACGAGAACCACGCCGACTGCATCCTGCGCACGTGCACGGTGTAC
TTGCACGCCGAGGGCTTCGAGCCGCCGACGGAGAAGTGGAACGCGCTGCGCGCGCACGAC
TACCTGGTGTGGCGCGCGTACGAGGGGAAGCGCGTCTTCTCTCTCGTCGACCTGCCGCAC
AAGAGGTTTCGAGATGCGCTCGAGAAGGAGCTCCGGCGCAACCCCACGCTCAAGGGGCCC
GCGGCGCCGCCGAAGCCGAAGCCGAAGGCGGAGAAGAAGGAGCCGGAGTACGCGAGGGGT
CCGCTGCGGAATGAGGAGCTGCGGGGCGTGTGGCTGCGGCGCAAGCACCTCGAGGTGTGG
CTGGACACGTCGTCGTTCGACAAGGTGGTGCTGGGCAGCATAGTGCGCTGCGTGCAGATG
CTCAACGGCAACCGCACCTTCTACGCCGCGTATGTCGTGGCGATCAAGCGAGCGCCGCGG
CCGTACAAGGTGGGGAAGAAGGTGGCGGAGGTGGTGCTGCAGGTGCGCACGGCGATGGGC
ACCAAGCTGGTGGGGATCGATGCGCTCTCCAACGAGCCGCCAAACGACGCGGAGCTGGCG
CGGTTCAAGTTGCCGCTTGCGCCGGAGGAAGTGCGGAAGAAGCTGCGCGCGCTCGAGCGT
GCCTTCGCTCAGGACGCCGACCTCTTCGAAGAGGAGGAAATGCAGCAGCGCCGCGAGCAG
GAGTACCGCGCGGCGGAGAAGCGAGCGGAAGAAGAGGCGCAGGAGCAGATGCAGCAGGAG
GAGCGCGAGAAGAAGGAGCGCGAGCGAGAGGAGGTGCGGCGGCGGATGCAGGAGAAGATG
TCGCAGCAAGACTCGGAGCAGTGGTGGCTGCAGTACAAAGTGAGCGGCGGCAAGGCGCGC
GAGCTGGCCAAGTGGAAGGCGCGGCTCACGCGGTTTCAGAAAATCGCCAACGACAGCGTG
GCGGAGGGCGAGCGGGACAACGCGAAGCGACTGGCCGATCAGGCGCAAGAGAAGATCAAC
TCTCTGGAGAGCGCGACGGAGGCTGTGGAAGAGTAG
>207; 41 1 344  LEN=391; minus strand
XGGCGAGGCGGCGGAGGTGCTGGTGGTGGAGCTGCTGGGGCCGAGCCGCGAGAAGCTGXT
GCGCCGTTAGCGCTCCGCGTGTACGCGCCGCTGTGCGCTGCCACCACGCCCTTTCCGTCG
CTCCTGCCCACCGCACCACAACATCACACGGCCGCCACACCCTCCAAGAAATCGGcCACA
GCAACCACTGCACTCCACCGCCCCTTCTCCCGTCCATCTCTGTCCGCAGTCCCCACCCAC
AACACCAACGCATGCCACCTATCCACACTTCCACAGTCCCACACCTCACCCGCCTCAGGG
GGCGCGGGGCGGGGTGGGGGTTGATGGAGTTTTGCTGAATGACTGA
>181; 539 1 2780  LEN=2798
XCGATGATCGCCCCCTCCCGCCCTACGCGCTGGCTCGCCCTCGCGGCGATGCTGGGAGGC
GCCGCGCTGCTCGGCCTCGCCCGGAGCTCCACTTTGAACGACGCCTCCCTCCACGGTGAA
GCGCCTCCGCTGTCGTTCGTGCCTCCCATCGTTCGCGACGGAGCGCTTCCCTTTCCGAAG
GCTCGCCACTTTGCGCACCTCCTCAACAGCGAGCAGCTACGAGGCTCTGGCCCGATCGTC
TCCAGCCCACTCCTCTTCGACATCGAGCACGAGGAGGAGGTCCACGAGCTCCCCGCGTTC
CCTGGGTGCGAGCGGATGGCGGAGGCGGTGCGCAAGCACGGCATGAACGGCGCCGCGCTG
CGAGTGAACGTGATGGACGTGCACGACCTGGGGCACGTCTTCTTCCGCGTCGCGCTGGAG
CACGGGCTGCCGCTCGAGCCCATCATCCGCGCCGCCGTGCGCTTGTCTCGGGGAGGAATC
GGCTACAAGACGAGGGCGCTGGACTCCCCAGCCGCCTCACGGCTCGGGTACATGCACGGC
ACGCACGTGGCCTTCCTGGGTAACCTGGTGGCGCAGGAGCGGGCGCTCATCCCTCGTGAA
AACTGGAAGAGCTGGACTCCGGACTGGCAGACGTACCAGTCCGTCTACTGCGACGCCAAC
AACGACACGAAGCTCTTCCACTTGGATCAATGCTTCCATGGCATAGGTCACGTCTTCCAC
TATAGCCAGTTCCCGTCGATGTACCCCGTCCCAGCGCTGCACCCCGAGTACTGCCTCGAC
GCTCCGTTGCTGTCAGAGGTGCGGGACATCTCTCTCGCCCTCGAGGCCGAGAGGCTGTGC
CTGACGCACCCGAGCAAGCTGATGAGCCGCGCCTGCTTGTGGGGCATCTGGCACGGCGTG
ATGGAGTGGACGCAGCAGAACATGTCTGCCAAGGGCTCGATGCAGCACACGTACATGCCG
TTTACGGTCAACGCCGACGGCACCAGCTCGGGCGTGGCGTCGACCGATCTGCTCTACCGA
CTCGcCCGAGGTGCTCAAGTCGGCGGCGCACGCGATGAAGCACCAGACGGCGACGCAGGC
GAGCCGGCACTACGACGCCAACGCCGACACCGCGCTCGTCAAGGCGGCGTACGACTTCAA
CCTGCGATTCGCCGCGCGGTTTGTCGGCGGCGACGGGCCGCCGCCGCCGGCCGAGGTGCT
GGGCGAGGTGGAGCCGCCGCCGCCGGGCGTGGAGGTGGTCGAGGTGGAGCCGCCGCCGCC
GGGCGTGCTGGAACCGCGGGCGTCACCGGCGCCCGCGCCGCGCTTCAACGCGCCCGAGCT
CAAGGCGACGCTCGCGCAGCTGGGCTTCGTGCGGCAAGCCAGCGTGGGCAACGGCGATTG
CTTCCTGCTCAGCGCCATGGCCGGCTTCGAGATCGGGCAGACCGCGGCCCGGCTGCCATC
GCCCGCCGTCTCGGAGCGCGTCCGAGTGGCGCGCGACGCCGCCGTCGGCGCGGTCTGCTC
GCCCGACCCGATTGGCGGCCAGGTGGACGCGGCGGCCTTTCGCGACGACGAGGGGCTCGC
GCCCTCCCCGGCGGAGGCGTCCCAGCAGATGGCGCGCTGGCGCGAGCCCCGCTTCTGGCT
CGGCGACCACAGCTCCACCTTCCAACTCGGCGTGGCGCTGCACTTGGGCCGATCGCTCGC
CGTCGTGCAGCGCGCGGGGCGCAAGCACTTTGTCGACCCGGCGCGCATCTATGGCGCGCG
CGCCGCGGACGGCCGCCTCGTGCTCACGCGGCCGCACGGCATTGCTGCGCCGACGGTCCC
CGCGTACGTGGTCGTGCCGGTGCGCGACCTCCTCGAGCAGCTGCGCGCGCGGCCGACGGC
CTTCTCGGTGCTCGAGTATGACGGGTCGTGCCACTTCGACGCGTGGGTGCTGCGCAAGCA
GATGCGCCGTCCGCCGCGAGCGCCACTCGAAGCGACCGCGCCGCCGTCGCCGGCCGCGTC
CGTCGCGGCCACCGAGTCCCACGAAGCGCGCGCCTCTCAGCGCTCGGATTCGGCCGACGG
CGACGAGCCCATGCCGCCGAGGGCAGAGGAGGCGGTGCTGGTCGACTCCGAGGACGCACC
CGACGAAGCGGTGCTCTTGGAGGCCGACGCGGTCGGTGCCCCCGCCGACGAGGCCATGGT
GGACGCCACAGTGGAGCAGCAGGCCGACGAGGCCGACGCGATCGACGAGGTCGATGACGC
CCCCAGCAACGCGCCCGACGAAGCCATCACGGCAGCAGACGACGCGCCCGATGACGCGCC
CGATGCGCCCGACAACGCAGTGGTCGGCGXCGCCCGTGCCCCTCCCCAACGCGCCCGCGA
CAGTGACCACTCGCGCGTCGACCGCGCCGCGCCGCTCGACGCGCGCGCCAGGCCCCCCGC
GCGTCGCACGTCGAGGCGCACCGCCCGCGGACGTGCACGACGTGCGAGGGGTGTCGGTCG
GCGACGAGCTGCTGGCGAGGGGCTTCGCGCCCTGCGGCGAGCGCGCGTGGTTCCGCTCTC
GCGTGCTCGCACTCCGTGTGCGCGCGCCGCACATCGTCGTCCGGTTCCTCGCGACGGAGA
CGGGCGCCTCGCATCCGCTCGCATTGCCTCGCCCGAACACGGCGTACGTGAACAAGCCCG
ACACCCGGCCCCTCCCTTGAACGGCGCGAGCCGTGTGTCTGTAGACGTGCGATCCCTCGT
CCGCGTGAGCGTTCCTGATGTAGTTGGGGTCTCTGCTGTGCGTGTCGCAAAAGTAGGATG
GAGTCCATCAGAGACTGACTGA
>224; 137 31 500  LEN=500; minus strand
ATGCCTCCTCTCGTCTCTTCTGCATGGGCTTTCGGAGCACAAGGACTGAGCTGCACTGCG
GTGTGCGGTCCGGCGTTCTCGTGCAACCTGAACGGCATGAAGCAACTTGTGCACTCCGCG
AGCGCCATGAACGCCTCAGGAGTTTCTCAGGCGATTGGCCTTCCAGGAAACTGCAAGTCG
AACCTCAACGCCACCGCTCTTCTCTCTATGCTCCCCTTTGTATACGGCAAAGACGTCTCG
ACGCACGATAATGACTGCTACACCCACTCAACCACACCTTTCTACCTCGATCAAATGGCT
TGCGAAGCATCGGAGCCGCACACTCGGCGTATTTGTCTCTGCGATATTCCTTCTCAGTCA
TCTCAAGTCTCACCGTTGCCCTTCCTGGCCGGAAAAGAAGCAAAAGGGCCAATGGTGACG
AATGCACGGTCGCGCGCGCTGTCATCACCGCCCCTGGCGACGACGTGGGTX
>217; 31 1 327  LEN=327
XXGAACAGGGGTGTCAAGACGGGCAAGACCGGCCATGGACGAGGGAGTGGCCATGACGCG
TCCGCAGCACAACGCGAGGTGCAGAAGCGCGATAAGAACGGGCTTCCTCTCAACTACGGC
CCCTTCCGCAATGGGTACTATGTAGGCCACGAGCGCAAGCCGAGCGCAACGCCCGAGTCT
ACCGGGCTCGGCGCCGCGCACGCGGAGAAGATCAGCAGCTTGCTCAATGACGCCGCGGCG
AGCGGCGGCACCTCACGGCAAGCTGCGGAAGGCAGCGCGAAGGGTGCGCCACAAGAGGGC
GCGGTGGTGGAGACGCTTGCGGACGCCTAX
>226; 129 1 574  LEN=574
GGCCATGAGCTCCTCCTCATTTGTAGAGGTTTGCTGCCACCGCCGGAGCAGTATCGCGCC
GATGCGCCCGATGTCAGTGTTCGCGTCCGAGCGAGACAAGACGAGGAAGGGGTGGTCGCA
CGCCTGCCGCATTTGCTGCAGCATCACCAGGACATGCACGTAGTTGTTCAGCACGCGCCC
TTGAGCGACGAACGTGTCGAAGCGCACCTTGGAGTGCGTGCGGAGCGACGAGTAGAAGTC
TTTCTCCTCGTCGGAGAAGACGAGCCGCTCGATCGTATCGACGCGCGGCGGCAGCTGAAG
GATGGGGCTTCCGTCCGACAGCCTCGTCTCCTTGGTGCGGCGCATGAGCAGCGGCTGCAG
CATGTGGTGGAGCAGGTGGAGGGCGCGCACGTCCTTCTCCTCCATCAGAGGCCTGAGGAT
GGCTTTCCTCCAGTAGGTGTACTCATCGAAAGGACTCACGCGGAGGAAGTGGAGCAGGCC
GAACAGGTCATCCAGGTGGTTCTGAATCGGCGTCCCCGTGAGAGCCCAGCGCCGCTCCGC
CTGCAGTGCGAAGACAGCGCGCGCGGAGAGCGTCXX
>209; 277 1 791  LEN=1043
XCAGCCGGAGCAGCCCACCCTAGAATTGTCCGCGAGCTTCTCAGCCCTTCGATGGCCTTC
CTCGCCGTGCGCCTGATGCTGGCGCTCGCCCTGGCGCAAGGCGTCACCGCCCTTACTCTC
GCACCCGCCTCGCCCCGCGTCGCCCTTCGCTCGACGCGCCGCCTCCGCTCCTCCCCCATG
CGCATGGAGAGCCTCGCCTCCAAGATGTTTGGCGACGTCTTCCGCGGCGTGCAAGACATT
GCCAAGTCTCTTGGCGCGGGGGAGCAGCCGGAGCAGCCCACCATCGACAAGGCAGCGGGT
GCGGACAAAGTGGTCGCCGACCTGGACAAGCGCGCGCAGAGCGGGGACATCACCTTCGAG
GATTTCCTCACAATGTCGCGTGCGTTCGCGGCGATGGACGGTGGGTCGAGTGCGTTGGCC
GCGGTGCTGCCGGGCAAGCTGACGGACGCAGAGCTGGCGGAGACGCGGAAGAAGATCGTG
AAGCACGAGGCGATCGTCGAGGTGATGCTCGACGAGGAGCGTGCAGACCCCAGCCTCCTC
GTCGATGACTTGAAGGCAGGCGGCTCGAGGCCGGGGCCGCGCGTGCAACGGCTCGCGATG
GCGTCGGGCCAGCCCGAGACAGAGGTCGCCTTGTTCGTCATGCAGTTCGAGGCGATGCGG
GAGTCGACGAAGCGCATCGCGGCGGGGGAGGATCCAGAGGATGTCAACCAGAGTATGGCC
GCGGGGCCGGGGGCCAACCGTGCAGTCCGGCGTGCATCCAAGAAGAAGAAGGCCGGCAAG
AAGAAAATGTGA
>214; 225 1 857  LEN=965; minus strand
XXCCGTTCGCTCTGCGCCTCGCCTCCGCACTCTTCCCGTCCTCCTGCTCCTGCTCCACCC
CTGGGCGTGCGCGCGTCCGCCAGCGAGCATCTATCCATGGACGGGGACGAGGTGAACCAG
GTCGTCGACGGGATCGTCGGCGAGTTCCCCACATATGAAGACTATTTGGACAGCCAAATC
TCCGCGACTGATTTGTACTATCTCGAGGACGAGGACCTCGCCCGACAGCTGGTCGAGCTG
GGCTACCGCGGAAGTGGCGAGACGCTCAAGCGGGATGAGTTCGAGGCGCGCAAGAAAGCA
GCAGAGGTGGCGCGCATGAACAAGCTGAGGGCGGCGCCCAAGGCGTTGGCGTCCGCGAAC
AAGGACGTCACCGGCTTTGCCTTCCTCGCCTCGCTCGCAGAGCGTGAGGAGATGGTGCGA
AATGGCAAGTTAACGACCATCATTTTCATCCGCGACAAAAACCACAAGGGTCAGGAAGTG
AGCGGGTACATTGACTACGCTCATCGGCTAAAGACTGAGAATTTCGAGCCCTACTTTGAG
AGGAAGAAGAAGCTAATGCCGAAACCATCTGATCTCTCGTTTTACAACTGGGAGACCCAA
ACGTCAACATCCAATGCTACACCAAACTTTCAGGTGATCGCGGACAACGAGGCGGGGCTT
CTTTTCAAGAACAAGCGAGACCGGAAGGTGATCAACGTGGACCCAAAGGCGCGGCCTGGC
GACAATTCACGCCGCATTGAGCTGCATACTCACGAATACATACAGGTGGTGCTCTATGAT
CATGtAACGCGACGAAAAACATGAGCCGCTCTTGTCAGGTGCCTTCATTGAAGGGGCAGT
CGGTCTCGCCGGAGGCTAA
>244; -9 1 197  LEN=197
XACTGGTTCGAACCGGTTCGTGAACCGGTTCACGGGGTGAAACCGCCAGATGCGAACCGA
TTCGAACCGGTTCGCGGGATGAACCCACCGACGAGACAGGTGGATGGTAGCAAGGCGAAG
CATGCGAGTGCTCCGCCCCTCGACGGGCCCGAGCCAGAAGCGGCCTCGCATGAGGTGATG
CAGGCGCACTCACATCTG
>237; 152 1 411  LEN=755
GCATCGGCGAAGCGACGTCGAACGAAGGAGGTGAACCAGCGAAAGAAGGACTGCGAACGA
GATGTCTGTGCGGACGTGCATCCGGACCAGCGGCCGAACTGCAACCTCAAGTGTCAGAGT
GAGGCGTGCTACGAGGAGATCTATGGCAAGGAGGAGCTGGAGCCTGGCGAGATCGACAGC
AAGCGACAGCGAGAGTTTACGCAGTGCCAGAACCGCGAGAGCCGCGAGAGGCTGAAGCAG
AGCAAAGCAAAGGGAAGGAGACGAAACGACGACGCAGACGAGCAGGAGCAGGCGGACGAC
AATGCGACTGCCGCAGAGGACGATCTGTCCGACGAGGAGGAGAGGCGAGCCAGGGTTGCG
GAGGCGCTACCAGTGGCAGAGGCTGAGCTACCGCAGCAGCTGGAGCTGTGA
>235_1; 80 1 289  LEN=325; minus strand
XXGGCCGCGGATGGAGCTACCGCCTCTCGTACAAGACTGCTGCAGTCGCTTCCGTTCCCG
CACGCCTTGTGTGCCGCAGAAGGCGACATCCTCTACTTTGCCAATTCTGAGGCGATCTAT
GCGCTGCTGCCCCCAACAACTGGTACAGCAAGTTCTCAAGGTTCGCTCAGTTCGGCCACC
GAGCCCGGAATGCAGCGACTCGACTCTTTGGATCCACGTTCCTATCTAGAGCAGTGCGCA
GACGCTGACATGGGCTGCGAACCGAGTGGAGCTGACACTGAAGTCGACTAG
>235_2; 28 1 268  LEN=268
XXGCTCTCGGCCCAGCTGGTGAATCTCGACTGTATGCGGCAGCATGACGACCAGGAACGG
CAATCGGCTCAAGCAGGCAAGCGGCGACCAGCGCCAGTGCACGTTCGAGTATGCCGCCGC
GTCTCCTCGTGTGCCGATGATGACCCCGAGTTGCCGCTCCCCCGCGCATGGCGGCGGTTG
AACGGCGAGGATCTCGTTGTCCGAAAGTCTCTTGACGAAGGGCATCCCGAAATCCGCTGT
GAAGCGAAACAGCTCGCGCACGGCGCCAGA
>246; 12 1 254  LEN=254
XACTACCTCCGCCTCGTGCACTCCAGAGCGGGTACCAGCGCGCTTCTCGCTCTTGCGAGC
TTCGTCATCGCGGTTCGGAGCATTGTCCAGCTTTGGAAGCTGCAGCTGCGTGTGGACAAC
TTGTCTGGAGAGCTTCTGCTGCTTCAGAGGGACCTTTGCCAATCACGGCCACAAGCCGCG
ACAAACGATGAACTGACGTATAGCCCTCCCCCTTCTACCGTCCCGGACGCGCGGTTGCCC
CCTGATGCGCACGAT
>183; 121 31 415  LEN=678; minus strand
ATGTCTCAGGAGATCGAGTACTCGGAGAAGTATCACGATGACGACTTTGAGTACCGGCAT
GTGATTCTGCCGAAGCACGTGGCCAAAAACTTGCCTAAGCCTTCCAAGCTGCTTGGGGAG
AGCGAGTGGCGTGGGCTGGGTGTGCAGCAAAGCCGTGGGTGGGTGCACTACGCAATTCAC
AAGCCGGAACCGCACATCTTGCTGTTTCGCCGGCCGCTCGGCACCGACCCTACCACTGGT
CTGGTCCATGGCAAACGCATTGATCCAGGGACGGGCAAGGTCATcGGCTGAGCGTGCACG
CCTGCGTAGAGAAGAGGCCGACGAGCCCATCTTGCACATTGTCTGTGCAGGATGTAGGTC
TACGCGCGCTGCAATTTGCTCGTAA
>242; 25 1 450  LEN=721; minus strand
XGGCAGCCAAGGAGCACGATTGCGGTGTGTGGGGCGCAGTCGCTCTCGAATCGCGAGAAT
ACATCTATCCAGACTGCCGCGACGACTGCACCCCCGCGCAAGCCTCCGACGCCAGAGGAA
ACAGAGACAGCGGAGCGCTTTGAGAGGTGTCGAACGGCGGTCGGAGAGATGTTTCGGAAG
CTGCGTTGCGACGAGCTGAAGAAGGACATTGTTGCGAAGGCTTGCGCCTCTCCGAGCTGC
TATAGCTCCAGCCTGACCCCTTaCCATTCGTGACCACTTACATCGCCCATTCCGCTCTGC
CTCACTACTGGCTCGGCGTACCACCGATCGACAGGAGCTGCGTGCATCGCCATCGACAAG
CCTCAACGATGACGAGCTAGACACTCTCCTCACCGACATGGAGAGAGAGAATCTCGTGAT
GGCTCGCATCGGGATCGTTTTCCTCATCTGA
>240; 143 1 474  LEN=762; minus strand
GGCGGCGGCAGAGAGGGCAACACTCTGGGCGCCTCCAGAGGCCCGGCGGCGCTGCAGAGT
GGCGGGAAGGCGCCGGCAGCCGTGCCGTGGATGATGACTGACGCCGAAAGGCTTGCTTCC
GAGGCTGTATCTACGACAGGCGCAGACCCAGCCGACGAGACAGCCGCAAGCAAACCATCG
GGGTGGCTCTCGAATTTGCAGACCGCTCCAGTTCCTGCACCTGCAGTCGTAGGGCAGAAG
AGGAAGGAGCCGATGCCTGGCTTGGGAAGCTCGAGCAGCGCGGCGATAGACGCGACGACA
GTGAAGAGCGAGCCGGTCATTCCCGCTACACAAGAAGAGGAGCCTGGGGAGGAAGATGAG
GAGGAGATGGTGATGATACAAGGCGTGCCGAAGCCTCTGTCAGAAGTGACGGAGGAGGAT
CAGGAAAGGATGACCAAAGAGGAGTTCGATATTTTCTGTGCGCTGGTGGAGTAG
>239; 45 1 267  LEN=267
CAACCTCCTCCCCCCAGCATCCCGCCGCTATCGCCTCCCATTTCACCTCGCCAACCACCG
CTGCCACCGTGCTCCCCTCCTTACCGCCCTCCTATGGCACCGCCTCCGTTACCACCATCA
CCGAATGACCCGCCGTCAACGCCACCTACGCCTCCACTACCCATGCTTCCAAGTCCACCA
TCGCCACCACCTGTATCGCCGTCACCCGCTCCGCCACCTCCAACTGCCCCGCCGCACGTT
CCCTCGCATGCTCCGCGCTTGCCGCCG
>239;a 45 1 267  LEN=267; minus strand
XXCGGCGGCAAGCGCGGAGCATGCGAGGGAACGTGCGGCGGGGCAGTTGGAGGTGGCGGA
GCGGGTGACGGCGATACAGGTGGTGGCGATGGTGGACTTGGAAGCATGGGTAGTGGAGGC
GTAGGTGGCGTTGACGGCGGGTCATTCGGTGATGGTGGTAACGGAGGCGGTGCCAtAGGA
GGGCGGTAAGGAGGGGAGCACGGTGGCAGCGGTGGTTGGCGAGGTGAAATGGGAGGCGAT
AGCGGCGGGATGCTGGGGGGAGGAGGTTGXX
>108; 766 1 2489  LEN=2692
XCCGTGCTGTGCGCGCTCTCGCGCGCTGCAGCGGACCCCGACTGCTCAAGCTTCGACTCG
TGCTCGGACTGCACCACCCACTCCACCTGGTTCCCGGGCTCTCACTGCCGCTGGTGCACT
GAGGGCGCGGGCTCTTGCCACGCGGAGGCATCGCTCATCAATCCGTGCACAATCTTCTCC
AGCCACAAGAACGTCGTCGATCCGGAGGACTGCGCGAGCCCACCGACACCGTCGCCAGCC
CCGCTCCCACCTGCGCCGCCTCTTCCCAAGTGGGCGGTGGCGGTCCTCAAGGTGCTCCTC
AAGGCGAAGAATGTGACGGGCGTCGACGTCGACACATGCGTCTCCGATGTCGGCCGATCG
TACGTGATGTTCTCCGAGTTCGCCGCCGACTTCGAGGCGAAGCGGTACGAGCCGGACGCC
GCCCAGGCGCTCGGCCGAGGGCTGAACGCCCTCGCTGCGGCGGCGACCGACTGCAAGATC
AAGTCTCTTCAGGCAGAACTCGCCGTCCTCGCCGCCGCTGCTCGTGACGCCGACTTCTCC
GCGGCCGTGTGGGTCGACGCCGCGGCTCTGGCAAAGGCGATCGCGGCGGGCGACACTACG
GCAGTCGGCACGGCGCTCGCCGGCTTGATGGGGGCGTGGCGTGCAGTGACGCAGGGGTGC
CTATCTGGCAATAAGGCATGCCAGTTCCTCGACCGACTCCTCGCGCTCCTCTCTCTGGGC
GCAGAAGACGTGGCGCCGTGCGAGGCGGCGCTGGTGCCCGCGTTCCAACACTTCACCTCC
TCCGCCACTGCGTTCCAGGCGCATCAGTACGAGTCGGCCGTCACGTTGTTCGCCGACGGG
CTGGATGATGTCGCCAACGCGGTGACGGCAGACTCGTGCGGTCTGAAAGGACTCGGCCAG
CTGCTAGGCGCTTTCTCGCCGCGGCTGCGTGCGGCAGTGGTCAAGATCGAGAGTAGCTCC
ATCGTGCATATCATCGTCGGGTCCGTCGACGTGTACGAGCCGCTCTTCAGCGCCGCGAAC
GACATCAAAAACGGCAACCTCGCTGACCTCGGTGTGCAAATTGGACGTCTTGTGGCAATG
CTGCGCGCGTCCTCGTGCACCACTGCCGCGTGCGATGTGCTCGAGGGCCTCCTCCGCGCA
TTGCAACTCGGGGTGAGCGACTACAAGGCGTGCGCCGCGGATGTGGACGCCATCTGGCCG
TCGCTCTCCTCGGCCGTCGCTCACCTGGAGGCGGGGGAGTGGAAGGCGGCGGCGCAGTCG
ACAGGCGCGGCGCTCAGCACTTTGGCGGCGAGTGCGAGTGCATGTGGCGTCCAGCCGCTC
GGCGAGATCCTCGAAGACACTGCGATGCATCTCAACCGCACGGGGGTCGCAGAAGAGATC
GGGACAGTGGTGATGGTCCTCACCGAGGGCGCCGATCTCACCCTCGACTTGAAGCAGCTG
CTAGCGGACGGCAAAGCAGGGGCGTGGACATCTTTTGGCTCCGACCTCGGCACCCTCGCC
TCGTGGCTCAAGAACACGGGGTGCACCTCGTTTGCCTGTACGATGCTCGAGGGCTTGCTC
GACGCCGCCGCCATTCCGTTCGGCTCGCTCACCGCATGCGTCGCCGACATCCGCACGGTG
GAGACCTCGCTCGCCGCGGGCGCCAAATCGTTCCACGATCGTAACTATGCCACGGCACTC
AAGTATTGGGGCAGTGGGCTGCACCAGATCGCCAACTCGGTGGGCGACTGCCACTTGGCC
GACGAGCTGAGCTTCGTCAGCCGCGAAGCCCAGGTGCTTGGCTTCGGCAAGGTCGCGGCG
GACGCGGGGGCGGTGGCCCAGGTGCTGGTGCACGGCGCGGACTTCTACAACGAGCTGTAC
GACGCGTTCGTCGCCATCGAGGGCCACGACTACCGCAGCGCCGGCGCGGATCTCGGCAAG
GTGATGAACACGCTCTCCAGCTGGACGACGAGCCACGCCTGTACCTCCGACTTTTGCTAC
GTCGTTCTGGGAATCTTCCAGTTCATGGGTGACATTCAGGGCGATATCCGCCAGTGCAAG
ACCGACTTCAAGCTGGCATTTACGAACTTCTCGGCCGCTTTCACTGAGCTGCACGACGTA
ACAGAGGGCAAGTACTATGGCAAGTACTCTGTTGGAGATTTCGCCTTCTCTACTCGTGCG
AGCCAGATCAAGCAAGGCGTGCGAGATTTAGGGTACGGACTGCTCGACGTTTCGCACGGC
GTGAAAGACTGTCACCTTGAGGAGCTTGCTGAAATTCTGGAGGAGCTCGCCGTGAAGCTG
GGAATCGCCCCTGATGTGCAATTCATCGAGGATGTGCTGAAGATCCTGATTGACGGTGTT
GAGATTGAGCAAGAAATCGGCAGCGCCTGCCTTGATTATTCTGAAGGGAACTGGGTTGGC
TTCGGCTACAACCTTGCCAAACTTGTCAAGACGCTGATCGGCGATGCCGCCTCCGTGGCC
CTTGAACGGCCGGCCATCACAGCTGCGTAA
>255; -6 1 245  LEN=245
TCTCCCTCTCGCCTCCTCTTTCCTTCGGGAATCTCGCGTCCACCTCGAACCCCTCCTCGC
TCGGGCTGCTTGCGAACAATGCGCCCCTACCATCTCTCGCTCTACTTTCTTCTCTGCGTG
CGCGAGGCACGCTCGCAGCAGCAGGGTCCGGTGGAGCTGAGCACCAGGACGTTCGCCCAA
GCCGCCCAGATGCCCGTGGGCTGGCTGCTCCAGCTGGATAGCCCGTGGAGCGCACAGGGC
CGAGCX
>210_1; 299 39 1521  LEN=1521; minus strand
ATGTGGAGAGCGCATCCCCCGGTGCACCGCCTCCCGCAGCGTCGCGGCGCTCAGCTGCTG
CTTCGCTTGCGACAGGTCGGCGATCGCACTCGTCAAGTCGAGGTTCAGCTCGCGCAACTT
CCGCCGCTCGCGGCAGCGCAGACAAGAGAGGGGCAGCAGAATCAGAAGCACCGCAGCGAC
GAAAGGCACGCCGACCACGAGGACAAGGCGCAGGTAGCCGGAGAGGCGCTGCGACTTCGT
GCAGGCGACTTCCTGTGGGAGCAGATCGTCGCAGATGGGGTAGAGGAAGTGCAGGCCTTG
CAGGTCGGCGGAGGAGAGGCACGTCTgCGGCTGCCGCGTCGTGAAGGAGTGCATGATCGA
CGCGTCCGCCTTGTCGTACGTCTTCGCCGCGGCGCACTCGAAGGGCGCGCGGCAGGTGGA
GTTGTCGATGCGGCACGCGGCGACTAAGTTGTCGTCCGGCGXCGCTGTCCGGGTGGCCGA
AGCCGAGCACATGCCCCACCTCGTGCGCGACGGCGGCCTCGAAGTCGAAGCACTCCCAGC
AGGGGAGGAAGATGCGCTCGTAGAAGACGGGCGGCGAGACGCAGAAGAAGATGATGAGGA
TGGTCGAGAGCGGAGGGAGCGAGGAGAGGTAGTCGAGCGCCGCGCCGAGGCGCGAGTGGC
GGCGGGGCGAGCGGTCGGCGCACGGCTGGAGCGAGAGAAAGAGCAGCTTGAGCAAGATGC
GCAGCGCGAGCGCGAGCGCGAGCGCGCAGATGGAGAAGAGGACGCTGCGCGTGGTGAGGA
GCACGTCGATGCCGTCCTCCTCCCACCGGTGGAACAAGTAGCAGAAGGTGGCGTCGAGGT
ACCAGCAGATGTTCGTCTGGAAGCGCATCACCGACCGCCAGTGCGCGTCGACGCCGCGCA
CGGTCACGCCCGACGGCGCGCGCACGTCGCGGTTGTACCACTCCGCGTCCGCCGTCGACC
AGCGGTGGTTGATCACGTACGCCGCGAGGTTGCCGAAGGCGCTGCTCGCCTCCGTGCCCA
CGTACAGCTCCCACGGGCAGCTGTCGGCGAGCGAGGAGGTGGGCTGCGCGCACGGCGCGG
TGTTGGAGATGTCGGTGAAGGTGACGTGCTTGTGGTTGGTGCTCCACGTGCGCAGCCCGC
GGAGGAAGGAGTCCTTGATGTCGGTGCAGCTCACGAACGAGAGAGCGGAAAGGCTCACGC
CGCGAATGACCGACTCCTCTGGGAAGTGGCCCAGGATGTCTTCGCAGAAGGTGGGGCTCA
TAACCCAGGCTATCCCGCCGCCAAGCCCATCGTCGCTGTCGGAGGCCGCAGGCAGCGTCC
AGCGGTAAGCTTTGCCTGGCAGGTGGAGCGGACGGCCACTGACTGCAGAGACATTCTCCC
CCAGCAGCACGAAGGCCGCGCACGGACGCGCAGCAGCGAGCAGAACGCACACGGCCGTCC
AGCCCGGCCGGAGCGGGCCGCGCCCTCTGCGGCAGCAGGCAGCGXX
>256; 73 1 242  LEN=242; minus strand
XXCGCGCACGAGGCGGCAGTGAGGAAAGCCGGCGCGCTGCGCGGCGACGGCGAGGCGGTG
GCGGCGGAGGTGGCGGCGGAGGTGGCGCGCTGTGTGGCGGAGGGGCGCGTGCCTGTCGGC
GCGGGGTGGCGGCCGGTGGTTGGGGCGAGCGTGGCGTTTGTTGATCTGCTGGGCAACCCG
CGGGAAGGCAGCGAGGCGGAGGCCCTCGCCCGCAACGGCAAGCTTCTCGTGCAGCTCCGC
CTCGXX
>258; 53 1 261  LEN=261
XXGCGCTGCGGCGGCGCGTGGCCGCAGCCGCCGGCCGGACACCAGCTCGACGTAGTTGCG
CTTGATCACATTCTCGATGTGCGTCGGGATGCTCGCGTCCGTGCCGATCCCGTGCCGCTC
CATCAGCGAGATGAGGTCCGACTCCGACAGCAGCGGCGGCGGCGAGGTGACGCCCTCCTT
GAGGGAGAGGGTGGCGCTCCCATTGGCCACGGCGCCGCTCGGGCAGCCCTCCGCACCCGC
AAGGCGAATCACGTCGCCCTGCCX
>260; 54 1 448  LEN=448
ATGCAACCCCGCTCAGAGCGCCTGTGCTCGCCCCAGGCGGAATGTTTGCATCGCTCCGCG
GTCCACACAGTCGGCGAGGAACGGGTGATACGACTCGACGCCTCGGAGCTACACGATGCC
GCACCTCTCTCAAAGCATATGGCGGCAGGCATGCTTTTGGTGCCCTGTACCACCGATTCT
CTTTTATCTGAGAAGAATGCGGCCGATGTTGCTGCCGGGGCCGAGGCGTACGTGCGAGCC
GCGGTCTATTTGGCATTGGGAGAGTGCGACACGTCGATGGGGCCAACGTGTATCGTGGGA
GATGCGCGCAGAAACGTGCGGCTGTCTGATCCAAGTTGGATGGATGCTCTCTCGCTCGAC
GCGGAGAATGTGGCTTCGGTTGTTCAAAGCGATGATCCTGACGATTATCCAGACCTCXTG
ACTCAACAGGCCATTTTGGTAGGAACCTGX
>119_1; -58 1 374  LEN=374
ATTGAGGCCCGGCCGGACATCCATGCCGCTAAGGCGCAAGAAGAGCGCATGTTCTaGGGC
CGTGCTGGACCATAAGTACTACGCTCTACAGCGTGCGGACACCCATCACAACACGTTCGA
TTGGTCCGTACATGTGATTGCCXTGATTTCCATCGCGGAAGATGCCCCCAAGCTGAAGAA
GAGCTGTGCTTCCGCCGGCCTCAACACATCTGGCGTACTGGCGGCGAGCGTGAACGCATC
AGAACTCGAAGTTTTTCATCGCAGCTCGAATAGGGTTGAGCCGGTCGTGCTCCCTGTTGA
CCGCTTCGAACGCCGAGTGGTCCCAAGTGTCCTTTTCGGAAGGCGGCGGCGGGCGGCGCC
ACGCACCGCCGCCGCX
>266; 20 1 242  LEN=242
XCCCTCGCCGCAGCCTCCGTCTACGCACGGCGCCCCGCCCTCGCCGACGAGCGAGAGGTT
GGTCTCCTTAACGCGCAGCAGCTGCCCTCCATCCAGCCGCACCTCACACCGCCCGTCCGC
GCCTGCCGCGGCAGTGCAGACGGCTTTCCTTCCGTTGAGCCGCGGCCTCGCCGCGAGGCC
ACAGAGGCGCACGCTGACGCCGGGCGCGATCGCAGGGATGGGGCGGCCGTCGGCGAGCGC
GGC
>215; 95 1 1635  LEN=1893
XCCGCCATGTGCCATCCGCGGCACGCACAGCCCTTCCCCTGGCCGCGGGTGCTCATCCTT
CTGCTGGTCAACGTGAGCGAGCCACTCGCCATCACCCTGTGCTTCCCGATCGCCCCCTTC
ATGGTCGCCGACTGGGTCCACCCGGACTCCGTCGGCGTGTGGGCTGGCGCGCTCGCCTCT
GTCTACTCATTCGCCGGCATCCCGTCGAATGTGGCGTGGGGATGGCTGAGCGACCGCGCG
GGGCGTCGCGCCACGCTGACCGTGATGGTCGTCGGCACCGCGCTCATGCTCGTCGGCTTC
GGCCTCTCCGGCTCCCTCGTCGAGGCGATCTTCTGGCGCACCTGCGGCGGCATCTTCTCC
GGCATCGGCGGCGTCTGCCGCGCCGCGCTCGCCGAGGTCACCACCGCGTCGCAGCGGGGG
CGCGCCTTCAGTCTGCTCGGCTGGACGTGGTCGATCGGACTGTTCGTCGGCCCGATGATC
GGAGGGCTGCTGTCGCGGCCGGCGGACTCGGTGCCCGCGCTCCGCGGCGGGCTGCTTGAG
TCGCGGCCGTACCTCCTGCCGTGCGTCGCCTCCACCCTCTTCTGCGCCGGCGGCGTCCTC
GCCCTCTGCTCGCTCAGAGAGTCGCCTCCCGCCGCGCCCGCCGCGCCCGCCGCCGCCTCC
GCCGACGTGGGGCACGCGAAGGCGGAGGAGGGGGCGGTGGAGGAGGGCGGCGCGCCGGCG
GATGGCGCGCCGCGCCCCGACGACGGCGAGGTCCTCCTCCGCTCGCACGTGAGGAAGCGG
CGGTGCTGCCGCAAACTCTGCCGCGGCGGGCCGAGCTGTGTGCTGCTCTGCTCGCGGCTG
TACATGCTGGTGTACGTACAGGGGCTGGTGTACCTCGCGGTCACCGGCATGAGCGAGCTC
TTCCCGCTGCTCTGCGAGCGCGCCGCGCGCGACGGAGGGCTGGGGCTGCGCCCGGCGGCC
ATTGGCGCCGCGCTCGTCCCTCTCAGCCTCACGCTCCTCGTCACGCCGCTGCTCTACCCG
CACATCGAGGCGAAAGTCGGCCACTACGGCTGCTTCCGCCTCGGCGCGACGCTGCTCGTG
TGCGCGACCCTCCTCATGTCGCTGCTCCCCCTCCTCCGCTCTCACTCGAAGGCGCTCTTG
TGGGTGGGCATCTGTACACTCGGCGTACTGCGGGGCGGCACGGGGCCGCTCATCTTCTGC
TCGACCTCAGTCATCTTCAACAACATGCTTGTCTCTGATATGGGCTATTGGAACGGCTTG
TCAAGCAGCTGCAGCGCCCTCTGCCGAGGGCTCGCGCCCGTCGTGTTCGGATCGATCTTC
GCCTTCGTGCAAACCACACGCGCGCCCTTCCCGTTCGATGGCCACCTGCCCTTCCTCCTC
ATCGTAGTCGTCATCGTACTGCTTGTGATCCTCGTTGGCCGAGACCCCAACCAAACAAGC
ACGCGCTCCTTGAAGCAAAGCGGGACTCGCCAGCCTTCCATACCTTCATCGTCTGCTCGC
CAGGCTCTGGAGCTGGAGCAAcCTACAGAACACTGATGCCGTGCTTAGCATGATTGCACA
CTTGGCCCTTCAAATTCTTCTAGATGCAGCAGTCGCTGCAGTCCGAACTATGGGCGCCTC
AGCCTGCAGGCTGTAA
>245_1; 32 1 300  LEN=300
XXCGCGGACGGAGTGGAGCGTACGTGGTCGGAGCTCGTCGACGGAGAGTCTCGATCAGGA
GGGCCTCTGCCAGTCGCCGAGGAGGTGTACAACAGGACATTGTACGCAGTGGTGGACGAG
TATCCCTTCGTGTGGCCAATGCGGGAGAATGACGAGCCGAGGCTGATCGAGCTGGGAGAT
GAGAGGCCGGTCAGGCTGCATGCGCTATCGTCGCGCCCACGAGTGCTCGTCGCCGATGCT
GTCTTGTCTGCTGAGGAATGTGAAGTGGTGCAACGGATGGCAATGCCACGCATGCAGAAA
AGX
>245_2; 121 1 509  LEN=546
XCACAGGGTGCTGCAGCAGTGGCGAGTGGGCAACGGAATTCGGATAGTGCGTGGGTGCCC
AAGGTGACCTACACTGCCTCGCTGATGCCAGATGCAGCGCTGATGTCCACCGTCCAGCGG
CGGCTTGCCGCGCTTGCGAGAGTGCATCTGGATGGCGCTGAGAACATGCAAGTGATTCAC
TATCAGATTGACGAGCATTTCCACTATCATTCGGATTCGATTGGGAGCCCACAGGTTGAG
GGTCGTGCATTGACTGCCCTTGTGTACCTGAACGACGGCTTCGAAGGTGGCGAAACGTCG
TTCCCGACATCAGGACTTGATTTGGCCATACACAATGTACAACATGTTCGTGAACGATAT
GGTGGCTGTACGACTCAAGAAGGACTCTCAGTGACACCAACGCGAGGGAGCGTGCTGCTC
TTCTACAATCTGCTTCCTAACTCCGCCGTGATGGACTATTTTTCTTGGCACGGGTCGTGC
GATGTTCGGCATGGCGAGAAATGGGCGTAA
>225; 258 1 1704  LEN=1823; minus strand
ATCGTTCAGCGCCTTCCCGTCCGACCTCTCCTCTCTCTCTTCGCCTCCTGCGCTCCTCCT
GCGCTCCTCCTGCTTCATCCTCCCGCTTCTCCACTTCTCTCTTCTCCTTCGCTCCTCCTC
TCCCAGGCTTTACCCCAACTCCCACGCACTCCTCCGCCGTTGTGCTGCGGCGTGCAGTGC
ATGGACAAGTACCGACGGATTCGACGCATCGGAAGAGGAGCCTTCGGAGTCGTCACGCTC
GTCTACCCGAAAGACGCGCCTTTGCAGCGGGCGGTGATCAAGAGTGTCAACCTCTCCCGT
CTCAAGGATGACGCAATGCGCGAGGTGCAGCTGCTCTCCTCGCTCAATCACCAGAACATC
ATCGGCTACCGCGAGTCGTTCGTGGAGGCGGGCATGCTCAGCATCGTGATGGACTATGCC
GAAGGCGGCGACCTTGACGGCTTGCTGCGTGAGAGGAAAGCAAGCTCACACCGGCTGGAG
GAGCAGCAGGTGCTCGACTACTTCGTGCAGCTGTGCTTGGCCATGCAGTACGTCCATGAC
TTGAAGGTGCTGCACCGCGACCTGAAGCCGCGGAATATCCTGCTGACCGATCGGCAGCGG
GTGCTCAAGGTTGGCGACTTTGGCATCGCGAGAACTCTCAACCACTCGCTCGAGCTCGCG
CGCACGAAGGCGGGCACGCCGTACTACATGTCGCCCGAGGTGTGTAACAGCATGCCTTAC
AACGACAAGTCGGACGTGTGGTCCATGGGGTGCGTGCTGTACGAGTTGGCGGCGCTGGAC
CCTCCATTCCACGCGTCCAACTTGCTGGCGCTCGTGAGGAACATCTCTCAGGGCGACTAC
CAXGCCGCTGCCTGCGTCGTACTCCTCGGGGGTCGGCGCGCTCGTGTCTGCGTGCCTCCG
CACGGACCCGTCAAGTCGGCCGGCGGTGCGCAGCTTACTCACGGACTACCCGATCCTTGC
GAGCCGAGTGGATCGCAATACGAGAATCAGGCCAATGACTTCGGAGCGAAGGcATGGTGC
AACCGCGGCGAGCGTTGCTTCAGCTGGGAGGTGGCAGGCCGTGGATAGGAGGCACTCCAG
CCGGCCGGAAAGGGCAAAACGGCAGGAGCCGCGGGTCGCCGTGGCAGAGGGAGAGAAGCG
CGTTGAGATCACTGAGGAGAGCGTGCGGCGGCTGTTCTTCTTCTCGGGCTTACTGCACGC
TCACAAGGGCGAGGAGGGCAATCCGGCGCGGGGGAAGGATCAGGGGGTGCCGGCCGTTAA
GGGGCGAGGCGACGCGAGCCTGCTAAACGTGCCAGGGGTGGACCAGCAGCCCACCACAAC
CAAGTCCGACGAGAGACTCGAGGACCCGCTCTCTCCGCTGTGTCGTATTCACAAGCTTGC
GAAGCCAAGCTACGATGAGTGGTGCCCACCCACTCCAGCGGACATCACTCGACCCTCCAG
TAGCTCAGGCTTGTCTACCGGCCGTGAGCGGGGCGGGCAAACCAGCAAGGCAGCCGCGGA
GGGAAGCAAGCAACCAAGTCAGGTGAGACACGGCTTCGAACGGCCGCCTGGAAGAGCTCC
CAACACGGCAGCAGCAGGACGACCGCGGGTCTCGTCTGCGCGTGGCCCACCATTGCAACG
AGGGGCCTTGCCTGCAATACCAGTAGAGTCTAGACTGGCGTTGCATCGTCAGCAAGTCAG
GTTGATGCGAATGGGCGCGCAGTAG
>252; 82 1 1399  LEN=1578; minus strand
ATGGCCTGCGCCACCCCAGGGCGGGAGCGGCTCGCTGCGCCTCCTCTCCAGCCGCGAGCT
CTTGTGGAACGACGTGCCGTGGCGTTTGGCCGAGCTGCTTGGCTCGGGCCGATTCGCTTC
AGTCTATCGGCTGCGCAGAATGGCGTCGCTcCCTGCAGATGCGCGCTCAGGCTGCCCGGA
GGAAGTGGCCGCGAAGGTGACGGAGCTGGCGGACATCTCGCCGTGGGCGCGCGCGCAGCT
GGCGGAGGAGGCGGAGATCTGGTCATCGCTCTCGCACCCGAATGTTCTCAAATTCTATGG
CACCGCGGCGAACTCTGCGGTGCACATCTCTCTGCTCGAGTTCGCGCGCGGCGGCGAGCT
CTTCGACCGGATTGTGAAGATGGCCAGCTTCTCCGAGATGGGCGCTGCAGAGCAGGTCTG
TCAACTGGTGAGTGCGGTGGAGCACATTCACTCGCGCGGCGTTGTACACCGCGACCTCAA
GCCCGAGAACCTGCTGCTAGAGTCGCACGCGCCGGATGCCGCGCTGAAGGTGGGCGACTT
CGGCGCCTCGAAGCGCGTGGCTCTCACCGCCGCGAAGACGCCGTGCGGCTCGCTTGGCTA
CGCCGCCCCGGAGCAGATGGCGAATGCGAGCACCTCTGACTCGCCCTCCACGTACACGGC
CGAAGTCGACATTTGGAGTGTGGGCGTGATCACGTACATTCTGCTTTCGGGCGCGATGCC
GTTCGACCCGAACACATACACTCCAGACCGGCTTTCCGTATCTTTCCCAGACAGCTTGTT
CGCCGAAGTGAGTGCGGACGCAAAAGGATTTATCAGATCGCTGCTACAGGTGGATCCAAC
CAACCGGCTGAGCGCCTCCGCGGCGCTGGCACATCCTTGGCTGCGCGCTCTCAGCGATGA
GCACACTCGCCCCAGCACGTCTTCACTGCATACGCCGCGGCGGCTTAAGGAGCTCAAAGA
GTCAGGTCGGATGAAGCAGCAGTGGGACTATGCTGCGGAAGTTCGCAGCACAGCGCGTTC
TCGGGCCGTGGGGAAGCGGCGCTGGGCCGAAGAGGAAGACGGAGACAGTGCGGAGGTGCC
GGAACTGATGCTACCTCCAGAGGtATGCAAGCGACTCCGCAGCAATGAACGGGCCAGCTG
AAGCATTGCATACCTCTAGTACAACTGTGATCCTCATCTCGGCACCTCGGAGAGAAGATA
CTACACTGGTACAACTTGAAAAGGCTTACXATCAGTTGCTCAACTTGCGCTGGCGCGATG
ACAGCATTGGTGCAGGGACGAGTAAACAAGACACACCATGCAAAGACCTCACCACCGGTT
CGATGCGATCTGTACCGAAGGCGATGGAACTCGCTTGTATTGCCGCGCTACTCAAGTCTG
GCGGTGTCCGGGGTGTTTAG
>198; 206 1 1216  LEN=1474
XXCGGCGAGGAGGCGCGCGTGAGCGATGGCTCCGAGACGCTGCATGAGGAGACCGACCCA
CTGTACGACCACGAGAACCCCTCTCGCCCGTGTGGGAAGCGTCACCCCACCTTCCGCCTC
GCTATGCTCATCCCGTGGGTGAACGAGCTTCCGCCATGGCTCACATACTTCATCACAACG
GCCAAACGGTCCGCCTTCCTGATCGACTGGCTCATCTTCCACGAGATGCTCACGCCGCCA
GGCCACCTGCCCGACAATGTGCGCTTCATCGACCTCGGCGCTGGCGGCCTCTCGCAGCTC
TTTGGTCTGAAGATGGGAGAGGAGCTGGGGATGCCTGTGCGCAACGCCTCGCTGCTCATC
CGCTCGATGCGCTTCATGCTCGAGAAATGGCCTCGGCTGGTGGCGGAGTACAAGCCGGCG
TTCGGGTCCATCTTCGAACAGTACATCACCGACTACTCTCACTGGGGCTACTGCGACCTT
GACATGGTCATCGGCAACATACCTCTTTTCCTCGAGCACAGGGAGTTGCTGATGCAGGAC
ATCGTCTCTTATTCGTTTGGGGACATGGATGCGTTCTATTTGCGCGGCCAGTGGACGATT
CATCGCAACAAACACTCCATCTCGACCATCTGGAAGGGCTGCCCACACCTTGGCGACGAC
TTGCAGAAGGAACTACTGATGAAGGTGGCGTGGGTGCGACGAATGGAGAGCAGAGGAATC
AAGAACTATCCGAAGCGGTTCCAGTCGGCGGAGGGCTGCTACTCGCACCGAGCGACACTG
AGTGCCGGGATTCGCATCAAGGTGGCGCATAAGCAGTTCGTCGGGCTCTCCGTCCCTTCT
GACGATCAGATCTATGCGGTGAATGGTGCCGTTTGGCAGTGCCCCAAGTCGGCGAATGTT
GATGTAGGGGAGTTGCTTAAGTACTCCACTCAGCCATGCTCCGCAGACCTGCCTGGGGTG
CAGGAGCCGCTCGGCGAGATGCTACCCCTCCAAGTCACACCCGATGGTGGGTGTGGCAAG
TGGATGCCTGTGGAGTATCGGATGTGTGCGCTCAATCTACCTGAACCACCGGAGAGGGAG
CGCGACACGATCGGCTTCAACACTTTCCTGAAGGAAGGGAAGTTCTACGCTCAGCGCTTT
CGCTCCACTTTGCCCATTCTCGACAACGGTTGCCGGCAAGGTGCGTTCTTTCACATGCAG
GAGTGGAAGAAGATCTGG
>238_1; 49 1 222  LEN=222; minus strand
XXCTTTGACCTTGACGAAGAAGTCCTCCGCCTGGTGTATCACATGGCGAAACCCGAGGGC
GCGCAGGTGCTCCGCGCACGCGCCGTCGTAATAAAATGGCATCCAGATCCTTCGGTGTCT
CCACGGCTCGAAGAGGTGCGCGACCGCCTCCCAACTGACGGCAGTCGTCTGCCACTCGTC
GTTGACGACAGAGCCAGAGAGACGGCCGGAGGTGGTGGCGACGGX
>238_2; 86 1 416  LEN=606
XTGTCGAGCAAGGGTCGTGGTGACGTCCGACGAGTCCGTTGCGCCCTTTGCTCACGGCCG
CCGTTGACAAGCGCGCAGGTCAAAGATGCCAGGTTCATGAAGAAGGTCGACTTGATATGG
GACAACCCGCCGTACACTTCGCCGGAGACGAAGGAGCGGGTGCTCCGAGCCCTTGTGGCA
AGTGGCAAGCCTTTCGCGATGCTATTGCCCATCTCGATCTTGCACGTTGGATTTGTGCGG
GAGATTGTGGACACAGACAAGGTTCAGACCATCATCCCTCGTCGGGTGCACGTGTGTAAG
ACCGGCAAAGAAGTCGTGCCTTTTAAGTATCTGTGTTGGCTCTGCCACGGCCTTGAACTG
CCTCGCGACCTGTACTTGATCGACGATCGCGATTGTGCCGAAGTGGAAGGCTGATGA
>253; 16 1 459  LEN=459
XXACTGAATCGAATCGAAGATGCTGCGGGGCACCTTCTCTCGAGTTGTACAAATGGCGGC
GCGACTCGGTACCCATATCAGTCCACTCGGCTGAAAGCGACGGCTGTGCTTATGTTGGCG
CAAGGGTTGACGACGATAGAGATCACCAACCTGGTATTGTTCAAGGTCGATGCACTGGGA
GTGGCTACAGTGGGGGATGGGTCAGATTGGAACCTTCTATTGGGTCGAGCAGCGGGAACG
GCAACGGTTTTCCTCGGCACGCAGAACGCTTCGTCCCCACAAGATGCTCCTAGCCTGAGG
ATCACCGTCTCGGACACGCCTGTCCGCGTACAGTCCATGCTGTCTCGCGTTGTCACGGAC
GTAACGTGGGCATCCAGCCCTGCTTCCGCCTACTCATACGGGACCGTGGTTACTGTGAGT
GTGTTGGTTCGTCAGCGGCTTGCCGCGGAAGGCGACTCCGGX
>187; 222 1 696  LEN=903
GCGGCGGTGTACTCGCGCCCCTCCGAGGGGGGCGAGGGCTCCTCGGAGGAGCCGCCGGCG
GGGCCTCCATTGAGCGCAGCGCAACAGAAACTGGCCGCTCTAAAAGCGAAGCTGAGTGCG
GCGCGAGGGCAGAACCACCGCGAGGTCGTCGAGGAGGACAGGCGCAACAAGATCGGCCCC
GAGGCGCTGGCGAAGGAGCGGTCGAAGGCCGCGTACGAGAAGATGAAAGCGGAAGGGAAG
ATCCCCTCCGACCTCGATCGGATCATGCATGCGACTTCGGAGACCACGGAAGCCAAGCTC
AAGAAGGAAGAGAGGAAGGAGAAGCGCAGGGCACAGTATGGGTGGGATGTGTTCAATTCG
GAGGCGCAACATCGCGGGTACAAGAAGCGCATCAGCCGGGCCGGGGACGAGGGGCGTCTG
CAGGAGGAGGTCGACGACGACGGGGGTGACCCCGACCCGCTGTCGTATGGGGAGGCTCCA
CCTGTACCGAAGGAGCGTTTGCAGGCCCTTGTCGAAGACATGCACGAAGCCGCGCTGAGG
AGGACTAAATGGAGCCGCCGGCGCACATTCTACGAAGACCGCGACGTCACCTACATCAAC
AAGCGGAACGAGGTGTACAACAAGAAGATCGAGCGTGCTTTCGACCCATACACTGCGGAG
ATCCGCAACAACTTGGAGCGTGGGACTGCGCTTTGA
>249; 224 1 1555  LEN=1812
XXCAAGGCGACCGTCGAGATGAACCAGGCCTCCAACATGAAAAAGCACAAGTCGCCGCGC
CGCGCACGCTCGGCCACAGCCGTGCAGATAAGTCGGGATTCGGAGAGCGAGAGTGACGAG
GACGGGTTCGACGGCAAGTCGGGCCGATGTTCAAAGAAGCCTTACCGCTCACCTCTGGAG
CTGCTGGTCGTCGCAGGCTGCTTGATAGGCACGTCGGTCGTCTTGTTCGTGTCCGACATT
CTCAGCGATGCCGCCGTCTTGGAGGACGACGCTCAGCGAGTCAGCGTAGAGAACCTTCAA
AGTGCCGCCTCCAATGTGCGGCATACAGCCTCTGTGAAGCAGACTGTCCAGAGCGAACCC
TCCGCAGAGTCTCCATCTATCGTCGCGGCACCATCGCCGTCGCCGCGCCCCTTGCCGCCG
CCTTCCCCTCTCCCCAGAGCTCCTCCAAGCCCACCTCCCATAGGTCCTCCTCAGCCTGCC
TTCCCGCCCCCTACTTCTCCATCCCCAGTGCCGGCTTCCTGGACGTTTCACAAAGGGCTC
AACTGCTACCCGGGTCATGGCGCCGAGGACATTGACGCGAAGGGCCCCGCAGAAGTCCGT
ACGCTTGCTGCGTGCAAATCCCTGTGCGAGGCGGAGCAGCGGTGCGAGGCGATCGTGGTG
CTCCGCAAGGACTCCTCGTGCTACCGCAAGAGCGCGCTGCACCTCAGCAGGTGCGCGAAC
GACGGCGTGCACGCCATCGCCGACACCTACGCCATCCACAGACCGTTCCCGCCGCCGCCG
CCGCCGCCGCCGTTCGTGCCGTCCGCCTTCAAGTCGGCGGACGGGCCGAGGACACCTGTG
CGCGCCATGTTCGACCGGTGGTATGCGGACACCAACAGCCGCTTCTGGTCCATGTGGGGA
GGGGCGTACCAGCAGCGCTTCCCGCACACGGCTGCGTGCTGGGACTGGGACCCCGACCCT
GCCTTCTGGGAGCACACGTACGCGGGCACGACGTGCGACCGCAATTGGCTCGCCGGGGCT
GTGGGGGGCGCCTTCGATCGGCCCTTCTTCCCCAACTCGCCTGCGCTTCTCGGCTTCGAC
GAGACGATAAACGAGTTCTGCAGCGCCCAGCTCGCCATTGAGCCTTGGGATGGCACAGAT
CTCAACCACGCGATTGCCCACCGTTGCCGCGACGCGCGGCGCAATGTGCTCCGGGACTTA
CAGGGGGCGTGGTCCATGTGCGTCAACTTGCAATGGCAGCTCTGTGCGGTGCAGGGCAAG
CTACCAAGCCAAGGGTCGAATCAAGTATCTTTCGCTACGGCGCCGAGGGACTTGAAAGCG
GAATGGTGGGAGGACCCTGCAAACAACCCCATCCTGGGCAAATGGTTGCCTTTTGGTTGT
TGTGGCGCGGACAGGTTCACCGTGGCCGATGTGTATTTTGCCGAACTGTTTGTCATGTAT
TCCATCTGCGTAAATGGCGCAGACATATTTACCTTAGACGCTGGCGAGCTCTTCACGTGT
GACCTGGGCGACGGAAGCAACTACAAGCTGCTACAGGCTAAGTTCACATCTTCTTGA
>263; 131 1 1000  LEN=1172
AGTGCGGCTGGGGATCCCGTCGAGGGGGGCGGCAGCTCCCCCGCAGGAGAGGGGGGGGAC
GGGCGTGATCCGCCGCCTCTCCCGTCTGACGTGACGGGGGCGAGCGAACTTCGCGATGGC
GCTCCTCACGAGGCGCCGACAGCTGAGGACGGCGATGGCGGAGGCGACGATGCGGACGGG
GCCGCAGAGGCCGCGGCCGAGGGCGTGGAGCCTGACTTGAGCGACGTGCGGCGAGTGGCG
GAGCTGCACCAGACGCGCGAGGAGCGGACGGCAGCGAGGGACGAGCTGATCGAGGCGCAG
CGGCAGAGGTTTGTGGAGGTGTGGACGCGGAAGCTGAAGGCTTCCATCGCGAGGGAGCAG
GCGGCCGCAGTTGACGGAATGAGTAGAGGGCGCAAGCCGTCGCTGGAGGAGGAGGAGGAG
GAGGCGCTGATGATCGAGGACTGGGCCGCCGACCTCCAGCCGCCGGAGAAGCTGCAGAGC
TTGGAAGGCTGGGGCTCCCTCATCAGCGCATCCGAGCCGAGGCCAGCCCCGTGGTCGCGT
CCGGAGCCACTCTCGTCGAGGACGGTGTTCGTCTCCCCGATGCTCAAGTCCGACGTACCA
CACGAGTCACCTCCTCGGCTTGCCTGTGGACACGAGAGTCAACATCGGTCCGATGCCTCA
GCTGCGCCTCACGCCCAGCTGGCTCCCAATCTTTCGATGCCAGCTTCCTCAGCCACATGC
ATTCCCTCTGTTGCCATTTGGCCACGGGTAGCGCAGCTTGACTCGGACGAACGGACGCCT
AGCCTCGGCGGCAGTGGCCCGCAAGTGCACCGCGTTCAGGCAAGCATCAGCTCCAGTAGC
GAGGGCCCGCAGCCATGCTTCGGGGGACTCGACGCCACTTTTGGGTCGAGTATGAGCCGA
GTGGAGCAACTcCTACCGTGCAGTGAAAGAAAGTCTTGCAGCTGAGGGGCTCTTCATGGA
CTATCGCGCAAACGCCTATACTTCCCATTCCGGCGCGTGA
>283; -40 1 229  LEN=229
XXCGAGAGGCAGAGGAAAGACCAGGAGATAGTCAAGGCGAAGGCGGCGAGCGTGAGGCTG
TCGAAGGCGCAGGATGCAGCCGCTCGGCGTCCCCCAGTGCAGAAGCAGGACCATCCTGAC
GAXGGTCCCTCGGAGGAGAGGAAGTCATGGGATCAACGCCCCCGCTCCGACCGCGGCTCT
ACACTCGCCTGCGCCCTCGGCCAGAAGCTCGTCTCCCGGCAGGAGAGCAACGXX
>275; 169 633 909  LEN=1000; minus strand
ATGGGTGGGGGCGGTGAGGAAGGGATGGGAGGCAGCGGTGGCGGCGGGGGAGGCAGCAAT
GGTGGGGGCACAAAAAGCAGTAGGTCGGAGCGATTGCACCAAGCGCAAGTTCGACACTCA
CACTTGATGCAGTGCGACGAAGCTTGGTTTGATTTGcACCATTCACGGCAGTCTAGATGG
AGAGCATGATGCGCAGTGGCGACAGGACATGGCGCCAACTCTGAAGCAACGAATCGTGCT
GCAGTTGACGCTGATGACTGAGATGTCGGTCGCGTAA
>273; 84 1 335  LEN=680
CTGTGCGCACAGGCGCAGGCGTTCGTCCTCCCTCCCTCGCCGCTGGCGGCGTCGAAGCCC
CCACAGCGCGCCATGACGACGATCTCGATGATGGAGTCGCTGGAGAAGGTCTCTAAGCTC
ACGCTCGCAGGCACAGCTCTCGGAGTCGCACTCGTCGGCGTGGCGGCGCTCACCAGCGCG
CAGGGCTCCCCTCCCGGCGGGCTTCTCTTCGCCGCAGCTGCATTCGTCACGATGAAGCTG
GCGTCAGATCTCGACGGCCTCGACXACGCCATGAAGGCTGCTTCCCTTTGTCCCGCAGTC
GGACGGCATGCGGTGGAGCAGCTGGCGGCAGCTTAG
>276; 140 1 694  LEN=933
XCCAAGCGCGAGAACGAGGTGCAGGCTGCTGGACAGCAAGGGACAAGGGGAGATCCGGGC
CCGCAGCACTCGAGATCCCGCTGCACCCCGAGTGACGACGCTCGGGTTGTTGTCAATACA
ACTCTCAGGGAAGAAGAGGGTTGGGCAGXGGAAATGGTCGACATCGGAGGGGACATTGCA
GCCGTTGTCGACACTAAAAACGCCACGGCTTCAAATCTGCCGGTCACACCACCCAAGAAG
TCCCTTCCAAGACTGAATGCATTCGTGGGGTGCCAGTTCTTGAAGGAGGGCGACCAGATG
GTTTTCTATCTATACGAAGAAAAAATCTTAACGGGGGAAGTATTTTTGCGGGAGCGCGGT
GCAACGATCAAGCTCGAGATACAACACTTGACCGAACTGGTGGACAACAATCAGGCCAGA
TTGAAGAAGATTCTGGGCGCTGTGGAGAAGCATTGTCGCAATCTTGTTGTGGACGAAATA
GTAGAGGACAATTTTTTCACAACCAGCGTGACTATATTCGTGCAGATCGCGCACGAGCTG
CAACGTGAAGCCGGCTCACCGTCGAGCAACATCACAGCCTCGAACCCATATGGCGACCAA
AACTTGTTTGTCATGCCTTGCAAGTCCGCACAAGATTGTGATCGGCTGGTGCTCATGTCA
ACATTTCGCGAGGAATTCGACAGGGAAGTCCGGTGG
>197; 102 1 971  LEN=1272; minus strand
XACGCGCGACGATCGAGGCCTGGGCGACAGGAGACGGCGCTCACGGCACGGGTAGTGACT
ATGGTACCGGTAGGTGTGCGTCTCGCGGTCACTGGCCTGAGCGGACGGCCGGAGCTCAAC
GGTCGGGCTGGCGTCTCAATCTCTTGGGATGAGGAGAAAGGGCGAGTGGGGGTCAAGCTG
GACACCGGTGAGAGGCTGCTGCTCAAGCCAGACAACGTGCTCGTACACGGCGCGGCTCAA
GGACGTCCATCCCGCTCGATTGAGGAGAGAAGCCTGTTCTCGAACATGTTTGCGAGGCCG
GGGGCTCTCTCGAAGCACGAGGCGGACGTTGTGTGGAGTGGGACGCGGTTGCCTCGTGTA
TTCTTCGACATTGAGGTTGACGCGGCGCCGTTCGGTCGCGTGGTCATCGAGCTGTGGCCC
GACCGAACGCCAAAGAGCGCGGAGAACTTCCGTGCCCTCTGCACTGGTGAACGCGGCGTC
TCCAAGTCATCTCGAAAGCGCCTGTGCTATCGCGGCAGCAAGTTCCTGCGTGTTCTGAAG
GGGCTGGCTCTTTTTGGTGGGGACATCACGAAAGGAGACGGCAAAGGAGGCGCGTCGATA
TACGGCGGCGAGTATGAAGACTTGTCATGCACTTCTGACGGCGCCCCCACTCATGATCGC
CCGGGGATAGTCTCGATGGGCTGGCCCGGCGACAAGCCGCCGGGCGACCCGGAAGACGAC
AACCCTCACAAACGCACACATCTTCGCTTCGGGTCAAGGTTCTCCATCTTCCTTGAGGCA
GACCACCACTTTGACGGACGTCTTCCCGTGATAGGCGTGGTCGTCGCGGGTATCGACATC
CTGGCCGCTCTGAGTGAGACTCCTGTGAATGCGAGGAAACAGCCGGAGACGAAGGTGGGC
CTCACAATCGACATCAAGATTTCTGATTGTGGTCAACTTCCTGATTCGGAATGCAGGTTG
CGGGACTCGTAG
>282; 12 1 369  LEN=608; minus strand
XGCGCGGCAGCGACGCTCTATCACGACATGGACTACGAGGAGCTTCCCAGTTATGACGAC
ATGTGCAAGCCGGCTGGACCCACGTACAGTGCGCGGCCTGTGCACTACAGGTATCATCGC
AAGCGACTGCAGACTGCATCGAAACTCTCGACTTCAATGCGATCTGTCATTGCTCCTAGT
CGCCCAGACATGGCGCTCGAGCAGGGGTCGGcAACACGATGATGGTCAATCATGCCTCAT
GATCGACTTCTCCCATGAAGTTGCAGTCTTGTATGCGACGGCTGCGTGCGACTCAGAGCT
GGGTTCCCCAGGTTCCCAGATTCTACGGGCGGTGGCGCGCTGTAGGCGCGGTGCCGCTTT
CGAACTATAG
>16_1; 157 1 1027  LEN=1027
XCCAAGACAAGGCTCCTCGTGGAGATGGACCAACAACACCTGAGGGCAGTGCAACTTGCC
TCCGTCTCACTGGTGGCGCTGGCCGCCCTGGCGGTCAAGATACGGCGCAACAGGCCGACT
GAATGGGAGCGCACTCTCGAGAAGGTCTCCCAGGGGGTCGTCGTCGTCCGAGTGAGCTGT
GCGATGGCGTTCGATATGAACGACGCCGGTTTTTCGGTGGCCACGGGCTTCATCGTCGAT
CGCGTCCTTGGGATCATCATGACGAATAGGCACGTGGTGACCACTGGGCCTGTGACTGCC
GACGCGGTGCTCCTCAACAAAGAGGAAGTCGAGCTGACGCCGCTGTACGCGGATCCAGTG
CACGACTTCGGATTCTTTCGCTACAACCCAGCGCACGTGAAGTACATGCAGGTGCACCAG
ATCCCACTTACGCCTCAGAAAGCGCGCGTTGGCCTCGACGTGCGCGTCGTCGGAAATGAT
GCGGGGGAGAAAGTCTCCATTCTCTCTGGCACTTTGGCGCGCCTCGACCGCTCAGCGCCC
GACTATGGGTCGCACGTCTACAACGATTTCAACACTTTCTACATGTCGTGCGCGTCGAAC
ACCTCGGGGGGCTCATCTGGCTCTCCCGTTGTCGACTACCAGGGAAACGCCATCGCGCTC
AACGCCGGAACGTCAACCAAATCAGCTTCTTCGTACTACCTTCCACTCGAGCGGCCGCTG
CGTGCGCTGAGACTGCTTCAGGCCGCCTTAACTTCTGGCAGCGACGTGTGCGCTTCACAT
GCGATTCCTCGGGGCTCGATTGGATGCGTGTTTGTTCACAAGGCCTTTGGCGAGATTCGC
CGGCTAGGCCTGCGTGTCGAAACAGAGGCGCTCGTGCGCGCCGCGGTGCCTCAAGAAACA
GGGATGCTCGTGGTGGAGCAGCTGGTGCCTGGAGGCACGGCATGCAATGTGTTACAACCG
GGCGATGTCCTGCTGCGCGTTGAAGGGAAGCGCCATCCGACACGCATGGACTGGTGCACG
ACCTTCCTX
>16_2; 109 1 458  LEN=458
XTCGACGATAGCGTCGGCGAAGAGATCACAATCCACATCGAGCGTGGTTTCCAGGAGCTG
TCCTTCATTCTGCGCGTGACGGACTTGCACGAGCTCTCCCCGACGTCTTTGCTCGAGGTG
GGCGGATGCTCTCTGCACGCTCTCTCCTTCCAGCAGGCCAGGAACTGGAACCTAATGCCT
GGCTCCGTACATGCTTCCTACTCGGGATACATGCTGTCTAACGTCGGCGTCCCCAGTCGA
GCGATTATCAAGGAGCTCAACGCCGTCCGCACACCCACTCTCGAGGACTTCCTCGCGACA
CTGCTCACTCTGCACGACGGCGCGCGAGTGCCGTTGCGCTATGTGGTGCCTTTGTATTCA
CAATACCAGGAACGTCTTGCCGTCATCACCATCGACCGCACATGGTTTGCTTGCGTGCGC
TACGACTTGGATGCCAAGTCTGGACGGTGGGTTGCTTGG
>16_3; 266 1 1687  LEN=2076
CCGCCGCCGCCTCCTCCCCTCGAGCCGCAGCATGTGAAGATGCTCTTGGGGGGACCACCC
GAAGTGCAGGCGATCACGCCAATGCTCGTCCGCGTCCTGTTCGACATTCCTTATCAAGTC
GACGGCGTGGCCGACCGCAAGTTTGTTGGAACTGGGCTGGTGGTGAGCGCTGAGCGTGGA
TTAGTACTTGTCGACCGCAACACGGTCCCCGTCGCCCTGGGGGATGCCAGAGTCGAGTTT
GCGTCAACGGTGGAAGTCCCTGCGACGACGCTCTTCTTGCATCCGACGCACAACTTCGGA
TTGGTGCAGTACGATCCTCGCCATGTGCACGACAATTGCATCGGCAGCGCAGTGCTCTCA
GATGTGCCTCTAGAGGTGGGGGACGAATGCATGTTCGTTGGGCTGTCCAAGACAGAAGCT
GCCCGCCCAGTATTCCAGCAGTGCGTGGTGCGCGAACTGTGCGTGATGCATGTTCGCACC
GCATCTGTTCCACGCTTCCGCCCCATCAACGAGGAGATCGTTCGGTTCGATCTGGGGTTG
TCGCTCGACGACACCATCGGCGGAGTCTTCGTTGACAGCAAAGGCGCGGTCAAGGCTGTG
TGGTTCAACTATTGCAATTGCTCTTCGGATGAGGAGCTGTACGAACAATTCGAAGGACTC
CCGATCCAGGCGGTTATCCCCTCAATAGAGCAACATCTACGTTGCTCAAACCTCGTATCT
CTGCTCCCCACTGAAAATGCCGACAGCACAGGGCAGCATGAAGTCTCGGTGCCAGATAGT
CTGCAGCTCTACTTCCTGGATGCGGAGCTGAAGCTTGTGTCCCTTTCAAAAGCGTGTGGA
ACTTCAGAAGGCTCTGGCCTTGGACTCAGCAGGGAATGGGCGGCCAAGCTGAGCGAATGC
GGTGGGGGGAAACGGCAGGTCCTCATCGTGCGGCGGCTGATGCCCGGCCTGACCGCTCTA
AAAGAAGGGGACTTGATTCTTGCCATTGAAGGTCGTGCTGTGAACACTTTCACGGAGGTC
GAGGCTGCCATCAAACGAGATCACGCGGAGATTACGATCCTCCGTGATCGCAAGGAGCAG
ACGGTCACAGCTCAGTGCTCAAGGGTTGTGTCGGATGCCACCAATCACATTGTAATGTGG
TGCGGGCTCGTGCTCCAGCATGCCTACCGGGCTGTCCTTGAGCGTGGCTTCGAACCCGTG
GGAGGTGGCGTCTACATATCGTACTACCTGTTCGGCTCTCCGGCTCATAAATACAAGCTA
CTCCCCAAGAGCTGGATCATCGAAATCAACGGCTCTCCCATCGCCGACCTATTGAGCTTC
CTGCGTACGATTGAGCAGCTGACGCACAACTCGAATGTGCGAGTGAAGACTTGTGATCTT
CATGGAAAGGAATCAGCATACACCCTAAAGACTGACCACAACTATTGGCGCTCTTATCAA
GTTTTTCTTCGTGGCAAGACATGGGTCTTGCACTCGATTGCTGAGCCTACTGAGCCCGTC
TCGTCATCCGAGGGtAAATGAGACATCATGCGAAGCACACCAATCGCGTATGGCCGCCGT
GCGACTCGAAGGATGTGACAAACAGGGACTGACGGATGTCAAGGTGCCAGATAGATATTT
CAGCGGCGTGCCTGAGGAACTACGGACACGCTACAGCAGTCCTGGACGGGCTGACTTCTC
AATATAG
>287; 66 1 578  LEN=578
XGGAGCGGCGATGCCATGGAGCTGGGCGTGATGGCCTTCTTAGTCCCCGTGATGAAGCAG
CACTGGGACATGTCACAAGCACAAGCCGATATGCTCGCGTCGATTGTGTTTGTGGGAATG
CTTGTCGGCGCTCCTCTCTGGGGGATGCTCAGTGATAGCCTCGGCAGGCGTACGACGTGG
CTCGTCACGACGGCGGTGACAGCTGTGGGTGGCCTGGCCTCGGCAGCAGTCCCTGACAGG
AGCGTTTCGGCTTTCATCGCCTCACGCGCGCTGGTGGGCGTTGGCGTCTCCGGCACCAAC
CTTGGCTTCACCCTAGCCAGCGAGTTCCTTCCCACCAGGACGCGTGGGCGTGCGCTCGTG
CTGTTCGAGGTCTTCTTCTCGCTCGGGTCGATCTTTGAAGTCCTCGTCGCTGCGACGGTG
CTTCCTTCATGCGGGTGGCGCCTCATGCTTGTCTTGACCACTCTCCCACTCCTGGGCGCC
CTCCTTCTGTCTCCCTGGGTGCCGGAGTCTCCGCGGCTGGACTGTGTACGCAACAACCCT
GGGCGAGCGGTGAGCACGCTCCAACGGCTGGCGGCGAGG
>278; 56 1 448  LEN=448
XXCTCGCCAACCTCGTGCCCCTCTTACCAGTTGCAAGCGCTCACTGGCTGTCTGCTGCAG
CTCACAGCTGAGCGAGCGGTGACTCATTTAACCAGGAGCGAGCGTGGACTGACGCCACTT
CCATCAGATCTTCCCTTCGATATGCGGCAACATCCAATGTTTGAAGCACAAGTTGCGCAG
CGCACGTTCAAGCGTCTTTCTGATGATGTCGCATTCTTCGCTGCTGAGCAGAATCACGCA
ACGGTGCCTCGTCTAACGTGGCTTGCAGAGGATGTTATTTCATCATTGGTGCGGCCTGCC
TTGCGTACGGACGGTGAGCCACCTACATCGAGCCTGGCCACAACGGCAATGCGACGTGTG
CAACAGCTACGGCGATCGCTACTCAGCATTCTTCGGGCGGATATGGGATTTATTAGCAGG
GGCTCGCCAGAAATTGTCAAGTTTGCCAAC
>286; 86 1 692  LEN=692
TCCTCGCTGCTGGCGGTCGTATTCGCTTCTGCGATGGGCGTTCCGCTTCTGCTACTCCTC
GCGATCCTCTTCCAGTTGCTGTCGTCGTACACGTTCGCCTTGAGCGTCTTTGGAATGGCT
GTGGCGCTCGTGGGCTTTTTGATTATGTCGTTTGCTCGTTTGAACCACTTCACATGGCGA
GGCGCAGACTGCTCTCTCAGCAATCCTCATTCTGTGACGTTAGTGGGCGTTCTGTTTCAT
TGTGTCGGCGTGGCTGGCGTACTGGTCAGTATCGTGCTCGAAGGGTGTGTAGGGCAGTTG
AATCAGGAGGTGGACTTAACCCCACTTTATGTTGTCAAGCTCCTTACCGCGGCGATGCTA
AATGTGTGCGTCACCGAGATCATTGCAGTGGCAACCGCCACGAGAGTGAGCGCCTACTTC
TTTCGCCGACTCAAAAATGTCGTGTTCATTGATGGCAGTGCCACGGAGTTGGGGAACGAA
AATGCTGACGCGGAAGTAGCGATACATAGCCATGGCTCCGTGCGCGCGCTACTCGTAGCT
CGACCGTCGCTCCAGCCAGCCGTTTCGCATCTGTGGAAGCTTTCGACGATGGTGTTTGGG
CCAGCTGAACATCAGGTCGTGCCTGTTGAAGTCTTTACaCAGCACCAACCCTTCAATTCG
TGCAAAGTATGACACGTCGAAATGTGATGTTGXX
>265; 393 1 1505  LEN=1820
XCGCTGCCCTTCCGTCTGCCGGTTCCGCTTATCCATTCCTTCCCATCCTCCCTCCCTCCT
TCACCACCTCCGATCATCTCCCCCACCGCTCCTACTCCGCTTCCCTCGGCCAACTCGTCA
CATCCTCGTCCATCTCGCATGGCGGAGCCTGCCCCATCCCCGGAGCCAGTCGATGCTGAG
TCACGCCAAGAGGCGGAGGTGAGCTTCGAGCAGCTCGGCCTCAACGAGTCGCTCTGCAAG
GCGTGCGCGAACATGGGGTTCAAGCACCCCTCCGCCATCCAGCGCGAGGCACTGCCGTGG
GGGCTGCATGGGCGCGACATCATCGGCCTGGCGGAGACCGGCTCCGGCAAGACCGCCGCC
TTCGCCCTGCCCATCCTTCACAAGCTCATGGAGAAGCCGCAGCCGCTGTTCGCGCTCGTC
GTCTCGCCGACGCGCGAGCTCGCCTTCCAGATCGGCGAGCAGTTCGAGGCGCTCGGCTCG
CTCATCGGCGTGAAGTGCGCGGTGGCAGTCGGAGGGGTGGACATGGTGCAGCAGGCGATC
ATGCTCGCCAAGAAGCCGCACGTCGTCGTCGGCACGCCCGGCCGGCTGGTCGACCACCTG
CAGAACACCAAGGGGTTCTCGGTCCGCGGGCTCAAGTTCCTCGTGCTCGACGAGGCCGAC
AAGCTCCTCAACATGGACTTCGAGAAGGAGCTGGACATCATCCTGCAGGCCTCGCCCAAG
GAGCGGAACACATACCTCTTCTCCGCCACGATGACTTCCAAGGTGAAGAAGCTGAAGCGC
GCGTGCCTGAGCAACCCGGTGAAGGTGGAGGTCTCCTCCAAGTACGCGACGGTCAAGCAG
CTCATCCAGCAGTACATGTTCGTGCCGGCGAAGCACAAGGACTGCTACCTCACGTACGTG
TGCAATGAGCTCGCCGGCCACTCCGCCATCATCTTCGCCGCGACGTGCGCGACCGTGCAG
CGGATCGCGCTCATGCTCCGCTCGCTCGGCTTCCCCGCCATCCCGCTCCACGGCCAGCTC
TCGCAGGCCAAGCGCCTCGCCTCGCTCAACAAGTTCAAGGCGGGCGAGCGGTCGATTCTC
ATCGCGACGGACGTGGCGAGCAGAGGGCTCGATATCCCCTCGGTCGACCTGGTGATCAAC
TACGAGCTCCCCGCCAACTCGAAGGACTACATCCACCGCGTGGGGCGCACCGCGCGCGCG
GGGCGTGCGGGGCGTGCGGTGACGATCGTGAGTCAGTACGACGTGGAGCTCTACCAGCGG
ATCGAGCATATGCTCGGCCAGAAGCTCGACGAGTTCCCCGCGCCGCAGGATGAGGTGCTG
CTGCTGATGCAGCGGGTGGGCGAGGCGCAGCGGCTGGCGGCGATGGACATGCGGGAGAAG
GAGTCGAAGAAGAGGGTGGGCGGGAAGCGAATGCGAGACGGCGGAGAGGAGGACGGCACC
GACCCGGACTTGCAGCGGATGATCGTGCAGGCGAGCAAGAAGAAAGGCGCGCGAGGGCGC
AAGTAG
>227_2; 52 1 366  LEN=366
XXGCTGCGGGTCCTCGCGGGACTCGACTCCCCCGACGACGGCAGGGTGGAGCTCGCCCCC
GGGACGCGGCTGCACTACGTCGAGCAGGAGCCTTCCCTCCCGCCGGACACGAGCGCAGCC
AACTTCATCTTCAGCTCTCCGGCGCCGGGGGTCGCCGCGCTCCGGCAGTACCAGGAGGCG
CAGGCGGCGGTCGAGGCCGCGCCCGACGACGAGGCCGCCGCCGAGCAGCTCGCACGCGCG
ATCGCGGCGATGGACGCGGAGGATGCGTGGGGCCTCGAGTTTGAGATGCGCAGGCTGTGC
TCCAAGCTGAGGGTGGAGCACCTGCTCCAACGCGACGCCGCAGGGCTGTCCGGCGGCGAG
AGGAAGCGX
>285_2; 417 1 699  LEN=699; minus strand
XCCGAGGGTGGCATGGAGAAGAAGTCGACGGGAGCTGCTGCTGTCGATGCGGAGGGTGAA
GATTCACAAGTGCTGGAGATGGGTGCAGCAGAGGGTGAACGCTTAATCGGTGTAGCACAA
GGGGAAGCCTCACGAGAGCTGGAAATGGGTGCAGCAGAGGTTGAAGCTTCACGCGGGCTG
GAGATGGATGCAGCAGTGGGCGAAGCCTCACGAGGGCTGGGGATGGATGCAGCAGAGGGC
GAACCCTTAGGTGTGCTGGAGATGGGCATGCCGATCTGTGAACGCCTCGGCATGAATGTG
CTCTCCTCCGACGCCGACAAAGCTCTGGCCCATGTTGATGCTAAGGCCGAAGACAAACCC
TTGGACAAAAACATGCATGAAAATGTTCAACCCATGGGCAGCAGGGAAGGAGCATGCAGT
GATGAAGATGGGCAAGAGAGTGAAAGTGACGATGTTGACACTAACACCAGTCCTTCTGAT
GTTTCTGATGAGGGCGAGGGAGATGATGATGACGACACTGAGGATGACGATTGTAGTGAA
GACGAAGATAAAGAGAGCAATGATAACGGCGACGATGATGACGCGGAAGAAAGCAGTGAT
AGTGACGAGGAGGATGAAGTCGACGAACAAACTGATATGGTGGGTGATCTAATGGACTTC
AAAATACAAGAGTTAGAGAGCCGTGAAGCTCAACCCGCAGXX
>284; 3 1 358  LEN=358
CGACTTGACGAGCCCCAGGTAAGCGAAGCCGAAGCGGCAGAGGCCCTTGCCGAAGTGGAA
GCAAGCGCACCGCCGCTCGGTGCAGTGGCGCTCGCACGTCTCCACGCTCACTTTCTTCAC
CTGGTGATCGGCCGCCTTGCACGCGAGGTTGTGGTGCCGCTCGTACGAAATACGCTTCGC
AGGCGGCGGCGGCGCGGCGCGCTTGCCGCAGGCGCAGCAGTGGTCCTCGGGGAAGCCGAA
GGCCTCGCCGCCCACCCACGAGTGGCCCGGCTTGAAGTCCCCTCCCTCGCAGTAGAAGGC
GGCGTAGTCCGCGCACGACTTGCCCCGCGGGTTGTGCCAGTCGGGAGTGTCGACGCACXX
>127; 151 1 439  LEN=801; minus strand
XXTTTGACAGAAGCATCCTCCTCGAACTGCTTTCACCGCTCTCTCATCATGGCTGCCGCA
GACCCGATGCCGGCGGACATGGCGGCGATGAAGTCGAAGCAGTTCGAGGAGGATGCTTCT
GTCAAAGTTCACCGCATTCGTATCACCCTTACCAGCCGCAATGTCAAAAACCTGGAGAAA
GTGTGCTCTGACCTCATCAAGGGGGCGAAGGACAAGCGCTTGAAGGTCAAGGGGCCCGTG
CGCCTGCCAACCAAGACGCTCCGTATCACGACGCGTAAGTCGCCGTGCGGCGAGGGCACC
AACACATGGGACCGATATGAGATGCGCATCCACAAGCGGCTCATCGATCTTCACTCACCA
TCTGAGATTGTGAAGCAGATCACCAGCATCAGCATCGAGCCCGGTGTTGAGGTTGAGGTG
ACCATTGCTGACATCGAGTAA
>300; 5 1 170  LEN=170
XTGCCCCACCGGCGCGCCGGAGGCCGCCCCCCCGCCTGCTGCGCCAACACGGGTGGCGAG
GACCTCGACGCCGCCTCCTTCTTTCGCTACTCTCTCGACATCGCAGCGGACAGCCCCGAG
GCGACAGAGCTCCAGCTCCGCTCCGCGCTGCGCGAGGCCGTAGCGCAGTGC
>299; 46 1 306  LEN=332; minus strand
GACGAACCCGATGTTGAGCAGCTGGCCGCGGTTGAACTTGCXGCCCGTCGTCtGACTGCG
TGACGACGACGATCAGGAAGCGCGCGCCGCGCAGGAAGGCGGCCATGTGCCGCTCGAAGG
CGCGCAGCTGCGCCGTACGGCTCTGCTCCTTCTGTTCGCGGAACGGGACGACCAGCGCCA
CCACCTCCGCCGCCTCACTGAGGCGGCACAGCGGGGATTCGCCGCGAGTGGCGGCGGCGG
CGGGGCGGGTGAGGCGGAAGTCCTGGCGAGAGCCGTGGCGCTGCGCCATGATGCGCAGAC
GACCTAA
>303; 22 1 203  LEN=203
XXGTGGAACTTCGCCTCCAAACGGCAGCAACTCGAGCTCTTCGCCCGGAGATCGGCCCAC
TCGGTCCACGAGATCGCCCTCCCTCCGTCAGCCGAGCTCGCGGCGCGCCTGTGGACGTGG
ATCGACGCTGTCCGTGCCGCAGGCGAGCCCGCGGTGCTCTCGCTGCCCGCCCTCGACGAG
CGAGAGCTCGCATCGCTCGCGCAGCXX
>213; 253 1 1149  LEN=1354
GCCTGCCCCAGCACCTTCCTACCCCCCGCCTCCCACGGCGCCCAGTCCCACACGTCCAGC
GCGCACGATCCGGTCCTCCTCGACCAATCACAGTGCGACGAGCCCCCGCATCCCCCGCCG
CCCTCCTCGCCTTCCCCAGGCAGTGATCTGCCCCTCCCCCACTACGATGAGGAGGCGCTG
CCGCTCCGCCATCCCGCCAGCCCCTCCCATTCCGAGGAGAGGAAGCGCAAGAACGACGCC
AGCTGCCTCGCCGTGGAGGAGCACCGCTTCGTGTGGGACGACGATCTGGAGGTGCTGCTG
GAGCACTCGGCGCACGGCGGCGGCAGCGGATACTCCCGCGAGCAGCTCGCGGCCATCGCG
GCGCACAACTACCGGCTGGTGAGGAGCGGCTACTGCACCGACGCCTCGAGCGGCACGGCG
TACTCTCTGGGCACGGAGGGGATGCCCAACCGCACGCACGAGGTCTCCACGACGGCTCAA
GGCAGGCCGCTGCAGCCGCCCCACCACACCACGCGCATTGCCGTCGCTCGCGTGGACACC
GCCAGCGCGCTGCGCGCGCTGAGCCACGCCGGCCGCCCCGCCGCGGCGCTCAACTTCGCG
AACGCGCACCACGTGGGCGGCGGCTACCTCCGCGGCGCGAGGGCTCAGGAAGAGGACCTC
TGCCGGCTGATGCCACCTCTCTTCAGCCAGCTCAAGCAGCTTCGCTACCCTCTCCATGCG
AACACTTGCCACTACACGCACACGTGGCTCGCGCGCGCCGCGGATACCTACGAGGTGCTC
GGTCCGCCCGTGCGCGTCGCGGTGCTGTCGAGCGCAATGCCAAACATGGGGGGGCACACA
GACACGCGCAAGTACGACCACGCCGGCAGCGAGGCGTGGCGGCAGACGGTCAGGCTTCGC
ATTCGCGCCGTGCTGCACGCGGCCGCAGAAGAGAAGCACGAGACGCTTCTCCTCGGCGCG
TTTGGCTGCGGTGCTTTCCGCAACCCGCCGGATGAGGTTGCTCGCGCGTTCGCGCACGTT
CTCGCGTCACATGAGTTCCGAGGGAAGTTCAGCACCATCGCCTTCGCCATCATGGACCCT
AAGCAGTCCGATCAAGGCAATTTTGCTGCGTTTCGATCCGTTTTCCATCAGCTGTGCTCA
GACCTGTAA
>296_1; 83 1 177  LEN=177
CTCGAGACGACTGACGGTGCGGGGGAGGTTCTCGTGGCCGCCCGTGGCGACCACGAGGGC
GAGTACTTCGATGAGTTCGACGAGAAGGAGTTCCAACTTGCCGATGAAGCGCGGCAGGAG
CTGGAGCTGGAGATGTGCTGCGCCACCGATGCGGACGTTGTCTCCACTCCATCGGCT
>296_2; 63 1 259  LEN=259
XCCTCATTGCAGCTGACCGACTCGACGCTGCAGATCGATGTGGATGCGCTGGGGCTCGCG
CACGTTAGGGTGCTTCCTCACATCTCTGCTCGCGACGATCACAACCGCGCCTCGGCATAC
AGCGAGCGAAGCGAGGGGCCGTTGGACGAATGCGATGGCTCAGAGAACACATCGATTCAG
AGCAATCACGGCGACGACGAGCTATCGCACCCCGATGGTATTGACGACGACTGCATGCTC
CAACTCGACGTCAGAGCAGAX
>261; 279 1 1124  LEN=1124
GTCTCGTACCACGACATTCCGATGATGCCCGTCAATACTTCGGTCACCATCCAGGCTACG
CCAGCCGAGGCCAACTGCTACGAGCGCGTCCGCGATGCGGTGCTCCGCTTCTTCGTCGCA
CGGAATGAGCTGTTCGTCCGCATCGCCATCATCTTGCTCATCATCTTCGTTGTCGACATC
CTGATCCTTATCGTCTTCTTTTGGGGTGCTGCCTTTGGCGTGGGCATCATGAGTCCAAAT
GAGCTTTGCAACGTCAATGCATCGGACCCGAGCGTCACCTTTGAGGGCGATAACCAATAT
CCTCCCATGCGATGCGTTGAGTACTCTCCGGAGACGGGCGAGTGCTTGCGGTCGAGCTAT
GTTGCCACCTACTGTAACCTCAACCAGTACATGTTCAATCTCACTGTGAAGGTCATTATC
ATTCTTCTGACGTACATCAACATTTTACCTATTCCTTGGCGGCTGGCCATTGGCATTGAC
GCATGGGGCGACTCACTCAGGCGCGAAGAAGGACCAAACGGGGTCGATTTCTACGGCCGA
CCATCTGAATCACTTTGGTTTCACATTTCTCGAGGTCGGCGAGCTTTGATCGCTCTCCTT
CTCAATCTTTCATACATGTTGCACATCACCTCTCTGGTCTTCGCCATTATTTTCTGGGAC
TACCTGGAAACTCAGACATGGCCAGGAGCCTTTGCCATCGGTTTCCCTGGCTTAGGCTCG
ATTCTAACCTTGGTCATCGCGGGAGTTCTGCAGGGAAACGCGGAAGCAAAGCTCATTCGC
GAGCAACCTGAACGTTTTCCAAGTCCTGTGACAAAGTATATCAAGGAGGCTTTCCTCGAT
TGGAAAGCCGGCCGCTCGGGGAAAGGACTGCTTGCTACCATTCGAGAGCGGATCAATGAC
CACTCAAAAGAGAGTGAACAAAAGGGGGCAGGCAAGTTACTCATTTTGACGAACATTTCA
TTGCGATCTTTGCATCCTGACATGCCACGCGGTGAGTACGCAAGACAGCAGCTCTCTAAG
CCGACGAAGCAAGTGCATCCAGAGCACTCTGGGACGCGTGCTCCAGAGGCGCCAGTTCAA
TTCCCCAACAAAGTGAGCTCGGCAACTTCAGCTCCCACCAAACCX
>274; 313 1 1353  LEN=1510; minus strand
XACTTCCTCGACACGCCCATCGTTGAGAAGGAGACGGAGGTTGGGGAGGAACCCTCGAAA
GGCCTGAAATATGGACTTTCTGCTATGCAAGGCTGGAGGGCTCAGATGGAGGACGACCAT
GTGCAGCTTCTGAACTTGCCAGAGATACCGGAGCTATCACTCTTCGGGGTTTATGACGGT
CATGGTGGTGACATGGTCGCCCATTACGCCGCTAAACATCTGCCCTCGTTTCTCTTGAAG
ACTGAGTTGTTGCAACCTGGAATGCCTGATGAGGCATTCGTGGTCAAAGCGAAGGAAGCT
TTCGAAGTTTCGTTGCTGCAAATTGACGATGTCTTGCGCCAGCTTCCTGAGGTCGAGAAT
GGGCAAGACCAAAGTGGTTCCACCTCGGTGATGACGCTCGTTGGCCCCAGGCACATTGTT
TGTGCGAACACCGGCGATTCTCGTGCAGTCCTCGCTCGGGGAGGACAGGCCGTTACGTTG
TCCAACGACCATAAGCCTTTCTTGCCGGTTGAGAAGGAGAGAATAGAGAAGGCGGGCGGG
CAAGTGAAGTTCAACCGTGTCAACGGAGATCTTGCTGTCTCTCGCGCTCTTGGAGATTTC
GCCTATAAGCGGAGTCCGAATGTTAGCTTTAAGGAGCAGGCTGTCACAGCGTTCCCAGAA
GTTATTATTGAAGAAAGGGACAAAGACAAGGACCAATTCATCATACTGGCCTGCGATGGT
ATTTGGGACGTTATGAGCTCCCAGGAAGTCGTCGACAAGGTGCTTGACCTGCTACGCAAC
GGGCGCCCGAGCGACCCGCCAGAGGAGGATGTCGCCATGAACGAAGAGGAAGGCGCGGAA
CCAAAGCCGCCGCGGGAGAAACGGCCATGGGATCTTGGTGCTGTTTGCGAAGCTCTGATC
GACCATTGTCTGCAGCTCGGCAGCCGTGACAACATGAGTGTCATCATTGTTCTCATGGAT
CCTGCCCTCACTCCTATTCCAGaCAGCTGATCACTTTCAGCAACACACTTCGGACCTGGG
CGTACTGGGTATGTGCTTTGCTTCCTCTGGTGAAGTGTCAGATCCTGGTTGTCGGATTAT
CGATGGCGCCCGGACTACGAGCGGTCACGCTGCACAAATCTTTTCTGCAGTATGCATGAG
GTACCCCTGTTCCAGACTTTTACCAGTGATGCAGCAGTGGGTGGGAACAAATGGCTTGCG
TGTTTCTGTAGAGGCGATGTCAAAAGTGGAGGGGTGTCGCACCCAGGCAAGCCAAAGCTA
TGCTGTCAAGGTGACTCTAAATGACTGCGCGTACCTCTTGTTGACGCGACAGAGGGAGCA
TGAGATACTTCAATTGGAAATGTGCCTGAAATGG
>223_1; 74 1 480  LEN=480
XCCTCGGTAGCCATGGCTGCCCTCCCGCCAGGGCTCCTCCACCGCCTTCCTCTCGTCTGC
ATGCTAGCTCTCTACGCCCCCTCAACGGACGCGTATGCGTGTGCCTTCCCTCGCCGCGCG
CCCCTCCCCTCCCGCCATCCGCCTCTCGCTCTGCTGCAAGCAGACGTGATACTCTTCGAC
CTTCAGCTCTCCGCGGAGGCGGCAGTATCGCAGCAGCTCTCGCATCTCACCCCCGCGTCG
GTGCTCGTGCTCTACGCCGCCGGGCTGCTCACCTCGCTCTCGCCGTGCAGCCTTTCGATG
CTCCCTCTCACGATGAGTTGCATCGGAAGCGGCAGCTTCGAGAGAGGCGGCGAGCAGCCC
TCCTCCTCCGGCGGCGTGGCTCTCGCCTTCTCCACGGGACTAGCCTGCGCGTTCTCGGCG
CTGGGTGTCGCCGCGTCGTCTGCAGGGGCGATGCTCGGCAGCAACAGTGGTTCGGAGGCA
TXX
>223_2; 132 198 607  LEN=607; minus strand
ATGGCCATTAGCACGGCGCCGCCCGTTGGAGTGACCCACTCGAAGCTTGTGCGGAGGCTC
ATCATCTCCCTCGCCGACCCCGCGGCGACCCCCGCCAGTAGCACTGGCXGTGGTGTAGCC
CAAGGTGAACGCGGTGAGCAGCGCCGCCCCGAGCACAGGGTCAGCCGTGGTGGACAAGAA
GCCGAGGATCGACGCGAGGACTGGCGAGGCGCACGGCGAGGCGACCAGTGCGGAGGAGGC
GCCGAAGAGGAAGGCGCGCGCGACTGGCGGAAGGCCAGCGCCGCCCACGCGGAGGTCGAG
GGACGGCAGAGGGAAGCGGACGACTTGGAGGAGACTGAGGCCCATCCCGACGGTGAGGAG
CGAGACAAACAACCGCAGCAGCAGGAATGCCTCCGAACCGCTGTTGCTGCC
>220; 105 1 561  LEN=846
GCCGCCGCCGCCTACGCCCCCGAGGCGACCAACACGCTCACCtACTTCTTCGGCTCCAAA
TGACCGGGGTGCAGGGACTTCGGCGTCGGCGACTTCTCCCGCCTCTTCGCCGACTTCGGC
XGCGTACACCACGTTCGACCTGATCCCCGCCGTCCGCTCGGTCACGGGGAACTGCGTCGA
CGAGGTCGGCTGCGACTGGGAGGCCGTCACGCTGTGCGCCTTTGCGCAAGTGCCGCCGGC
GAAGGCGAAGGTGGCCTTCCTCGTGTGCATGGACGAGAGCGAGGCGGCGACGGCGGAGGC
GGCGGGGAAGGAGTGCGCCGCGCGCGGAGGCATCGACTTCTCCGCCGTCGAGACGTGCCT
GGGCGGCGCGCAGCGCGCCTCGCTGCTGCAGGAGGCGTCGGAGGCATTCAACGCGAAGCT
GCCGGGGCGCACGACGATTCCCCACACCTTTGTGAACGAGGCGGACGTCTCGCCGTCGTA
CCAGGCGATCTCCAGTGCGCTGTGTAAGGACGGGTCCGCCGCGCCGGCGTGCAAGGGGTA
CGCGGCGGAGTGCTCTGTCTAG
>295_1; 69 366 676  LEN=676
ATGGCTCCGGCTGCCCGCAGCGCCGTCTCACCCTCGAGTACGGCGGAAGGACCGATGGCT
ATGTTCACCACATGCTTCACCTCTCGAAGTGGTCGCAATAGCACCTCCAGAACGGGATCT
TCGACCTCCTCAGCXCCGGTGCAGGTGAAGTACCAGTCCTGTGCAGTCCAACCTGCTTTC
AAGCTGGTGAATGTGAGCAAGCAGTCGGGGAAAGCCGCAGAAGAAGTAAGGGGTCGCTTT
CCCTTTCACGTCAGCCAGCAGCCGCATTTGCAGCTCCGCAGGGATCAACTTGCCCTGCTG
CAGCAGGTCCAG
>307; 58 1 383  LEN=872
CACTCCTCGCTCGCCCTCTCTCGCTCACGTGCTCTCTTTCAGCAAGGCCTCTCTAGTCCT
CTATGGCGGAGCCTTGTCACGCTATCTGTATGGCGCTCCCCCCTTTCGTTCACACCTCAG
CTTGTCGCTCTACCTTCCACACCGCTGCATCACGCTTCCTGCTGCGTGGCGGCTTTGTTC
ATGGCAGCACCTGCTCTCGCGCTGGGAGGCACGATGACATGGACGCTTGCCGATGACGCA
GCGCTTCCCGCTCTCCTGCTGATGACAGGCAAACGCAAGTCAGCTGXGGAAGAACAAGCG
AATCCCAAAGCCAGCGAACCATGGCTCGAGGCCGTGCAACCATGTTGGCCGCAGGTCGCG
GCGGCCGAAGAAGCATATGTATAA
>272; 374 1 1325  LEN=1684
XAGTGCGACGACGACGTCGTGACCACCGTCACCGGCCGCATCTGGGCGCCCGGCTCGTGG
CGCAGCTACGAGTGCAGCCAAATGGCCGTGTACGAAGACCAGGAGGAGCTGTCGGCAGTG
CTCGCCAAGTTGTCGAAAGTGCCGCCCCTCGTCCACCACGCCGAAGTCGACCGGCTGGTG
GCGCAGCTCGCGTCGGCCGCGCGCGGCGAGAGCTTCATCCTGCAGGGCGGCGACTGCGCC
GAGCGCTTCGTCGACTGCCAGGGCGAGCGGCTCGACGCGCAGGTGCAGCTGCTCGTGCAG
ATGGGAGCCATCGTCGCCGCCGCGACGGGCAAGCCGTGCGTGCGCATCGCGCGGCTGGCC
GGGCAGTACGGCAAGCCGCGCTCGAAGCCGACCGAGAACGTCCCGGGCTTCGGCGAGATC
TTCTCGTTCAAGGGAGACAACATCAACGGCTACGACCCGAAGGATCGCAAGTGGGACCCG
CAGCGTCTCCTCCAAGGGTACTGGCACTCCGCCGCCACGCTCAACTACGTGCGGGCGCTG
CAGATGTCTGAGACGTTCTCGGAGGAGATGATGGCGCCACTCGACGTTCAGTTCCTCTCG
AAGAGCCCCAGCTTCGCGTCGTGGTCCTCTGTGGCCACCGCCGCCAAGGCGGCGGCAGCG
GCGCCCGGGCTGTTCACTGCGCACGAGGCGATGCAACTCGACTTGGAGGAGGCACTCACG
CGCGAGGTGGCGGGCAAGGGCTTCTACAACTTGAGCGCGCACATGGTGTGGATTGGCGAC
CGCACCCGCCAGCTGCTCGGAGGGCACGTCGAGTACTTCCGCGGCATCCGCAACCCCATC
GGCTGCAAGGTCGGCCCGTCGATGGGCGCGGAGGAGCTGAAGCAGCTGGTGAAGATCCTC
AACCCGGACAACATCGAGGGCAAGCTGGTGCTGATCACGCGCTACGGCAACGACAAGGTG
GAGGCGATGCTACCTCCTCACATCAAGGCGGTGCAGGAGTCGGGCATCCATGTCGTCTGG
CAGGCGGACGGCGTGCACGGGAACACAGTGACTGCCGCGGCGAACAAGCTGAAGACCCGC
GCGTACGCGGATGTGCTGGGCGAGTGCACCAAAGCCATCGCGATCCACAAGGCCAACGGC
TCCATCCTCGCGGGTGTGCACCTCGAGATGACCGGGCAAAAGACTGTCACGGAGTGCACC
GGCGGGTGCATCAACATCTTCGAGGCGATGCTCACGAACAACTACGAGACCTACTGTGAC
CCGCGGCTCAACTACGGCCAGTCGATTGAGGCCGCCTTCGCTGTCAGCGATGCGCTTCTA
GCCTAA
>306; 89 1 238  LEN=672
XXCTTGGCGTGCGCGGGGGGGCATGCCGACTGCGCCGCGCTCTTGCTGCCGGCGCAGGCG
GACTCAGATATCGCCGCGTCTGTCGCGTACGCGGTCTTATCAGGCGACGCGGAGTGCGTG
CAGCTGCTCGTCGGTGAGGAAGCTGCACCCGATGCTGCAATGCTGACGCAGATGGCGTAC
GATGTGCACGGCGAGGAGGGCGGCGCAGCACTCGCGGCTCTGCTGAGTGGGCGCCAGTGA
>290; 43 1 543  LEN=578; minus strand
XCCAACTTGGCGCGGTATTTCCCGTTCCTCGCGGCGGACTTCGCGCCGCCGCCGCTCGCG
TCCGCCTTGGAGCTGAAGCGCGCGGACCTGTGGATCGGAGGCCGCTCCACATCGCGCATG
CACTTCGACAACCTGGACAACGTGTTCACGCAGCTAGTTGGACAGAAGGAGTTCGTGCTC
GCTCCGCCACACGAGGGCGAAACGCTGGTTGCgCAAAGCTGTCAGGGTGTACGAGCATCC
GGGGATCTTCTCTCGGGATCGAGGAAAGGTGACAGATGAGACTGTGCTGAATTATCTCAG
TGAGGACCGACCTGGGACGATGGAGACAGTCAAGGTTACCCTCTTGCCAGGAGACATGCT
GTACTTGCCCTTCGGGTGGTGGCATGAAGTTCACGGGTATGGAGACGATCATAAGGGCGG
GATGTGCGCATCGGTATCGCACTTTTATCATCCATATTTTTGTCGCATCGGAGGGCCCAC
CACAACTGAGCTGGGCTCGATGTTGATCAATCCGAAGTACAAGAAACTTGCAGCCGGCGT
ATGA
>142_1; 440 1 1382  LEN=1382
GCGATGCTTGTCCTCTTTGACACCCCCGCCGGACATGCGCTGTTTAAAGTGCTCGACCCC
GCATCGCTCAAGAAGCCGGAGAGCCTCTGGGACGCATTCACCAGTCTCGAGTCCACCAAC
AAGATGGTGAAGCTGAAGGCCTTCCACAAGTTCGAAGACACGGCGGAGGCGGTGCAGTCA
GCGACTGCCCTCGTGGAGGGCAAGCTTGGGGGCGGGATGAAGAAGTTCCTCAAGAAGAAC
ATGGTGTCGAAGGAGGTGCAGGACACGCTCGCAGTCGCCGACGCCAAGCTAGGGAGCGCC
ATCAAAGAGAAGCTGAGCATACAGTGCGTGTGGGACGAAGGCGTGCAGCAGCTGATGCGC
GGGCTGCGCAACCAGATCGAGAGCTTGATCGAGGGCACCTCGGGGCCGGAGATGCGCTCG
ATGCAGATCGGGCTGGCGCACTCGCTCTCGAGGTACAAGCTCAAGTTCTCGCCCGACAAG
GTGGACACCATGATTGTCCAGGCGATCGGGCTGCTCGACGACCTGGACAAGGAATTGAAC
ACCTACGCGATGCGTCTCAAGGAGTGGTACGGATGGCACTTCCCTGAGCTGGGGAAGATC
GTGCCGGACAACATGATGTACGCCAAGGCAGTCAAGATGATGGGCGACCGCACGAGGTGC
AAGGGCATCGACTTCTCCGAAGTGCTTGCGGAGGAGGTGGAGGCAGAGATGAAGGAGGCT
GCCGAGATCTCGATGGGCACAGAAGTAAGCGACGAAGACATTGAGAACGTGCTGATGCTC
TGCACGCAGGTGATCGAGTTGAGCGAGTATCGCACGCAGCTGTGGGAGTACCTCAAGAAC
CGGATGCACGCGATCGCGCCCAACTTATCAGTGATGGTGGGCGAGCTGGTGGGCGCGCGC
CTCATCGCGCACGCCGGCTCGCTGATGAACCTCGCGAAGCAGCCCGCGTCGACCGTGCAG
ATCCTCGGCGCGGAGAAAGCTCTCTTCCGCGCGCTCAAGGCGAAGCACGACACGCCCAAG
TACGGGTTGATATACCACGCCTCTCTCGTCGGCCAGGCGCAGCCAAAGCACAAGGGGAAG
ATCTCGCGTGTGCTCGCCGCCAAGTGCGCGCTCTCCATCCGAGTAGACGCGCTGGGGGAC
ACCTCCGAGGCCACCGTTGGCATTGACGCGCGCCTCAAGGTGGAAGAGCGGCTGCGTCAG
CTAGAGGGCAAGTTGCCAGCCAGTAGGGCGGAGAACGGTGCTGCACCGCCGCAGCCTGTG
GTGCAGATGTATGCGAAGCCAGACATGAGCAAAAGTTTCAACACCGCTGCGGATTCCACC
ATTGATGGTGCTGTGAAGGAGAAGTCAAAGGAGAAGAAAGAGAAGAAAGAGAAGAAAGAG
AAX
>305; 103 1 506  LEN=506
XGTCCGTCGCGGCAGCACACGCCACTCTTTGCCGACCTCAGCGGCGCTCCGTACTCCCAT
GGGTACCTGGGCGCTCTGCTCTCCGCCGCACTCACCTTCTTGTACGGGAGCGCGGTAGCC
TCCTTGTACACGTTCCACTCTTACCGGTCGGGGCTCGCCACGGCACTCCACGCGGCCGGC
GTCTCTGACGCCCTCATCCAGCTTATCTGCAGGTGGATGTGCCCAGAGTCCCTCCACGTC
TACCGGCGCATCGGGACGCAAGAGCACGAAGGCAGTGTACGCAAAGCCGCCGCTGCGGAA
GTGAATCTACTCCAATCCGTCAACGCCCCGAAAGTCTCCGCGGACGAAGGTTTCGCGGAG
CTCGTCAGTCAACTGCAAGGAGCCCGGGGACTGCTCGCCCAACGAGAGTACGAAGCCGCA
CGTGGCCGTGCGCTCCCGCACACGCCCGTTGACGCGGCTGCTCAGCTCGAACGGGCGCCA
GCCGTCTCCGCGCATCCGCGGCGCGAC
>318; 6 1 379  LEN=379; minus strand
XGCTGTGCCACCGACCGTCTCCTCACATACGTGCCGAAATATGGGTTGGCCAACCGCATC
CTTGAGTTGCAGGCTGCACTGCGCGTCGCCACCCTTGCCAATCGGACCCTTCTCCTTCCA
CAACTGCTGCCCTCGATAAGCTTCGACCGGCTGTTCTCGACGTGCTCCCTCCGTCGGCAT
TTCTGCGTCATCGACCTTGCTCGAAACCCACTTAGCAACAGGACAGGGAAGCTCGATGAG
GTTGCTGGCGTGTCCTTACACGGCGAGAGAATGAGCGTCTTCCAGGGCGCGCGCGTCGTT
CTTCGCGATCCTCCCGCAGAGTGGGCGCACAAGCTGCGTCGTGTCAGCACTCTCGACGTG
GGCCAGTTCGTCGAACAGAGX
>321; 61 1 282  LEN=282; minus strand
XXGCTTGGGTTTGCTCATGCACTGAGCTCAGCGGAAGTTTATCGAGAGTTACGGGAGGAC
AGCAAGACGATCGACGTCCATTTGCTTGAAATGCTTCAACAAACTATTTTCTCGCTGCGA
ATATCTGAGGCAGATCCTCCAACAATCGGAACTGTGGTTGCCCTGGGATCAGTAGTGACT
CACTTGGAGAAGGTGTTGATCCGAAGTATGGAACTTCTGTTCAAACCGAATGAGCAAAGG
TTCGCTTTCACCGTCGGCATAGGAGGCAAGCGGGGCTTCGCGCAX
>319; 162 238 450  LEN=476; minus strand
ATGTTCCTGCAAGTAGGAGGTGAGCTCGCCCAGATCCTCTTCGGAGATCGGTCGGTTAAG
GTTATGCACTCGTGCGAAGTCATCGACGAGCTCCGATGGCAGCTGCCGCCTGTATGGGTT
CCGCCCACTCCCGTAGACATGGCAACGCTCCCCACTGCTGCCGACGAAGAAGGTGGAAGG
AGGCATTCGTTGGACCTGCTCAAACCCGAATGA
>320; 137 1 571  LEN=571
TCGCCCTTCCCGCCGCTCCCTTCCCCCTCTATTCCCGCCCTGCCACTCTATTCCCATCCT
CCCGCACTATCCTCATCCAACCCCTTCTGTTTGTGTCCTCCCCGTCTCTTCCCGTCTTTC
CTTGTGCCTCCCTCTCCGTGCTCCCTCTCCCTTCCTCCAATCTCCGCCTCTCCTTCCTCT
CCTCCCTTCAGTCCTCCTCTGTCGTATTCCTCCTTCCTCCACTCCCCGTCTCTCCCCCCC
CGTCTTCACGATCCCATCGCTCCTGCACCGTCGAGTGCCGCCTTCGCCCTCCTGCTCCTC
TCATCCCCTCACGCCATGGTGGAAGCTTCCGCCTGGCGCTCGCCCGCGCTCGCCGTGCTC
TGGATCGGCTCCATCCTCGCCCTCGCGGCGATCTCCATCGCCGCCCGCCTCGCCTGCGCG
CGGCTGAAGCGGTGCTGCCGCCTCGCGCGTGACTCGACGGGGAATGTGCTCGGCGTGCTG
CTCGTGTGCGCAGTGGCGGTGCTCTGGACGGCGAGCAGCGTCGCCGTGCAGGTCGTCTTC
GAGGACGTGCACTACCGCAAGCCCTTCTGCCXX
>257; 193 1 333  LEN=658; minus strand
GCAGTCGCCTGCTCTTCGTTGCCAGCCACCACCCACCCTCCCCTTCAGCTCATGGCGGAT
GGCAACGAAGAGCAGGCGACTGCAGCCATCATGAAAGATCAGGAGGAGCAGTTGCGGAGA
AAGTACCCAGCGGGGTTGCCTGTCAAGAAGGGACTTCTTGGGGGCGACAGAAAGTACTTC
GACTCTGCTGATTGGGCGAAGGACAGGGCTGCGAAAGACAAGGCAGCGAAGGTCAGCGCA
GAAGCGTCGAAGGATGAGCCTGTCACGTTTGAGAAGCAAGGCACACAAGACGACGAATTG
TTACCACCACCACCGATTAGCAACGCGAAATGA
>291; 297 1 1333  LEN=1752; minus strand
XXTGCGCCCCCACGCGCCGCGTGGCTCCCCAGAAGGCTCTCCTCGAGCGCGGCGCCGCCG
CACGCCCTACCCGCCAGCGACTGCGTCAAGTTCGAGGACTGCGTCCGCGCCTCCCACCGC
ATTCGCTCCGGAATCATTCACACCGAGTGCTCTCGCTCGCACTGGCTCTCGGAGACGACG
GCGTGCCACATCTACCTGAAGAAGGAGCAGATGCAGTTCACCGGCTCGTTCAAGGAGCGC
GGCGCGCGCAACGCCATCATGTCGCTCAGCCCGCAGCAGCGCGAGAAGGGAGTGATCGCC
GCATCGGCGGGCAACCATGCGCTCGCGCTCGCGTGGCACGGGCGGCAGCTCAACGTGCCG
GTGACGGTGGTCATGCCCACCGTCGCGCCCATGACCAAGGTCCAAAACTGCAAGTCTTTC
GGAGCCAACGTGATCATCCACGGCGCGCACATCGGTGAGGCGAAGGAGTGGGCCCTCACA
GGCGACCCTGCCAACTTCGAGAAGACGTACATCAACGGGTATGACGACGTGGAGATCATC
GCGGGAACTGGCACGCTCGGCATCGAGATGCTGCAGGACGTGCCCAACGCCGACGTGATC
GTCGTCCCCGTCGGCGGCGCAGGGCTGATCGCCGGCATCGCGCTCGCGGCGAAGACGCTA
AACCCCACCATCAAGATCATCGGCGTCGAGCCTCGCAGGTGCGCCTCGTACACGGCGGCG
CTCGAGGCAGGCTACCCCGTGAAGGCGCACGTCCTGCCGACGCTAGCGGACGGGCTGGCC
GTGCCTCAAGTGGGGCCGCACGCATTCGTGGTGGCGCGGCGGTGGGTGGATGAGGTGGTG
TGCGTGGACGAGAAGGACGTGGCGCTCGCCGTGCTGCGCCTCGTGGAGCAGCAGAAGATG
GTGGTCGAGGGCGGCGGCGCGACGGGGCTGGCCGCGCTGCTGCCGGGCGGACCGCTCGAC
CGGCCGGATATGAAGGGGAAGCACGTGCTCGTCCCGCTGTGCGGCGGCAACATCGACGTG
AACGTCCTCGGCCGCGTGATCGAGCGAGGGCTGGCGGCGGACGGTCGTCTGGTGCGGCTC
ACGATTGCAGTGAGCGATCGGCCGGGCGGGATAGCAGACCTCGCCAGCGTGCTCGCGAAG
AACGGGGCCAGTGTGAAGGACATCTTCCATGAGCGCGCGTGGCTGCACACATCCGTCGAC
CAGGTCACGATCAAGGCAGTCCTCGAGACACTCGGCCCGGAGCACAACAACTTGTTGATG
AAGAGCCTCACAACAGCATACCCAGGGGTGGACATCAAGCTGGAAGGCACTTGGTGCAAA
GATTCCATTGATTGA
>330; 95 1 159  LEN=217; minus strand
AAACGGTTGGCTCCGCTCCCCGCTCCTCGATCCGCACCCATCAACAAACCTCATCCATCC
TCACCTCTTCCCACCGCGATTACTGTCGCCACCTCCTCCGCCACCGTTCCGTTCCATCCA
GAAAGCTCGGATCACCTTCCCATCAGCCCCTCCTCTTGA
>328; 3 1 161  LEN=423; minus strand
XGCGGGGATGCTCGAGGGCTCCGTCGCGCAGCTGGAGGTCTTCAATGTGCTCGAGGCGGC
TCTGATTCGAGGCGTCGTGCGGGGGGGCGCCACCCAGCGCCAGAGGAAGCGGGGGCGCGA
GCCGTCCTAGCGGCAGCGGGCGCAGTGGCACGGCACGGCTGA
>231; 478 1 1806  LEN=2032; minus strand
TTTTTTCAAGTGACTCCGTCATCTGGACCAGACTTGGCTGAGGGTGGCGCATGTGCAAAG
AGCGAGGCAAAGAGTGCCCTCGTGCTGGAGTCTACTGTCCGGCGCTACTTGTATGGAGTT
CGCAATAACGACCCGTTGCCAGATGTTCGTGCTCTCGGAGTTGGACTTATTCGAAAATCT
GCGCTGTCGCGCTCCGCGATGGAACGGGCAGCTGCTGAAGGAGCGCTTGAGGGCTTCCAC
AACTGGATTCCGTCTGATGCATTAGAGCTGGCGTGTCGCGAAGTATTGCTGCGGAGCGTA
GAGGGACTCGAACTCAACTCGCTTTTCGCCCACATCGATGCTATCTGGAGGGAAGAGCCG
GGACTGAGATGGGCACGGCACCACGACACGGCGAACGAATGCGACAACGAGACGCTTCAG
ATGACGAGTCGCTGCGGAGACGCCCCTGCGATCAGCTTGCTGTCTTTGCTCTTTTCTCTG
ACTCGAATTCAAATGGGGTGCTCTCCTATCGATTGGGACCAAGTGTTTGATTCAGTAGTG
TGTGAGTTCATCTGCTTCCCAACTGTTGATCAGCTGGGAAGAGAGAAGGAGCAACCACAC
ATGCGAGCCCCGATCATAGAATGGATCATGGAGCGGCTGAATGTCCTGACGGCTGTTCCT
GACCATGATCAGGCATCGCACACAATGGTGCATCGACGACTGTGGTGGCTCTTGCATAGA
CCAAGAATTCCAGCACACAATGCCTTGGGTCAGAGATGGAGAAAAATTTTACAGTCGACT
GTTGATGCGCCTCCCGATCTCGACGGCTGCGCCACGTCTCGTTCCTTGGGGTGTAAGCCT
TCTCTAGACCAGTGGGTACGGTGGGAGCTCTCTTCAAGATGCGCGAACAACCTCGGTATG
GCGCATCGCGCGTACCTTTGGGAGCAACTCACTTCGTGCAACCCATCCGATTTTCATCTA
TCTTCGTTCGCATCTACTATTTTTTTTCACATAGTGGTGGCTCTCAGTCAAGGGGTAGAC
TACAGTGCTGCATGTGCTGTTTTTCTTCAGGCCACCCTCCATATAGCGAAGGCAGATAGC
GAATGGTCAAACCTCAACGCTGCATGTGTCAAGCGTCAAGAACTTGCAAATGGAGCCAGT
GATGAATCTCATAGAAATGGAAGCTTTCTTCTTTGGGAGAATCGCGAGCAGATACCAAAT
TCTTGCGATGGGCGCTGCTGGGTTCTTGCTGCCGTTCACCGACTAGCACGTCTCGAAGAG
GCATTCGATGACAACTCGTCTACGCTAGAGAAAGATGCGCTGCACGACTCGTATGCTGAC
GCTGTTGGGTACTGCTTAGCTGCACTTCCATCGTCGCTGATAGCTGGCAAGGATGACGCT
GGCAGACCTGACACAATGTTTCGAGCACGTATGCTTGAAGTCCTGGTGACAAAGCTCGGA
CAGGCTCCACCGGTCCTGTGCCACTTGCTGCTTGCGCTTTGCGCGGGCAGTGACGACATC
CCTTTAGCGATTGAAATTGTGCTCGATGCCGTTCGTGCTTCTCCGCCTCTTGAAGCGGCT
CTCGCGAGTCTTGTCCCCTCGGTACACGCGATGAAGCCACCGAAAGTTAGCTCGCAAATT
TGCGACTTTCTTGAGCAGCTGCTCAATCTACCAGCAAAGTTATCGAAGTCGCCATCATTT
GGAGCCGACTTGCAGCAAAACAGTGTCGAGTCGCTTTATCTTTCTGCCGGAGATCTAGAC
GAATCGGAGCCGACATCACGAAAACGAAAAATATGGACATCAGACGTGACGAGTGACGAG
TTGTGA
>251_1; 347 1 1652  LEN=1728; minus strand
GCCGTAACGACGCATTACGACCTGTTGCTCCCGCCTTTCTTGCGAGGTGTAGAGGACGAC
GACGAAATGGTTCAACAAGTGATCCGTCGCTGCATTTGCCTGGTTGGGTGCAACTGCGAC
CCGACGGTCTACCTGCCACTAACTCTGGCTCAGCTCTCGCCCTCCACCACGGACACCGAT
CCGGACTCCGGGGTTGTCGGTCGGCGCGGCTTCTGCTTGTCCGTCCTTGGTGCCCTGATG
AGTGGCGTACCTCCTGAGACGATCCGACCGCAACTACCCCAACTCGCTGCAACTGTGAGC
CAACCTTCCTTCTGTGTGCCGGCCTCCTCTGCGGAAGACGACGGTCGCTCTGCTTACACG
GCCACTCAGCGCCGTCTGTGTAATTTCATCCACGAGCTCGTGTCCCGGGCTGGCTCCCTC
TGTGGGGAAGCGCCCCAGTGTTTCTTCCTCTACTCCGCGCTCATGCGGCTTGCTGCTGTT
CCTTCGACGGCTCAGAAAGGATTTGCGGCACAACAGCTTGCGTTGCAGGTCCTCGCTGAG
CTTGCTGAGGCCGCGGGCCTCGCGTCTTCTGAAGAGCTCCACAAGCAGCATTTACCTGCG
CTGGTGCAACTCGTTCTACAAGCCGAGAACTACGAGAATTGGAATACGCACACCTCCGAT
TGGCACTTGGTCCAAGCTTTGCTGCGCCAGTGTGGAGGAGACGTGGCGGCGAGTCAGCTG
TTAAACTTGGTCCCAGTCTTTGCCAAGTTGTTGGACCCGAAGCAAGATCCAGTGCTGCGT
GGCACAGCGCTCGCTCTCGCCAACCAATTACTCGACACAGAGTCCTTCGCGCGAGCTCCT
GAGCTGGATGAATGGGCAGAGCACCTCTTCGCTGCCATGTTTCTGCCAAACCTTGTGTGG
CGTGCCGGGAAAGCTGCTGAGCACGTGCGCCTTGCAGCGATGACATGCCTGTCAAAGCTC
GTCGTGTTGCCCTCGTTGACGCCAGCCCAGCTCGCTGACCAATGCGAGGCTGCTCTCCCA
GTTATTTCGGGGTGCCTCGATGATGATAACACGGACACTCGTCGACTGGGATGCGTCACC
ATTGAAGGAATACTTCGAAGGCTTGGACCGACTCATCTCACGCACAATTGGGTGCGTGTG
CTTTACCCTGAGCTTCTAAAGCGCCTCGACGATGCAAACGATCAAGTGCGAGTCGTGGCC
TGTGGGCCATTGTCTGCCCTCTTCGCTGCACTACGCTACTCCAATACGTATAGCAGCGAC
GCTAACTTTGACCGCACAAACTACCAGTATCTTCTTCGGGGCCTCCTCGTTCATCTGGAC
GACCCCAGCCCGCAAATACAGTCGGTCGTGATGGGATTGCTTCAAGAAGCTATGCACCTT
GATCCTCCAGTTTTTAGTGCCGAAGTCCGGGACGTGCGCGAGCGCCACCGCACGACAAAG
CTGTGTGACCAATTGATTGAGCACGCGCAAAGCCTTTTCGACGXGGCAGCTTGTTTGACC
ATACGCTCCCGCAATCTGTCGCCACATACGGGTGTTCTAGCGAACCGTTGCACCATCCCA
TCATTGAGCACGTTGCACTTGCTTTTGATGGCTCAGCAATCGTGGGCAATTCCTGGATGC
TTGGAAGTAGATGATAGGAACCTAGGAACCTAG
>251_2; 294 1 1225  LEN=1225; minus strand
XXGCTGCAGCAGCACCAGCGCGACCTCAACTGCCTCTCAGATGAGAACCGACAGACTAGG
CGGCGGGCACTGGAGAAGCTCGACAAGTTAGCTCACTCGCCCCACCCCGCGGAGGTGCTG
CTTTCGCTGTGGGCGCATGCCCTCAACCCACTCGTCCTCAAGCTCTTCGCCGACCCTGTG
GAGAAGTGCCGCGAGCTCGCGATCACGCTCACCACCGACTTCTTCGAGCGCGTTCCCGGG
ACGGCCCCGAACACGCTCTCCCACCTGATGCCCGTGCTTGTCGCACGGTTGGTTCCAACG
AGCACCGGTGTTGCTGAGGGCGCAGAGGAGCTGCGACTGATGCTGCTGCACCTCCTCGGC
CTCACGCTCGAGCAGTGCGCCCCAGACTTAGCGGCATGCTTGTCCGAGGTCGTGCAGGTC
CTCAGCGCGAGCTTGAGCGACGCGTTCCCCGATGCGAAGAAGGCGGCGTGCGCGATGATC
ATCAAGCTTGCGAATGCGCTACCTGAGCCGATCGTGCCGCACTGCGCGCCCCTCGCCGCC
GCACTCCAGCCCAGCCTCTGCCATCAACACTCCCGCGTCCGAGCGATCGCGACAGAGGCG
CTCGTGGCGCTGCTGGTGCTCGAGCCCTCCACGCTGGTCGATCTCGCGCCACAGCTCGCA
CTCATCACGACAGACCGCGCACCGAGCGTGCGCGAGCAGGCGGTGCACTCGACGGCGGAG
CTGCTCGCGCGTATTCCTCAGCGCCGCAAGCATGCTCCTCGACTGCTCCCTCTGCTACTC
TGCGCGATGAGCGATGAGCTGGAGACCATCCAGTTGCAGGCACAGGCGGCATTGCGAACG
CTTGGGGATCTACTCGCGACGGAGCAAATTGATGTTGAAGAAATGAGGACGACTGATCAG
GAGGTGGCGGCAGCCGCAGCTGCAGGCACCCATGGCTCATCACCTGCTGATGGCACATCA
TCTGCGGAGAATGCCGCCGCTGCCGCCGCCGCCGCCGCCGCCGCCGCCGCCGCCGCCGCC
GCCGCCGCCGCCGCCGCTCAGGGTGCCCGCGATCCACCGCCGCTCCTGCTCGGGACACCT
TTCGCGGAGGCTCCACACCCGGCTGCTGCAGCTCTCGTTGCGTCGCAGTTGCGCTCGCTG
CTGGCGCCTCTGCTCAAGGAACTTGCCGACTGGACTGTCAAGACGCGGCTGCGTTCGGCG
CAGACGCTGCTCGGAACCTTGTGGCTC
>279; 313 1 1705  LEN=1705
XXTGCGTCGGAAGACATGACGCCCCGGCCGCATCCACCCACCGGCGCTCTCACCGTACCA
CCTCCATCCCTCATCCCCCCGCTTCACTCCCCGGCGGGCTCCTCCCCTCCTCTGCCCTCC
TTCTTCACCCTTCTTGCCTTCTTCGCCATGGCGTCCGATTCATCCCGGCTCGAGACCTTC
GGCGCGGTGGCGAGTGGCGTCGCTCGCGTCACGATGACCGGGGGCTCGGCTATCTACGCC
GCTGCCTCCTCCCTCTCGCAGTACGTGAAGCGAGAGGAGGGTACTCCAAAGCTCACGATG
TCGCCGAGCTCTCCCGAAGCCGACGCCGACATGGAGGGCACGCTACGCGGGCTCGGGAAC
AGCGAGATGCTACGCATCGCGAACACGCTCGACGGCATCTTCGCGGGCGCGCACCTGTCC
GGCGAAGCGGGGCAGCTCAAGCAGCCGGAGGTCCCTCGCCTCGTCGTCGTGGGCACGCAG
TCGAGTGGCAAGTCCTCCCTCCTCAACGGAATCATCGGCGCGGACATCCTCCCCCTGGGG
GAGCAGATGGTCACTCGTGCGCCGCTCTCGCTCCAGCTGCTCCACCACCCCGACCCCGCC
GGGATGCGCGCCGAGTTCGGCCGCTATGCCGACGGCGGGTGGATGCGCGAGGCGTGCGTT
GCCCTAACTTGCCCCGACCCCACGGCGGGCCAGCTCGCGCAGATCCGCACGTGCATCGAC
GAGGCGACCGAGGCGCGCGCGGGGAAGCAGAAGGGCGTGAGCGCCGACCCCATCTTCCTC
CGCATCTTCTCGCCGCACGTGCCTAACCTCTCGCTTGTCGACCTGCCGGGGATGACGATG
ACCGCTCTGACCGACCAGGGGCAGCCGCGCGACATCAAGCAGCAGATCCGCAAGATGATC
GGCAGCTACATCCAGCAGGAGCGCACGATCATCTTGATGGTCTGCCCCGCGCGCGCCGAC
CTCGAGGCCGACCCTGCCATCGAGCTGGTGAAGGAGTACGACCCGAAGGGGGTGCGTACG
ATCGGAGTGCTCACCAAGATCGATCTGATGAACGCGGGGACCGACGTGGGCAAGTGCCTC
ACCAACTCACTCCCCGCCGACCTGCAGCTCAGCCTCGGCTACTTCGCCGTGCGCAACCGC
TCACCCGCAGAGTCGGGACGAGGCGGCTTGTCCGTCCGCGATGGCTTCGCCGCGGAGGAG
GCCTACTTCAAGCAACACCCTACGTACGGCGCCGCGAACAACCCGTACCAGGACCACCTC
GGCGTGCCGAAGCTCACGAAGTTCCTCTCGCGGGTGCTCCTCGACCGGCTGCGGCAGCAC
ATGCCTGCCATCCTCTCCGAGGTGCGGCAGCTCTACCAGGCGACGGAGGCCAGCTTGAAC
GCGATGGGGCCTGCGGTGCCGACGGACGAGCTCGCCAGGTCGTCGATGGTGCAGGGCTTG
CTCACCACCTTCTGCCGCTGTTTCGTCGGCGCATTGGTCGAGAAGCGGGCGGACCTCAAG
ACTGGCCGCCACATCAAGGACGCCTTCCACGCACTGAACCAAGGCGTGAAAGCGGTGCAG
CCTTTCGACAACACCTCCTTCAGCGACGAATATATCCTGGAGGGCGTACGCGACTGCGAG
GGGTACAAGCTGGCGTTCCCCATTCCGCCCATCGAGCTGGTGGAGCACATGCTACGTCAC
CCGGAGCATCGCCCCATTCGGCAGCTG
>304; 14 62 704  LEN=704; minus strand
ATGTGGTGGTGCCAACCAGCTCAGAACGATCGATCGGGGTACTCGACACtTCGAAAGTAG
CGATGCCCGCGTGCGCTTGATTCCGACCAGGCTTCTTGTTTTGAACATACGCGGTGGTAT
TCACGAGGTTTCTGCGGGCGTGCCAGGCGCGCCTCCGTCGTCGTCTGCGAGGACTAACTC
CTCGCCGGATGGCCCTAAGCGTGGCAGCGTGTCCCGTACTGCCTCGATGCGCATGCAGAC
GCCTGCCGCCACCXTGCCGCTCCGCTTCCTCCTGGTCAAGGAGGCACACCTGGCTCACGT
ACATGTCGCGCGCGGCTTGGAGGTCCGCAGACGCAATCACATCCCGCGAGTCGGCGTGGA
AGGTCTTGGCGATACTCTCGCCGCCCGCCGCGGCGCCGCCAGGCTTCGTGTCCCCAAACT
GGCCGAGGAGCGCGTACTTCTCACGCCACAAGGTGAACGAGCAGCTGATGTAGTGCAGGA
TGCACGGCTCGCCGCGCGCGCGCACGACGCGCAGCGCCTCGCCGAACGGACTCGTCCTCT
CGGCGAACGCCGCCCAGCAGAGGCGCACGTCGGCCGGCTTGGCGGGCTGGAAGGCGTGAA
CGGACATGGGCCGCACCCCCGGCTCGACGCGGACGGCGGACTTGXX
>67_1; 97 93 272  LEN=272
ATGATAGTGCGCATGACCAACGGCTCACCAGAGACGATTGGCTTCAAAGTGCTCACGAAC
TCACCTAGGCGATGGAGTGTGAAGCCCAATGGGGGTGTGGTCAAGCCTGATTCATCACTT
GAAGTGGTGCTCACTGCTCTTTCTGAAAGCCCCACGTTGCTCACGCGAGATCGTCATTTG
>67_2; -8 1 935  LEN=935
ATTTTGACTGTTCCTCTCAAGCCAGAAGAAGTAGAGCAGTTACGGGAACTGCGCTCTCGG
AATGTCAGGGCCTCGCTCGAGCTGCTGCGACCCGAAAACCCACAGGTCAGCCAAGTCAGA
CTCACTCCTCGTGTTGGGTATTCCGGGAGTCACACTACGAAACAGGTTGGGTGTGATGGT
TGCGTAGCTCTGGCAAATGATCGTGGTGAAGGGCTGAAGTTTACGCGCGAGTCAACTTGT
AGCATCACATCGGCGCGCCAGCCACGAGAACACGTACCACTGCAAGAGGTGCACAAAGTG
GATGTGGATCACGCAGGCAGTGTTGCTCACACAAGCGTAGCGGAGCGCATTGCTGAACTT
CAACTGCGTGCAGCAACATCTGGCATTACTACCTCAGCACCACCGCGTGGCGCGGCATCT
TCCTTCTGCGATCCTACCGCGAGCACGTGTTGTGCTCTCCCAGCAGGACGCGACAACGGG
TCGGATAGATCTTCCGAGCTTGTGGAGCTAGGTTGGCAACCACTTATGGGTCTACTTTTC
GATGAGCTGACACCGTGGTTCAAGTGCTCGATTCACGAACCACCTCGACTTTGCGTGGTC
GTCGATCTTGATAACCGTGCGACCCGTCCGTGGCAGGTGGAAAATATACGACATATTGTG
GGCTCTAGGAATTCTACTGCTTGCTCGGCGCTTCAGATGTATTCGCAAAGCACAAGACGT
CCTTGGGTTGTAACTTCAACTGTAGTTGATGATCTAGGAAACCTATTCCGCGTTAGTCTT
GGGTGCTCCCTCATGAATGGGAAACCTTCCCGCGGTATTGACTCCATGAGCAGCGCAAAT
CAACCCAAAGAAAGCAAAACCTCACAAACAAACAAACAAAGGCTCGTCCAGCCCTCGCGG
CGGGCGGGGGGCAGCCAGCGTACCGAACTAGGGCCX
>329_1; 103 1 350  LEN=350
CTCACCGCCTCTGCGACCGCGGCGTTCTTTGTCCCATTCAACCCGACGCCCAAGGCAGCA
GCGCCCAAGCCGTTCTACCCTGGCCCGTTTTCTCCTTCGGAAGTCGGCTCCACAGGGCTT
CCAGGTGACGTCGGCTTCGATCCGCTGGGATTGGCAAATTTCGATCTTCTTTTGGACGGC
GCGACCGACAAGGAGCGCTCTGCTGCGTATGTCATGCGGGATTATCGTGATGCTGAGCTG
AAACATGGGCGCTTCGCCATGCTGGCCGCAGTCGCGTGGCCTCTGCAAGAGAAGCTAAAT
CCGCTCCTGGCGGCGAAATGGCACATCCCCAACTTGGTCGCCGAGACTGGX
>329_2; 62 1 292  LEN=292
XXGACTGGCGGGTTGTCACCGTCTGTTCTCAATGGTGGTCTCGAGCAAAGCATCATTCCT
TCCGCCGTCGTGACCTTCATGATCATGGCATCTCTCATCGAGGCTCAGGGCTTGCGGGTG
AAGCAAGAGCAAGGCGACAGCTGGCTCCCTGGAGACTACGGCAAGTTCTTCAACCTAAAG
ATAGCTGAACGTGGCACAGAGCAGTTTTTCAGCTTGCAATCAGGGGAGACTTGGAATGGA
CGCATCGCGATGATTGCAATCCTAGCTTACGTCGTGCAGGAGGCGATCACCAGG
>343; 17 1 189  LEN=189; minus strand
GATGGCTCCACGGAAGATGTGGAGGCCGCCATGCAGAAGGCACCGGGGGTTCTCGACAGC
TCCACCCACCTGCATGGGCGGCATTGCTTGTCGCAGCTGCGCGCGCTCCCGAAGGCTGTG
CGGCAAGAGGCGTTCGAGCAGTTTACCGCTATGAAGACCTGCGATTTCACGAACGAGGCA
GCTGCGCGC
>341; 114 1 277  LEN=507; minus strand
XAGAAGGAGAAGAAGGAGAAGAAGGAGAAGAAGGAGAAGAGGAAGAGGAAGAAGGACAAG
AAAGACGAAAAGGAGAGGCGGAAGGACGAGGGAGATGATCGCGCGGCTTCACTAGGCGGA
CAAGAAGGGAAGAGGCAACGCGAGGCGGGCAGTCGCAGCGAGTCGGAXGGACTCGTCGAG
CTCCTCCGGCTCATGATGCGACGCGGCCGCTGTAGGAGGCGAGAGCGCATTCTGGTGTCC
ATGCCTCCTGCTGCCCGGAACGGCATTCGAAACACTTAG
>327_1; 218 1 704  LEN=704
XCCGAGCGGCAAGGCGGCGGCTGGGGCGCGCGAGACTTCGCACGCAAGAACTTCCTCTCC
GATGCGGCGCTGCGCATGGCGAGGGACGTGCGTGCGCAGTACGAGGCGTTGCTCGAGGAC
GCCAACCTGATCCCTGCCTCGGGCGCCAATCGCTACTCGCACAGCTGGGCCGTGGTGCGC
GCCTGCCTGCTCGCCGGCCTCTACCCTTCAGTGCTGCGCGTCGAGAAGCCGCAGCACGGA
GGCAAAGGAGGCAAGGGCGGCAGGTGGAAGCCGCCCCGCCTCTTCGCACGAGAGCACGGG
TACATCAAGCTTCACCCCGCCTCCGTGCTCAACAACAAGGCGGCCACTCCCGCCCACCGC
TGGCTCGTGTACGCCGACATGGTGCGCACCGCTGGAGGGATCTTCGTGTACGACGCGTCC
GAGGTCTCGCCGCTGCCCATGCTGCTGTTCGGGACGGGCGACGCCTCCGCGCCAGAGAAT
CGACTGCTGCGAGTGGACTTGTCCGCGCCCTCCAGCCCGGAGGCACTCGAGAAGGCGCGC
GCCGCCACGTCGATGCTGCGCGCCGACTTGGCCCGCGCCGCGGAGGGATCGGTGGCGCGC
GAAGAGCTGGAGGAGGCGCTCGCCGCAGCGGAGGCCGACGAGGCCGCGGCTCTGCTAGGG
CAAGGCGCTTCGGGTGCGGGGGGAGCGGTGGCGACGTCATCGGCG
>347; 21 1 204  LEN=204; minus strand
GTGCTCGCGCGGGTCGAGGCGGCGGATGTCGCCTCCCTCCAAGAGCTCCGCTCGATGATC
CTCTCGGGCGACTTCTCGCTGCGCCTCACCAACCAGCTGGCCGCGCTGCCGCGGGTGGAT
TCGGTTGAGCTGGCCGCGGGCGCAACTGTCCGAATGGATCGGCTGCAACAGCGCCCGGCG
CTCAACGGGAAGCACGCGCGCCTC
>336_1; 37 1 291  LEN=291
GCCGCCGCCTGCTGGCTGCTGGTCGGCGGCGGCGTCCTGCTCCTCGCGTCTTACGCATTG
CGCCTCGGCTACACGGAGGCGGGCTGTGAAGCGATGGCCGTCGAGTCCGCCACCCTCGAC
ACGGCGGCAGTGCATTTACTGTGGCTCGGCGCGCTGTCGCTGCTTTTCTCTTTACTCTTC
GCGTGCAAACTCACACGAGGGAATCCGTGGACCATGCGGGAGCTGAACTCGACGGTGGGT
GTGAGCAGAGGCACCTCCACCACGGGGAAAGCACCATCCAGGGCGCGCCGA
>336_2; -36 1 506  LEN=506
TGTGGGTGCTACTGCTATGTGAATGCCGTCCTTGGGTTCTGTGCGCTCAGCAGCGGCGGC
GGCTTCATCATATCGCTTGCAGTCCGCACCAGCACCTATGCGATGCTACACGATGAGCTT
GCCTCCAAATGGGGACTTGACGGAGGGGTCGACGCGCCTGTGTTTGTTGGGGAGTTCGGA
GCGGGTGACGGATACGCTGAGAGTGCCTACTGGGCGCACATGATCAGGTTCCTACAGCAG
TACGATCTGGACTGGGCGTACTGGCCACTCAATGGGGACAGATGGAGCGAGGCTGACCAG
AGTTGGGAAGACGAGTGGTACGGTATCCTGGACCCACAGTACGAgAGCGTCCGCCGCCCG
GGACAACTTTCAGGTCTACAGTCCATACAACCGTCTGGGCATGACCCTGCTACGTAACAC
ATATGATGAAAGGACATGCTGCGCATCCAAACTGGGCTCCATGATATGGTCCCGATCATA
CTGTGATCACGATATAGGAACCTATAXX
>281; 175 1 1237  LEN=1374; minus strand
XXCTTCGGCGACCCACAGAAGTATGTGGCGCAGAGCTGCACCTCCGCGGACGGGCGGTGG
AGAGCCTTCCGCTACGGGCCGTTCGTGACGACCGGTGGCTTCTCTTGGTCGGAGGTGCAT
GCACACCTGTCTGCCGAAGCCATGCCCACGTATCGAGTCGAAGGGGTGCACGCGATCGAT
GCATACGTCTTGGGCAATGCCGATGATGGCGGGCGGCTCATAGGGCTTCCCCCCATCCAC
CAGCACCACTTCCATCTCTTCGGCAGCGGCCAGCCTGACCTCGATGACCTCAACGTGCAC
GGCGACTCGCAGTGCGCCGACGAGGAAGGCGGGGTCAACTGCCTTGCCCGCAGCGCTCCG
GAGGGGTTTGCCTTCTTGCTGCGCGACAGGGTGGGCTTCGAGACCGTCTTCAACGACGTC
CGGCCGAATGCGTCGCAACCACTGCGAAGCTGGATAGTCGCGGCATTCAAGCCCGTGCCC
CCCCACCGGCTCGTGCGGCAGATACGCGTTTGCAACCTCATGTTCGGGCCTGGCCATCAC
CGAGGAGGGACCTACGAAGTGCTCACTGAAGAAGAGTCTGCGGTTTGGGTGAGCGGAACC
ATACTTTCCTCAGTCTCTCTGGACTCAGTGATCGAGTCGTACATACACACGCACCCTGAC
ATGGTGCATGATGTTTTATTCTTCCAAGGAGAAGCTGCCTCAGTATTCGATGATGTGGAT
GCTGTGGCCTTGGCGAACGGAAATATAGTGAGCAGTCGACACATCATTGCAGAAATGCTC
AGCAGCATCAAGAAGAGACAGATGCGGCCCGGTGCAGCGACGTTGGCGTGCTCGTACATG
CGTGCTTCCACCCGAGAGTGGAAACGTGTTGGATCTGAGTTGGAGCCTTTTCAACGGAAG
GCACGTTGCGCGATCGACGCTTCAGCTCGTCAGTGGGTTTTGCTTGTGATGCATCGAAAG
CGCTCCCCAGCCCTCAGAAAGCGCTACTTGATGCATGCCGGTATCCGAATTTATCATGCG
GAACGCAACGGCACTGCACGGCTCCTTCGCGACCCTGGAGTGCCTGCGTGGGCGCTTGGA
CGCTTGGTGAACTATCGAGAATCTGGCGTAGGTGTTCGTGCGGATGCAGAGATGGGAGCT
GCTTGGCTGCAGGCTTACCAACCCATTATCGACGCTGCACGCCGAGCACCCAGCCCTTGC
GGTAGCCCAAACGATTTGGGAGAGCTGATTACCTTGTAG
>292; 235 1 1372  LEN=1678
TCTCTCCTCGTACCAGTTGCACCTGGCGCCACGCCCTCTTCTGCTCCCTTTCCCTACGCC
TTACCATCGCTATCCTCGCGCTGTAXGGTGCCTGTGCTCATGAGGCTCATCTTCTTGCTG
GTTGGATGCGCGCACGGCTACCAAACCACCCATCTCCCCCATCGCGCTCCTCAGCGGGCT
TCGACACCGCAGTGCCTTGACGTCGTCGTCCCGTCAGTCGCAAAGAAGGCGCGGGAGGAG
GGGCTGCGGAAGGTTCCACGCGGAGAGAAGGACGAGAGGCCGGAGTACATGAAGTCCAAG
TGCAACATGTACCCGCGCAAGGTTGACGTGATGAATCAGATCGAAGGCTTCGTCCAGGAG
CAGATCGACGCGGGACTTCTCCTGGACCAGGATAAGGCGTGGCAGCCACACGATTTCCTC
CCAGACTCGGAGAAGCCCACCGAGGAGTGGTTCGACGAGGTGCGTGAGTTCCGCAAGATG
GCCGAGGACCTTCCGGATGACCTACTCCTTGTCTTGATCGGCGATATGATCACAGAGGAG
GCCCTGCCGACGTACTTGACTTTGCTCAACACTCTCGAGGGCATCGACGACCCCACGGGC
GCGGTGGACACTGCTTTCGGACGGTGGTCGCGTCAGTGGACAGCGGAGGAGAACCGCCAC
GGTGACCTGCTCAACCGCTACCTCTACCTCAGTGGCCGCGTGAATATGCGCGCCATTGAA
GAGACCATCATGAGGCTCATCTCCTCCGGGTTCGATCCGGACACACGCTGCGATCCGTAC
CGGGGCTTCATCTACACCTCGTTCCAGGAGCGCGCGACCAAGATCTCGCATGGCAATGTG
GGCAAGCTGCTCGGTCAGGCGGGAGACAAGTGGGGCTCGCGCATCTGTGCGAAGATTGCA
GGCGATGAGGCGAGGCACGAGAAAGCGTACCAGAGCTTCGTCACCCAGGTGTTGAGTATC
GACCCGGACGGCGCGATCATCTCGTACGCGGACATGATGAAAACTCAGATTGTCATGCCG
GCGGAGAAAATGACAGACGGGAAGAACCCGAACTTGTACAACGACTTCGCACGCGTCGCC
CAGGACCTCACCGTCTACACTGGCGTCGACTACGCCTCCATCATGGAGCACCTCAACGAA
TTGTGGAAGATTGAGCACGTGACTGGCTTGAGCCCGGAGGCGCAAGAGGCACAGGAGTTC
CTCGCGAGACTGCCCGCCCGCTTCCGCAAACTTGCCGAGCGCCAGGAXGAAGGCATTCGC
GAGGACGCCGCGCGAGCCACGCGAGTGGTCGTGGCTCCATGGGCGTGTACTGTAGGGCGC
CATGACCACGCTCTATCGACCTACGTTACGCACCCCTCGAAGTTCAAGCACTGA
>355; -11 1 157  LEN=157; minus strand
XXTTTTGATGGAAAGGTACCTCCGCTTCTGCACAGCGCAAGCTCGATTCCGTTAGGAAAA
GAATGGACGAGCTCGCATGACAGCTGGCCCGACTTCACGTCGACAGTGCTGGTGCGAGCA
CGTGTGGAGGCATGCAGCTCGACTCAATTTGGATGCGAT
>338_1; 64 1 755  LEN=755
XXGCGCGATCCGCGCGAGCGCGTCCCATCGCATGAGTGGCTGCAGGCCCGCCGCGTCGCC
TACATTGTCCAGAGCGGCCGGTACAAGACGCCTCCGCGCATCACAGTCTCTCGCTCTCGC
ACGCGCTGGTCGTACAGCAGCGACTGGGCGGCGCAGCCGGCACACACGCCGCGCAACCTC
ACGCCGGTGAGGAGCAAGCCCGAGCTCGACGGCGAGCCGCTCCTCGTCCGCCTGATCTCT
GCGCACAACCTGCCGAATCACGACATGTTCTCCGAGTCGGATGTGTTCGCCACGATCGAC
GTGCTGCCGTTCGGCGGGCACTCAGCGCCGATCCTCACGGTCGCGTGGCCCGTCAAGTGG
GATACGCCCAACCCGGTGTGGGACTCGTGCCGCCTGCTTGGCGAAGCCGCGCGCAGAGAT
AGCGACCTGCGGCTGCGGGTCAGCTTCTTCGACTACGACGTCGACATGGGCTTGCGGAGC
AAGGAGCTGATCGGCATCGCGGAGGTGAACGTGAGCGAGCTCGAGATCGGCGCGCCGCCG
ACGGAGCTCGTCGTCGAGACCGTCAAGCAGCTCAAGGGCAACAAGCGGGCCATCACGCGG
CTGCAGCGCATGCCGACCAGCACCTTGCAGCAGAGGAAGACGGTGTACATCGTGCGGCAC
GGAGAGTCCGTGTGGAACGAGGCGCAGGCGGCGAGGAACGTGGGCGCGATGATCGGCGAC
ACAGACCATCCGCTCAACCGCGTCGGCCGCGCGCAGGXX
>338_2; 155 71 805  LEN=805; minus strand
ATGCTTTGGGGCCTTGAGAGCGGTATGCGCGTGCAGGTCACAAGCGAGGAGGAGCATGGG
ACGGGAATCAAGCTCAATGCCGATCAAGGAGAGCTGATGCCCTATCTTCTCAATATGTAC
TTTGAGCCTTGCATTGGTCAGTTGACGAGCGTCGTGCCGAACAGCAACTCCACTGCGACA
ACTGGCTTCTCCCTTTCAAAGTCGAGCTGTAACCTCGCGACGCCGCAGTTGCTGAGCTTT
TTCTTGAGCAACTCGGCCATAGACXTGGCTACACCCGCGCAGCTCGCACTCCTCGGCAAT
GCTGCGGCGCAGCAGCTCGCGGAAGAAGTGCGAGTGGCCGACGAGCACCATCGAGGCGTC
GTTGCTGAACCGCACCTGCGAGAGGAGCTCGTTGATGCGCTCGGCGACGAGGTCCTTGCT
CTCTTCGATCGAGAGCCACCACTTGTGCTGCACGAGGCGGAGGTCGAACTGCGGGCTGCT
CAGCCTCTCGGCCTCCTCCGGCGCGTCACTGTACAGGTGCCTCATCGCGGCGCGCACGCT
GTGCGCGAGCTGCTCTCCGTGCCACTTCCCGCTGGAGTCCATTCCGCCCAGGTTGCGCTT
CTCGCGCAGGTTTGGGTTGAGCAGCAGCCTCGCGTCCGGCCGGCGCGCGAGCATCGGCGC
GAGCCCGATCAAGCAGGTCTGCACGGCGCGCGTGAGCGGGCTGCACATGACGAGGTCGGA
CGCCATCAGCGCGTCGXX
>340_1; 128 1 682  LEN=682; minus strand
TTCAAGCGCCGCTTCGGCGCCAACGGCAGCGGCGTGGCGCTCGGCACCTTCCCGATCGCA
CAGGTGTCCAACGGGCACACCTTCTTCGTACAGCAGCTCCACCACATCGTCGGCGTGCGC
CCCATCGCCGTGCACACCACCTACCAGTACGGAGACGCAACGACGTACGCGTACGGCAAG
CGGCAGCGGCTGCGCGACGAGCAGCTATGGCTGATGGACGGCCCGCAATATTACAACGGC
ACGTACCTCCAGCTCCTCACCGCCCCCGCCCGCCTCCTCTCGCCCGACCACGCGGAGCTA
CTCCTCCCCGAGCTGAACGGCACGGAGCACTGCGTCCTCTCGCACCTGCGCCTCTCCGCA
CTGCAGCGGCAGTGGATCCAGGACGCCTTCCTCCTCGCGGCGGCGACGCGGCGGACGCTC
ATCCTCCCGCGCATCTGGTGCGTCGCCGACCGCTTCTGGACGATCCTCAACCGCTGCCTC
ATCGGCTCACGCGTCGAGATGCCGCAACCCTTCGTCTGCCCGCTCGACCACTCGTTCGAC
CTGCCGGCGATGCATGCGGCGAATCTGCAGTGGCGCGAGCACTCCTTCCTCTCCCACCCC
AAGGCGGACCCCTCGCTCGCCGCCTCACAGCTGCGCCTTCGCGTGGGCGAGGCGCGCCAC
CCCTCGACGGAAGCCGAGCTGCXX
>345; 102 1 976  LEN=976; minus strand
XAGGACGGCGATGCCAGCTGCGGCTACTCGCAGGAGGACGAGGAGGACGACACGCGGCTG
CCGAAGATGCTGCTTGTCGCAGGCGCACCCGTCGCGAGTGGCGAGTCGGGCGACCTTACG
AGGGGCGGGCTGGCGGCGCTGACGCTCGCGTGCAGCCGCAAAGATCACGAGATGCTAGGG
CTGCTGCAGACGCACTCGGCGGGGCACGCGAACGCAGAGCAGACTATCTTGGACATCTGG
GAGATGACGGTGGGAGAGGAGGCGTTGAACGCGGAGGTCGTTGGCGAGAATGACAGTGGC
AGCAGTACCGACTCGCAGGACAGCGACATAGAGGGCATTGCGTGTAATCCAAGGGGTGCA
GATGGGTGTGAGGTGGCTCTAGAGGGCAAAGCGGTCTCAGCAGCGGCAAGGCAGGGGATG
GCGGCGGATGGCACCGAGTGCAGTGATCTGGCTGCGACGACGGCAGTAGCAGAGCGGTCG
GCACAGGAGCTGAGACGGCAGCGGCAACGGCTGAAAGAGAAGGTGAGAAAGGCACAGCAG
CAGCGGAGGAGGCAGCTGGCGGCCTCTCGCGCGGAGCTCCGCCTGGCGCATGGCCGTGCT
CGCGGAGAGGCGGCTGAGGCACTGCGCGCGGCCATCGCGCTTCACGCACTCACTTGCGCG
CAGGGGCGCGATGCGCTCAAGGAGGCGCTCGATGCGGCGGAGAAGATTGTAATGGAGCTG
TCTGAAGCGGCGCTGCAAGGGATGCGGTCAGAGACGATGATTGCGCAGGCGAGGGCGAGG
CTGTTCGCCCTCGAGCAGGAGGAGGGGACAGCGAGGGACGGTAGGATGCCATCCGATGGC
GGGGGGCTGGAGAACACTGGGGCCGAGGCGGCAGACCACGAGGAGATGGACGACGCCACG
TTTGAAGAGCTGCGCCGGGAGATGGAAGCGCTGCGGCAAGGGGCGGGTGCTGCCTCGCGT
GAGCCCAGCTCGCGCCAX
>205_1; 110 1 893  LEN=893
GCGGCGGAGGGGCGCACCATTCGCCGTGTGGCATGGTGCGCCTGGCTGGAGGCGCTGCTG
GATCCATCACAGCAGCTTTCCACACTGGACGAGCTCCTCACCTCCGTCGGGCTCGCCATC
CAGGCACAGACCGCCGACGAATGGCGAGATGACGGGTGGGCAAGCCTCGTCAAAGAGGTC
CAACAGTCGCTGCACTTCGAGATGATCGCCTGCGAGTGGCGACTGTCGAAATGGTGTCCC
CGCGTGCGAGCTAACGCCGACGCCGCCGGGTGCACCTCTCTCTGGGCATGGAGCTGGACA
TTGCCGTCTGACAGCTCTCGGTTCATCTCGGAGGAACATCAGCTTACATGGGAAGTGGCG
GCGAGCTTCGACGGCGACATGGTACACCCATGTGCCAAGTCAAAGTTGGACATCACACCG
CAAGCTCTCATTCGAATGTCTCCTGAGTTCGAGCCGGTCGTCCCCCTGCCTGTCGCTGCC
ATCTCCACTCGCATCGTAAAGCAATACCATAAGCCTTCCGTCAGCTCTGCGTCGGCATAC
TTCGCAGAGAAGTTTCCCGCGTGCTACAGCCTTTGGGTTACATGGCTGATGTCGATTGGC
GAGGTCCCGGAGCAGTATGTGCCGATACCAGTTCATCCTGCCAACCTTCGGCCACTCACT
TCGGATCTAAGCTTGCTCCTCGACGGCGGCCTCTTGCTGCTGCCTGGTTCCGAGGCGGGT
GCGATGCTCGCGCAACCACTGGTCTCATTCAGCACGCTTCTCCCCCTGCGCGGAGGAGGT
GATGGCGGCGCCTCCGCGCGCGGCATAGCACCGCCGTATATCAAGCTCCCCGTCCACGTG
AAGCTTCCCGTGTTCCATCACAACCTGACACCAATCGAAGCACAGGGTGCAGCX
>205_2; 131 1 996  LEN=1242
CTCAGCTCTGTGGTCAAAGAAGCTGCGCGACGCGAGGCGGCGGCGCACGAAGGCAGTGGC
GTGATGGGGTCTCTTCATATCCTCGGGGAGGAGTGTGCGGTGCACCTAGCCGCTCCGGGA
CTCTCGTACGAGCAGGGCCGCCACCTCTCCGCAATCTACGGCGCCAACCTCGGCAATCTC
GAGCTCGAGCTACACTCGGTACAGCCGCTGCCGTTCGCCGCGTTGTTCTCGACTGATCCT
CTCACCAGCCGGCCTGTGCTAGTCGATGTCTTGGCGGCTGCAGCCGCCGCCGACGACCCG
GTGGAGGCGGCGAGGTGGTTCGAGCAGCATTGCAACGTGGTGGTCTCGACGCTGCTGCCT
CTGTGGCTGCATTACGGCATCGCGCTCGAGATGCAGCCGCAGAACTGTGTGCTCCTCCTT
AGACGAGATGGGCAACTACACGGCCTCGTGTGTCGCGAGGTGGGCGGCGGCGTCCGATGC
TGGGAGAACCTGCTTGTAGCCAACGGCTTCGATATCCGCGGCGATCTGCACCCACGTCAA
GCGGCGGTGTTCGCAGACCCGCAGGCGCCGCTCGACTCTTTCTTCCATGCCACCTTCGTC
TCACACCTCCTCCCGCTCTCTGACGCGTTGAGCGCGTGTGTGCCTGGCGTATTCGGCGGC
GCGTTGCTCGAGAGCATGAGGCGCGCGATCTCGTCGTGCTTGCGCCGAAGTAAGGCGACG
CTTGATGCGCGCACTCTACCCGCCGAGCTGCGCGCCCCCTATGAGCACGCGGCCGCCCTC
ACAGAGCACTGCTGGCTGCGCGCGCGCACGGTTCGAGTGAAGAGCTTATTGGTCATGGGT
GCGTTGGGCACGAGCACAGAGCGGTTCGCGGAGGCGAGCAATCCGTTGCTGCGACGCGAA
GCCGAGACGTCCACCGCTCGAGCGCGCGCAGCGCGAGTAGCACAAGGCAAGGGACGTTTC
ACTCCTTTCCCCATCCCTTCAGTCACATTTTGTTAA
>358; 25 1 317  LEN=317; minus strand
CTCGAAGGCCAGCTGCGTCGACTCTCCGCACGCGCGCAGCAGGAAGCGCTCGAGCGATCG
TGCGGCGGCGGTGTGCGGCGCGTGGAGGATGTAGTGGAGGCACTGCGGGAGGACGGCGTG
GAGCAGGTCGGGCTCGAGCCGATAGATCCGCTCGACCGCCGCCGCCACGTCGCGCTGGTG
CCACAGCCTCGCCATGCAAGCGTGCATCGCCTCCCACCGCGCGGAGGAAGAGCGGCTGAG
GCGCATCTGCACGAACATGTCGGTCGCGGCCTTCCGGCTCGTGAAGAGCGAGACGCTCCG
CTCGCGGAGCACGCGGGX
>314; 230 1 1527  LEN=1878
XCCGCCGCCAGGCGAGTTGAGGGGATGGCGCGAGCAGGCGCATTGCTTGTCTTCTGGTCC
GCCGCCTCCGCTGCACCAGGCCGGCAGCTCGGTCACCCAGCGAGCGCTGGGAAAGATGCA
TCTTGCGGGACCTCTGGTGGTGCACCGAGCTGCAACTCTTGGTGTCAAGAAGAGTTCGCT
GATCAGCATTGTTCGGACTGCCAGTGTTCGGCGTGTGGATTCTGCGCTACCGTCGTCCCG
TGTACTCCATTGCCTTTTGTCAACGACATCTCAGTCCAGGCTTGTCAAGGCTTTTGCAAT
GAGCAGAACAAGGCGCAACACTGCAATCGATGCGCTTGTCAGAAGTGCGATTTCTGCTTT
GGTGCTTCGTCTCTCGCTGAACGTGACGTGGACTGTCATATTGGGCAGTGCTCGGCATTC
TGTGATTCAATGTACAAGGGACAGCACTGTGATCGCTGCGACTGCAAGGCATGCTCGTTC
TGCCATGAGGAAGATACTCCGAGTTCAAAGTGCAACCCATTGAACGATAAAGACACAAGT
GTGAGGTCCTGCCAGCTCTGGTGCGCATCTGAGTTCAAGGAAATCCATTGTGCACACTGT
GCTTGTCAAGCTTGCGACTTCTGCCCGCCGGCACCATCGCCACCGCCGTCTCCGTCTCCT
AAACCACAACCCCCACTACCGCCAAGCCCTCCTCCCCCACCAACGGCACCCGAACCAGAC
TCACCGGCGGCGAGTCCACGCCCTCCCACGGCTCCATTCCCCCTAGACCAGAAGCTCGAT
GCGGCCAGCAGTGTAACATCTTCCTATGGCATTCCTATAGCGAGAGGAGAGAGCAGAATG
CCATCTGGTTCACCTCCCAAAAATGAAGCTGATAGGTGCCAGTCTGACCTGAGAGCTAGC
TACGTAGATCGATGCGATATTGCCCCCAAAACGCGTCACAAACAGCTGaGCTGCCTGTGC
GGATGCCAATGATTTCGGTGCXGCCTCGCTGGCCAGAGATCAACGTCTGGCAGCTTTCCG
ACTCATGCTCAGAAGCATCATTATTATTGCGGGCAGCGCTCTGCTTGTGATTGTGTTCCT
CTGCATGAGGCACCCTGCAGCACGAAGACTGTTCGAGCAGGTAAAGGGCGACAAACAAAT
CGTTTCTGCTGCAGATGACGACTCTGATGAGGACGCAGACGACCCTAGCACTCGAAAAAA
GCGAAATACGCGGGCCGAGAAGGGGGGGGGGGCAAAGAAAAAGTTGAGTTCTGGCAAAGA
AATCAAGGCGTACTTTGATCTGGATGGTGTGGTGCATACGGTTCGTGTATCCACAAAAAA
TGTGCACAGCACGGACGATTTCAAAGAGAGGCTCCTTGAGGCGGTTGTTGCCAGCTCGGC
GCCAGAGCTGCGGAATATCTCGCTCGATGAAATGCAGATTGATCTTCTTGATGCGAACAA
CAAAAAGCACTCTTTGGATGATcGAACTCAAACAGAAACTTTACGCAGTGCGAAAGCAGT
GCGTATTCATTGACATGGGCATGGAGTAA
>301; 136 1 330  LEN=639; minus strand
CTGCCCTTTGCGGAGAATGCATTCACGAACTGTCGAACGTTTCGGGCGACCGCTCTGAGG
GCAGGCACGCTGGACACGCCTTTCATTTCGGATACCGTCCCTCTCGCAGAGGGCGTGCTG
GGAACCGTGGAGGAGCTCCACCTCAAACCTGGTGATGACGTGAAGGAGATGGATGTTATC
GCGGTGGTTGAGACCGACAAGGTGTCGCTCGATGTCCGGGCGAATCGTTCAGGCCGCGTC
GACGCCATTCTTGTGGAGATTGGGGACACTGTCAAAGAGCGACAGCCGTTGTACTCGCTT
GTTGACGGCACTGCAAGCAATCCGCTGTAG
>351; 243 1 745  LEN=1062
XXGCTGTTGGCCTCCACCTCGCAAGCCAAAATGAGCAAACCAAGGGATCGCCCAGACGTC
ATTCTCTCCAAGCAGTCCCACTTGTCTCTCGACAACAAGCACATCAAGGAGATTGATGGG
CTCACTGGCTGCCCTCTGCTACGTGTGCTATACCTGTTCGACAATCAAATCGAAGTGCTC
GACGGGATGCAGGACGTCCCTCACTTGACGCACCTCTACCTCCAGCACAACCAGATCCGT
GCCATTGGGGACATCACCATGCTGCGCAAGCTGCAGAAGCTGTACCTGAACGGCAACCGC
ATACCGTCGCTCGAGCCGCTGGCTGCCGTCAGTCAATCTTTGGTTGAGCTGCATGTGAGC
TCACAGCGGCCACCAGAGGGAATCCTTCATCTATCGCCAGAGACGCTACAACGCATGCAC
GTGCTGCGGGTCCTGTCGATTGCGAACAACCGGTTGACAGATATCACACCCCTTCGACTT
CTTCGTGCTCTTCAAATTCTCGATGCATCGAGAAATATTCTTGAGAGCTTAGCAGCAGTG
CTACCTGTAGTCGAAAACTGTACGACTCTTCTCGAACTCGACTTGAGTGATAATCCGCTC
TCATCAAGACGACAATCCATGGATGCATTGATCGTAAACAGCCATCAGCTGCGGGTTCTC
AATGGGCGGACAATCATACCTGCTGAACGGCCGTATCTCGAAGGGCTGTTACGTCGCGGT
GCACGGCAGCCTCCCTCGATGGAATAA
>315; 168 1 980  LEN=980; minus strand
GTACAGGACGAGCGCTCGTGGCGCAGGCCACTCGCAGCACGGTCGAGCGCACCAGCGATG
GCACCGCCCGTTTTCTTCACGGCGGCGCGCTTGGTGGAATGCCCCCCGCCCCCCGGCGTC
GCGGGCGCGCTCGAGCAGTGGATGACCGACACGTTTGGGGAAGCGCTTTTCGAAACGCAA
CAAGGCAGGTATCTACGATTCGTACGTGTGGCGCGGTCCGAGGGCGGCGACGCCACGCTC
ATCGTCGCAAAGAGCAAAGAGCCGGCAGCCGAGGACGAAGTCGCTGTATCGGTGGCAGCG
CTGCGCGACATGAGCGTGGCACCATGTCTTGCGAAAGTGTTTTTAGCGCTTTTCCATACA
ACCATCCAAGGCACGCACGGCGAGATCACCGCCAAGAGGACGAAAGCCGAAGGAGAGTCC
GTCGCCAAGATCGTGGTCGAGCGTACGCCGGCCCTGGGCACGGGCACCGTGCGCGCGACG
CAGTCGACCCTCACGGTGCAGTCGTTTCTGTCGCAAGTGGCGCACAAGCTCACGACGGTC
CACCTGGAACTGCCGCGAGCAGGAACGGAGCACGTTGTGGGGGGAACGCCGGAAGGGCAG
GGCGACGTCGTGTCGTGGGCCGCTTTCCCCAAGCTGGCCGACCTCGCACGCGCAGCCGAC
GTCTTCCGGTCAGCTGCGCTCACCTTGCCGTGGGAAGACGTGGAAGAGTTCCTCACGGCG
GCCATGCGTCGGCCGGTGTCCGGCAAGCCGGCAGTTATCTCGGCGGCCGCGCGGCTTAAC
ACGAAGTTGACAGCAGGCACAGAAGCACGGACGGCCATAGCAGCGGCGCTCGACGTGGCG
CGCGAGACGAGCGTAGAGCTCACGATGCGTGACAAGGGCGAGATCGTGGCGACGCAAGGG
GTTCCGAGCACGACCGCCTCGCCAGCCGCTCGAGCGCCTGCGGAGGCCGTACGCCGGCCG
GATGTGCAGCCGGACCCACGX
>337; 1394 128 3037  LEN=3363; minus strand
ATGCCGAAGAAGAACAAAGTCGCGAAGAAGCGCCTCGACAAGTTCTACCACCTCGCCAAG
GAGCGCGGCTACCGCTCGCGTGCGGCGTTCAAACTGCTGCAACTCGACAAGAAGTACGAC
TTCCTCTCGAGGGCGCGCGGCTGCCTCGACCTGTGCGCCGCGCCGGGCTCGTGGATGCAA
GTCGCGCGGCAGCACATGCCTGCCGACGCGCCCGTCGTCGGCGTCGACCTCGCGGCGATC
AAGCCTGTGGCCAAATGCGTCGCGCTGCAGGAGGACATCACAACGCAAAAGTGCCGCGCC
GCGATCAAGCGCGAGCTCAAGGAGGCGAAGGTCGACGTGGTGCTGCACGACGGCGCGCCG
AACGTCGGCACGGCGTGGCTCAACGACGCGTACGGGCAGAACGAGCTGACGCTGCACGCG
ATGCGCCTCGCCGTCGACTTCCTCCAGCCGGGCGGATGGTTCGTCACCAAAGTCTTCCGC
TCGAACGACTACAACTCGCTGCTCTTCGTCTTCGGGCAGTTGTTCCACCGCGTCGAGGCC
ACTAAGCCCACCGCCTCTCGGAATGAGTCTGCGGAGATTTTTGTCGTCTGCAAAGGCTTC
AAGAACGCCACGATCGACCCCAAGTTTCTCGACCCGAAGCACGTCTTCAAAGAGCTTGAA
GACGACTCGGCTGCCGTCAATGTCAATGTGTTGCAGCAGAAGAAGAACCAAAAGGCGAAG
GCGGTGGGGTACGACACCTCCTCGCAGGTGCTGCACGCGCGCCTCCCCGTCGCGTCGTTC
GTGCTTGGAGGCGCGCCAGTGAAGGCGCTGGGCGAGTACAACGCCTTCCTGTGGGACGAC
TCGCCGCAGTGTGAGTTGTGGCGGCAGCAGCGCGAGACGAAGCCGGAGATCCTGCAGTCG
TGCGCTGACCTTAAGGTGTTGGGGAAACGAGAGTTCCGCCAGTTGCTCACCTGGCGACTC
AAGATGGCCGAGGTGTGGAAGAAGGCGACGAAGCAGAACGATGAAGGAGACGAGGTGGAG
GAGGAGGCAGCTGCGGAAGGCAGTGAGGATGAGGCGGAGAGGCAGGCGGCGGAGATGAGT
GAGCTGGAGGTGCTGCAGTCCCGGAGACTCAAGGGCGCGAAGCGCAAGGCAGCGGAGAAG
AGGGCGAAGCTGAAGGAGAGGCTGGCGTTGAAGATGGAGCACCCAGGCGACCGTCTCGAC
ATCCAGGAGGAGATGGAGCTCTTCTCCATCTCCAAGCTACGCACTGCCAGTGCTCTGGCG
GCGATCCGTGATGAGACGGACCCTGATGTGGTGCTTGAGGAGGAGGAGGAAGAGGTCGCG
CCGGGCGGCGAGCGGCCGGTCGCAAGCAAGCGCATTGTCGTCGACGACATGTCCTCCGAC
GACGAGACGGGGAAGGACTATGTCGCCAAACTCGACGACGAGCTGGAGGACATGTACGCC
GACTACCTCGCGCGCACGCAGCGGCGCGCGGTGCACGCTCTCAAAGAGGAGGAGGAAGGC
GGCCCCACTTCAAAGAAGAAGAAGCGGGAGGCGCGGCTTGCGGCGATCTCGAAGGACAGC
GAGACGCCAGACGACATCGCGCGGCGGGTCGCGGCGCGGGAGCTCAAGAATGCGACGGAG
CGGGAGGCGTACGACGAGCACGCGGAGGTGGACGACGACTCGTCTGACGATGGGGAACTG
GCAGCGGCGCGTAACCCGCTCCTCGTGCACGAGCGGCAGCTGAGTGGTGTCGATCGCGGC
GAGACGAAGGCAGACCGTTGGTTCTCCAACCCACTCTTCGAGGGGCTCGACGAAGAGGAC
GACGAAGAGGAGGTGGCGGCTCTAGCCGAGGCATCCCGTGCGAAGCGGCAGCGCAAAGGG
TTTAAAGAGAAGGCCAAGGAGAAGGCTGCCGCGAAGGCAACGGCGAAGGCATCGGCGGCA
ACACTTGTTGAGGCGAGCGAAGCTGAGGCGAGCGAAGTGCCAGCGTCGGCATCAGGCGAG
AAGGCGGGCAAGCCGTCTGGTCGACGGGGCAAGCCGGTGGAACCTGCTGGGGAAGAGGAG
AGCGGCGGCGGCGGCTCAGCTGGGGGCAAGCGCAAGACAGCCGCCGAGAAGGCTGCGGGC
CAGCCTGGGGTCGCGGCACCAGCCAAACAATCGAAGAAAGCAAGAGTAGTCAATGGCGTA
CCCGACGACGCGAAGTTTGTGGACATAGCTCCTGAAGAAGGGGAGAAGGTGGTTGGCGGC
CGTTTCGCCCAGTACGACTCTGCGGACGAAGGAGACGAGGATCTCTCCGCGCAGACAAGC
ATCAGCCGGCAGGCGGAGGCGATGGTGCTAGGGCAAATGCTTCTGAATCCACAGAAGCGC
AGAGAGCTGGAAGACGCAGCGTACAATCGGCACATCTCCAACGACCAGCACCTGCCCCAG
TGGTTCCTGGACGACGAGCGGAAGTTCGCCACTCGCGACGGGTATGGCGTTGAATTGGAT
GACAACTTGATGGGCAAGGCGAAGGACAAGCTGAAGTCCATCACTGCACAGTCGATTAGC
AAGGTGGCAGAGGCCAAAGGGCGAAAGCAGCGGCGCCAACAACGCGCCTTGCTTAAATTG
AAAAAGAAAGCAAACGCGGTGATCAACAAAGACGGGCTCTCTGAGAGAGAAAAGGCGCGC
GAGGTAGAGAAGCTTTACAAGTCGAAGCTGGCCAAGAAAGAAAAGAAGGAGAAGAAGCTT
GTCGTCGGGCGCAAGTTCCAGGCGGGGAGCTCAGGAAAGAAAGGCCACGGGGTAAAGTTT
GTAGACGCGCGCAGCCGCACGGACAAACGCGGTGAGAAGCGTGCGGAAAAGCTCCGCAAG
AAGTCCGGCAAGTCAAAGGGTGCTAGTCCTGGAGCGAAGAAGTCTATTGTAAAGAAGAAG
AAGAGTAGGGCGCACACGTCACGCCGCTAG
>350; 210 24 586  LEN=632
ATGGGCAAGGACCGACGGAAAGAAAAGGAAGCGGAGGATGAATCGCTGGGGAAAGAGAAG
GATAAGTACGGGAAGAAAGGCGATGGGAAGAAAGCGGAGGCCGTGCCAGAGAAGAGCTTC
ACGCACCAGACGGTGCGGCACATCTTGGTGCAGAAGCAGTCCGAGGCGCTGCGTATCTCC
GAGGCCATTCACAACGGGGCCATGACGTTCAACGAGGCGGCGTTCCAGTTCTCCGAGGAC
AAAGCAGGCGCGTACGGGCTGCTGGGAGACAAAGCGCAGAATGAGCTCGACCCGGACTTC
TGGAAGGCCGCCCTGACGTGTAAGGAGGGCGACTGGCTGCGAGAGCCCGTCAAGACGCAG
TGGGGCTGGCACTTGATCATGGTGCAAGCXGCGGATTACCAAGAAGAGGAAGTAGCCCCT
CTCGAGCAGCTCGCCGCCGCTCGTGCTCTCGATCCATGGCAGCGCTGCTGGTTAATCCCG
GGGCACAGCCAGCATTTTCTGCTGTGCTCGCCTGGCTGGCGACTTGATGCATCCTCGTCA
ATAGCTGACCACAGCTACATCTAG
>326; 152 1 1241  LEN=1538; minus strand
XXACGCTCCCTCCTGCTCGTCATTAGCCAACCCCGCCGTGGCATCTCTCGACATCGCACC
GCCCGCACGCTTCCCGCCGCCCACCGCCTCTCCCGTCGGCGACCCGCCGCCTTCCCTCTA
GCCGCCATGCAGTCGCACAGCCCGATATGGACACTCATCGAAGAGGTGGACCCGATGCCC
CTCAAGGCCGCCGAAGCCGCCGAGGCGAGCGATGTGAACTTCTGGAGCTGCGGGCTCCAC
CCGGTGACTCAGAGCACGCCGCTGCAGCTCGTCGTGCCCCGAGTCGCGCAGTACGGCGTT
GACGAGAGCAGCCTGAAGCAGTTCCTCCACGCGACAGAATGGATGATCGAGCGGGGGGCC
GACCCGCACGCCGTGGCGCCCGCCTCATGCACTGGAGTGGTGAGCTTGCGCTTCGAGGCG
AAGGAAAGCTTCGTGGAGGTGGGCCACGCGGGGAAGTCGGCTCTCTCGCTGGCAGTCGCC
GTTCGCGCGGCGATGAGGGCAAGCCAGCTCAACCGCCAGAGGCCGGAGGACTACGACTGG
ACAGACGCGATGGAGGTGCTCACCAGGCTGATCGAGCTCTTCTGCTCCGTCCAGCGGGCC
GTGGTGGAGCGAGTCTCTGTGGACGTGAGTGTGATCAACATGTGGAGCAGGGTGGCGTCC
GCAGCCGAGACACACGACGTGGAGATCCTCATCAGCTCCGGGAAGGTCACCGCGCACTGC
GCCGTCCTCTCGGCAGTCTCACCGGTGCTCAGCCGGATGCTCGGCTCCGAGTGGTGCCGC
GAAGGCCAGCTGAAGAAGATTGAGCTGCAGGAGACGCCGCTAAGCGCGCTTCGCCTCTTC
ATTGACCTCGTCTACACAGGAAGCACTTACGAGATCTTCCCCGTCGAGACGGCACTCGCC
GCCTTCGAGCTGGCGCACCGGTGGCAATGCGACGGAGTGGTCAACATGCTGGAGCGCGCG
CTGTGCAGGATGATCTGCGAGGAGTCGTTCGAGGCGATCGCCACGCACGCGGTGCGGTTC
GAGTTGAGCTTGCTGATCGCTGCGTGCACGAAGTTTGCTACAGACTCGCAGCCAATCAGG
AGCCAGCTGGCCAAGGGCTTGCTACCTCCCGCCCTTGTCGCCATGCtTCAAGGGAGTGAA
GGAAGGCCGCCTCGGAAGAAACGTCGTCGCGCTTTCTGACGACTATCATCAGCGCGACCA
CGACCACGGACTGGCTACGACTCCCGAGCTACAGGTTACATGA
>325; 54 1 747  LEN=944; minus strand
CCGAACGTGGTTGTGCCGGCGGTGCTGCGCAGCTTGCAGGGCGGCGGCGCGCTCGTCGAG
GAGGGCCTCGTCTACGTCCAGATGTACCTCTTCTGGTGGCGCTTGCTCGTGTGGTCTGTC
GGCCCGCCCCTCCTCGAGGCGGCGGCGGACAGCTACAAGAAGACCGACGGCGACGAGGGC
ACGCGTGCGGAGGCGCCGACGGGCGCTGCCCGCCGGCATCGCAGGCTGCTCACGCCTCCT
GCGCTCGCCAGCCTCGTCGGCGTCGCGCTGGGTTGCGTCCCTGCAGTGCGCTCTCTGCTG
GTCGATGGGGTGCTGCACTCTCCACTCCTGGCAGCGCAGAGCCTCGGGCAGGCGGGCAGC
GCACTCGCGGTGCTCACGCTTGGCTTCGCCTTGCACGGCACATACGCGACGAGAGGTGCT
GGGGCGGGGAACCCCACACGCTCGGAGGTGCTCATCGTATGCCTCGTGCGGCTCGTTCTC
ACTCCAGCTTGTCATCTTCTCCTCCATGCGTTAGTCCATCCTCGTGAAGGTGCACCTATC
AGCTGGGCGTACCATTTGGTGCTAGTCTTGCAGCCTGCGATGCCGTGCGCCCTCTCAGTC
CAGGCCGTCTGCCAGGCTGGGGGCGTCGACGCACGCCCTTTTGGGATGCTCATGGCAATG
CAGTATGCGCTGGCATTGGTGTCAGTTAGCCTCTACTTTTCAGTCGCGTCGCAGCTGCTG
CCGTGGCTCATTCCGCCTGCTGCTTGA
>324; 577 1 3306  LEN=3306
XCGCCCCCGCCCCCTCCGGACGCACTCGTGCTCCTTGACGCGGCCGATAAGCCACGACTT
GCCCTCGTGTCCGCCTTGTCGGGGGTACAGGGCCTCCCGTTCAACGCTGTCATGGGCAAG
CCGTTTAAGCTGAAGATCTCGCTTTCGCAGCCGCCGCTCACGGACACCATCGTGCGCGTC
ACCGTCTCGACGGCGAAGGCGTTGCGCATGGTCGCCGCCCAGGAACAGCAGCAGGAGCAG
TACAATCAGGCGGTTGCCAACGCGACGGCGCGGGCGGCGGCGACGCAGGCGGCGCAAGCT
TCGGGGACGGGAGGCTCCGTCGAGGGCGTCGACGAAGAGACTATCGCTTCTATCGAGGCG
ACACAGACATCTTTGCTTGCGTCATCGACGGCCGTGGCCGCCGACAGCTGGCAGGAGCAG
CCTCAAACCGCACTCGCGCCCACGCAGCGGCTGCACAAGCTGGCGAGCGCCGCGCTCACT
CAACTGCGCACGACATGCGTCGCTGCCGAGGCGCACACCTCCGTGGAGAAGTCGGCTTGC
GCTTTCGTTGAGCTTCTCAGCGGTGATGACCTCACGCTGAGCGCGGCGCGAGCGTACGTA
GACGCCTCGGGCGTTTACTACAAGCTTGACGCCTCCGTTCTGCTAGCCGAGCGTGGCAAG
CGCACGCTGCACCTTTCGCTGTTCGAACAACCTGCCCAGCGCCTCATTTCCCTCCTTCAG
GCGGAACTCCTGTCCGCCGATCCCGCAAGCGCGTCCGAAGGACCACTGCTCTCAGCGCCT
CTCGCCGTGCGTGCCACCCTTCCTCACCCCTCCGCCGCGATTGAAAACCTGAGCACGGAG
GAAGCGCAGCAATACGGCGCCTCGCCACCCCCACCGCCGCCGCCTCCGCTGGCATTCGTG
GAGTCGGACGTCTCCGTTCCGCTGAATTGCACGATCGTGCGCGTGGATCAGGTGGGCGGT
GTACGAGTGCAGGATGTCGTCGAGCGCTCAGCCGGCACGCTCTCGTCTGGGTACGCCGAC
CAGGTAGACCATCTCCTTATACTCGTACCGGCGGCGGAGGGCACCGCTGACCTTGACGTG
ATGTGCTACGCCGGCTGTGGGCCGGAGGCGATGGTGCTCACTGCGACTGAGGAAGGCTCC
ATGAAAACGTACGAGTCCTTCACCTCGGCACCGATTGCCCTCGCCTGCCCGGGCTCCCTC
TCCGTCACGTCGTCGCTCTACCCGCAAGGCGGCGCCAAGGCAGTCGAGGAGACGCTCGCG
CAGATGGTTAAGAGGCAGTCAGCGCCCGTACTCTACGGGCACGCCGTGCAAAACCTGCCC
GTCATGTGGCCAGGACTGCTCTATCGCCTCGAGATCGCTCTCAGCGTGCCCACGAGCGAC
GAGACCACCTTCCTCCTCGCGCCGAGGCCGACGCACAACCACTCCGCCGCGGCGCACCAC
AACCTCACTACTTCTCCACCCAATTGCATGCTCGCGGAGGCGTCGGAAACCGGATTGCAT
AGCCTCCTGGGCGGATTGGCCGCGCGCTCGGCGAGCATCACTGTCAAAGCGGGCGGTCTC
GGCAGTGCGTTGCTCCTACTGTGCAATCACTCATCCATCGAGACGTATGATTTGACCAAA
ACTACGGGCGCGAGCGAATTCCCCGACCGCGTTCTTGTCATGCAGCTCAGCAAGGAGGCG
CTCACAGCTGGCGACCAGGCACTCAACCTTCTCCGGTGGCATCTGCCCCCGAGCTCTTTG
CTCAACGATTTACTGTCCCTCTCCAGTGAGGTAGCGGACGCCGCATGCGCGTGGTGGATG
CACGACGCGCAGGCGGCTCGACAGCGGTACCGCGCCATCGCCCTCTCCGCGGTTCAGCTG
CGAGCGGCGCTGCAAGGCGCCTCCGCGCCCACCTCGTCGCTACACCAGCTCCTGAAGGCG
TCTCCCGCCACGCCTCGCGGCGCCATCGACACGATCCGCGCCGCCTTCGCGCATTTCGTG
GTCGACCCGGTCGCCCGCTCTGAGTTAAGCCGGCTGCTCGACACCTTCCACACTCCGCAG
CTGTGCGCCCCGCGCACCTCGCCGCCGCACGCTACGGCTGCAGTTGCGTCGCCCGTCCTC
CGCGGCTCTCGCACGCCGTGTGCTTCGTACGTCGACTGTGGCAGCGTAGAGCACTGCGTG
GAGGCGACTCAAAAGGAGATGGCGGCCACCGGCTTCGCCAAGGTATGCGAGGCTTTCGTG
CTCTCCAAGGCACTGCGCTCGGCGGACACCTCGCTCGACGTGAACGGCGTGTGCGCGCCG
CACTCTTGGGTCGATGGCTACACGCCTCCTGGCTGCCCTCTGACCCGCCACATTGTCCTT
GCGCTTGCCGACGACGCGCCGCGCGATAGCGCGCTGCTGCAGCGTGCTATCGCATGGGTC
GACCGCCTCACCCCACGCGATGGGCGCAGCTACCGCACCACCGCTTTCTTCGTCGCGCCG
CCTGCAGGACACGTGACCCCCTCCGCGGGCGCGGTGCTCTCTCTCGCATCGCCCGCCGAC
GAGCCCACCCCGGCCCGAGGTGTACTCGTGCTCCAGCTCGAGCTCACCCAGCCGCCTCGC
CTGGCGCCGACACTGCTGGACGCCGCGATCAACCGGCTCGCCTGCTCGCTGCGAACTGCA
CCAATCGCTGGCGTGCCGGCGAAGCCCTTGCTTCGCTACGCCGCGACCGCCGAGACCTTG
CGGTGCGACGAGGGCTTGGACACAGCTCTCTCGCTTATCGAGGCGCTTAGCGTGCCCTCG
CAATCTCGCGTCGCGTTGCTTAGCGGCCTCGCCAATCACTCGCACGGGGAGTTCCTCGAC
ACTCTGCTCGCTGCTGAGTTCCTGCCAGGGCCTGGCAGCCACGGCGCGTGCCCTGATCGC
GCCGCGCCCTTCCTGCAAAGCACAACCCTAGCCGACTCGACACGCTCGCTGCTCTGTGGC
GCGGTGCTCAACCGGCTGGCGGCGGACCTCGCCGCCGGGGAGACGAGCTGCGGCGGCTCG
CCCTCCGCGCAGCGACTGGCGCACGCGAGTACGCTGCTCGCTCGGCCCTCCGAGGGTCGG
CGGCTTTCGCAGCACGCGCTGCTCCCGCCGCGTAAGGCGGCTGTCGAGCTGCTCGCTGCC
TCGAGCCCCGAGGCGCACGCGCTGCACGCCTCGATGCAGACCTTCGCGACTAGATGCCCG
GCTGAGTCGGCCCAGCTCTGTTCCGCGCAGAACTTCAACTGCGACGGGAAGGTGGGTGAC
TGGACGGCCGAGTGCACCTCGCAGTGCGCCGACCTGCTCGTCACGCAGATCACCACCCCA
CCACCCCXX
>332; 96 175 487  LEN=487
ATGCAAGAACAACCACAACATGCGCAAGAAACAACACCGACAACAACTCCTTCAACAAGG
AGAATCGGCAAAGCGCCCATGCAGGCTGAGACGGAGCCCATCTCGAAGGAACCTAAAACA
TTCACCACGGATGAAGACATGCCAGATCAAGAGGCGGAACATGCCTCGGTTCAACTCAGT
GAGGTGAGAGTGCCACCACCACAACATAAGCTAGAATCACGCAATACATACGCATGCAAC
ACGCCTCAAAACACACACAGCATATGGCCTGGTCGCGTAGCGACCGTAGCAGGGCCCCAG
AGGTGGTATCACCXX
>363; 93 1 501  LEN=698
TTGCGGGAGCGGATGGACAAGAGTTGCGTCGAGCCGATCTGCGCGTCGAAGAAAGATGCG
ATGAAGTCGATGTTCGCCCAGAAGGGTAAGGGTCAAGCGGCGTCGAAGAGCACTTCTGCA
GCGTTGTCCCCTTGCCCTCCAGATAGGGAAGAGCTTGGAACACACAGCTGGACGTTGCTA
CACACCATGGCCGCGTACTATCCGGAGCAGCCAACGGATGAACAGAGGACTGCCGCTCGC
GCCTTCATTGACAGCCTGTCCAAGTTGTACGCATGCACGCACTGTGCTGAGCATTTTCGA
GAAGAGATCCGAGAGGACCCCCCTCGCGTTGAGTCGCGTGCGGCCTTGAGTGTATGGATG
TGCAAGGCCCACAATCGAGTGAACAGCATGCTGGGCAAGCCGGAATTCGAATGCGTGCTG
GAGAAGCTGGACCGCCGATGGCGAACTGGGGAGGCTCACTGTCATAACGGGCTTGCAGAT
GATCACTATGAAGCAGAATAA
>370; 47 1 878  LEN=878; minus strand
CTGCACCACTCGGACTGCAGTCTCCACCTGACGGGAGACCACCACCAGGAGCATCCGTTG
CGCATTGAGGCGATCCTTGCGCACATCACGCACACCGCGACGCAACGAGAGAGCACGCGT
GAGCACAGCTCTCCTGGCGGAGGGGCTCACCACTCGACTCGAGGCTCGCCTTCATCGAGC
GGCACCAGCCGCACGCCTGCCACCCTCGACCTGCCGTCGTACGAGGTGACGGTGCTCTCG
GACTTCCCTCTCGCACCTGTCGACGCACTACTCCGAGTGCATGAGGCCAAATACGTTGGC
ATGGTGCAAGCCGCAGCACTAAAGCTGCAGCAAGGCCCACCTCACTCGCCTGTCCCCTTC
ACGCCGATGGTGCAGCAGGCGAGAGGCGCGGCCACCGCTGCGCTGAAGGACCCCAAGACA
TGCGACACGAGGCTGTCCGCTGGGTCGTACGCCGCAGCCCGCCGTGCCGCGGGCGCCGTT
ATCTGCGCCATCGATCAGGTCCTCGCGGGCGAGGCGCGAAATGCCTTGTGCATCGTCCGG
CCGCCAGGGCACCACGCGGGGTCGAACGGCCTCATCCCAGGCTCTGTCTCATGCGGCTTC
TGCGTCTTCAACTCTGTGATGATCGGCGCGAGCCACGCGCTGCACTCGGAGCGCGCGCGG
CGCGTGGCAGTCGTCGACTTCGACGTCCACCACGGCGACGGCTCGGAGGACATCGTCCGC
AAGCTCGCGCCCGACCTGCCGCCCTCCGCCTTGTTCTTCGCGAGCATCCACCTGTACGAC
CCGGGCGACGCCACCTACGGCGCCTTCTACCCTTCCTCCGGCGGCGCCGACTCGATGGTT
GAGAACATTATCAACGTGCCCATCGCGCCGCTCTGGCGX
>359; 204 1 1213  LEN=1364
XXCGCGCTCTTCGGCGTCCTAGGCCTCGCCTACTTCATCCGCTCCACCCGCGCCGCCAAG
ACGCCGCCCTTCCTCGACGTCGCCGCCACCGCCTGGTGCACTGGCGCTGGCGGGACACAC
AACCGGCGCAGGCAGCGCGCGCTCCTCGCCTGGCGCGCGGCGGCGCTCCTCTGGGCGATC
GGCGTCCTCTCCCGCTTCTACCTGCCGCACGGCACGCCCCTCGGCTGGAACCTTTCTTTC
TACACCGTGTGGAACTACCACCTGCAGCTCCTCGACTGGGCGTGCGCCGTGGCAGCAAGC
GCGTGCTGGCTCCTCCACCCCGACGGCGCGCCGTCCTCTGCCGCGGCCTCAGCGCTCAAG
CACCTCACCCTCTGCCTCTGCGAGCTGTGCACGCCGGCGAGCGTCCTCGTCTCCATCCTG
CTGTGGGGCGTGCTCTTCCCGCACGCGGCCGCCCACGGGGACTACTCCGACCTGTCGTTC
AATTCGTTCGCCATGCACGCCGTCAACACCGTCCTGCTGCTCGTCGAGTTCCGCGTGAAT
CGCATCACGGTCCAACGTCATCACGTGCTGTTCATCCTCGCGTGGGCGATGGCGTACGCC
ATATTCGCCTGGGTACAGCACCCTTTCACGCATTGCTGGCCGTACTTCTTTCTCTCTCTC
ACTTCGGCCGAGGCCATCTTCTGGTACGCCGCCATCGCGGGGCTCCACGTCGTCGTCTAC
GCAGCTGCGTGCTGGTTGTCTTCCCTGAAGGAGCGTCGCTTTGCTCCTCTCTTGGAAGGA
GGGCTCTCGGAGTCGAACGGAAATTTAACCGCAGTATGCATGAACAACGAGGAGGGAcCG
TGATGGATCTGAGGATCACCTCATCTCCCACGAGATCGTCGTCTTGTTGTCGCTGTGGGG
AGTCAATGXCATGGCGGTTGCTCCTCCGCGCAGCCTGGTTGCTTCGTGGTTGCAGGCTCT
GAATGCACGGTTCGTAGGAAGCACGGGGAAGATGTTCATTACGCTAAATGCCATGCTGAG
AGTAGCTGCATCCAACGACTTGCAACTATCCGTACGTCGCTGGGAATCTCTTGTTGCTCA
ATCCACAAGCCGAAACCCCGTGCATGATCGATCCCTGATCACGCCGGGCGACGCTGTTCG
AAGCGAAGGACAGGGGGCGGCGAAAGAGCAACTGTGTGTGAAGGCGGAGGCAGAAGAAGC
CCCAAGGTCCTGATAG
>379; -40 1 345  LEN=345
XCGCTGAGCGACGGCGAGCAACGGCTGGTCGACGAGCTAAGGGCGCGGCACGGGCACAGG
GAACGGCTTACATTTGAGCTGGTGGACTGGTACCAAGAGACCTCAGGTGCGGCGGAGCAT
CAAGTCATCCTTGGCTCCGATGTGCTTCACCCTCGGTGCAAAGGGGAGATCCACGTACCC
CGACTGGTGCGCCAGCGGCTCCGCCGTACGGCAGACGCACGAGCGCTGCTGCTATCTCAG
GTTCGCCGGGTGGAAACAATCTGTACGGCCGTCTCCGAGTTGCGAAGGCAAGGGCTACGC
GTATCAACCTACCAGGTGTGCGCTGGCCACGAGCTCTTCCCATCAGXX
>361; 54 1 217  LEN=1603; minus strand
XCAGAACTCCTCGACGCGACCTGTAGTCGAAGCCTGGAACTCGCCACAACTTGCGCAGCA
TCCTTGCTGTCATCGCACGTGAGAGCGCACGCGCCCCAGCGGGCCCATCCTCCCGGCGCA
TGTGCAGCAGCTGTTTCGGGAGACGAAGXGTTGCCTCCCGTCGCCAGCAAACTGTATCCT
GCCTCTCTGGACACGAAAGCTCGGATCGCCGAGATGTAA
>381; 129 1 328  LEN=461
XXGCAGCTGCAGCAGCACGCACTTTCGGGACGACTGGATGGCGCCTGTCCATTTCTTCCG
ATGCAACTGGCCACCCCCATGCCCGTTATGATGTGGACCCATCCGCTTTATGCCATTGTC
GTTCCAATGCCGTGTCCTGACTTGATATCAGCCGAGGATACCACGCTTCCGCCAGCAGCT
TCTCCTGCCTCAGCCATGCCGCCCAACCTTCCAGAAGGACCTTCTGCTCCTCTACCGGAC
GACAATCCAGTGGCCGTAGACGCCACTGGTACGGAAGAGTACAGCAAACATACCAGGTTC
TACCATAAGTTGGCAATTCACAGATCCTAG
>311; 80 1 718  LEN=874; minus strand
TGCGCGGCTTACGTCCTCCCCTCGCTCTCGCTCGCCCCGCCCGCTGCGCGCCTCACCCTC
CCTGCCGCGGAGCTCCCCGCGCGCTGGAGGAAAGTCCACGACTGCGAGAGGCCTTCGCGC
TGGCGGCAGTCACTCGACGACGAGGACTGCGCGGCGCTCCTCGCCTCCGACGGCGCGGAG
CCGCCGGTGGCGGCCAACGCGCGCGCCTACCGCTCGCTCGTCCCGTCGCTCGACAGCGTA
CGCGCCTTCTTGGAGGCGAACGACCGTGCGGCGGCGGCGGXGGAAGCTGCTGGTGGTGAA
GTTCTACTCGGAGCGCTGCCCCGCGTGCCTGCGCATCGCGGCGAAGTACCGGCGCCTCGC
GACGGACTTCGGGGGCGCGGTCGACTGCTACGAGGCGGAGCTGAAGGCGGCGCGCCCGCT
GCTCGAGGCGCTGGGGGTGACGGCGGTGCCGTCGCTGCAGATCTTCGATGGCGAGGGAGT
CACGCGGCTGTTCCACGGGCCGTGCCACCCGAAGGACTTCAAGAAGGTGGCGAGCAAGGT
GAAGGCCGCCGCGCGCATCGCGCGGGAGCGGCGCGGCCTGCTGCGGTGCTTCGGCGAGCG
GATGGGGGAAGAGCTGCGCGCGGCGCCGGATGTCTGAGCTACGGCGXCGTGCTGCGCATG
CTGCATCACTCCTCTACGCCTGCCGCGGTGGGAATCTCGTCCTGTGATACTACAAACTAG
>371; 181 1 385  LEN=557
XXCCCGAAACGTACTCCAATGCCGCCTGCTAAGAAAGCCCCCGCCAAAAAGTCCGAGAAG
AAGCCCAAGGATACTTCTACCAAGGACAAAAAGAAGAAGAAGAAGAGGACGGAGTCGTAC
TCATCTTACATCTACAAGGTGCTTAAGCAGGTACACCCGGACACGGGCATCTCCTCCAAG
GCCATGTCAATCATGAACTCTTTCATCAACGACGCATTTGAGCGCATCGCCGTCGAGGCT
GGCAAGCTCGTGCGCTACAATAAGAAGGGAACTCTCTCCTCTCGCGAGATCCAGACTGCA
GTCCGCCTAATTCTCCCTGGTGAACTGGCCAAACACGCAGTCTCTGAAGGCACCAAAGCT
GTGACCAAGTACACGAGCAATGCGTAA
>362; 89 1 632  LEN=632; minus strand
GGGCAGGCAGGCCACTCCGTGCGGAGCATCGTCGTTCGGCGTGGGGATGGCGCCGTCCCA
GCGCAGCGCATCGTTCGTCCGTTCGAAGTGCCGCACCACGTCGTCGACCTTGTGCGGCGG
GCGCGAGAGCTGTCGCTCAAGAACCTGTTCGCGCACAGCGGGCACATGCTCTACGACCGG
GCTGTCGGCCACTTCTCGCCGGAACGGCTGTGCGGCCAGCTTCTCGCACTGGACGAGGCG
ATGCCTCGCCAATGCCCGGATGGGTGGCTTCTGGGCAGTGTGGGCGTGGTGGCGTGCCTC
GCCGTGGGGTGGGGGGACGCCGACTCTGCGCTTTCGGCCGAGGAGCAGCGGGTGTGGGTC
GATATGTCGCACGAGATGCCTCTCGACATCGTACAGGAGGTCGCGATGAGTTGTGCTCTC
GAGACACTCGCAGCGGCGGTGCCTCACCTCGCCGCCGGCTCGAGCCTCGAGCTACGGCTC
AGCCGGTGCATCCGGCATCGACACTTGGCAACCAAGCTGCTGCGGCGGCTGCAGACGTCG
CTGCAGACCGCAAGCTTGACGCGGTGCACGCTGTACGTCGCGCTCGATTCCGCCTTTCGG
CAGGAGGATGGCGAACTCCTCGCCGCCGCCGCX
>372; 158 1 927  LEN=1189; minus strand
CTCGGCGGCCGCCCGTCGCCAGGCCGGCCGGCGCCGCGCGCAAGTGTCCTCGCGCGCACC
CAGGTCGTCACCGACATCGACGACACGATCAAGTCGTCGGGCGGAGTGTCTCTTGGAGAC
ATTCCGCTCGGTGGCGTTGACACATCAGTCAGCCGCAACGCCTTCTACCCCGGCGTCTTC
CAATTCGGCTTCGAGCTCGCGGCGGGCTCCGTCCTCTTCAGCCGACCGCAGCCGATCGCC
ATCCTCACCGCGCGTGCTAGGGAGCTGAAGGTCTTTCTCGAGATCACGCAGAGCAGCAAA
CTGTGTGTGCGCTACCGGCAGGCGGGCGACGCGCGTGGCGTGAGCGGGTGGGGCGTCGGA
CCAGTTCTCTATGGCAGCATCCAGGAATGGATCTGCCAGGAGCGGAAGGGCTGGCGTAAG
TTCGAAAACTTTAAGCTCCTGCAGGCGAACAATTCGAAAAGCACGAGATACGTCTTCATT
GGTGACAACGGCAAGTCGGAGAAGGACCTAGAGGCTGCCCGAATGATGATCTCTGAGTTC
CCAGGACTGATGCGAGCAGTCTTCATTCATGCTGTCTCTGGCGAGACGCAGCCGGCACCC
CTTCCCGACGACGAGAGCATTGACGGGGTGCCCGTCTTCTATTTCCGGACCTACGCCACT
GCCGCACGCAAAGCTGCGGAGAATGGCTTCATCACTGGCGCTGCACTAAAGCGAGTGTGT
AACGCTATCGAAGAGGATCTCGCGGCAGACATGGAGAACTTTGCGCCTGGCTCTTCCAAC
GAAGCCCTTGTGCGAGAGGAATTGGCGACGGCGAGAGGTGGCGAGAAGCTCGGCGTTGTG
CGCAGCACTGTAGCCATTGTTGCACGTCCGCTCGGGAGTCTTCGAGATCGGCTTCGGCGA
CAAAAGAAAGACCCTGGCGCGGAATAG
>377; 209 1 1220  LEN=1423; minus strand
XXTGTCGGGCCACCGCAGCGTGGGGCCGGGCGAGTACGACACCGACAAGGCTGGCCGGTG
GACGCGGCCGAGCGTCTCTGCCGCGAGCTTTGGCAACTCGAGGGTCTCGAGAAGCTTCTT
CTCGTACAGCGCGAAGCAGGTGCAGACGCCCGGCCCGGGCTCGTACGCGGTGGAGGCGGC
GAAGCCGCCGCTCGGCAAGGGGGCGGCGAGCGGCAAGGCGAGCGCCGCCTTCATGTCGCG
CGTGCCCAAAGACCACCAGCGGCTGATCGACTCGGAGAAGGTGATGCCTGGGCCGGGGTC
GTACGCAGTTCCCTCTGGCATCACCGCGAAGAcAGTCCCCGAGAACTTGCAGACGTTCGG
GTCCACGCAGAAGCGCCTCGCCTCCGATGCGATGACGCCCAACCAGAGAGCGATTCTCGC
GCAGCCCGGACCAGGAGCGTACGACGTGCGGAAGACAGACTTCAAGAAGACAATGGAGGA
GAAGATGGGCCGCACCTCCACGGAGAGAGGCCCTGGCATGCAGGGCTTCAGCTCGTCGAC
GCAGCGCTTCAAGCCGCTCACCAAGCAGGCCGAGCCCGGCCCGGGCGCATACGACACCAA
CGACCAGCACAACTTCATCAGCGAGATGAAGCGCAAGACGCACGGCCGCCACGGCGTCTT
CGGCTCCACGACGCGCAGATTCCATTCGTTGAAGCGCGACCAGGTGCCAGGCCCAGCAAC
CTACGACCCTGCCGCGGTGGGCGCTGCGCCAAAAGAAGACGAGCATAACTCCTCATCGTT
CGCGTCGAGCGTGGCGCGCTTCGCCAAGTCGGCTCCTTCCACAACGATCGTGAAGGGCAA
GAAGCAAGTGTCCGACGGCGGGCCGGAGCCATGGAAGTACAACATCAAGTCGCAGAACGC
GTGGGATCAGACGCACCACGAGCGACGGACCGAGCAGACCTTCGGCTCCAAGGTGGAGCG
CTTCGCGGCGGAGGCGCTCACCTCACAGAAGACTGCCATGGTGCCTGGGCCAGGAGCGTA
CCATCCGAAGCACCCGCAGGAGGGCTTCCGCAAGCAGCAGGCGCAGAGCGAATGCTTTGG
CTCGAAGGAGTCGCGCTTCATGCTGGGGCAGCGTGGCATCTTCTCAGGCGCCGCGGCCAC
TCCCGGGCCGGGAGAGTACGATTCGAACATCGAAATGCACAACCCTTTGATCAAGCGGTC
TTTCAACATCACCATCGGTTGA
>389; 59 1 362  LEN=362; minus strand
XAGCGCGACCATGTTGAGGCGCTGCTGGCTGCGAATCGGGTTCGACTTGAGACATGTATG
GACATCGCTCGCAAACGCCGAGCTTTGCCACAGCGTGAGCTAAGTCAGGCCGAAGCCGCT
GTCCAGGGATTGCGCAAGACCTTTCTAAAAGGTGAATGGGCTCCTTGCTGTGTGAAGTGC
GGCGTTCGACACGAGGCGATCGAGTTTGGCACTTGCAAGTTCTGGTTGACGTATTTGGCT
GAGCCCGAGATTCCACTGCAGCTGAGTGACTCAGACAACGAGTTGCAAGAAACGAGTGAA
GATGAATGCAATGAGAATCAGGTGATGAATGAAAACTTAATGCTTGATGTTCGCAGTCTG
GCA
>382; 31 1 405  LEN=929
GAGGTGGAGGCGCTGTTGCGCGCGCTGGTCGAGGAGGTTCTCACGCTCAAGTGCCCGCGG
TGCGGGCAGGCGTACGACGACTTCGAGGGGTGCGCGGCGCTGCAGTGCTCGCGCTGCCCG
TGCCACTTCTGCGGCTGGTGCACGGCCGACTGCGCCGCCGACGCGCACGCGCACGTTCGC
ACGTGCGCCGAGAAGCCGCCCGGCGTCGACGCGTACTTCCCGCGGCCGAGGCGAGTGTTT
GAGGAGCACTGGCAGCGGCGCAAGCGGGCTGGCGTGGAGCGGCTGATGCGCGGCGCGTCG
ATGGCGGCGCAGCGGACCGCCTACGCCGAGCTTAAAGACCGGCTGGACGAAGTGGGGTTC
GCGCCTCCACATGAGGGCGGCATCGATGAACAACGTCAAGAGTAG
>378_2; 187 1 575  LEN=575; minus strand
XTGATCGAGGCTCATCGCAGTCCGAAAGCCGCAGCACCGATTGCGCGCACCTTACTGTAC
GCGGAGGTGATGTCGCACAACGCAGACATTCGAAAGCTTGGCATGCCGGTGATGGCCTTG
AACAGCGGGTTTCAGTGGTTGCTGCACAACAAGGGGGCGTACCGGAAGGAGACGAAGGAG
GAGAATCCCTTGGCCACAGAAGGGTTGGGATTGCTCACTGAGATCGGAAAATCGGTTGCT
TCGAACCAAAAAGAGCGCAAGGAGCCGAAGGGTAGAGGGGTCAAAGGAAAGGTTGGGGAG
GAGAGCGAAGAGCAAAGTTTGAAACCATCGTGGCCTGGCCCTCCGGAAGAAATCCGCCGG
AGGGCTGAGAAGGTGTTCTCCGATCTCGCGTTGCCTTTGGAGGAGCAAGTAGCGTTCTCC
CTCAAATACATGAGAGAGAGACAGGAGGAGGCTCTTGTGGAGGCGGTCAGATTATGGGAG
GAAGCTGCCGACGCGTTCAAGGACTATCGCGTAGCCAGTTTGAAGGGTGACTCCGACGAC
GAGTGGCTCGCTTACAAGAGAGAGCGCTGCGTGCTG
>394; 84 1 246  LEN=246
CCTCCCCCCTCCCCACTCTTCTTCCGAGCTCTCCGCATGGCCGCGGGGGACGGAGCCGCC
ATGGAGAGCGCTCACGCCGTCGTTCGAGCTTTCCTCGCGCCTCTCAGCGCTCCGGTGCGG
GAGAGAGTGCTGCAGCTTGCCGCCACCAGCGAGGGGCACCGCACGCTCCATGCCCTCCTC
AAGGACGCGGGCGTCCAGCAGCTCGGCGCACGCCAGCAGGCCGTCGTGGCCCTCCACCAC
TTCTCG
>234; 218 1 784  LEN=1250
XXGCTGGAAGCGCTCGAGCCGTACGCCCAGCTCACCGGCTGGCGGTACGACCACGACGAC
TTCATGCGCCTCGACGACCCCAAGGCCTCCGCGGAGCTCCGCGCCGCCCGCGAGCACGGC
GTGGGCGCGGTGCTCGAGTTTGGCGACGGTCTGCTCCGCCTCGCCAAGGAGCCTCCCGCC
GTGCAGGCGGCCTCGCCGCTGCTCCAGGAGTTCGAGCTGGCGCAGCGCAAGGTGGCGCGC
GAGGCGGTGTACAAGACAATGTGCGCGACCTGCAGGGCGCTGGGGGTGTGGGAGGACGCA
GGCGCGGGGCTCGACGACCCAGAAGAGAGCTGTGCGTTCCAAGACCTCACGCAGCCGTTC
GAGACGATCGCGCGCCGGCTGAAGCGGTTCGAGAAGCACCTGGACGCCGTCCCGGGCGCG
CGGGAGGAGCGCGAGCGCCGACTGCTCGATGCCTCGCTGATCGTCGAGTTCGCTCTCGAG
CACGGCTTCACGTGGAGCGATGATGAGGTCTCGTCATCAATGCTGATTGACTTCATGCAG
CGCGTCAAGGAATGGGGAGGCAACGATGTGGCGTCGGCGGAGTCGGTGCGCGCGCTCGTC
CGCGGCAGCGTCCCCGAGGGCCCCGCGAAAGAGCCACTTCAGATCACCGCCCTCAAGTGG
GTCGAAGCTCACCCAGCTGCGGCGATCGGGATCGGGCTAACGGTGTCTGCGTTGACTGCG
GCCATTGCGGGTGTGGCCATTGCGGGCATCGCAAGTGCCGCCTCACGCGGCAACAATGGG
CGATGA
>391; 138 1 577  LEN=650; minus strand
XXTTGCCCTCTGCATGCCGCGAGCGCGAAGGGACCTTCTCACGCGCTGCCTGCCACGCCG
CCACTCCCCGCACTGGAAGGCGGCGCGTTCGGCTCCTTGCGCCTCCGCGCGCTGCAGCCC
TCGGATATGCATGAATACATCAAGCTGTTGAAGCAACTCAGCGTGGCATCTATCATGGAG
CCTGCACGCTTCGAAACGCACCTCAACGTGTGCCAGAGGGCGGCCGTCCACCGCATCACT
GTCATCGAGGAAGTGCAGCGTGGAATCCTGGTGGGTTGCTTTTCGCTAAGCGTCCAACGA
CAACCTTTCAACAACCCCGGGCTGGTGGCACACTTGGAAGACGTCGTCGTGGATCGTTCC
GAGAGAGGCACCGGCCTTGGGAGGGCCATGATCAAGGCGGCGGTTATCATGGCAGAGCAG
CTTGGTTGCATGCGCGTCTGTCTGAATTGCAAAGCAGAGAATGCTACTTTCTATGAAAAG
TGTGGCTTCACACGATCCAAGGAGGGCAGCTTTGCAATCTATTTCGACGCGACGTCAAGC
TCAAATGCAAATACGCCTGTTGTACTTCGCCGTAAGTAG
>386; 69 1 289  LEN=289
GGTGCACCTCAGTGCTTTCTCTTGCGCTTGCCTGGCCCGTCACCGCTTGGACTGCCACCG
CGTCTTATTCCATCGCGCATGGCGCATGTGACGTGGACGGAAGTCCTCCCATCGTCCGGT
GTGACGGCGCCCGGAGGGCGTGCCTCCATGGCCTTCGCGCAGCTGTCGCTGGCGGACAGC
TCGCTCGGCCCGACCGCGTGGGCGTGGGGTGGCGTCTCCTCTGCCGACCCCCTCACCTAC
TCCAACCAGCTATGGACGCTCTCCACGTCCTCCGCCTCGTGGACCCTCAXX
>280; 488 1 1725  LEN=1969; minus strand
CACGCCGCCGCGTGGCGGCGCGGCGTGGCGATCGCGAGTGTCTCTGTGGTCTCGGGGGCG
GTGATTGGCGTGACTGGAGGCCTCGCGGCGCCGGCGGTGATCGGAGGGATCGCCGCGCTG
GGGGGGGGGATCAGCAGCCTCGGCGGCGCCGCCGCCTTCCTCGGCGCGAGCGTGACGGGG
GTGGCGAGCTTGCTCTCCGGCGTGGGCGGCATCGCCATCGTCACCACCATCTTCGGCGCC
GCGGGGGCCGAGCTGGGCGCGAAGAAGATGCACACCCGGTTGAAGGACGTGAGTGAGTTC
CACTTCAGCCAGCCGGACCCCGCCGCGCTGCGGGAGGAGGTGCTCGCCCTCACAGGCAAC
CAAGTCAACCCGGCGCTCGTCGTCTCCGTGTGTGTCTCCGGGTGGCTGGCGAACCCGCCC
GACTGGCACGACCGCCATTGGTTTGGGAAGGCGGCAGCAAAGGAGAAGGTGCAGCCTCCG
CCAGAGACGTTCTTCTCTCGGACGACCGAGGCGATCAAGCGGTGGTCCCCCTTCAACGCC
GCGTGGGGCGCGTGGGGCGCCGCTCCGCCCGCCTCGCAGACGGACGCCACGCCACCCACC
GCCTCCACGCCTCCCGCCGCTGCGGAGGATGGCCTCGAGGAGCGCGTGAAGCTGCTGGTG
GAGAGTGGCTTCCGCGAGACAGACGTGCGCCGCGTGGTGGCGAGGTGGAGGCAAGAGGGC
GTCGACCCGTCTGTTGAGCAGATCACCGATGAGCTGATCGCCAACCGAGTGGAAGTGCGG
CCCGACGAGGAGATGACCCGCGCGTTCACCTCAAGCCCGCACCACAAACCTCCGAGGCCG
AGTGCTGCCTCGAGCAGCAGCGGGTGGTCGGCCGAGCACATCACGCCGTGGGTCAGCTGG
CCGTTGAAGAGTGAGGAGGAGCAGGACGGGTGCGGCGTGCTGGACTGTCTGCCGCACATC
GAGCACCACGTCCTCGAGTGGGAGTCCAAGGAACTGCGCGACGTGGGCGAAGGGCTGAGC
AACTTTGCTGCCGCTGAAGCGGTGGGTTACCTCAAGGGCCAGATCATCAAGCAGACCTTC
TTCAGCGCGCTCGCCTCGTCGTACGCCCTGCCCACGCTGCTCATGAAGGTGCACGACATC
ATCGACCACCCGTGGGCGGTCGCGTACGGCCGCTCGCAGTCCGCCGCCAAGCTGCTCGCA
GACATCCTCATCTCCCGCGCGCACGGCGCGCGCCCGGTGGTGCTGCTAGGCTTCGGGCTG
GGCGCCAACTTGCTCTTCGAGTGTCTGCAGCTGATGGCCCGCCAGCTGGCGGAGGGCAAC
GAGGCGGCGGCGGGAGTGGTGCAGCACGTGGTGCTGATGGGTACGCCGTGCTCCGCCGAG
CCCACGCTGTGGCGGCAGATGAAGCGCGTGGTCGCAGGCCGCATCATCAACTGCTATCGC
AGCAACGACCTGGTGCTCTCGCTGATCCACCGCGCGAGCAACTTGGAGTACCACGTCGCA
GGCCTCGGCCCAGTGGATTCAGCCTCCGTCGAGAACTTTGACGTGAGCAATATCGTCCCG
GCGCACCACAAGTACAAGTTCCACATCAAAGAAGTTCTGAAGCTAGTGCAGCTAGAGGGG
ACGGAACGAGAAGGCTCGCTCAGCTTGGAGAAGGACACACAGAAAGTTGTGGACAGCATG
ATGGACGCAGTGGAAGCCCTCAACGAGTCGAGTCGAGTCGAGTGA
>375; 249 1 826  LEN=1171
XXCCCCGCCTCTCCCGCCTCTGCCCCCCCCTCTCGCACCCACGACGTCAAGATGAGCGCG
ATGGGCATGATGCACGAAGGATACTTTGTCGGCCGGAAGGAGCTAATCAACTGGATTAGA
CAGTACTTTGACCCCGGCTTCAGCAAGATTGAGGACCTCGCCAGCGGGGTCGTCTATTGC
CAGATCATCGACAGCATCTACCCCGGCGTCGTCCCCATGTCCAAGGTGAAGATGACCGCT
AAGACAGAGGTTGACTTCATCCATAACTTCAAGATCCTACAGACAGCGTTCGGCAAGAAG
AAGATCGACCGCTATATTGACGTCGACAAGCTCACCAAGCGCTCCTTCCAGTATAACATG
GAGTTCCTGCAATTCATCAAGTGCTATTGGGACATGCATGCCCCTGACGGCGTGGCGCCC
GACGCCGTCCTCCACGAGTCGGGCGGCAACGAGCAGCCGAAGCCAGCTGCCCCCGCGCGC
AAGGCGGCGGGTGGCGGCAAGCCTGCGGCGGGACTAGGCCCAGCCAAGCGAATGAATCCG
CCGCCGCCCGCAGCGCCGCCGCCAGCCGCGCGGCCGCCCCCCGCAGCGCCTGAGGCACAG
CAGGACCTCGCGGCGGAGGTGGACGAGCTCAAGCAGAGCGTCGACAACCTCGAGCGCGAG
CGCGACTTCTACTACATGAAGCTGCGCGAGGTGGAGATCATGTGCCAGCAGCACGAGGGC
GAGAACGTGCCCTTCCTACAGCAGGTGCTCGAGATCTTGTATAAGACGGACGACGCGGAG
GAGTTCGTCAACCCGGAGGTGGTCGAGCAGGCGCAGATCCCAGCGTGA
>360; 434 69 1757  LEN=2274; minus strand
ATGGCAACATCCGCTGCGGTGAAGCGCCTCGTAAAGGAGCATCGCGAGCTCATCTCCTCA
CCGATTCTGGGCGTCAGTGCGTGCCCCAACGAAGACGACATGCTCTGCTGGCACGCAAAC
ATCGCACTGCCGCTGACCCCATTCGGCACCGTGCCGATGCATATCGTGATCATGTTTACG
CCGGACTACCCCGCATCTGCGCCCAACGCCGGGTTCGCGGTCCACTTTCCATACAACATG
GGCGCGTCCTACATTGGCTCCTCCGAGAGAGACGGGAAGTACCTGTCGGGCTGTCAGATC
ATCTGCCTGGACATCCTCGGCAACTTCTCCCGCATCCACACCGAGTGGGCGAAGCAGCCA
GGCAGCGGCTGGAGCCCTGCTTACTCGGTGAGCACTCTCTTGCTCAACTTGCAGGCCCTC
CTCCTCGAGCTCGACGTTCAGTTGAGTCGTACGGAGAAGAGTGCATTGTACAATGAGGCT
ATGGCTTACACGTGTAAAATTGGAGACAACACCCACTCGGGCACGTCGCCATACCCTCCG
CTCGAGGCCTCGTCCGACGCACCTATCGCGGCCGATACCTCAAGTGACACGAGCGGCGCC
AAGCTCACGGGGATGTCTTCTGAAGGGAAGCTGGTTGCTCGCTGCTATTTCACCCTCGCA
TCGCACGAGGATGACACTCTGGGGTATGGCATCTATTTTGATCGCTCCGGCAAGCCGAAA
AGCTATGGCGAGTTGATCTCGTGGACAGCGTTCCACGAGCACAAACTCCGCCAGACGTCA
CGTAAGGAGTCCTTCACACATTTTATTCCCGCTTTCATCAATCCACAACATGCAAGTAAT
AACCCACAGTGGGTTAGGCGGACAAAGCAGTCGCTGGAGCAAAGTGCTCGGGCATGCAGC
GGAGGTGTGGGCAGTGACGATGTACCGCCGGCACTTCAAGTGCTCCCCGCTCTCATCAAC
AGTATGGTAGTCGAGATCAACCGCGGCGACAAGGCAAGCGCGATCGCCTTCTTTGAGGCT
CTCTGCTCTTTCTGGCGCACTCTACGCTGGTACATTGTCGTTGACACAGCGCTGAGTAAG
GATGCAGTGGGTAGGGTGCAACGCTTTATTGACACACCTGCCGCCCGGCACAAGAACAAC
GTTCCGGACGTCGGTGCTCTCCTCGCCCTGGCGACGTCTTTGGTCGGCGCATTTTCTCTC
GAATCGTTTATCGACGCGTACTTAGACGAAAGCTTCGTCCGCTGCGTGATGTGGTGGCGG
GATGAGTGTGCTGCTCAGGCGAGGGCGGTCTTCGTGGCCACGGCTGTCTCGCGCTCTATC
TTCCACTTTCAGATGGAAGTGCTGCGCATCGTGATTGGCGACGCACCGGATGTGACCGCC
ACCAAGATGGATCAGTCTTACGGTCGCCTCCCAGAGCGACTCGAAGCTCTACAGTGTGCA
TGGAAGGCGCGTATTGAGCCGCGCACCTGGGGAGAATATGCGATTGTGACTGGCTGCTCG
GTGGAGATGAGGCGACGGATCGGCGAGGACCCGGACCAATGGATCATGAGTTGTGTGCAG
CGATCGATCGAGAACGGCCCGCTGTATCAGAAGGGAGCTCGAGGAGGAAGAGGTGGCGGT
GGGGGGAAAGGCGGAAAGGGAAAAGGCGGCAAAGGAGCTGGTAAGGGCGGAGGTCGTGGG
GGGCGGTGA
>353_1; 164 1 1406  LEN=1428
CGGCGGGGGTGGAGGCGGGAAGCCTGCCTTCTCAACGCGACTGCGGACGACCTTCCCACC
GAGATCCGCGCACTCCCCGCCTACTTCCTCCGCCACTGGCCGCCCAAGTCGGTCACGTTC
GCCGAGGCGCAGCGCACCTACGAGTCGCTCGCCGGATGGGGGCGCACGCGCTTTCAGATC
GTCAGCGGCCGGCTGTTTTACCCCAACCTGAAGCACAACACGTTCGGCTGCGTCCTCCGC
CGCACGCCGATCCTCGCGTGGGCGCTGCTCGAGCTGCTCGAGCGGCACCCGCTCCTCCCC
GACGTCGACCTCGCCGTCAACTGCCGAGACAAGCCCGGCTCCGTGTTAGGCACGATGCGC
AAGCCGCTCGCCTTCTCGTACACGACGGGTCGTGCGTTCACCGACGXTGCCGCTGCCGGA
CTACACGTACTGGGGGCTGCCGTACGCGGAGCTGCCGCCGTGGCCGGCGTGGATGGCGTC
GATGGACGACCCGCAGTTCGAGTGGGAGAGCAAAGTCGACAAGATGATCTGGGTAGGCTC
GCCCACCAATCCGCTGCGGCAGGCGTTCTTCAGCTGCGCGACGGCCAAGTTCGGCGAGAG
GCTGGTGCATCGGATGCCCGACAAGGAGGCGATGCACGAGCTGGCATGGCGGTGCAAGCC
GTCCAAGCCGGGGGAGCATTGCGCGGTGAAGCCGCGGGGCTGGACGCCTCTCTCCGAGCA
GTGCAAGTACAAGTACATCCTCCATCTCCCGGGCATCTCaGACTGGCTGGAGCACTTCAA
ACACCAGCTCGCCTGCGGGTCAGTCAATATCTTCATCGGCACCCGCCCACCACGTCAACG
GGCAGCTCCTCGTGGCCAGCTTCTCGAGGCCCCGACCGCGTTTGAGCACTTTGACTTCTC
GGGGCCGCTGTTGAAGGAAGGGAAGCAGTTCCTTTTCGTTCCTATCGTGCGGGGTGGAGT
CTGCCGGCAGCTACAGGCCACGATCTCACGGCTCGAGACGAGGCCAGAGCAGGCTCGCTG
CATTGCTCGCGCAGGGCGTGAGCTCAGCCGCAGGCTGGACATGGACGCGGTGTATGATTA
CATGGCGGAGACGTTGACGCAGGCCTCTGCGAGACAGCAAGACGACGTGGCCCGCCGCGT
CGTGCAGGCAGAGCAGTCCAXGGTTAGTGACAAAGCAGAATTATTTTGCGTTCGTGCCGC
CTGCAAAACGGCCATGGATGGAGAATATCTTCGTGCCATGGCATCGTGCAAGCTTCAATT
CGACGCCGCTCTTACAACCGCACGGAGCAGAAACGGCATCTGGTCTCTTCCACTGAAGCT
CGGATCCGTGGCTGTCTTAGCTGTGGCTCACAAGCTGCCGTCGGACCTAGCTGGAAGAAG
GAAACCCGCTGAAATGGACAATACATAG
>396_1; 35 1 234  LEN=234
XCCCTCGCCGCCGCCTCCAACTCCGGCAGCAAGCGCCAGCTTCACTCTCAGAGCTCCTCG
CACGGCTCGCACAGCTCGAACCGCGCGCACCACGGCTCCACCCTCAAGGTCTCGGAGTTT
AAGCACGCGCAGGGCGTGGAGAGGCTCGAGCAGGTGCAGCAGGTCTACGGCTCCGGCAGA
GGCAAGCCGAGCGCGCTGGAGGAGCGGGTGGCGCGGCTCGAGAAGGAGAACAAGCXX
>402; 8 1 286  LEN=315
CGCGAGGCGTGGAGGGAGCAGAGGCGCCTCAGAGTGGCCGCGCAAGCCGATGATCGCGGC
CGTGGCGTTCAGGCGTCGGCAGAGCTTCGTGCACGTGCTGGTGTAGTACGCAGGGAGGCC
TGGGTTGCCCGGGACATACACGATGTGATACGGCGCATCGCCGGCGGCTCCAAGGCGCAC
CACCTCCGCAGGAAGGCCGCCGACGGGCTCGACCACGGTGACGGGTTCGAgCGTTGCCGA
GGAAGCCATGAGAGCCTTGCCGGATAGCGAGCGAGGGCGGCCGTAG
>385_1; -6 1 294  LEN=430; minus strand
XXGGCCGCCGCTCGACCTGAAGACCAAGTGGGAGACGAGCGGCGGGTGGGGGAACATGCG
GGTCCACCGGCTCGACGAGGCGGGGAAGCCGATCGTAGAGACGTGCACCAAAAACGGAGG
GCAGCCGXTGCTGAGGAGGGGCACGCCGTGCTACGCGCGCGCGTCAGTCTCGGCGGGCCC
ACTAGGTGCCTACCGCCAAGTTCTTTTTACCCCATCGGAGTCGGGCAGCCGGGCAATCTC
TCCGACGCGTCACCACTCCTCAGCAGCACCATTTGTTTGGCCTATGCAGAGCGTTAG
>385_3; 79 1 258  LEN=258
XCCGCGGCCGCCGCGGTCGGAGTGAGGCTCCTCTCCGCACGTGGCATCGGTCGTGATGCC
GGGGCAATCCGCCAAGCAGTTGTTCATATCCTCGGGGCCTTCGCACACGTCGTCGCCACA
GCACTTGCGCTTGCGGGTCTCGGTGCAGGGGACGACGCCACGAGCAGCGGCGGCACGGAG
CGCAAGGAGCGAGAGGAGCAGATGAGTGCGCGGCATGGGGGAGGAGCGGGGTGGAGGGAG
GGGAGAGGGGAGAAGGAGAXX
>392; 338 143 1192  LEN=1345; minus strand
ATGGTCGCCTCCGCGCCCTCCGTCGGTCAACCGCTCCCGCAGCCCAACCCCACGAGGACG
CTGGGGAGCAACGGGCGCGAGAAGCTCGCGTACAAGCAGGGCGAGCGCAAGACCGTCTTC
TTCTCCAAGAAGACGGCGGACGGCTTCGTGCGCACGGGGCAGTACCTCGGCGAGTGGAAG
GACGATCTCTACGACGGGAAGGGCACGCTCGAGGCGGACGACGGCACGCGGTACGTCGGC
AGCTGGAAGGCGGGGCGGCGGTGCGGCGTGGGCACGCTGTGGATCCGGAAGGAGGGGAAG
CTGGTGAAGCAGTACGCGGGGCAGTGGAAGGACGACTACCAGGAGGGGCGAGGAGTGCAA
ACCATGGGCGGGGTGACGTACAACGGCGAGTGGAGCAAAGGCATGCGGCATGGGGTGGGC
ACGTGCAGCTACCCGGACGGCGGCGTGTACGAGGGCGAGTGGTTCAACGATCAGCACCAT
GGCTTCGGCGTGTACGACTTTCCCAACGGCGACCACTTCGAGGGGCGGTGGGTCGAGGGG
AAGAAGGAGGGGCAGGGCGTCCACTTCTACTTCAACCAGGAGAAGCGCGTGCACACCAAG
CGGTACGACGGCGAGTGGGTCGACGGCACGCCGAAGTGCGGCGTGTACACCGAGATGCCG
CCGGACCCGCAGGTCCCCGCGTCGCAGGCGCCCGAGCCGCTGCCGCACCTCACCGTCGTC
GACCCGGACGGCGTCGTGCGCGAGAGCATCGCCGCCATCCGCCACGAGCGCGCGCGCCAC
CGCGCGAAGCGCGTGTCGCTCGACGAGCACTTCACGCCCGAGGAGCTGGAGGCGCTCGAG
GTGGCCTTCGCCCGCGTGGACGCGGAGGAGAAGGGGTGCCTCTCCATCGCCGAGCTGGGC
GCCGCCTTCAGCCAGGTGGGGATGGATCCGAGCGAGGAGGAGATGGCGACGGTGCTCGCG
CACCTGGGCAAAGCGGAGGAGGGCGGCGAGGCGGTCTTCACCTTCGCCGAGTTCGCGCAG
GCCGCGGACTTCCTCTCGCCGCTCGCGTAG
>369; 196 309 1752  LEN=1752
ATGACCACAGTTCGTGCCACGAGGTGCAACACTGCAGCGATGCTTCTACGACCGACTGTT
CGGCCAGAGGAGAATGGCTGTCCCTTCGGCCGCGCGAAGGACACCTCTCACGAXGAACTA
ACGACGCGCTTCCGGCGGTTCACCAGCTGTTCCAGCTTTCCGGCGAGAGAACTGCAGCAG
CTGCCCAAATCCTCGCACTGCCCACCAGTGCCGCCGGATGGCCACTCACTGCTCGAGCAC
GCCGAGAGGAGTGTCGCGCACCTTGTACAGCTTGCTGGCGTGCGGCTCGACCCACATGCG
CGTGAGGTACGGCTCGTGCCCCCAGTAGACCATCCCGGAGCTCAGGCTGTTCTCATTGAT
CACGCACGCCTTCGGCTGTGCGCGGTCCATGAAGATATCGATGCGAATGGAGTCGACGCC
CGCGGCGTCCGCTGCGCGCTCGGCGACGCTGAAGACACACTCGTGGTGTCCGTCCTCAAA
GAACCAGTGGCGCTCGATCACAGACGAGCTGCTGCTGAAGAGGTCCACCTTGCTGAAGTC
CTGCGTCTTGCCGTCGCGCGTGAAGACGGTGACGCCGTCCATCAGCGCCAGGTAGGCGCG
ACCCCACAGCACCTCGACGCGCACCTCCGCCAGCCCGACGGAGATGCGCCCCTTGACGAC
GAATTTGTTGGCAAGCGGCATGGGCGCCTGCAGCAGGAAGCCGGGCTCTATCCCCTGAGT
GATCGCATTGCCATCGGCGGCCCACACGCGCTCGAAGTCGTCGGCGCGCTGGTCCCACTT
GGCGGCGAGCCACGACATGAGCTCGGCCGCCTCGGCTTGCGTGGGCGGCGCGTGCATCGC
CCTCGTCGCCTCGGAGCTCGACTGGGTGAGGTGGCACGCTTTCCAGAAGACCGGCCACGA
GGTGACGTTGCGGAACGCCTCGCCGTCGCGCACGGCGGCGTGCAGCTCGGTGAGCGAGTG
CCATTCGCCGTGGAGCGGGAGGAGCGGCAGGTTATGCTTGCGGTAGAAGGCGTACATCTT
ACACCTGTCCTTCTCCACCTCGAAGTCGCGCATGCCCTGCTCGTCCATCCGCCGCCGGAA
CATCTTGACGCGCTCGTGGAGCATCTGGTGCCAGCTCAAGTTGTGCGGCAGGTCGGGCAG
CTGGAAGTAGGGGTGGAGTGTGAACTGCTGCAGATGCTCGAGGATGACGGCGCGCTCCTT
CTCGAAGTACAGCGGGGGGAACGTGTTCGCGTTCGACTGGTGGTACTGGAAGAAGTTGAC
CATCAGTGGGAAGTGGTACGGATAGAGCCGCTTCATCCGGTCGCCCGCCGCGGTCTTCTG
GCCGATGTCGCCCTCCTCGAGCAGCCCGATGGCGATGTGGAGGtACGGCCCCACGGCCGC
CGCGAGCACCAGCCCCACGGCCACGCGAACCTTTGAGAGCACAGGCATGGATGGCGGCGA
GGAGTXX
>397_1; 106 1 385  LEN=668; minus strand
XXGGACGGCGCGACGGTCGAGGGGTGGCTCGTGAAGCGCGGCACTGGCTTCCCGTACAAG
TGGCAGCGGCGGTATTTCGTCTACTTCGACGCCACGAGAACGCTGCACTACTTCTCGACG
GAGAGCAACGGCGAGACGGAAGCCAAAGGTGAGGTCGTGATCTCTTCAGTCAAACCATAC
ACAGTCGAGTCGTTCGGCCTCAAGTTTGAGATCTCCTCTTCATCTCGGGCCGGCGGGCAA
TCAGTGGTCCAGGAGAAAGCGAATCAATCTCGCTCTCTTTTAGCGCGCGCGGCCAACAAG
GACGAGCAGACACGCTGGATTGCCGCGATCGGCATGCCGGACGAAAGCCTCTTGCCCGCA
TCTGCACCTTTGAACAACACCCTATGA
>397_2; 59 1 329  LEN=329; minus strand
XXCAGCTCGTACGAGACCAAGGGCGAAGTAGTGATCACGGCCTTGGCTCCGGGAGCCCAT
CCTCTCGAGCTGGTGTTCGAGGTCGCCTCGTCGGCCATCGCCGACGGCAAGGCCATCGGC
ACCGACTCTCCCGCAGCGAGCCGCGGGCGCACGCTGCTGGCGCGAGCGTTCACCTCTCAC
GATCACGCCAAGTGGGTCGCCTCGTGGGGCGAGGCGCTCCGCAGCGACAGCGAGGCGCAG
GCGGCGGTCAAGCTGCAGGCGGCCGCACGGGGCCGGAGGGAGCAGGCCCTCTCCGCATCG
CGGCATGGCCGGCCGCAGCTTCCGCAGGGTAXX
>395; 77 1 329  LEN=652; minus strand
XTCCCCACCGCCCGCATTACAGCGCAGCACCTGCAGACGAATTCATTCCAGGGTCAGATG
GTGCGCGTGGTGGGAAAGCTCGTAGGCGAAGGCGATAATTCCGTCACGCTGCAGCTTGCT
GGCGAGGGGCCACCGGCGATTGTACACTGCCCAGGGGGAACGCAACTTTTCAAAGGGCAC
AGTGGCAATGGCTACTTCGAGGTCGTTGGCACCCTCAATGCGGACTCGACAGTTTCGTCC
ATGCAGACGGTGTACATGGGAGAAAATTTTGATCTTGGAATGTACGCAGAGATGGTCACA
TTGACACACCAGTTCCCCGATATTTTCTGA
>401; 28 1 550  LEN=550
CTCCGCCTCGAGCCTCTCCGCACAGTGACACACGTCCGACGCGCGGCCTCGCCGGCGCCC
ACCACACCGCGCCACCCCTCCCCTTTGATGGGCGAGGGGAACGCCCTCCTGGACGCGCTG
TACGCCCTCGGATGCATCGGCGCGCTGTCGTTTGCCTTCCGCAACGTCTTCGACTCGATC
TTCTTCGAGAACGAAGGGTTCAGACCGCCGATGCCCGTGCTCAAGAACCCGCTCTCGCCG
GCCGTCGACCCAGTGGAGGAGGCGGAGGCGCTGCGCGCGAAGATGCAGGCGGCGATCGAC
GCGCAGGACATGGAGGCCGCGTACCGCACCGAGAAGGAGCTCAAGCAGCTGATGATGGAG
TATGGCATACGGTTTGAGGCGGAGGGGCGCGAGGACTcATGATATGTCTACCGCTTGGGC
GTACAGACGGCGTCATAGCGACGCACAGGGAGCATGCGCGCACCGCGCGAACGTCACTGC
TGTACACAGCTGGAATGAGGCTTCGCAGGTCGCAGCTACGAAGGGTCTCAGCTACACAGT
GCAAACACAA
>413; 105 1 299  LEN=299; minus strand
XXCGTGCCTGCCACACCCGACGCCTCGAAGCTGCAACTCGCCGCCATCGACGCGATCCGC
TCCGCCGCCTCAGCGGACCTCACCTCCGGGCTGGAAGTGATCCAGCACGGCGGCGTGCTG
CCCCTCGCCGTTCTCGTCAAAGGCGGCGACAAGAAGCTCTCTGCCGAAGCCTCATCGCTG
CTCGAGTTACTATCCAAGCGCGGCGACCCCACCGTGAGCAAGCTAATCGCAGAGGCGATG
GCTGCGGCCGACGGGCTTCCAAACTCAGTTCGGCAGTTGCGTCGCGGCACGGAGGAGGCG
GXX
>411_1; 22 1 242  LEN=242
XXGCGCCTCGTGCTGGCAAGAGCTAAGCAGATGCACCTCGTTGTGCAGCTGCTCCTCACC
CTGCATCCCGTCCAGGCGGAGGCGCTTCACCGCGAAGCCATGCGGCGCGCCTGCGAGGGG
CGGCAGCGCCTCCGCGAGGTACACTTTGCCGAATCCGCCCTCGCCGAGCACGCCGCCCTC
GTCGAAGCCGCGCGTTGCCGCCTCCAGCTCCGCGCGAGTGAGCACGGCCACCTGCCGCCC
CGCCXX
>339; 194 1 1571  LEN=1579
XGGCACGACGTCACCTTCTGCATGCATGATCTAGCGACTCGTTTGCTGTCGCGCCGCTGC
AATATATTTGTGGCGCAGCCGGCTCTCGGCCGACCGCTGAATGGGTACGAATATCGGAAT
TATACCGTGGGCGTGCACTATTGGCTGCAGCTTGCGCTGGAGCATCATCCATGGCGAGTA
GCTGCTGTGAAGGACGCAGACATCATCTTTTACAACGCGTCGCTAGGATACACTCGTCTA
GAGTTGCGTTCTTCCTTTTACGCGGCGATATCGCAGTTGTATAATTGCACATCTGTGCTT
GGGAGGGAGCAGTGCGTCGGCATGGGCTTGGAGGCTCAAGGGCGCTGCAGACCCATCCGC
TTCGCAACAGGCGCGTGCTTGCAGCAAGAGTGCGTTCACAGACGAATTTGGCCAGCTTTT
TCGGCAGACGGTTCTCGGATCGACTGGATCAAGGACTACGCGAATTCTTTCGCTGATGCA
TCCAGGAGCATCATCTCACCGTTCGTCGTTTATCAGCCCAAGTGGCTTGTTGCTCATGAT
GCAGCGACTCCAGTGGAGTACGTCGTACCTTGGGAGCAACGGAAGCTCGTCTTCTTAGCG
GGGCATATGCCAGCGCCTTACTTGTACAGCAATGTCCGCTGGAGGTTGTGGAAGCAGCTG
ATTTTTGACAGCAGGGCTTCTGTATATTCTCTTGATGTGTTCAATCTCTACATCCTTTAC
CTCAACTGTGACAACAAATCGTACCTCATGAAGGTCAACGAGAGCAACCCCGCCGAAAGG
GAGCCCTTTCTTAAGTTGATGGGAGACTTCCTCCATAGCACTTGCGTATACTTCTGTGTT
CACCATTGTCATGCTTTCACCTTCATGAAAGCCAGACTTTGTAGTAACGTCACACAAAGA
AGTCAAGCAGAAGAGGCGTGCGAGGCTGTACGAGCGCCCCGTTATGTATTCATGGTGCGA
CACCTAATGCAACGTCATTGCCACTCAGTCACGAGTCGGATCATCGACATGCCTCGCGTG
TTCAGGGCGACTGGCATCGAAGCCGCCGCACCTGTCAGGATGACAACGTCTGAGTACGTG
AAGAAAGCCATGGCACATAAATTCTGCATCGTAGCGCAAGGTGATGATGTAACTACGCAC
AAGCTTGCCGAGGCGATGGCTATCGCTGGGATGGGCGGGTGCCTGCCTCTCATCATTCAC
TCCGTGACCCCTTCTCTTCATCTACCCTATGCTCGTTCAATAGACTACTGCAATGTTGGG
TTTGTTGTCTTCAACTCCTCAATATGGCAAAACATGTCCTCTGTACTGGATCGCCTTGAG
ACAGTTTCGGCGGCCGAGGCAAATAACAGACATCGAGTAGCAGCAAACTTGCGGGGTGCT
TTCATTCAAAGAGAAGAGCGCGTTTCGATAGATTCACCTATTGCAGCACATTTTCTCTTG
TCAGAAATGTGTGCTCGAGCAAAGCAGGAGTACGTTGGCAGTTGTTCCCTACACGACAAC
GACAGTCGAAAGGAAAGCAAAATAACAGTAACAGAACCATGGGTTGGCACGCCACCTGTG
TGTCTATCATAG
>404; 128 1 792  LEN=1052; minus strand
CCGCCGCCGCCGCCGCCTCCGGCGGCAGGCGCGATGGAGAAGGACCCCGTGCTCCTCTGC
CCGGCGCAGTTTGGGACGGAGGCGGACTACAGTGAGCTGAAGGAGCAGCTCGAGGCGCGA
GGCCACCCGACGCGCGTCGTCCAGCTGAAGCGCACCGACTGGTTCCGGCTTCTCCCCTCC
GTCTTCTCGGAGGACTACTGGCGCGCAGAGCTCAAGCCAGAGAACGCGCTGCCCTTCTAC
TACGAGGCGCTCGAGGCCGCCGTCGCCTCGATGCGCGCCGACTTCGGCGGGCGGCAGGTG
CAGCTCGTCGCGCACTCCATCGGCGGGTGGATCTGCCGCGCGTGGCTCGGCCAGCTCTCC
GCGGAGGCGCGCTCCCGCGTGGGCGCGCTCGTCACGCTGGGCACGCCGCACGCGCCGCCG
CCCGGCGGGATCTTCCAGCAGCTCGACCAGACGCGCGGCCTGCTCGCGTATGTGGAGGGG
AGGTACCCCGGCGCGTACCACGAGGAGCTGCGCTACCTCAGCGTCGGAAGCCGCGCGGTG
CGAGGCCGGCTGTGGGGCGACGGGCTGCAGGGGCTGCTCGCGTACGCGTCGTACCTGCCG
CTGTGCGGCGAGGCGGCGGTCGACGGCGACGGGATCACGCCGCTGCGCAACGCGCTGCTG
GAGGGGGCGGAGCACAGGGAGGTCGACGCCTTCCATATTTCCTTCGTGCCGTTCCTGGGG
ACGCGCCTGCTGGGCACCAAGTGGTACGGATCTCCTGAAGTCGTCGATGAGTGGTGCTCC
TTCTTGAAGTGA
>419; -35 1 195  LEN=195; minus strand
XXGGACGCGGAGGGGCAGTTCGGTGAAGACCCCAGCGCGGCGAGCGAGCGGGCGGCAATG
CGAGAGAGCCTGCGCGAGTGGGAGAGCTCCGGCGAGGTATCGGGCTGTCTCGTGGCGTTG
TCTCAGCTCGAGGCACGGATGCAGGCGCGGCGGAGGTGGGAGCGAAGGCAGGTGTTAAAG
CGCGCTGCCGGCGCGGAX
>388_1; 213 1 1008  LEN=1378
ATGGCGGTGGGCTCGCGCATGCTCACCGTGCCCGGCGCCTTCCGCGCCAAGGTGGTCAAT
GGAAGTCTTCACGTGAAGATGCTTCACATGGCCCGCACCTGGGCCGAGCGCACCAACGTG
CTCCGCCTCTTCTACGACGTGGCGGCGAGCGGCGAGCGTCTCCCCGACGTCGACGTGGTC
TACGTGCACAGCGACCAGGACCCCGCTCCCACATTCGGTTGGCCGTGTGCCACGTGGCGC
GATGGCGCTGCGTGCAAAGGGATGCAGGTTCCGCTCCTCGGCAATGCAGTGGAGCATAAA
CTCCTCAAATCGACCTTCCCGGTGCCGGAGTTCTCGTGGGCTGGGTGGAAACGGCAGCTG
CCCTGGTGCCAGCTCGCCGCCGCGTTCGCACGCAAGGGCAAACTGGCGCCGTGGCGGACG
CGTCGCGATCAAGCCTACTTCGCCGGCTCGCTCGAGAACGGCCGGTGGCGCCGTCGCCTT
CGTGCGCTGGTGGCTGCCCAACTGAGGAAGGGGGCACGCGACCTCGTCGTGAAGGACGTC
AGCTCCGACTTTTTCCACTGGCGTGGAGGCCGCGCGACGAAGGCTGTAGGTCGAGCAGGC
GGTAGTAGCCCCCGCACGATGGGCGACGGCGGACAGGGTCGTGGGATAGCGACAAAGATG
GATCCCATAGATGCGCCTTGCGGATATCGCTACGCTCTGTCGATGCCCGGATACGGTTAC
TCAAACCGATTGCGCTCGCTGCTGGCGTGTGGATGTGTGGTGCTCCACATCCGGCCTCCA
TGGGAAGAGTACTTCACCCCGCTGCTCCAGAACGAGGTGCACTGGGTGGAAATTGACCAT
GTTGCAGATATTCTACCTACCTTGGAGCGCCTTCGTGCGAACGAGACGCACGCAATGCGG
ATTGCTCGCGCTGGAAGGCATCTTGCCTTGAGGGCACTCAGCTACCGTCGAGTCTTGGAC
TACCTACGTGTGCCTCGTTGCCACCGTCGGAATCGCTCTCTTGAGTAA
>417; 132 1 352  LEN=393
XXCGCCGCCGAGTGGTTGGATGGTGCGGCATGCGAGGGGGCGGCGGCCTTGTCGGGGCGC
CTAACCTCGTCTTGTGAAGTCGTGAGAGGAGAGGTGGGCGGGGAAACAACTTCTTCTCGA
GATGATACTTTGCTCCTCGTCGCCGGGTCTTCCTTTCTCCTCGTCGCCGGTGCTGCCCTG
TATTCAGTGTTTCAGCAGGGCATGCGCCCAGACTGCGATACAGACAGCAACATGAAATCA
CGGAGGAGCACACCTTTGGAAATGCCCTGTGCGTTTCAGCATCGCAAGCTCTCCATTGTG
TCACAATGGGAGGCGACGTTCGTTGAGGCATCTCACTGGCATGACCTTGGGTGA
>418; 73 232 382  LEN=382
ATGGAGCGCCCCGCCGACAGCAAGACGTGGAGTGCGCTTGTGCTCGAGCTCACTGTGGCG
TGGGCCGCTTGCGAgGGCCGAAGAGCAGCGCGCCGAGCATGCCGCAGTAAGGGACGAGCT
GCACGGCGACGCCCACACGGAACGTGCCGCC
>316; 178 1 981  LEN=1088
GCTGTGTCCGCGCTCTCTTTCCCGATTGGCACCCCCGGGGTAGCATGGGGCGCGGCCGAG
AGGGAGGCGTGGCTCTCCTCGAGGGTCGTGCGTCGCTCCTACTCCGACGAAGTCCTCTCG
AAGCTCGATGCGTTGCGTGAGCAGTTTGATGTGCGGCAGTACGGCGCTCTCTCCCATGAC
GCCGAGCGGTATCCTCTGTACGCAGTGCTGTCTCGACGGTGGAGCCCGACGAAGCCGAGC
GTCCTGATCACCGGCGGGGTGCATGGGTACGAGACGAGTGGCGTTCAAGGTGCGATCTTG
TTCCTTCAGTCCAAGGCGCACACATACAGCGACAAGTTCAACCTCGTTGTCGTGCCGTGC
GTAAGTCCATGGGGGTATGAGACCATACAACGCTGGAACGCGCAGGCAGTCGACCCGAAC
CGTTCCTTCAACCCTGATGGGGAGGTCGTGCAAGGGCGCTCGTTCAACCCCGAGCCTGCG
ACAGAGGAGTCTAGCTTCTTGATTCGAATGTTGAGCTCTCTCAACGTGAGTCAGTGGACC
TGCCACATAGATCTCCACGAGACAACAGACACAGACGCTACTGAATTTATGCCTGCCAAG
GCGGCTCGTGATGGAGAGCAGTATGTCGCGGAGGAGATTCCAGACGGATTCTACCTGGTC
TCAGACATTACTAATCCACAGCCTGAATGGCATGCCGCTGTGCGCAAGGTCACCCATATT
GCGCCCGCAGATGTGAATGGGCGCATCATTGGTGAGCCTGTTGTGCAGGATGGGGTTATT
GCCATTCCTTCACCAAAATCCATTGGTCTCTGTGCTGGCGTCACTAATGCCATTTACGCA
ACAACAACAGAGGTGTACCCCGACTCGATGAAAACAGATGCTGATCAGTGCAACCTAGCA
CAGGTAGCTGCGATAGAGGCGTCTCTTGATTACATCATCAACCGTGAGAGCACGTGGAGG
CAAGCCAAGGGAGAGCTCTGA
>410; 100 1 508  LEN=697
XXCGAGGTGGCGGCCGGCGCTCCAAGCCGCCCGCCTGTGAACGAGCAGAACGGCGGGAAG
AGCTCCTGGGGGACGTGGGAACAGACCAAGACAGAGGTCACCCTCTTCCTCCCGCTGCCC
GAGGGCGCGAAGCCGAGGGATTGCCAAGTGAAGTTCAGCTCCACGGCGATCAAGGTGATG
GTGAAGGGGCAGCTCGCCCCCTTGCTCGACGGGACCCTTGCCGCGGCCGTCATCGCCAAC
GACTGCTTCTGGGAGATCCAGCAGGGCTCACTAGTGATCACGCTGGAGAAGGAGACGCCC
GCGAAGGCGAGCGGCCGAGAGAGCACGGAGGGCTGGTGGGATCGAGTCGTCCTCACGGAC
GAGTCTCTCGAGACTATCTACTGCGACCGCGAGCCCTTCATGCTCGGCGAGATGGATGAC
CTCAAGCACGAGAGCATGAGGTATCACATCAGCAAGATGCTCGGCACGGACGATCCTGGT
GGCGATCGAGGAGGCGCGTCCATCTTTTGA
>426; 17 1 204  LEN=204
XTGCTGCACCACTCCCTTCGAGGAGTGCGGTTCACTGCACGCGCGTACGTCCACGAGACG
TGCCCTCGCCTCTCCATGGCCCTCGCGGTCGCCTCAGTCCAACTCGACAGCCAGTTGCCG
CGCGAGTCGCCGCTGGAGGAGGTGCTCTTGCAAGGAGGCGTCGCTTCCCGCGTGGACGCG
ATCAGCGCGCAGATGACAATCTCCCXX
>400; 211 1 435  LEN=435
XXCGGCGCCGCGCCTCACCGCCCCATCCCCCCTGCCTCCTCTCTCGACGCCGTCACAGTC
GTCGTCCACGGCCCCGGCGTCTTCGCCGCCGCCTCCGCGCCGCCCTCCGCCGCCACCTTC
ACCGCGAGCCGCGCCGCCCTCCTCGCGTGCGGCTACTTCCACATCCTCCTCGCCGGCGCG
TGGGCTTCCTCCACGCCATCCCTCACGCTGCGAGGCCTCGACCCGTCCGCCTTCGCGCAG
CTCCTCGCCTACGTTCACACCGGCGCCGCCCACGTCGCCGAGGCGCAGCTCCTCCCCCTC
CTCGACGCCGCCGCGCGGCTGCAGCTGCCGCCGCTCACCCTCGCCCTCGAGGCGCAGCTC
CTCCTCCGCCTCGACGCCACCAACTGCCTCGCCGCCCTCCGCCTCGCCGCCGCCTTCCCC
CTCCCGCGCCTCGCCGCX
>409_2; 39 1 227  LEN=227; minus strand
AATCGTGACCAGATAAGTACGTGGCTAGACGATTTGTACCTCCAGAGCACCTGCGACTTG
GGCCAGAAGGAGTACGACACTGATGACCACGTGAACCACTCCACCTCCGAGCTGTCGGCG
CAGTCAGAGGAGACGAGCAAGGAGGACCACGATGAGTGGCTAGAGCGGGCTAATAGTGAG
ATTCATGATCATGACTGCTTGGACAGCGAGAAGCTCATCTTGGATGCX
>390; 126 1 637  LEN=786; minus strand
XXGGCTCAAAGGCTCTCCTCCTTCCTCGCCCCCCTCCTCGCCTGCCTGGCCAAGATAGTG
CGATGGTTCCGACGGCTCCTACTCCTCTACCCGGGGTGTGCGGTCGTTCGTCTGCCGGAT
GAAGGTCGACGAGACGCTCTTCTGGAAACCTCTGCGGAGGAGGCAGAAGAGCTTGCTGCT
CAGCTCCTCTTCCCTCCAAGCTTCACCTTCGGCGCAGCGACAGCGTCATATCAAATCGAA
GGTGGCATCGGTGACACGAACTGGAGCCGATGGGAAGACCTGAAGCGTCGCACCAGCGAT
GGAGGTGAGACCGTTACTGATGGCGAGAAGGCAGGCATTGCTTGCGACTCATGGAATCGG
TTCGAGGACGACCTCCGCGTTATCCGTGAGGTTGGGCTTACTTCCTATCGATTCTCCATC
GAATGGAGCCGTGTAGAGCCTGCCGAAGGCGAACTGGACGAGGGAGTCGTGGCGCGGTAC
GTGAGCTGGTGCAAGACTCTGAGGGCAGAGGGAGTCGAGCCGATGATCACGCTTCACCAT
TTTACCGAGCCCGGCTGGTGCGGCTTGCTCCTTCTTGTTGGGTGGAGGACGCTGACGGCA
GTGTTTGGGAGTATAGCACATAGCTGGCTCCACGTCTGA
>429; -11 1 157  LEN=157
GCCATTCTACCAGAGCCTAAAGCGCCGCGGGCAGGCGGGTGGGCGGAAATCACAACGCGC
GAACCAGTTGAGCGCAATATGGCAAGCGCTGGAGGGCACGCCCAGCACAACAGGATGCAC
ACCTCCGTCACGATGGCGCAGCATGGTGTCTCGAATCXX
>407; 187 1 1374  LEN=1392
XXCGCCACCTCGCCGCCCGCACCTCCAGCGCCGCCGTGGCCCACCGCCGCGCCCTATCCT
CGGGATCGGCGTGCTCGCGACCCGCGGCGGATGCTCTCCATTCTCCTCCTCTCCGCTACC
TGCTGGACGGCAGCCCTTCGCCTCGGAGGCCTGCCCGCCTCGCGCCCTTCGCCTCGCGCC
CGCTCTCCCGCCTCCCGCGAGCCGACGGAGGCCGGCGCCCTCGTGGCGCTCGGCGGCTCA
CTCGCGCGCGTCGCCGACGAGCGGCCGCCCGCCCCCTCGTGGCGGCAGGTGGGCGAGGCG
TGGGTGCGGCTGCCCGCCACCACCACGCCGTGGGCGACACTCCACTTCGTCGGCGGCGCT
GGGCTCGGCGTCGCGCCGCAGATCTGCTACGCCTCGCTGCTCGCGGGCGTGTGCGAGCGG
GCAGGCGTGATGGTCATCGCCACGCCGTACGAGCTGGCCACCGACCACACACGCCTCGCG
CGCGGCGTGGCGAAAGCCTTTGACGCATGCTTCCTCACCTGCAGCCTCGACGGGCTCGCC
CCCCCCGCCTCGGCCCCCGTCTTCCGCCTCGGCCACTCGCTCGGCGCGAAGCTCCTCACG
ATCGCCAGCTGTCTCTCCGACCGCACGGAGGATGCGCTCGGTCTGCTCGCGCTGAATAAC
TTCGGCGTGGCGGAGAGCGCCGCCTTCAGCGCAAAGATCATCGCGGCGCTGCAGGGCGGC
GAGCGCGGCGCACGGACGGGCGAGCAGGTCGCCAGCGTGATTTCGCTGCTCCAGTCGATC
AGCGTGGCGACGGGGAACGCGGTGGAGTTCACCCCATCGCCTCAAGAGCTTCGTGAGATG
GTGCAGTCCAGCCACACCGCGCGCAACACGATGCTGTGGAGGTTCGACGCCGACGATCTC
GACTGCTCGGATGCCCTGCTCCCAGCCTTCCCTCCCGCTGCATCGGTCGACGTGACCGTG
CTGCGAGGCTCGCACCTATCACCCGTCGCCTTTACCATCGCGCCGACTGAAATCGATCCG
ATTCTTGGTGCGTTGCTCGGAGCTCAGGGCGTGCAAACCCTCAGCCTTGGGGACGAGGCC
GTGATTGAGAGCATCGTTGAATCCGTGGTTTCCTGGTTGTGGCCACGCGAACTCAAGGCT
CCACGTGTGTTGGCACCCGCGGCATCCGAGGAAGCAGAAXTAGCGCCTGGTTCACCTGTG
GCGCGTGTTCGGAATCTCTACGTTGAGCCCAAGGACAGAAGGCTGTTGTTGAGGATGCCG
AATCTTAAGAAAAACATGCTATGCGTGGATTGCCAGGACAATCTCGTTGTACTTGGCCAC
GCTCGAACTTCCTTCCTACGACAGTGTACGACCACCCTGCGCGTGGTTCCTAACTAA
>423; 119 1 601  LEN=743
XXCCCCACCGCGCCCACCGAATGCGTCTTCCTCTCGCTCGCGAGAGCTCGCGAACAGGCC
GGAACCGCTTTGGCAAGGGTCAATGATGTCCACAGTAGACGTCAGAGCCTAGCCGTGCAA
GACAAGGCGCGGCTGTGCGCTGGGCTTGAGGAGATGTACACAGAGGCCATTAAGCTTCTG
CAGGAGGAGCGAACGCTGGCATTACGAGCCATTCGGACTCTCGCGCTCATACGAAAGCAA
CCTCCAGGTGCTGCGGCGCCGGCGCGGGCGGGCATTTCAAAGGCGCGCGTCTCCAATAGC
TTTGAGAGCTCTCGTGAGTTGAACCTTTACGACGACGACGATGGCCAAGAGAGCGGTGGG
GAAGCTCCCTATGGCTCAACAACCACCGCACGCAATGCGCATCCGTTGGCGAAACATGGC
TTAGGAAAAGGCTGTCGGCCGGCTTCAGCCAGCGGCTCCTCAAAGCCATTCTCCGGAGTT
TCTCGACCCGGATCTTCGATTGGGGGCGCGCCTCACCTTGGTACATCGCCCATGCATAGC
TCAGTGGCGGATGAGGGGGACGACGATGACCTACTATCAGACGACGTTCCACCTGATGAG
TGA
>421; 13 1 407  LEN=501; minus strand
XXGTTGAAGCTTGCTGTAGCCCGTGGTCAGCAAGCTGCACGCCGTGCCACGAAAGCAGCT
GCTCGCAAACGCAAGGCTGCGCGTGCTGCGGCTGCTCGTGCAATGGCTAACCGCGCTGTC
AAACGCCCCCCTGCTACTGGGGAACTCCACCACTCAGGTGCGAAAAAGCGTCGCGCCACT
CTGGCCAACATGGCXCTAGCCTGCCCCGCTGGCCTAGCATGCTGGGGGTCGACCCCAGAA
GTTCCTCGGCCAGACGAGGGGGTTGACCCCGTGAGCTCCTCTGCAGTACTCACGGTTGCA
GTATGTATGTGTCAGTACGTGTACGXTGCATTCCTGGCCTGTGCCTGGCCTCCCGGTCTC
GCCGACTTCGCCTCGCCTTGCTCAAAAGCCGAACTCGCCGGACTCGACTAG
>349; 411 1 1131  LEN=1305; minus strand
CTTCGCCTCCTTCCCCTCTTCCCCATTGTGGGGGGAGCACTTCTGCTGCAGCCCCGGGCA
CCCGCGCGCGCTCTTCGTGCGACCGCCGTCCAGATGAACGGAAAGGTCGAGGAGATTGGC
AAGAAGGAGTGGTGCTTCAAGGTGGAAAGCTCGAGTTGTCTCGTGATCGTTCTGTTCTAC
GCGCGCTGGTGCAGAAACTGCAAGGCCATAGAGCCGATCTACAAGCGTATGGCGCGCGAG
TTCCCAGACGTGCGCTTCTACAAGGTCAACTTCAAGCAGGAGACAGAGCTTTGCTACAAG
GAGCGCGTCTTCTCCTTCCCGACGGTCCACTTCTACCACTCCGACGTTGGCCGCATCTGC
CGCTACGTCCTCAAAGCAGGCGACGCGGAGGCGAAGCTGCGCGCGGAGCTGGCGCGCCTG
CTCAGCAACGAGCAGGAGCAGCTCGAGCTGCTCCGGCGGATCCGCACGGAGGCGTTGAGC
CCCGTCGTTCGATACAAGGACCTCGTCAGCGCGCTGCAGGGGCTGGCGGACTTCTCCGCC
GCGGGCGCCTCGACGCCCAACTCGAACATGGCGGGGCTGCGAGAGGCGGTGGAGGCGGAC
GAGAAGCGACTTGCCGAGCTGGAGGAGCTCTTCGGCTGGATCGATGCGGACGGCGACGGC
AAGCTGGCGCTCGAGGAGCTGGAGGCGGCGGCGGCGGCGCTCGGCAAGTCGTCGGCGGCG
ACGGCGGAGAAGATGCTCGCGCGCATCAAGGAGCAGACGCGCGGCACGCCGCTCTCCGTC
GACCTGGCGACGTTCGTCAACCTGATGACGGCGAAGGCGGTGAGCGACTTCACCTCGCCC
GAGAAAGAGCTGCTGCCCGCCTTTGAGGCGCTGGACGTCGACGGGGACGGGCGCATCACC
CAAGAGGAGCTGATCGCCACCATTGAGAACTTCTGCGCGTCGGTTCCGAATGCTGAAGGC
TGCGACATCAGCCAGCGCACGCTCGCGCTCAAGGAGGCGTTTGATGCGTTCTCCGACCAG
GACCAGCTCTTGGACTACGAGCGCTTTGTGGAGATGGTTGCCGCAAGAAGCGAACAGGAG
GCATGCGAGCTCCCGGAGGAGGAGTACAGCACCATTTTTGGGGTGCTTTGA
>430; 28 1 388  LEN=399; minus strand
XXCTCCGTCAGCCGCCGCTCCCGCTTGATGCGCAGCCGCTCCTCCAGCTCGAGCAGCCCG
CGGTCCCATTCGCGCAGAGACTCGGCACGCCCGCCGTTAGGCCGCGGCGCGCCAAACGAG
GAGGGCGCGGGGCGCTGGGAGAGCCGATGGCTCTCCCTAGCGCAACTCAGCCGGTTCTGG
ATGGCGGTCTTCCGCACCCGGTTCGACCAGTTGGAGTTGCTCGCCACTGCAAAGTTTACC
ATTCGCCTCGACTTGGCCTCTAGGCGGCCGTCTCACGGCCGCAGAGAGGAGGGAGAGGAG
GGAGAGGAGGGGGAGAAGTTGGTGGGTATGTGGGGGGATGCCGTGGTGCGGCGCACCCGC
GATGGGGAGGAACGTCCGTCGCTCTCCTGA
>424_1; 70 1 416  LEN=527; minus strand
XAAGACGCCCTAGGGGGGCGGGCGAGCGGGTACTGGTGGGGGCAGAGCGAGCGTGAGGTG
GTGATCAAGTGCCGTTGCTCTCGCGGAGTCACGTCGAAGGACGTCCGCCTCGCCACCACC
TCGCGGCGAATCACGCTGGCCGTGTGCCAGCGCACCGTTTGCGAAGGAGAGCTACACCGG
CGGATCATCTCGGATGAGTCGACGTACGCCTTGGAGGACGAGGATTCCTCCGACAGCCGC
CTCCTCACGGTCACGCTGACCAAGGCAGTGCCTACGAAGGGACGCGAGCATTGGACGTGC
GCGATTCAAGGCGAGGCTGTCGTCGAGACTACTGCATTTGACGTGCCCATCACGACCGTC
GACCCATGTGATTTCACAGCGATGAAAGACGCATTGGGGGTGGCGGCCACGCTGTAG
>424_2; 75 1 273  LEN=273; minus strand
GAGACGGACAACGAGCCTGTGCCAATCACTCTTCGCAGGGAGACGGACAACCAGACTGTG
CCGCGACCGCAAGCGGGGCATCCGTTTGACATGGCGGCGCATCACAGGGAGCGCGAGGCG
GCGCTCCAGAGGATGAAGGGAATGTCCATCGATGGGAAATGGGCCGACGCCGAGCTACAT
AATGAGCAGCTGCTTCGCGACGCGAAGCAACAAGGCAACCAGGGCAACGTGGCGATGGGC
TCAGATGGGCGATTGATCATTCGGAGCGAAGAC
>433; 77 1 299  LEN=299
CATCATCCCACCGCCCATGTTCGCACCTCCCATCATCCCTCCGCCCATATTTGGGCCTCC
CATCATCGCACCTATATTTGGGCTTCCCATCATCCCGCCGCACATATTCGCGTTTCTTAT
CATCCCGCCGCACATATTCGCGGTCCGCATCATTCCTCCGCCATTTTGGCCTCCCATCAT
CCCACCTCCCATCATCCCACCCATATTTGGGCCGCCCATCATCCCGCTGCACATATTCGG
GTTTCTCATCATCCCACCACACATATTTGGGCCTCCCATCATCCCGCCGGCCATATTTGX
>414_1; 28 1 289  LEN=289
XGCCTCCGTCGCCGCCGTCTCCTGCGCTTCCTCGAGGACTTGCAGCAGGCCGCAGTGCAT
CAGCGCCTGCAGCACGACGACCACGTACCACTGCACCAGAGTGAGAAAGAGCAGCGGCAT
CACTACCACAGCGAGCTCTCGCTCCTGGTTGTCATGCGCTGGGTACGGCGCGGTGTGGTG
GCTCTTGAAACTCCACACGAACTGCTGCCAGAAGTTCGCCGTAAGGTAGCGGGGATCTGT
CGCGCGCACGCGCAGGGCCGCCTCTGTGCTGTCGGGCACGATCGACCTCAX
>435; 158 1 628  LEN=651; minus strand
GCAGAGCTGCGCGGAGGCAACTTTGAAGGCGTCCCCACGACCAACTTGGTGTGGTTCACG
CTCAATGTATCGTCCGGGGTGGTCGAGCATCGCATTCTGGCCAACGGCGCGCAGCTCGAC
CACCCCAAGGTGCACCCCAACTGGGAGACTCGCGAGTGCCGCTTTGTGTGGGCGACGATG
GGCCGACGCGACGACGGCGGGAGCGACGACGCCACACCTAGCGCGCCGCAAAGTTTTGCG
TGCGTTGATCTTCATTCCAACACAGTGGTGGACAGCTGGTATGCTGGTAGACGACGCCTG
GTGGATGAGGCGACCATCGTCCCACGCCTCACATATGACGACAATCGACACTGCGACGGA
GAGCGCGATGCATGGCTCATAGCACCCATTTTTGACGGAAGCACGAGGAAGAGCACGTAT
GTTGTTCTCGATGCTGCCAACTTGGCGGCAGGCCCAGTGTGCGAGGTAGAACTCCCGACT
TTCATTCCATGGGGGCTGCATGGCTCATGGGTATTGGACCCCAAAtGAGGTGTGCCCAAT
CATGGCACTGGAAGCGGTGCCGGTGGTGAAGACGCAACATTCGGATGATTCTGCCGCTAA
ACTGGAGGAACGAGATGACATTTATTAA
>374_1; 144 1 794  LEN=926; minus strand
XAGTCTGTCCTCGAGTACATCTTCCAGTCGCAGGTGACGCACGTGTACGGCCGCGGCAGG
CTGCACTCGACACGCGTGGCGGCCGTCAACCCTTCGACGGAGCAGCTGGAGGAGCGCGAC
GTGCAGTGGTTCAAGACAGACTCCTCGCGCCATGTGCTACTCGCCAACGAAGACTGCGAG
CTGGGCGAGCAGACCAACCCTTGGGTGTTCGCGCTGCTCAAGTTCTGGCTGAAGGCAGTC
TTCGTGCCGGTCAACCGGAAGATCTCCGTCCTGCAGTCGGTGCTGCAGTCGTGCAACCTG
CGCCTCTCTTCCTACTTCAAAGCCCACCCAGACCTGACCATCTCGAACACAGAGGACCCT
CTCGTCAAGAAGATCCGCACCCGCAGACGTACAGAGGGCGACGAGCACAAGTCCAGCTCG
ATGCGGCTGCAGCAGACGTCGGTCGACGCGTCGGGGCTGATGCTCACGCGTCCCAACTCC
TTCGTTCCCGCAGTGGACATTGTGAAGGAGAAGACGTACACCGTGTACATGGATGTGCCA
GGAATGACGAAGGAGGACATTAGACTCTCTCGGCAGAACGTCACCACCATTGTCAAAGGC
TGCCGCATGCCGCCTTATCCAGAGATGCAGGTTCAGAAGTTGGTGAAGCTTGAGAGAAAG
TACGGCGAATTCACCCAAGCGTTTAAAGTTCCTCAAGAGTATGAGCGCAAATGGCACTCC
GTAGAGGTTAGAAATGGCGTCCTGAAGATAACATTCAGGCCTGACACCGATGAGGAGAGT
CTAGCAATCGAGTAA
>439; 65 1 687  LEN=753; minus strand
XCCTCCTCCTCCCCACCTGCCTTTCCCTCTTCTTCCCCTCCTTTGCAGGAATCTCCTTCC
ACTCCCTTCTGCTTCTCGACACCTTCCACGCCGCCTCCCCCCGCCCCCGCCTCCCCTATC
ATACGGCGCCGCGACTCACCGCCGCCTGCCGCCGCCTCCCTCGTCCTCCGCTCCACCACG
GCGTGTCCCAACCCTGTCCCGCCACTTCGCACCATCCAATGCCCGCCTTCGCACCGCGCG
CACTTCGCCAACGGCACTGCGACTGTCGTCCCCATTGCAACGCATCCCACCCAACCCCAA
CCCACCCCAGCCTACCAGCCAAGCCGTAACCCAGCTGCCTCAGCACGCCCGCGCCCGCTT
GAGCTCGGCCCTCCACAGCCTTTGCGCACCGCCTCCTTGCCCTGCGCATACCGCTCGCCG
CGTCGCGCAGAGCGCGTGGAGGTGCACGGCGTCGTGCACCAGCCGCCACCCGATAGGCTG
ACTGCCTCCGCCGCGCTGCGCCGGAGGCAGAAAGCCACGGGCGCATGTGtAAGTGGAGGG
GAGGAAGGATGAGCGTGCACGCAGTCTCAGGTGTACCACGACCTGGTGGACAAGGAGCCA
CGACGAGGAGAAAGCCCGGCTTCTCGAAATGCTGGAAAAAGGGTTGTCGAATACAGCCAT
AGTCAGAGTTGATGCGACAAGGAACTAA
>438; 103 1 585  LEN=834
CTGCAGGCCACATCTGGGCTCCAGCTTGCCCCCACCTGGTCAACAGTACCACGTACACCT
GCGAGGACTATACCATGCCGCATGTCCGCTGAGGAAGTAATCTCTGCAGCGGTGTCACTC
TCTACGTTCGCTCCACAGCCCTTCTGGCTGCTCATGATAGCGGCGCCACACTCACCCGTG
ACCCGGAAGGTGATGGGTTCCGTGGCGCCGATTCTCGGACTGGCTCTGGTCCATCTCGCC
ATCGTCGTCATCTCAGCCTCGCAGCCAGATGGCACGGCTCCTATCGCCATATTTGCTGAT
GTTTTCGATCCTTCAAAGAGCCAGCTGGATGGCATGCGCCGCTTGTTTGAGGTCTCAAAT
TTCGTGGCCGAGGAGTGGCCGCACGTCCTTATATGGGATCTATTTGTCGGTCGTGCTATT
TGGTTGGACGGCATTGCTCGCGGTGTGCCAACGTGGTTCTCTCTCACTGTGTGCAATGGA
ATCGGACCTCCGGGTCTCTTGTTTCATATTGGCATCTCTTTAGCACTGGGCAAGGGCTTA
CCGCCCATGGCGGGACCTGCTTTGGACGTGAAGGAGCGTGAGTAA
>444; 188 1 716  LEN=716
XXCGGCGCCGTGGCGGCGCTAGCCACGCAGGTGGCCGAGGTGAGTGGCCAGAAGCCCCCA
TCCACCATCGCGTTGAAGCGCACCTTCATCACCAACTGGTTCAACGAAGTCGGCCGCAAG
GCTCTCGGCGAGTTGGAGAACCTCTCGGTGCGTGACCCCAGCGAGGGCGCGCAAGGGGGC
TCGAGACAGTCGCCAGCGTCCAGTAACACACATGCGGAGCCGGTGAACCGCGAGAGGCTC
CTCCAGCAGCTCAACATGTACGGGGCGGAGCTGATCCCTGCGGCGCAGCTCGGCGAAATC
GCCGCGCGCATCGAGCTGTTGGAAGGCGACAAGGCTCCGAAGAGCGTCCAGCAGAAGAGG
GCGTACATACAAGACTGGCACTCCACGCACGGCGATGAGAATGGGGTGGACACTCTGGCG
GGCATGGAGGAACGAACGCTACAGATGCCGCCGCCTCCGCCGCCGCACCTTCCCCAACCC
CCTTCGGCACCCCTGCACCGCCCGCATGGCCAGGGGCACGTGGCGGACGAGCCATCCGCG
GCAGCAGGCCTCGTGATGGAAGTCAACCGCGCCTACACCGACGGCGCCACGGAGCAGCAG
CTGCACGCGATCGCGGCGGCAGTGTCTGTCTTCACGGGCGTGCCGATGCCTCAAGGCTCC
GTCGCAGACTTGGGCGAGTATGTGCTCGACTTCCACAACTGGGGGCGGCACATGGTCAXX
>446; 69 1 341  LEN=341; minus strand
XXGCTCAAGAAGCGCGGCTGCCAGGTGGTGCAGATGGCGCCGCTCGCCGAGGCCACGCGG
CGCACGCTGCTGCAGCGCCACCTCAGCGCTCGCTCCAAGTCTCTCGACGACACCTTCGAG
CGGCGCCTCGCCTCCGCGCCTCAGTGCGCCTCGCCACGCTACCTCCGCACCATTCTCAAC
GAGCTGGCCATCTCCACCAGCCACGACGGCCTCGAGGGAGAGATCTCGCGATTGCTCAGC
CGCCACGATGCGGCCTCGCTCTACCTTGCGGTCATCGAGCGGATGGTGGCAGACTTCTCC
CAGGTGAACGAGGCGAGCGCGGGCAAGGCTGCGGGCGGCGTCGXX
>403_1; 479 1 1283  LEN=1361
XCGAGCGCCGCCTCGATGACCGTCAACCTCGCCAAGAACATCGTCGGATCCGGCGTTCTC
GCGCTCGCCGCCGGCGTCTCCACTTTCTCCTCCGCCAAGCCGGCGGTCGCGCCCGCGCTC
GCGCTGCTCCTCTTCTTCGCCGGCGTCTCGGCCTACTCGTTCTCGCTCATCGCGCGCCTC
GGCGAGGAGTGCGGCACGCCGACGTACAGAGACACGTGGGCGAGCATCTTCGGCGAGCGC
ACCGCTTTCATCCCCGCCGCGACCATCACCTTCAAGACCGTCGTCGGCGCGCTCTCGTAC
GCCATCATCATCGGCGACTCTCTCGCGTCGATCGCCAGCCTGTGCGGCGGGCCCGCGCTG
CTCTGCCGCTCGAACGCGTGGATCGTCATCGTCTCCGTCCTCGTGCTGCTCCCCCTCTGC
CTGCTCCGCGACCTCTCCTCCCTCGCCATCGGCTCGTACCTGGGCACCGGCGGCACGCTC
TTCACCGCCTTCTTCATGTGGACGCGCCTCCTCCAGCGCGCCTACGCGCCTGGCGGCAGA
TTCCACGCCGCCATCGCGCCGGCGCTGCGGCCGCGCTTCGACCCCACCTCCTCGCTCCTC
AACCCCAAGGCGTTCGTCCTCGTCTCGATGCTCGCCACCGCGTTCCTCGCGCACTACAAC
GCGCCCAAGATGTACAAAGAGCTCGCGCCGCCCGCCGACGGCTCCTCAAAGGCCACGCGC
TTCAACCTGGTCGTGTGCGGCGCCTTCAGCATCGCCGCCTTGCTCTGCAGCGCCATCATG
ACGGCGGGGTACCTCACCTTCGGCCGCGCCTCGCAGGGACTCATCCTCAACAACTACGCC
ACCGCCGACCCACTCGCCTTCCTCGCGCGCGTCGGCATCGGCGCCTCGATCATCTTCTCT
TTCCCGCTCAACTTCGTCGGCCTGCGCGAGGGCGTGCTCTCGCTCTTCCACGCCTCCGAC
AAGGCGTGGCGCACCGACGTGCACGTCGGCTCCACCGTCCTCCTCATGCTCGCCGTCAAC
GGCCTCGCCCTCCGCGTCAAGAACCTCGGCCTCGTCGTCTCGCTCGGCGGCGCCATCCTC
GGCTCGGCGCTCGTCTACATCATCCCCGCCCTCATGTCAGTCGCCCACTCGCAGCGCAAG
GCCGCCGCCGCGCGCGCCAAGGGCGAGCAGCTGCCTCTCTCCGTGGCCATCGAGACCGCC
GCCGCCGCCTGCCTCGCCGCACTCGGCGTGTTCCTCGCCGCGGTGGGCGCGGTCATGTCG
CTCAAGAACGCGGGCGGCCACTGA
>428_1; 114 1 582  LEN=582; minus strand
XXTGTGCTCTTGCACGCCGACAATCCTGCAGTCTTCACTCAGGAAATTGTGCGCGCTCCC
GTTGAAGTTTTGTCGTCGGCGCCTGTGAAGCAGGCGCTGCGGCTGGCGAGTGCTATCTCT
CGTAAGGATATGGTCGACGTCTCGCGCGTCTTGCACAATGCATCTCTTCTGGTGATTGCA
AGCGTCATCCGATTTTTTCCGGAGATGCAGACATTGGTGCTGAGTCAGTGCAATGCAGCT
TACAACGCGCGAGAGCTTTTTCCTTGTCAAGTTCTCGCTCAACGCTTGTTTCTAAAGTCC
CCGAGCTCTGCGGCTTCTTGTGCGATCGATCATAACCTGAAAGTTGAAGGCGTTACAGGT
CCAGGAGACATGCGCAGTGAAGAAGGGAGTTCTGCGGAGGCATTGCCCATCAATGTTGGC
CTTGAAGCTTCAGCTGCTGCAGGGCCTGGTGTACGCTTTAAGTCTAATGCACTCGTGCGT
CGAGAAGCGATCAATCAGATTTCACTGGGTACATATGTATTCGACGTCTTGGGCGAGTGG
CGGCGCACTTTCCCTAAACTTCCTGGGGAGGGGGAAATGGAGGAX
>428_2; 5 1 558  LEN=558; minus strand
GATCTACGAGTGCGGCAAGCCXCTGCGGACGCCAGTCCATATTGCGAGCAGATGTGCAGT
GAGCGTGAGATGCGCGAACGAGAGGCTTGCTTGGAGCTCTCTCGACTGGAGATGCTGCGC
GGCGATGAAAAGGAAAGAAGGCCTCGTGCCAATCCGAGCTTGGTGGTCAAACGGTACAAG
CGCCCTGCGGCCGGCGACGCGCCGCCACCGCGTTCGGAGCTGCGCCCATTGCACGTTCTT
CAACGGACGGCTGAACATCTGCTGCGCCTGTGGGAGAGCAGGACAGACCAGCCACCTCTG
TATCGCTACCTCTTCATCAGCGACAGGCTTCGCGCAGTTCAACAAGACATTACGGTCCAA
GGGATCGGCCCCGCAGCCGCCCCTTTGCTGGGGATGTGCGTTCGCTTCCATCTGCTAATG
GAAGTGGAGTTTTTCGACCTGCGTGATGCTTCCGAACAGGGATACTCCGCGGTGCAGAAC
CGGTCATTGCTCTGTAACGCGCTCATCTCTGCTCTCGAGTTCACCACTGCGCTTCCAGAA
GCGCTCTTCAGTGAGCTACXX
>399; 131 1 613  LEN=756
XTGCCTCTTTTCCTCTCCTTGCTGACTTCCCTTTCCTGCCTCTTCTCCTCCCCTCTTCTC
TTTCTCCACCCTTCGCATCCCTTCATTGGCCTCGGCCCGTTCCTCTCCGTTCTCTCGCCT
CGCGTTCTTGGCTCTGCTGCCGTGGTCGGGTCAGAATCGATGCTACAGCGTGCGCCGTGC
GGCATCCTGCGGATTGCCGCGCTTGGCTTTGCTCGTGCATCTCCCGGCAAGAAGATGCAA
CAATCGAAGGAGGCTTCTTTTAGACCTCCAGCAGAGAGAAGCCAAGAAGTTGGGGCTCGT
GCTGAAAGCTCGATCATGCAATTGCAGCGTCGTAGCGGXATGAAGCAGGTGGAGACCTGC
GGCGCAAGGTCGAGCGTGCATGGTCGAGAAGGAGAGATTCGACCCTTGCTGGCTACCTCT
TCCATGCCGGGGAGTTTTCCCTTTTGCAAGAACTTCCGCATGGCTCGGGAGACGTTCGGC
CAACTTATCAATCTGCTCAAGGGTACTCGACAGACGCTGACGTTACAGATGTGCATACCC
TCAGGCAATGTTGTAGCCGGCGTGCTGGCAAGCTCGGATGGCATACCAACCGTACTGCAG
AACGATGGCAAGTAA
>450; 209 1 464  LEN=554; minus strand
XCGCCGCCGAAGAAGGCGGCGATCGCGAAGAGCAAGCACGTGCACTTCGACCTGAGCGCC
TCCTCCCAGGGCGGCGGCGCCTCGCGCAAGCTGCAGCTCGTGCGGAAGCTCGAGGCCGGC
CGGCCCGCCGCCGCCTCCTCCGCGCGCGCGAAGAAGCGGGCGAAGAACGCGGCGAACGCG
AGCGCGCTCGGCGCGGTGGGTGGGATCGCCGCCTCCTTGGACGAGCTGATGGCCGCCTCC
GACGCGCGCGCGCGTGGCTCCGCCTCGACGCACGCGCAAGACGGCGGCGTCTCTCTCACG
AGCAAGAAGAGGCAGCAGCTTGTCGTGGAGGAGACGCAGCATCTGCAGGCAGTGCTGGAT
CACCCGGCGTTTAAAGCCGATCCGTTCGCGGCGCTCCAAGAGCATCTCAACAACACGGTC
GCGCCGTCGACCGACGAGCGCAAACGAAATGGTAAGAAGAGGTGA
>443_1; 88 1 306  LEN=306; minus strand
GAGCTGGAGGCGGCGAAGGCAGCGATTCATGCGGCCTCCCTCGACGAGAAGAAACAAAAG
CCGTTGCGATCCGCGGTGTTGCAGGAGGCTTTTGAGAAGCTGTTAGACAGCCTGGGGCTG
CAGCAGGAGAAGCGCTCCGCCCTGCGCGAGATGCCAGATGTCAAGAAGTCGCAGCTGCTC
CTCGCCTTCTTTGAGTCGGAGCACGCGGCGCTAGCCGACATCGACGXCGCTTTCGCCGCG
CCTCAGCGTGAAGAAGACGGCGCCGGGCACGCCGCAGTGCTGGTGGAGCACGAAGTCGTT
CATCCCCXX
>412; 825 1 2699  LEN=3123
XCCTCCTCCGAGGGGCTGGCGCAGCTGCTCAACCTGTTCAAAGCCAGCGCCCGCGCGGAT
AACGCACAACATCGGGCCATCCAGCAGCAGCTGCGCGACTTCAACGCCATCCCCGACTAC
AACAACTACCTCGTCTTCATCCTCAACATGAAGCAAGAGGAAGGCCAGGTACGCCAGCTG
GCGGGGCTGGTGCTCAAGAACAACGTGAAGGAGCACTGGGCCTCGGTCAGCCCTCAAGTC
CGAGAGTATGTCCAAGCGGCGTTGCTACAGAGCATCGACGATCCGGAGAGCTACATTCGC
GCCACAGTCAGCTCTTGCATCTCGACGATCACCTACATCGCAGGGCTCGAGGGATGGCCG
GCGCTTCTCCCAACTCTTTATCAGATGCTTGACAGCCCCAACGTCAACGCTGTCGATGGC
GCCTTTGCTACTCTCTCCAAGATTTGCGAGGACTCCTGTGAGAAGTTGGCGGCAGATGCA
AATCAGCAACCGCTGCATCTGCTCATTCCCAAGTTCATCAGCTTCTTCTCCTCACCACAT
GAGCAGCTGCGCTATTACGCTGTCGGCTGCGTCAACCACTTTATTTTGCTCTATGTTGAG
CCACTAAAGCAGAACATGGACGCTTACTTGCAAGCGCTCTTCGGGCTGGCAAACGACCCT
TCGAGCAACGTGCGCAAGAGCCTCTGCCAGGCAGTGGTGATGCTGCTCGAGGTGGCGCTC
GACAAGCTGCTGCCCCACATGCGCGACGTGGTGCAGTACATGCTGAGAGCCACGGCAGAC
GAGGACGAGTACGTCGCACTCGAAGCGTGTGAGTTCTGGTCGTCCATCTGCGAGACCAAG
GTGGCGGTGGAGGTGCTGGCAGACGCGCTGCCGCAGCTGGTGCCGGTGCTTCTAAAGGGG
ATGGTTTACTCCGAGGAGGACCTGCTCACCCTCGATGCGGAGGATGAGGAGGACGAGCAT
GTGGCGGACAGGCCTGAGGAGATCAAGCCGAGATTTCACCGGTCGAAGATGATGGGTGGT
GCGAGTGGGGGCCTTGCCGAGGGCGGCGAGGAGGAGGAGGAGGACGGCGACGACGACGAC
GACGACGACGACGACGACGACGACGACGACGACGACGACGACGACGGCGAGGTTTCCGAG
TGGAACCTTCGCAAGTGCTCCGCGTCAGGGCTCGACATTCTGGCGGGCACTTTCAAGGAG
GCGATCCTCCCCACGCTGCTGCCGTTACTGCAGGAGCGGCTGGCGTCGCCACAGTGGGAG
GTCCGCGAGTCGGGGATTCTCGCGTTGGGGGCGATCGCCGAAGGGTGCATGGATCACATT
GCGGTCTACCTCCCGCAGCTTGCCCCTTGGCTGATTCAGACGCTGAGCGAGCCGAAGCCT
CTGATTCGTTCGATCACCTGCTGGACCCTCTCGCGGTACTCCAAGTGGATAGTGAATCAG
CAGCCACAAGACACATATCTGAGGCCGCTGATGCAAGAGCTGCTGAAGCGAGTCCTCGAT
CACAACAAGAAGGTGCAAGAGGCGGCATGCTCCGCCTTCGCCACGCTCGAGGAGGACGCG
CAGCTGCTGCTTGTGCCATACCTCGAGCCCATCCTTCGCAACCTCATGTTCGCGTGCGAG
AAATACCAGGCAAAGAACCTCCTCATCCTGTACGACGCCATCGGCACGCTTGCAGACTCG
GTTGGCGCCGAGCTCAACAAGCCCAACTATGTGAATATCCTCATGCACCCTCTTATTGCC
CGTTGGAACGCGCTCGCGGACAACGACAAGGGCCTCTTCCCTCTACTCGAGTGCTTCACG
TCTATCGCGCAAGCCCTTGGCGTGGGCTTCCAGCCGTTCGCGCAGCCAGTCTTCTCACGC
TGCCTGCGCCTCATCGAGACGACATTCATCCAGGAGCAGCAGGCGAAAGCTGAGGGAGGC
GACGTGCCGGACAAAGAGCTAGTCGTCTGCGCGCTGGACTTGATCTCTGGGATGACAGAA
GGAATGGGGGCGTCGATCGAGCTGATCATCGCACAGAGCATGATGCCGCAGATGCTGCTC
GCGTGCATGAACGACCCGCAGCCGGACGTCCGCCAGTCTGCCTTCGCGCTGGTGGGCGAT
CTCGCGAAGGCGTCGATCGCGGTGCTCGCGCCAGTCCTCCAGGATGTGCTCCGCTTGCTC
GTCGGCCAGCTGCTGCCGGAGTATGTGTCCGTGTGCAACAACGCCTCGTGGGCACTGGGG
GAGATCGCCGTGAAGGTGGGCGGCGAGATCAACCCTTTCGTGGAGGCCACACTGCAGCAG
CTGATTCCAATCATCAACCGACACCAGGAGGGTCTGAACAAGTCGCTGGTCGAGAACACC
GCAATCACCATCGGCCGGCTGGGCCTCGTCGCGCCGCAGCTCACCGCGCCGCACTTGAAC
ACGTTTGTCAAGGCGTGGTGCATCTCCCTCTGCTCGATTCGCGATGACATCGAGAAGGAG
CACGCATTCCAGGGGCTGTGCAATATGATCAAGCTCAACCCGCGAGCGCCGCTCGAGTCG
ATGATGCAGTTGTGTGATGCCATCGGGTCATGGACGAGGCCGCCAGATCAGCTGAATGAG
ATGTTCAAGCAGATCCTGCTTGGGTACAAGAACTCGATTCCACCTGACCAGTGGGCACAA
TTCTATGCGACTTTCCCTGAGCACCTCGGGAAGCGTCTCACCGAGCGCTACGGTCTCTAA
>454; 30 1 164  LEN=164
TCGCCAACCTGGACTCGTAGATTCCAAACTCCAGCTGCAAGCATGTTCCTGCTCCCCACC
GGCCGACGCGAGGCGCAATTCACCCGCCTGACTCCGAAGCAAGCCCTGCAGCTGGCAATG
GAGCTCGAGGAAGACGCCACTCTCACGGCACTCTCTCTGATCCGX
>398_1; 62 64 466  LEN=466
ATGAGCCTTGCCACATCACCACGGAGCGTGAAAGTCTTTGAGAACTGCGAAATGGCCGCG
CAGGGATGGAGGTTCGTGCAGGGAGCATTCTTGTCTCCTCAAGGGCAAGCCGTGCAGCGT
GAGAGCTGCCTCGAATTGGTGAAGCtTCGCCACGGTGGAGCTCTCCGTCCACGCTCGCGG
CAGAAGCAGCCACAGCAATGCAGCGGCACTTGGCCACCATCCGCAGCGGTGTGTGCTGCT
GGTGTACGGAGTCAGCGCAACTGACAGCCGAGGCGGCGACGGTGCCAGCGCCGCCAGCCG
TAGGGCAGCXGCGCCGCAGTTGGGCCGAGTCCTCAAGGAAGACCGGCCCCGGGCGATTCA
GCCCGGGGTCGAGCCACGATATGGAGGCGACCATTTGGAGGAGTXX
>398_2; 14 1 188  LEN=188; minus strand
XXGGACGGGAAGTATTCGAGCGAAGGCACTTGCTGTGCGCACGTGCTAGCGCTGCTGCTC
CACACCAGAGCACGGTGCCCGAGCCTGCAGTCGTCGCGGCTGCACCTCCTCGGCTTCTCC
AAGGGAGGTGTCGTCCTCAACCAGATTCTCTCCGAGTTGGGGGCCGAGACTGTCAGCACG
GCAGCCGAGCXX
>437; 254 143 1008  LEN=1365
ATGGCGGTCTCCAACTGCAACAAAGAGGTGGCGACACGTCTCTTCCGCATGCTCGCCATT
AGCGAAGCCTCTGTTGACGCGGTGAAGCGCGACCACGCCTCGTACGCCAAGCTCTCTCTC
CTTACGCAGCAAGCTAGCCTCTTGCAACGTCAGGCGGAGCAGGTCGTGCAGAAGAGCTGC
CTGTGCGCCGCCGCTGCAGACGGCGAGCTCCGCACGGCGAAGATCGAAAGCTGCTCCCCT
GTGGCGCTCGAGTGTAGCGACGGGGCAATGCAGCTGCTCAGTAAGCTACCGGTCTCCCAG
AAAGCGATGGACTTGATCACGCGCGACCAGGCGTCGTGCGCCAAGCTCTCACTACTGTCG
GAGCAGGTGGGGCTGCTGAAGCAGCAGGCGCAGCAGGTGATCGAGGAGGCGGAGCTGAAC
CGCCGGCTGGTGGAGGTCAGCGCGAGCTCTGTGTGCAGGCTGGTTCCCGGCACGGTGTAC
TATCACTACACACAGCACGGCAGGGAGGTCGTCTCGAGGGTGGCCGACGACGAGTGGGCC
AACTACGAGAAGTTCCACGGCAAGTATCTGTACGATTTCGACTTCGCCTTTCGTAAGCTA
GAGGATCCTGAAGTCGAGCTCGGCCAGGCGTGTGCTXCCGATGCTATCATGCTTCGCACC
GACGGCATCGATCTCTCCGAAGACTGTCGACGAATGCCACACCTCTCCAGAGCCACGTGT
CACGGGCGTGCCGATCAACCGTCCCAAACCAATTTGCGGCGTCTTGTCGCGCTGGTGAGT
CGCACGGTGCCGGCCTTTCGACTTCCGCGCGGCGTGCTTGCAACCCGCCTGCAACGCAAA
CATGATATACTGGTGTACGCAAGTTAG
>331_1; -1 1 180  LEN=180
GAGGAGATGCCGCCTCCGCTGTTGCCATTGCTCTTCTGCAGCGCTGCCGCGAGCTCGCTC
GCCCTTCACGCCGCCCCAGGACTCGCCCACGCGGCGCGGCCGCTCGCCGGGCGGCTCCCA
CCCGCGCGGATGCGGCTGGACGTCTCCCCCAGCGTTGCCAATCAGTTCCGCGGGAATGTC
>331_2; 83 1 268  LEN=462
XXTCGACGGGGCGATCCTCGTGGAGAAGGTGGTCGTCGCCGCGCAGACCGAGCTGGCGAA
GAACCCGACAGCACGCGCCGAGCTCGGCAAGCCGATCAAGATCGAGCAGTGCGTGGGCGC
GGGCGTGCGGCCCAACGGCGTGGTGATGGTGCGCTTCTTCTCGATCTTCTCGAAGTCAGG
CAAGACAGGCAGCAGCTACTCGTGCAACGTGAGCGCGACGGGGAGGGTGGAGGGCGGCAA
GGTGGTGCTGACGAAGCTGAGCTGTGCTAA
>445; 9 1 309  LEN=309; minus strand
XCGCACTGCGTGCGCATGCCCGAGGCAATGATCGCAGCAGCGCAGAAGGAGGCAGCCGCG
GAACAGGAGCACGCGGCGAGGAGCGACCCAGACGTCGACGCTGCCAGAGCGGCAACCCAG
CTTCCCAGTTCCGAGGGTCAGCTCCCTGCGTGGCTGTGCAGGCTGCGCTCTGCCCTCCCA
ATGCCTACGCCAGAGTGCGCCACCTTCTTCACATTCCTCCGCGACTACCGGCGGGCGATC
GCACGAGGGGGGGGTGTTGTGGACATACTTCCAGATGCTCTACCGATCGCCAAGGTGGCG
TATGGCACCGXX
>449; 318 1 798  LEN=938
GCGGCGCTGCTGTGCCTCCTGGCAAGCGCTGGCTGCGCGGAGGAGTGGTCTCCGCAGTCG
ATGGGCGCGGATCTGGCCTGCTCGGCGTGCTCGCTCTTTGTCGAGCAGTACCTCTCGCGC
TGCTCTCATTTTCTGTACGGCGCCGGCCGCCGCGAGCTCGAGGGCGCCTCCTCCGTCCTC
TCGGTGTACCAGCGGCGCTTCCACGCGCTCTACGAAGAGTTCGACCCCTCGATGACGCGC
GGGAGGAAGCGGAAGAAGCTCGACGCGCTCCTCGCGCGAGAGGTGAAGAAAGGACTGTTT
GTGGCTCGGCGCGTGCACGAGCTCTACTCGAAGCTCTGCGACAAGTACGGCGTCGAGCCC
GAGGAGATCTATGAGGGGGCGGCGCCGACGGGGAGCGAGCAGGAGCAGAAGCTGCAGTTG
ACGCGCGCCGCGCTCAACTCGACCGTCGCGCAGGTGAAGAGTAAAGAGATGCAGTGGGCC
CAGTCGGGCAAGGAGCCCAACCGCTCCTTCGTCGACTTCAACAAAGCCATGTCTGGGGGC
ACCACCGACTCGCTCTCCACGGGCGGCGATGTGGCGGACAGGCTCTTGAAAGCGTTTGAG
TTCTTTGCACAGCGCCACAACGAGACGTTGACGGTCGCTGTGGCCAATGCGTCGCGTGTG
TACGACTCCAAGCTCGATAAAACATTTTGCATCGAGACGGCACAAATGTGCAAACGAGAA
GCAGAAGCACAGCCTGAGCCGGAGTCACCTGCTCCGGAAGATGACGTGGAAGACATGGGT
GATCACGACGAGTTGTAG
>270; 1230 1 7371  LEN=10038
CCCGCCCCGCCGCCGCGCGAGAGGGCGGGCGTGTCATTCACACACGCCATTGTTCCGGAG
ACCGCTGCGACAATGCTCGTCCGGCTTAACCTGCCGTTGGTGACGCTGGAGCTGCGCAAC
GAGGACGCTCTGAGCGAAGGGGGGCTGGCTCGCATCAGCATGAGGAGCTATGCGATCGAG
TACACCAATTCGCGTGGCGGAGTGCAGGTCGCTCTAGCTCTTGACGCACTTCGTGCGGAC
GACCTATTGCATGGCGGCACGGAGTTTGTCAAGACGGTGCACGGGAGCACGACTGAATCC
ACTCAGTTTGTCCATTTAGAGTATTCTCGCAACTTCGACGGGACAGAAAGCGAGCTAGAG
CTCCACTTCAGCCGGCTTCACGTTGAATGGAATGCGGATACGATCGCCTCGCTCCTCACT
CTGGCGAGGACGCCATTCGCCGATGATGATGTAATGGAGGAAGAGTTCCAAGATGCCGTG
GAAGAGGTGGACGAGAGCGCGGCAGCTCGCGCCGCCGAGGGAACGCTGAAGGTGCGTGCG
TACCTGCAGTCTCTCAGTGTGTCACTGAACGAGGAGGGCACCGACGCTCGGCTAGCACTA
CTGGGGATGGAAGGGCTCGAGGCACACGTGACGTTCGCTGGAGGCGGCATGACGGTGAGC
GGCCAGCTGGGCAACTTGACGGCGCAGGATACGTACACTGCGCCGTCAACGCCGTATGAG
ATGCTAGGGCTACGCTCGGCGGAGGAGCATTCGCTGCTGACGTTTGAGTACGAGGCCCCT
TCCGAAGCAGTTCGTGCAGTGGCGCGCGCGGCGATGAAGTACGACTCGTCGGTGCGCGTG
AGGATGAGCTCCGTGCAGCTGAGCTACTGGCACCCGGCGGTGATGCGCACGGTAAACTAC
ATGCTGGAGGGCGTGCTGGGGGCTCTGATGAGTGCGACGGCGAACACTGTCGCGCACATG
GCGCGGTCGATGATGGGATCGCCTGAGGTTTCGGCAATGTCGCTTGATGTGGTGGTGGAG
AGCCCGCTGGTCAACTTGCCGACGGTGGCCGGCGGGACGGATGGGTTCAGTGCAGATCTC
GGCCGGCTGAGCGTGCACAACACGCTGGAGCATCGCGCCGCCGCCCAGTCGAAGCTGGCG
AGCGCGGCTGGGCTGGAGGGGGAGGCGTCTTTGGACTGCTGGAGCGTCACGATCGAGCAG
ATGCACCTACACGCCCGACGCTCCGAGGAGAGCGCAATCACGCCGGAGGAAGCAGAGCTG
CTGTCGGATATGGCGTTCGACGTGACCGTCGAGCGTGGAGTGGGGGCAAGCGCAGGGCGC
GCGCTGGTCGTGTCGGCGACTGGCGGCGAGCTCGCGTGCCGTTGCTCGAAGGCGCAGTAC
GTGCTGCTCATGCGCGTCTTCTCGCTCAACTTGGCGGGCGCGGGAGATCGGCACACGGTC
CAGGACGACGGCATTAGGGTGCACGCTGATCAAAAGCCTGACGATGAGGGTGATTCTGCG
GAAGCTGCAGAGATCGCATTCCTCGAAGAAAGTACTACCTTGACGATGAACCTTAAGTTC
AATCTGGGATCGGCTGCGCTGCAACTCGACGATGAAGAAGGCAGTCTTGTCTCCATTGCT
CTTCGCAGGCTTGGGGTGGACTACAAGCAAAATGGGAAGAGCGGCAGCGAGATCGAGTGC
TCATGTGGTGCTGTCGAGATGTGCAATGCGCGAAAGGGGGCCGGCATGAGGGCTCTTCTT
TGTGCCGATGCCAACCTACCTCAGAAGCCCAAGGACGAGTCGGCTCCTCTTTCGCCTCCT
CAAGTCCAGTTCATCTATTCGAATGAGCTCCCTTCTGGGAATCGAGTCATTGTCGCAAAC
GTTCACGGGACGAAAATGCTGCTTGTCCCCGTCGTGTTTGCATCCGTGCACGCTTTTTTC
GTTTCGGGAGGAGACGCCTCGAAAGAGACCCAACAAGATGATCATGGCGTCTCTCCTTCT
CCCCCATCACCTTCGCGCGCGACGGCATATGCGATGTCGTCGGCGATGCTGTCTCCTCTA
GAAACTGGTCGTCGCAAAGTGCAATCCCACGTGACGAGCACTCCGCGATCAACCGCATCT
GGGGGCACTTTGCAGGTGCGACTCTGGCTGGACGCATCGGAACTCGTCCTGCCAAAAGAC
GCGGACAAGCTCGATGGGGAGAGCATCGCACTGCGCGGGGCCCTCTGTGCGAAGTATCAT
GACTCCCACGGGCACGACCAACTCGACCTCGAAGTGATGCAGCTGCAGCTGAAAGTCATT
CACGAAAGCGTTGCTTCTACTGTTCTCGCTCCAACGAGCCTCTCCGCCAAGATTTCTCGA
GGGCCTTCACATACAGGGAGCAAGGTGGAGATGTCATTGATGATCGATGAACAAGTCGAC
TGCTGCATATCGTATAAAGACTGCAAGCTCGCAGCCGACATTGCGTTCGAACTCCGTGGA
GCGGCGGCAAGTGGCGACACCGTCGATGACGCGCCATCTATCAGCGTTGGGGGGCGAGTG
GACGAGATGGACGTTGAATCGTTTACAATGAAAGAGCTTAGAACCATTATCAAGGCTGCC
GGGCTCGCCTTTGAAGACTGCATTGAGAGGGGTGATGTGCAGGCAAGGGCCCGGGAGGCT
CAGCAGCGAATGAAGGAGCAGGGCGTAACGCTGTTGTACAGCGATATTTCTGAAGATCGC
GACCTCATGGTCCGAAATCCGACCCAGCCACAGGTGAGCTGCGCAGTACAAGTTGAAGGC
TTCAGGTTGGTTCTCATAAACGATCTCAACGGGCGGACAGCACCACTAGTCTCCACAATG
ATACGACCTCTCGCATTCATGGGATCTGGCACTAGTGCGCACTTTGAGCTTGGCGGAGAA
GTAGGAATAAATATTGATATGCGCAACGCAAACATGAGCTTGTGGGAGCCATTACTGGAA
CCGTTCAAGTTCGAGTTGACGGCGAGCATGATCAACGGCAAAGATAAGCTTAATGACGTC
AAGTTCGAGGCAAAGAAACCGATGAATCTCAACCTTTCGTCGGATATGTGCGTATTGCTC
TCTTCCACCGTGATCACGCTTTTCGAAGATGTGACGGGCAGTGCAAAGGTTGGTGTGGGC
GAAGACGTGTTCACCCCTTTCACCATCTGCAACGAGATCGGCCTAGTGCTGCGATACGGG
CGCTCACGCGCTGGTCCCCCCGAAGCGATACTCTTGCCAGCCGAACGGCAAGCGTTCAAC
TTTTGGCCCGAACTTGACGATCGACTCCTTCTGTGCGATCCAAAAGGACCGCCGCCCACA
TCGTTGTGTCTCGCGGTTGACGGTTGGAACCAGGTTCATGACGTTCCTATCGAACGCGTG
GGCAAGCAGCTGGTCGACCTTCACAGTCCCAAAAACGCGGGCGTTCGAGCGCGTATCATT
TGCGAGACTACTCTAGTGAACGACGAGCGACGTGTTCGGATCATGTCGACTACACAGCTG
CGAAACCAGACCAGAGAGCTTCTCTGCGTCCGTATCGGTCGACCAAACCAACAGGCAGAT
TCGATTCACACGCTAGCACCAGGGGAGACGCTCCCAATGCCGCCTCAGCACGGATCGTTT
GCCTACCGTGTGTGCCTCCGACCCATGGACGGTGACTATGATTGGAGCTCCCAATGCAGC
ATCCCCTCGGACGATGGGTCAATCCAGCCCGCCGGAAGCGCGTCATTCCGATGCCCGCTG
ATGTCGCACGCGAATCATGCATGGCACTGCGTCATGCACCACGAAGGCCGGAAGCAGGGG
ATCTGTGAGGTACGTATCTTGCCATCCATGATGCTGACGAACTTACTTTCAAGCACTTTG
CACTTCGAGCTCACGGATCCTAAAAGTTCGGCGTGCACGAGTTGGACTGTCAAGTCGGGC
GATACACTTCCTCTCCATGCTTTCGTTGCGAACGCTGCGCTGTATCTCTCTGTTCATGTG
AAGGGTTATGGGCCGAGTCAGCACTTGCTCGTGAGCGTACCCGCTCCTACAGACGAGTCG
AACACTATCAAACGATCCCTGCACGTCTTCGATCGATACAGGAACACGCTGTCCATTTCA
GCATGTTCAGAGCGGCTACAAAGCAGCGTCCACCGCCTGTCGCTTTGGGCGCCGTACTGG
GTCATCAATAACACCGGCCTGCCGCTCTTGATTCGACAGGTCGGAGCAACACATGGCTTC
ACAGGCGACGAACCCACAGTTGTGAGAGAAATTGTGTGCGAGAACCAGCGCCGCCCCACT
GCATTCCATAATTTCTCGGCAAAGAATCTCTACCCAACTGATGTCCACGGCCCTTTTTCT
GACGAACATATGAAGCGGAAATATATGAACTTGTCCTCTGTGTGGCTGCCCCCTGGTTGG
ATTTGGCTAGACGACAAATGGGAGCTCGAGCGATCCGCGACAGATTCCGACGATGCTGGG
TGGCAGTATGGCGTCGGCTGGACAACCGGATGGAGCGCGGAAGCGAATGCGCTCGCCATC
GTCCGGCGGAGAAGGTGGGCACGCAACAGGATCCGCCCTTCCGCAATGAGTCAAGCTGCT
CTGGCAACCATGACAGACGGTGCGATTGATCAGCTCGGCTTCGAAGACCTCCAAGTGTTG
CTCAATACTGTTGGGTGCAGCACCGAACAGGTCACCGAGCTCGCGGATCTAAGGCATCTC
TGTAGACGTGCAAGGGATGCAGCACGGCACCAGCAAGCAGAAAATGGAAGCTCTTTGGCT
GAAGGAGTGGCAACTCCTGTGATGCCTCCAGTACAAGAAAAGACTAACCTTGAAGTGCAG
CTGCCCAGCTCCAGATGGTCGCCCCCAGTCAACCTCGAAGCTGTCGGCACACATGCTCTT
CTGGAGTTGCAGCCAATGCCCCACGGGCAACCCCGATCGGGATCGTATCAGCTAGGCATC
TCGATCCATGCTTGCCCTGGGCAGTTTGGCCGATCGAAGATGCTCACCATATCCCATCGC
GTCGTCCTCTGCAATCAGCTCACACAGCCCATCGCGTACAAGCAGCACAACTCAGCGTTC
ATCGGGCAGCTTCTACGCCCAGGAGAAAAAGCTCCTTTTCACTGGCAACAGGCAAACATT
GCGCGGCTCCTTTCCATTAGCCTCGTCCACGCAGGCAAAACGAAGGACGAGGCGCTCTCC
TCATGCGACTGGTCGTGCGCGTTTCCTATCGAGGAGGTTGGCGACATGACGATAGTCAGC
CGCATGCAAAATTCCCGCGAGAAAGTCTTTATTCTTGTCGACGTGCAGGTGAGCGGCTCG
GAGATCAAGGTTATCTTCGCAGCTCAGGACTCCGCGCTGGCACCGTACCGGATCGACAAC
ATGTCCCACCACGCCCTCATCGTCAGCCAGAGTCCGTGCCACGAGCTGCAGCACCCGCGC
GTGATTGAAGAGATTCATCCTGGGGTGCAGCTGCCGTTTGCGTGGGAGCAAGTGGTTAAC
AGGCCACAGCTTGATCTGCACGTGGCTGGGCAACGGCTCCGCCTTTGCTTGGACGACCTT
CAGCTGAGCCAGACGTTTAATGTGCATGCCGCGGATGGGAGGGTCGAGAGGCTGCGTTAT
CGCATGCTCATGGACGGGCCTGTCAAGGTTCTGCAAGTCATGCACGCCATGGGCCAGAGG
CAAGGTAGCTCCAAATTTGACGACGACGGGCGACTCCGGCGAAAACTGAACGTATCGTTT
GGCCTTGTTGGGCTCTCGTTAATCGACAAGACGCCACGCGAGCTCCTTTACTTTACCGCG
GCGGGCGTCTCGCTAGCCATAAACGAAAGTGCCGTGCGCAGTAGCGTGCATCTGACGGTT
CAGCGGCTCCAGGTGGACAACCAATTGGCGGGTGCCACCTTTCCGGTCATGCTCTGTCCT
TCGTGGTCCGAGGAAGAGTCAGCGCTGAACTCGAGACCTCCCACAGTCGAGCTCCTTCTT
CAGCGTAACTCCGCTGCTCCCGGCGTTTACTTCTTTGAGACGGTGAGTCTGCGCATACAG
ACCCTTCGTCTGTTGGTGGATACTATTCTTGTGCGAGAGTTCCTCCTTTTTTTCTGGTTA
TTGTACGCCGACATCACGCATTTGCTCGCCTCATTGCTTCACACACTTGGGTACCACAAC
GAAGAATCGACCGTGCGCCAGACGCAAAAGATTTACCTCCGATGGCTCAATATTCAACCC
TTGAGGCTGATAATTAGTTGTCGCTCCGTTTACGGCGGGAGGATGCTTGATTCGTTGACC
GAGGGTGTGCCCGCGGGAGCGATTGGCCTCCTCAACTCGGCAGGCGCTCTTCTTGCAAAC
ATCGACAAGATGCCCTTATTGCTCAAGGCGCTCGTTCTCGATAACTGCTTTGCGCCGGTT
GACGTGTTGGCGTCACTGGTGGGCGCCTCGTACAAAGAGCAGATCCTAGCACAGCTGTAC
AAGGTCGTCCTTAGCATCGATCTACTGGGGAACCCTCGTAACTTTTGGAATCACATGGCT
ACCGGAGTGACAGATGCGTTCTACGAGCCGCTCAATGGGATCTTGGAAGGACCGGAAGAG
TTCGCGCAGGGCGTCCTTCGGGGTGGCAAGTCCCTCACAACAAACGTCGTACTTGGCGTC
ACAGGGTCTATAGGCAAGATTGCGGGCTCGATGGCGAAAGGCGTTGCTGAGCTCACGCTC
GATCAGGCGTACCTAGCGAAGCGTGCACCGACCTCTTCTCCCCGGTCGCTCGAGCAAGGT
ATGGTCGCAGGCGCGGAGGGGTTTGGCAGAGCCTTCAAGAGCGGTCTGTCCGGATTTGTG
AGCAAACCGCTTGAAGGAGCGAGGAAGGGGGGATTGGAGGGACTGGCCAAGGGGTTTGCG
CAAGGAACCGTGGGTTTGCTTGTCAAACCCATGGTCGGTCTCGCGGATGGCATATCCTCT
GCCAGCGAAGGGCTTACTTCGTATGCAACAGAGACCAAGCACGAGGAGCGGCAGCGGTTG
CCTCGAGCACTCGGGCCTGCAGGCGAGCTCACGCCGTTCTCCGAGATGTCCGCGCGAATG
CAGCAGTTGCTCGTTTCTTTAGACGATAACCGCTCCGGCGGAACTTCGAGGGGCCGCTTC
TGTGGACACGCTTTTTGTGGAGGGCCTGCAGACTTCGGTAAAAAAGTTGTGCTCACGACG
ACTTCGCACATCGTCGAAGTAGCGCTGAACACAGGCAGCAGCGGAGGAGGGGGAAATTCC
ATTCAATGGACGGAGCGGTTACCATTTGTAGCTGCTGTTGAAGAAACTCCAAATGAAGTA
GTGCTTCACCTTCGGGACGGCGGAATGCGCTTTATTGCTTGCTCGCATCCGCATGCACTG
CAGGAACTCTTCAGCCTCCTAAACAAAGCAGTCACAGGCATTTCATCCTGA
>451; -60 1 565  LEN=688; minus strand
XXTGACGTTAAGACGATCCACGGTGGTACGGCCCATTATGCGTCCGTACTGGCGCGGACT
GAGCATGGGGGGGCGGTACGTCATCGAGCAGCCGCGGTTGCACACGACTACGTCTCTCAT
GCGAGGGCGCTCGACACGCGGTTTTACCCCAGCACGCCGGCCCCGGGGCCCATCACGTCG
CGGTTGCAGTCCTTTACGCAGGTGAGGGGGCTGGTGTTCGGACATTATGGCGAGGCTTCT
GTTGACGTGCACGCTCTCATAGCCCTCGCGGCCACCAAACTAGCTGCAGTGCGATGGCAG
CTTGCTGGGGCGCGCTCGGCTACGGAGATGCGAGCTTTCCTGGTCAGTCGGTCTCGACGG
AGAATTGGCTTAGCTGCGGTGCAGGCGATGGCGCGTCACAGGCTCGCCCGGGTGCCCTAC
GTCGGAGTCCCGCGCGCGGTTGTCCAGGCTCGTCTGCAGAGGGGACCCCGAACGCGGGGT
GAGCCTGAGCCTTATGCCCCGACGCCCAGCCATGCAGATTTCTATGCATTTCAGTCTTGG
GGGCCGGCGTTGGCTGTGGGGGCGTGA
>442_1; 36 1 680  LEN=680
XCTCTCATCTGCCCTCCTGGTTTCATCATTAACGTTGACACGGGCTTTGCTACCTGCGAG
CCGTGTGAGGCGGGCACATACGAGCACTTAGGCGCCTGCCTCGCTTGCCCCCCGGGGGCC
GAATGCGATCAGAATTCTACCCTCTCTACCTTGAGGCTCAAGTTTGGGTTCTGGCGGCTC
TCCCAATACACCGACAAAACATATCGCTGTCCCCTGAAAGGCAATGTGAGCGCATGCTTA
GGCGGCCCCGACCAAATTTCAATCTGTCGGCCACACCACGAGGGACCGCTCTGCCTGGTT
TGTCTCCGCGAAGGCCAGTACTTCGATACGGATGCCGCCGCGTGCGCTGATTGCCCTGAA
GCCAGCGGCAATGTTGCTGTCTTCGTGGTGCTGCTGTGCACCGCATCGCTCATTCTCGGC
TGGCTCTGCTTTTTACTGAACACGACGAACAAGCGGTGGCAACCAGTAGCAAGAACTTTA
CGCCGCACATACCATCACGCCAAGAAAAATGTACTTTCTAGCGGGGTGGTGACCAAGATG
AAAGTGGCCCTCACTTTTATGCAAATTGTGGCGGCACTCGACAGCACCTACACTATTGGA
ATGCCCGACTCGTGGTTTCAGTGGACCTCCATACTGCGCGTGTTTGGGAGCATAGACTGG
AGCGGGTGGATCGTCCCCTCC
>448; 169 1 1932  LEN=1932
XCCCCGCCGACGCCGTCGAAGCCGCCTGCTCCGGTCGATGGCTGCGCGGAGTACGCGCAT
ACGCTGGAGGTGGCAGAGGAGTGGGAGGGAGGTTATACGTTGCAGGTGACGTTGAGTAGC
TCGCTACCCCATTCGATCGCGCCAAACTTAGAGGTGGGGCTGAACTTCTCCGTGGCTGCA
CTCGGGAAAGAGCAAGCGAAAGCAGCGGGCACTGGCGTTGTTTCCGTGGAAAGGAGCAAC
AGAAGGGCGAGCTTGGCCCCTAGCCCACCATCTCCCATGAGTGCGGCTGCAACCGCTGTG
TCGACTGGCAAGGTGGTTATGCGACTCCAAGAGCTTAGAGGTGCCCAACTCGTTGCGGAA
TCTCGAAAGCGGGGCGTGATCTCAGTCCTTGTTACTCCATTAGAGACGCTCAACGGTGGC
AGCAGCGACGTGTCTGCTGATACCACTGATGCAAGGAGATCCAGCACGACGTACCGCTTT
GATATGGATGTACTCGCCTCTCATGAAAGGCCGCCCAGAATCACTTGCTCGGAGAGATGG
CCGTCACCTCAGCCATACATTCCGCCTCTACCCCCGTTTAGTCCTCCGGCCCCATCTCCA
GAGCCACCGCTCGTGCCGGCACCACCATTTCCTCCATCACCTTCACCTCCACCGTACCCC
ATTTTTCAATGCGGAGAACCTGAAAGTCGTTACTCATTCGATGCCATCGAAGCGGGAAGC
TCGACGTCGAATGTACTCGAGGCGGCATCTCTTCTTCAACTTTCATCTCAGCAGAACATG
CCAGAGAGCGGCGTGTATACAGCGAGCGTGCACAGGCTTCCAGGAACGAACTGGCCTGCA
GCAGAACACGGGTTGCTCACCATTCGCTTCGCTGAGGAAGAGTCCACCGTGGAAATCATG
GATGTGCGAGGAGGGACGCTCTTCGTCCCCCCAAACGAGGAGCCGATCGGCAACCCTACC
AAAGAGCTGGTCTTTGACCTCAGGGGCAGTCTACGACGTGAGGAACTCCACTTCTCCAGG
TCGCAGACCCTCGTGCTGCAGTTCGTCGGTACTGGGCGTCTGCCAACCGTCAACAGCATA
ACCTGCGGCAACTTACCTGCGGCGAGCCGAGATGCTGCGACTTCCGCACATCTGTGCTGC
GGTGCTCAGCGGATAGCACAGCTTCGCTCTACCGGTGCGGCCGGCTCACAGCCAATGACT
GCAGCGCCTTGGTGTGTGGATGCTCTCGCGTTGGGTAGAAGCTGTCGCGACTATGCAGAG
AGTGCCGCGTCCTGCGAGGCACACTACGAGCGCGCAGGAGTGCCATGTGTCTTCTCGAGG
GAAGGGTGCAATGCGGAGCATTCGGGGATCTGCGAAGACCCCTCTCCCCCCACTCCGCCA
CCAGCTGCACCTCCCCCGTTACCTGGATGCCCGGCCTCGCTTGGCGTGCAGTACCGAGTC
TCTTCGTCGAAGCCGGGAATGTTTACAGTCTCAGTCAAGATCGAGAACACGCAGCGCAAG
ATTGTGCTTAGCCTTAGCTTCGGTGTGAAGCTCACTGTATCCAACGTCTGGGGTGCACAA
GTCTATCAGGAAAACCTCGTCGTCAAGGACCCTTCTGAAGATTCGGCGGCTACAGCACCG
CAAACTACATCGATCTCGTACACGTTCGAAAGCGGATTTGTCAGCTTTGTATCAGAGACA
GGTAAGAGTGGGCTTCTAAAATTTTTTGGCTTCACTGTGAGCAACTTTCCAGAACATTTT
GATCCTGAGGATCGCCGTCCAATACTGTCTTGCGAGGGAAAGTTCCCACCAAATCCACCG
TTGCCGCCTCATCCCCCAACGCCGCCTAGACCTCCGCCAAGTCCCCACCCACCTCCGCCT
CCTTGTCCGTTTCCGCCGCCGCCACCACCTCCAGAGCCTTGGCCGCCTCCCGGTATGCCT
CCACCGCCACCATXX
>464; 64 146 420  LEN=420
ATGAGAACTCCAGCAGCGGAGCAGCaTCGATTTGCGCCGTCTCGCCGCCCAACAAACGCG
TGCGAGCGCGCGGCACTCGCGTCCTCCCAGTCAGCCAGACGCAGCAAACTTCATCCCAGC
AGCCAGAGGTATCAGGGATCGGGCTGCACGGGCTGCGCTGCAAGTCCACCATGAGCTCAC
CCTCGCGGACGTCTGTGAAACCGCTCTGCAGAGCAGCCTCCGCTTCTCCTGGCGAAGAGA
TCGCGCCGCCGCCGATGGCGACGATGAGGTCTCCGXX
>455_1; 67 1 219  LEN=219; minus strand
CTATTGCTGGTACATGCTACTGCCGTTGTTCTGTGGCTTGTGCATGTTGCAGAATCACAA
CTCGTGGTAGCTGCAGATTCAGTTTTGTCGCTGCTACCTGCGATGACATCACCAGTGCCG
GCAGTTGCTGCCTTATCTTTGCTCGCGCAACCTAGTACAGCAGCAGCACCGGTAGCTGCT
GCTCCAGTTCTGCTGTTGGTGCTCCCCCCGCTCCTCCTC
>455_2; 177 327 767  LEN=898; minus strand
ATGCGCGGGGAACCGACTGGATCGTCGAGATGGCTATCCATGCTGGGTGACGGCTCCTCC
GCGACAGACGGCGAGTTCGGCATCAACGACGGGGCCGGCTCTGTCATCTCAACTTCTTCC
GTGCGGACTGGCGCAGGCCGGGTAGTAAGGTTAGCTGCAGCAGGAAATTGTGCTGCAGCG
GCATTCGTATTGGTGACAACAGCTGCCGTTCTGCGCCTGGTATCTGGTCCAGAGCCACCA
GTTCTTGTAGCTGCTGATTCACTTCTGCTGCTAGCGCATGCCATACAACCACCCGTTCTG
GTAGATGCTGCTGCTATTCTGCTGCTCCTGCATGATCCAGAACCACCAACGCTGGTAGCG
TCTATAGCGTCTGCTTCAGCTCTGTTGCTGGTGGATGCGATAGTATCACCCGCACTGGTA
GCTGCTGTTGCAGCTCTGTAA
>461; -24 1 338  LEN=338; minus strand
CGGCGCCTCGCCTCGGAGGAACACGGTGAACCGCGGCGAGGGGATTATCACAGGCTTGGA
CGAGGACCCTGGGACGATCCGGATGTCGTACTGCTTATCCGGGTGAAGGTAGCCGTCGGC
GTGCGCCTTGCGAGATGGGGAGACGACGAACCCCGCGCAGCCCGCCGGCGTGCCAGCCTG
CGCGTCGCAGAGGTGCATCGCCTGGCCGATGGTCATCGCGGCGCGCGTGGAGGACGTGCG
CAGCTCGGAGTCGCGGTGCATCTGGTAGTTGAGCTTCACGTCGCGCACATACGACACCTG
CCGCATCTTCGGCGCGAGGTGCGCGTCGTGCGTCACGCX
>364; 182 1 725  LEN=1417
XACGGCGCGGGCGGCGCCATGAACAGATGCTGCTGTGCCCCAGGCCCACGATCGCAGCAA
CCGAAGAAGCCCTACCCTTCGCAAGAACCCGCGGACGGCGGGTTCTACAACATCGGTCCG
CACACGGCTCCAAAGAGTTACTATTACCTCCAGACAAAGTCGAGCGAAGACCCCACGCCC
ATGATGAAGCGAGGGCGGATGAATTACCTCGTCCCTCCCGCCATCCCGTCGGGACATCCG
GTGCTGGTCAACCAAACGCCACCCGAGACGCTGCCCTGCCTGAAACCTGATTCGGCACAG
TTCATGTCATCTGGAACGAAGCCCAAGCTTGCCCCTGCCTCATCGCTGTACTACGCGATG
ATCCAAGCCGCGACCGTCGAGGTCAAGCCTTCGATGTCGGTGGACGAGCTCAAGGGGCAC
GTCCGTGAAGTGATGAAGAAGATGACCGAGGCGCGCTCAGCTGGCGAAGACTCAAGCCCA
AGCTCGCAGCAACGGATCGCGAGAGAGGTCTCCGACGCACTGTCGGCTAAAGTGGAGATG
GCTGTCGCTACGGCTGCAAGCCGAAGTGTTGAGGTCGACGCAAGCCTTCAGTCCCTACGC
GACCTGGAGACGAGGATCCAGCGGACTCTGGATGGGCCGCACGCCGACAGTCGCATGCCC
GAAGCAAGCGCTCTGCGAGATGGCTTGTCGAACGTCAAAGAGATGATTGCCAAGCATCAG
GCTTGA
>467; 87 1 277  LEN=277
TCCGCTCCGCTCCCCTCCTCTTCTCCCTTCTCTCCATTCCCCTGCTCCGCACTCGTGCCC
TGCCCCCCTCTGTTTGCCCTTGCCGCCATGCCTCACGCCTCTCTCTGCCTCGCCGCTCCG
CTCTCCCCCCTCCGCCCGGAGCTGCAGGCCGTCCACCTGGCCGCCCGTCAGCTCGACGCC
TCGCTTGTCCGCCACGGCGGCGCCGCCGCCGCCCCCGACGCCTCTCGCCTCGCCTCGATC
CTCGCGGCGGCAGGGCTGGCGGAGTACGCGCCTCTACXX
>469; 111 1 322  LEN=322
XXGAGGAGGCAGTTGACGGGAAACGGCACGAAACGGAATGAAGCCGACCCTGTGATGACT
TCCCTCGCCGATTTGTACACCAGCGTGTATGGCGTGTACACCTTCATCGCCCCATACCTC
GCCAAGCCCGTCAACTGCCTCCTCCGCCCGTTCGTCGGCACCGCGGAGCCGAGCGTGCGT
CACGACGCCGAGGCCGACGGCGGCGCCGCCTACTCCGCCGACGACGAGGCCTCCTTCGCC
GCCGCCGCGGCGCAGGTGGCGAGCCACGGCGGCCAGCTGCCCACCGCGGTGCGGCTGCGG
CTGTACGCGCTGTACAAGCAGGCG
>302; 486 1 2890  LEN=3312
GAGGCGGCGGTGGCCGAGGAAGACGTGGCAGAGCTGCAGCTGGCTCCCGAATTCTTCCAA
CCGCTTGAGGAGTTCGACGCAGTCCATCATCTCCTGAGCTGCCTACCGGACACCCTCTCT
CCCACCTTCCTTACCTCTCAGACCTCTCAGACTCAAGTCATCCTTGACGCGATCAACTCA
CAGCTCTCAATGCGCGTGATGCGCTCTTACGGCGCCTTCGTCCACGGGATGGCTCAGGTG
CAGCAGCTTGAATCGGATATGGTTCACACCGCCATTCTCTGCCGCTCCTCCCGCCGCCAC
CTCGGCCGCGTACAGTCAGGTATGGTCGAAGGCTCCCTTCGTGTACTCGGCAAGCTACGG
CGCAAGCGCGTGGTCGTGCAGCTGCTCCGGCTTGCGCGCGGGCTTGCGCGCCTCCGCGAC
GGCATCGCTCGCCTCGGCACTCTCCTCCATCCCCCCGTCGCCGCGCAGACCCTCCCCCGC
GCAGCTAGTCTCCTCCGGCAATGCCGCGACGAGTTGGCCTCCCTCCGCGGCGTCACGCTT
GCGCAGGAGCTTGCGCCGCGCGTCGGCGTGTTCGCCGATTCACTCATCGCGTCGCTCCAC
CAGGCGCTCACCAAGGCCTCGACCGATTTCGTACCCCCCGCCTTCGGCAGCGCGATGGCG
TGCGCGGCAGGGTTTCTCTCAGCGCCTGACCTCGCGAAGGCAGTGCAGAATAGCTTCGTT
GGTGCGATCAAGGAGTGCACGAAAGAGGTGCTCCTCCTCCACGTAGGTAAGACGGGGAGG
GTCGGCGCGCCCCGCGCCGACGCCAACTACAAGGATCTATGCATCCGCCTCGACAAAGAG
TACGTCGACTCGTGCCTCGCGCACACGTTTGAAGCGCTCGTCCGCGTGATGCACTCGCTC
CACCAGATGAGCGTTTGGGTAGCGGAAGCGGAGGCGGGTGAGCACGCCGATGAGTGGGCG
CTTGTAAACGACCGCGCCTCCGCCGCCTCTGCCGCGCCAGGTTGGCTGCTGCAGGTGCGC
GTCTCGCTCGAGCAGATGCGCTCCACCGTGTGGGAGCTCATGCAGCGTCGGGTAGCAGTC
TTCCTAGGGGCTGCGCCGATGGGACTTTTCACGGTGGAGCAGCACCTTGACGTGGTACTA
GGACTACAGTGCTTCATGAAGCTGGGCGAGGCCTTCTCCGATGCTGACTCGCAGGGGCTG
CGCACCGCGCTTCGTGACAAGTCACGCAGCTTCCTCGCGCAGTACCACCGCGAACGGCTG
GACGAGCTGCGGATGAGTCTCGAGACGGAGAGCTGGCAGGCACTGCCGCTACAGCCGGGG
TGGTCCTTCTCTTCACTGCGCGAGCTGCGCTCCGTCACCTTCCCCCCCCGCCTGCAGTGT
CACAAGCTCTTTCACCCCCCGACCCGTGCTTCCGCCCCCACGACCACCCGTCTCGCCTCC
TCCTCCCTCCGCTACCGCGAGGCATGCGCCTTCTTTGGTGCGCTGGCGTCGACGGCCTCC
CCACTCGTTGTCCGTACGATGGGCGAGCTGCTCTCCTCCACAGACGACGACGACGCCAAC
CCGGCCCCCACTTCCGCGCCGCCCGACGGCCCGCCTCCCGTCGTCTGCTCGACCGCACTC
AACGTCGCGCGCTCCATCGGCGCATACGCGCGCATCATCCGCGCGATCGGCGTCCTCGCG
CCCGAGGCCCTCCGCGCACTCTCCGGTCTCTTCGAGTTGTACTTGTACGTCCTCTTCTCT
GTGTTCTGGAGCGGGCCGCCCCTCGGCTCATCGGCCTTCGATGAGATCGGTCACTCGATG
CCCGCGCCGCTCAAGGCGATGCTGCAGCGCATCCACACAGCCATGCAGAGTGCTTCGGCA
GTGTCGTTCGATGACAGCTCGACTGAGCTCGCTGCAGCCGTTCGTCGCACCGCATCATCG
ATTGCATTCGACAGGCTGCGCTCGCCGCTCGAGGACAAGGAGCTGATGGCGCTGAAGGAG
ACGGTCGTCGGGATGGAGTCGTTGCGCGGCCTGTCGGAGCTGCTCACGTCGCAGGCGCCG
GCTGTGtGAGAGGTTGGTGGGAGTGTTTGAGAGTGGGCCGGCGTTCTCACCGTCGACGAC
ACACGTCGACCTGCACATCCAAATCAAGTGCTCCACCCCGCCACCGCCCGCTGCTACTCA
CGCTCCCCTCGACCCTCCTCTCTCGCAGTGCCGTGCGTTGCGCTCATCGCTCGACGCGAC
AGGGGCGCGCGTGCTCGATGGCTTCCTTTTGGACGTGGCCCGCGTAGGAGACCTGTGCAA
ACAGATGTACGAGCGGTGCGCCGCCTCTGTGTTGGTGCTCGAGCCTGTCGTCAGCTCCAT
CCGAAACCGCTCGTGGGCGCTCAAGGAGATCGGCACGCAGCACAACGCGTACGTCGACCA
GCTGCTCGAGCACCTGCAGCAGCTCTCCGCCAAGTTGCGCTCCACGGTACCTCCGGAGGT
TATGCGTATCGTGATGGAAGGGGCGATACGCCACGTGAGCGACCAGCTGGTCGAAGGGTA
CTCGCAGACGAAGAAGTGCTCGGACGAGGGGCGCGCTCTGATGTCGCTCGACGTCAAGAC
ACTGCAGACGGGGTGCCGCACATTGCTACCTGGCCAGCCATTGCCAATGGAGTACGTCGA
AAACTACATACGTGCGCTCTACCTCCCATCTGACCAGATCCTGGAGTGGGCGCAGCTCCA
CCCGGAGTATTCCGTCCGCCAGCTGTCTGGCCTCGTGTCTCTTACTGGCGTTGGCGCGAC
GCTGAAGAAGAAAGAGCATCAAGAGCTTCTGCAGTCGCTGCAAGAGCTGGGCGAGCACCG
CTCCCAAGGTGGCGTGAAGACGGGTCACCGGCCGCAGCAGCACTGGCAGTCACCGCACAA
GGAGACATAG
>465_1; 9 1 590  LEN=590
CGACGAGATGCACGACCACCACCGCTTCGCCGACGAGATGCCGCGGCGCCCTTCATACCG
CCCTCGGCCGGAGGAGCCTCCAGTACTTGGCCATCGCTTCTCTCCCCGCCCCCTCCCGTC
GTCGCCACTTCTCAAGCCTTTCTCTCCGCCGACGTCTCCCCGCCAGTCAGTATaCCTGCC
CTTCCCGGCAGGTCCAGCCGAGCCATCGGCACCCAGAGTGCTAGTCCTCGACCCGGGGAG
CGGAGAGACCTGCAACGCATTGCAGGGGCTCGTGCATATCCATCTTGCCGTCGCGCCTGA
GTTCGACTTGCAGGTGAAGCGGTACCCTCCCGGCTGGAGGAGCATGGTCGGCGTGAAGCT
GACGGAGGCAGAGGCGGCGGCCGCGTCGAAGGTCGTGATCTCCGGCGTGCGCTCCGCGTG
GCCGAGCGTCGATGACCTCCGAGGCCCAGCGCACCCTTGCAATCTCGCGACGTGGGCGAG
CACTCTGTTCGACAAGCGGACGAACCTGATGCGCAGCGTCGACTTGACGGCGACGGGCTG
CGACAGGTGGAGCGCGCGGCACGCCAAAGCCTCGCGGCGGGCCACCTCGGXX
>481; 28 1 421  LEN=421; minus strand
XXCGTTCAGCTCGTGGAGGCGTGTGCGGATGAGCACGAGAGCTGCAGCGAGTGGGCGCTG
CAGGAGGAGTGCGCGAAGAACCTGGTGTTCATGGAGGCGTCGTGCCGCGCGAGCTGCTAC
GTGTGCGAGTCGAGCGCGTGCCGGGACGAGGAGGAGCTCTGTGCGCAGTGGGCAGCCGCT
GGAGAGTGCGCGAAGAACGAGGCGTACATGGTCGTGCGCTGTGCGTTCTCCTGCCGCGTG
TGTTTCCTGGAGCGCTCTGCCGAGTGCCGTCGCGACGAGAAGATGGCGCCTGCCGCAGTG
AATGGTACGATTGACGCCACGTTTGAACGGCTGCTCGGCTATCCTGGCGCACGCGCCCTT
AGTCGCGAGCCGTGGATCGTGCACCTCGACCGCTTCCTGCAGCCCGAGGAGGCGGACGCG
CTG
>482; 74 28 316  LEN=316
ATGAGGCACGCGGTCTTGAAGAGGAACAGCTCCACCGTGTCCGCGTCTTTGTCCTCTATC
ACCTCCGCGTACGCCTTGTCCAGCCAGCCGGACGCATCGAAGGAGTTCGCGTTCTCTAGC
GCGTCGTCGTCGTCCTCTCCGAGTACAGATCGTTGGCTCAGTGAGTCTCGCCGCTTGGCC
GXGGTCGTTCTCCTTGAGCAGCTGGTAGACGTGCTGCAGAGTAGGAGGCGCCTGGTGGCC
CTGGAACGGGACGGAGAGCTCGACCATCTTGATCATCGCCGCGGCACACCX
>354; 769 1 3230  LEN=3588
XCAGACGCAGCAGCGGAGGAGAGCGTGACACCGTTTAGGCGTCGCTGGCTGCAGTCGTCC
AACTCGAAGGACCACTCCATCGAGGAGAGACCGCTGGTCATCGGGGTGTGTGCGATGAGG
AAGAAAGCGAAGTCGAAACCGATGAACGAGTTGCTCCAGCGGCTGAAGGGATTCACCTTC
GGTGGCGTTGCCGAGTTTGAAGTGCGCTTCTTTGAAGAGGAGGTGATCTTGAAGGCGCCC
GTTGAGGAGTGGCCGCTGTGCGACGCTCTGATCGCATTCTTCTCCGCAGGGTTCCCGCTC
AAGAAGGCGCAGGCGTACGCGGCGCTACGCCGGCCGCTCGTGTTCAACGACTTGCGCGAG
CAGGAGACGCTCTTCGACCGGAGGAAAGTCTATCAGCTGCTCGAGTCCAACGGAGTGCCG
GTGCCGAAGTACACCGTGTTCGAGCCAGGGCGCGGCTATGTCGTCGACGAGCAGGAGGAT
TACCTCGAGGTGAACGGCTGTCGCATCGAGAAGCCGCTGGTGGAGAAGCCCGTCTCGGGC
GAGGACCACAACATTCATCTCTACTACCCGCGCGCGCTCGGCGGCGGCTCCAAACGGCTC
TTCCGCAAGGTCGGCGACCGCTCTTCGCAGTTCTATCCCGACGAGCATTGGACTCGCATC
CACGACGGCAACTCGTACATCTACGAGGAGCTCCTTCAGACGGAGGGGACGGACGTGAAG
GTGTACACCATAGGACCGGAGTACGCGCACGCGGAGGCGCGCAAGTCTCCGGTCGTGGAT
GGCAAGGTGATGCGCAACTCGAATGGGCGCGAAGAGCGCTACCCCGTCCTCTTGACGGGC
CCGGAGAAGGAGATCGCGAGGAAGGTAGTGCTCCTGTTCGGGCAGACTATCTGCGGCTTT
GACCTGCTTCGCTCCAACGGCAACTCGTATGTGTGCGACGTCAACGGCTTCAGCTTTGTG
AAGGACTCTCAGAAGTTCTGGGACGATTCTGCAACACTCATTCGGCAACTCACACTCGAG
AACCTGGCGCCGTCGCACTTGGAGCGATTCCCGCTCTCCACCAATCAACTGCTTCAAGGC
GGCGCTTTCTCAGGGGAAGAGGACGATGAGGGATCACGCGCAGATCTTGCGGGGGATGAA
GGCGAACTCATGTGCGTGGTGGCCATTGTCCGCCACGGTGATCGTACGCCAAAGCAGAAG
CTTAAGTTTGTGACGACCGAGCCTGAGCTGCTCGCCCTCATCAATGAGTTCTTGCCGGAA
GGCGAGGACGAGCTCAAGTTGAAGAACGTACGAATGATGGAGGAGCTGACCAATCGCATC
GAAGCGCTTGTCGCACGGCTGGAGGCGTCACGCCGCCGCAAGGAGGGGGACGTGAGCTCT
GACAGTGATCAAACCGATGAATACTTCAGCCAACTCACGGCAGTGAAGCAGGTGCTCAAA
TCGCACCCGTTCCACGGCATATATCGCAAAGCGCAGCTCAAGGTGACCAGCTGGGAGCCA
TGTGAAGACGGTCGACGCATTCCGACTGAAGCCCAGTTCATCTTGAAGTGGGGAGGCGAG
CTCACGGACTTGGGCCAATTGCAGGCGCACAATCTCGGCGCCAAGTTCCGGACGCTGCTC
TATCCTGGCGAGAAGAATGGTGTCCTACGTTTGCATGCCACATACCGGCACGACCTCAAG
ATCTATGCATCCGACGAGGGGCGCGTTCAGATGTCCGCCGCCGCGTTCACCAAAGGCTTC
CTCGACTTAGAAGGCATGCTCACTCCGATCATGGCGTCATTGGTGTCCAAGAACCCTTCG
ATCACCTCAATGCTAGACGACACTCCTGCCCCTGGCCGCGAAGGAATGGAGCAGGCAAAG
GCTGTGATTCATCGTGTGCTCACTTCGGATAAGTCATTCGAAAGCAGCAGCCAGAGCGAT
TTGCAGCTACCCCCAGCATACATGTCCGAGATTACACGAGGACCTACCACAACCACCAAT
TTCGTCTTGCAGAAGCACGTTCCGATGATGACACGAGGTGGCAGCTGGAGTTGCTCACTG
CCGGTGCCATCGCCGTTTGCACCTGAACCTGCCAGAGTGCGGGGCTTAGGATCAATGAGC
GCAAGCGCACTCAAGATGGCAACCGTAAGGCAGCCGCCGGCGGTTGAGACCGTCTCGCCT
CTACTCACTGCTATCGAGAGAGGCGAGTGCTCGATGCTCCTTCGCTCTCTCCGTGCGATG
GGGACTCCAAAGCAAACGCTCCACGAGCTGCGAGAGCTCGTCGACGCTCTTGTTCAGGAA
CTACGTGATCGTGCTGCGCCCTCCCATCATAAACGGAGCTTGTCGATCGAATCGGCGGCA
GATCTAGCTCGCAAGACTGCAGGGAACAAGCTTCCGGCTAATGGGGAGACGCTCCACCTG
CATCATGTACGTTGGGCGAAGCTCGCCAAAGATTTCTACAAGCCGAAAAAGCAAGAATTC
GACACGACCAAACTGCCGGACATTTACGATAATGCGGTGTATGACATCCTTCACAATAGC
CATCTCGGCCTAAAGGCTCTCACTCGGCTGTACATCGCGGCGCGCGCGCTAGCTTCCTTC
GTCGTGCCGCAGGAATACGGAATCGAACCGCACGACAAGGTTACGATCGGAGTGTCCATC
GGTGGGTCCATGCTGGACAAGCTGCGCCGGGACTTCCTTGCTTGCATGACCACGAATCAG
CATCAGGGAGAGCGAGTCCACACGCTAGATCATTCGCAGTCAGGGTTGAAGGGGGTTCGC
ACGCCGAAACGACACGTGCGCACGCGGATGTATTTCACCTCTGAATCACACATACATTCG
CTCTTCAACGTTCTACGATGGGGAAGCACAGTGGTTGACGGCGCCCCTTCAATCTTTTCT
GAAACGGCACGAGCCAAGTTCGACGAGATGGAGTTGTGCTACTTGACGCACATCGTCTTC
CGAGTGCTGCACAAGAAGTCCCTAGATCCGTCGAGCAAGTCCGCATATACTGTACAGGTC
TTTGTGAGTCCGGGTGTGCCACATTATGATTTCGTCCTGGCAGAAGACTACGTCTCCGCA
GAAATGCTCCACAACAAGGGCGATACGCATCATGGAATCCACAACACAGAGACTATGATC
CTATCATCCCGAGACAACCTTACTCTCGAGGAGGTCGACGCGTTCATCCTGCAATTCGTA
AACCAAGAGGAGGAAGATGGCCGTGCTTCAGAGAGCCTCTCTGTTTCATGA
>243; 762 1 2124  LEN=2557; minus strand
TCGAATGGAAGGCCAAGCTCCTGGACTCACGGAATGGCAGAGGCACCCATCAAAGCGGCG
TTCGAGGAGCTGGGCATCGAATGGAAGGCCAAGCAACATCCCGTCGCCCCTACTGTGGAA
GATGGCCTTGCGGCGATTGGAGAGTGGGCCTCGGAATGCAGTTTTGCGAAAAACCTGTTC
TTCTCTGACAAGAAGTTGGGAAACATCCTCTTCACTGTCACTGCAGCACGCAAGGTTGAT
CCCAAGAAGATCTCCGGCTTCCTTGGCCTGTCCTCGGTCGGAAACTTCCGCTTCGCCTCT
CCAGAAAAGCTCATGGAGATGCTTGGGGTGCAGCAAGGCTCGGTGTCGCCTCTTGCGGTG
ATGAATGACAAAGCCTCGCAGGTGACCCTTGTACTCGACAAGGAGCTCATGTCGGCGGAG
AAGATAGGCGTCCATCCCTGTCGCAACGACATGACCAACCAAATCTCACCCGCCGACCTG
CTCAAGTTCTGCAAGCATTTCGGGCATGACGCAAAGGTGATTGACCTTGGGTCTGATGCC
GCGCAACCGAGCGCACCTGCTGCTCCAAAGGCGCCGAAGGAACCCAAACCAGCCAAGGAT
GCCGGCAAGAAAGAGAACGCCGACGAGAAGGGGCTGACCTTCACCAAGGCCGGAAACTTC
CCCAAGTGGTATGAGCAGATTATCATTAAGTCGGAGATGATCGACTTCTATGACATCTCG
GGCTGCTACATCCTGCGGCCGTGGGCTTACTCCATCTGGGAGGCGATTCAGGCTTACCTG
GATGGGCGCATCAAGACTCTTCAAGTGCAGAACTGTTACTTCCCTATGTTCGTCTCCGAG
GCACGACTCAACGCAGAGAAGGACCACGTGGAAGGCTTCGCGCCGGAGGTGGCGTGGGTG
ACCAAGTCCGGCGACGGCATGCTTGACCAGCCCATCGCGATTCGCCCTACTTCGGAGACC
ATCATGTACCCAGCATTCGCCAACTGGATACGGTCACATCGGGACCTGCCCCTCAAGCTG
AACCAGTGGAATAACGTTGTCCGCTGGGAGTTCAAGCACCCGACTCCTTTCCTTCGCACA
CGCGAGTTCTTGTGGCAGGAGGGTCACACCGCCCATGCCAGTGTTGAGGAGGCGGACAAG
GAGGTGCTGACAATTCTCTCGTTCTATGCGGGCGTGTACGAAGAGCTGCTGGCCGTGCCG
GTCATCCGCGGCAAGAAGACGGAGAAAGAGAAGTTTGCGGGCGGCTTCTACACGACAACA
GTCGAGGCGTACATCCCTGGTACCGGTCGTGCGATTCAGGGAGCGACTTCGCACAACTTA
GGCCAGAATTTCGGCAAGATGTTCAAAATCGAGTACGAGGACTCCAACGGCAAGAAAGCG
ATCCCGTGGCAGAACTCTTGGGGGTTGACCACTCGCACCATCGGCGTCATGGTGATGGTC
CATTCGGACGACCAGGGTCTCGTCCTCCCGCCCCGCGTCGCACCGCTTCAGGTGGTCGTG
GTCCCCATTAACTTGAAAAAGGAGATCTACGCCGAGCAGGTGGCCACCTGCCACGAGCTC
GCCAAGACGCTCGAGGCAGCGGGTGTTCGTGTTCGCGTCGACGACCGTGACAACTACAAC
CCGGGATGGAAGTACAACTACTGGGAGCTGAAAGGGGTCCCACTTCGAATCGAGCTGGGG
CCAAAAGACTTTGAGAAGCAGCAGGTTCGCATTGTACGGCGAGACACCAACGAGAAGATG
GACATCGCCTGGTCGATCCTCCCGCAGCAGGTGGCTTTGACTCTCGTCAAGATGCAACAC
GAGATGCTCGCCAAGGCGACTGCCGAACGCGACGCCAACTTGGTCCGCGTGACGAAATGG
GAAGAGTTTGTCCCGGCCCTCGCTCAGGGAAAGCTCTGCCTGACGCCTTTCTGCGATGAA
ATGGAGGAAGAAGAAGCCGTCAAGGCGCGCTCGAAGGCGGAGGCCCTAGCACAGTCGGGC
GAGCAGGAGGACGATCGCTGCGCCACCTCGGTCGCGGCCAAAACTCTGTGCATCCCGTAC
GATCAGCCCGAGGGCCCGCTGCCGCCCTGTTTCGCAACTGGCAAGCCAGCAAAAGCCTGG
GTACTTTGGGGACGGTCCTATTAG
>470_1; 117 1 870  LEN=956
AAATCTTTGTTCGACTACCCCGTGCTGCGCACGTTCCATCACATCCTGGGCATCCCCGGT
CTGTACGCCCTCCCAGCACGATACAGCTTTCGCGTTATCGAAGCCAACACAGTCTGCGAG
TTCGCCTGCGACGTCTGCGAGCTGTGTCACTCGCTCGGCGTCCCGTTCGTGCTCGAGAAC
CCTGTGCAGTGCAGCGACAGTACTGGTCCATGGAAAGCGTTTCACTCGGTCGAGTTCAGC
GACCACGGTTCGTTCTGGCAGCTTCCGTGCGCGGAGCGCATGCTGCGTACGACCGGGTCG
TTGCTCGCACACGTCCCCATGTGCTTTTGGGGTGCTGACCGGCAGCATACCACCACGCTC
GCTTTCTCCCCTCTTCTATCTCATGTCGCCGAACTTTTCCGCCAAGCCGCGTGCCCACAC
ACGTCTCATCCCGGCGGCATTGGTCCTTCGCACGTTGCAGTCAGTCTGTTGCGCTCCGAC
GGTGAGTTTACCGATTCGTTCTGCGAGGATCTAGCCTCCGTGCTGCGCGGGCCCGACTCC
GTGCCTCTGCTCATCGACCACCTTCCGTCCCGGCAGAACGCTGCGCGCGAGGTGCTCGCC
GGACTGCCTGGGGATCGCCGGTCCGACGCGTCGACGTCAGTGGTGCGTGGTCGTCGCCAG
CGCGTGTCCAACGTGACCAGCGCCGAGCTACATCTCACCTTCGGGCATGCGCCCGCGGAT
ATCCTACGTCACCTCCCCCGCTCGTCCGCCGACGCACCCGCGTTCTGGAAAGACATCCTG
TCCGAGCCCTGCGATGCCTGTCTGCGCGCCAAAGCCACTCGCTTGCCGTCCTATCTTCAC
AAAGGCCCTGGATCGTGTGCCTTTCTTTAA
>466; 411 1 2540  LEN=2540
XXCTCGATCGCCACCGCCTGTTCTTCCACCACCCCCATTTCCTCCCTCGGTTCCTCCTTC
ACCACCTTTACCGAGCCCGCCTCCTTGTCACCCACCTCCTCCTCCTTGCGCTCCTCCTCC
GCCTTCACCACCGCCCTGCCCGCCATCGCCTCCTTCGCCTCCTCCAGCAAGTCCGCCACC
TTCCCCCCCGcCCTTTAGCCCCCCTCCGCCATTTCTGCCAACGGGGGAGCATGAGCTGCC
CCGGAGCTCGCCAGGCATTCTGTATACGGTATCTGCATTCAAAGCGGGTGAACCGATGAC
CACCGGATGGGGCCCTGTGATCGCCCGCTCATACGACGGACACAATTGGGAGGTCGCGCG
CCAAACTCGGCTCATTCACTTTTTGTCTTGCAACGATATCGGGTGTACCGCGCAGCTCTC
CAATCCTACTGAATCGTACATCTTCCGCTTCGACACTTATCATGAGCCGTCCTCCACATC
CAATAGCAATGCACGTTCTGTGGCGCGCTTCCTCACTCAGGCCACCTTCGGGCCTACACC
ACAAAGCCTGAGTGATCTTCGACGCAAGGTCGAGAACCCGTCCATGTGTTCATCATACCA
CGACCACATCGTAATCGGTGCTGGAGCCGGAGGTTCAGCTGCGGCGTCGTATTTGATGCA
CCACGGGCGAACGGCTGATACGTTAGTCATTTCTGATGGACCGGATCGTGCACACCTGCT
GCGCTCCAACGCATTCGATCTGACTGTAATGAACGGATTTGGACAGTTCGCACAACGCTC
AGTCGCTAACAGCGCCGAGGGGGGAGGCCATTGGCAACAGATCCTTGGCGCTGGCGGGAA
CAACCTTCACAACAGCGGGGTGCATCAGATGCCACCCCCGGCGCAGATGGACTCTCTCCT
AGGCGGCGACGGACTGGCGCAACGTGCGGTACAGTGGCTCTCCCAGTCAGGCCGCATGTC
AAGCCTCTCAACTTCGATTGAGGACAGCGCTTGCTCCGATCGGGATCCGTCGAACCTAAC
TGCATATCATATGAGCGGGCCGCTCGGGTGCTCGCCCCTCCACCGCTATGCCGTGTGCAA
TCAGACTGGCAGCTGCTCCCTGGAAGCGAACGTCGCGTCAGTGATCTCGCCAACTTTACA
AACCCTCACATCTGGCCTACGAAAATCAGCTATGTATCTTGACCTCCTTTACGACGAAGT
GGTAGCGGGTGCTCCTCGTGCACCAGAGGTTCGTCACGACATCAAGGCAGAGCGCGTGCT
TTTTGATGAGAACCGCTCGGCCACGGCAGTCGAGTTGTCGGACGGGTCCATCGCCTGCGC
GCGGTGCTCTATCATCTCTGCTGGTGGGGTATGGGGAAGCGCTGAGTTGTTCATGCGCAG
TCTAGGCCGTTCGAGCTTGAATGGTCTGTGGGAGCACTCAGTGGTTCCTATTGTGGACGC
GTCTCTCTTCAATCCCACTGCATTGCCCTGCGCTACGTCCGAGCTTCGCGCAGGAAATAT
TCACACTGCGAGTGCAGAGCGCGCTCAGGCAGAGTACTTGATTTGCAATGGCGACCCACC
TCGTCTGATCGCGGCTTGGGTCATTGTTATGAACCCAACGTCTCGAGGTGAGATCACGAT
TGATGAGCCTGGCTCCAAAAGCCGTGTCCGGGGCAATCTGGTCCACGAACAGGCGCTCGC
TGCCCAGGCCGTGAGCACCACGCTGGAAGAGCTGAAGCTGCGATATGGCAGCGACCTAGT
CATTCCGCCATTCGACCCCACTGGGGTCATCGGCACGCATCATCTTGGCGGCGGCATGGG
CGACACGGCACAGTACGGACGGGCGGTGAACATTTCAAACCTATACCTGGGTGATATGTC
CGCTTATGCAACGCCAGTGCATGGCTACACGACAGGGGCCGCTGCGGTGGCTGGTGTTGT
TGCTGCAATGCGAGCTCTCGAGGAGTCGGGCTGTGCGAAATCTCAGTCTGCTCGGCGATT
GGAAACCGCTGATGCACCTTCGAGTGCAGCTGCTACTCATGCCGCCTTTGGTGAGTGGAT
CCAGGCGCAGATGGACGTACCGGCCACCCTCCATCGTGAATACTGGCGCAAGCGTGCTAA
CCCACGTCTTGACGAACATGTTCCGACAGGGACTATCCGCTCAGCATGTAGTAGCGGATC
CAGGTGGGTCAATTATGCAATCACCAAGGAGGACGTAGGAAGCCAACTACAAGTAGTGGA
AGAGAATGGAGTCCCTGTCCTCTTTGTCGGCTCAGTGGCACGTACAGAGATTTCTGTTGC
TGAAGAGAGAGAGATTCTCGACTTTACGACAGCTGAGCATGCCTTGCATACTATCAAAGT
GCCACCTCCGCCGCCGCCTTCTCCAAGCCCGCCTCCATTTCCACCTCCACCACCGCCGTC
GCCAAGTCCGCCGCCACCACTGCCTCCACCCCCACCGTCGCCCAGTCCGCCACCGCCAAG
CCCTGATCCGCCATTGCCTCCCTGCGCACCTCCACCACCTCCATCGCCCCCACCGCTTCC
GCCGCCTCCAGTCCCGCCGCTC
>434; 55 760 1134  LEN=1134
ATGGCGTCCCACGGAGAGTTGGAGGGCGATTGGCTCAGAGCGTCTGCCACTGTCTCCACG
CCGGAGCGATTCACCGGAAGGTGCATTGCAGTGATGCACACCCCGGCCTTGCAACCCTCG
CTGGCCAGGTGGGCTGCAACCAGCTGCGCCGGGTTGGTGGTCAGGTCTCCAAACGGCTCG
AATCCTGTGACTAACACCTGTATCTTGCCCCGCATGAAGAACGGAAGCAGCAAGAAGGGC
TGCGCAGGTCCTCCCATAGAXGACGAGCAGGATGAAGAGGCACGCGACGACCGCGTACAC
CCACACGTCACGCCATCCATGGGCGTGCTCCCCGAAGTGTCTTTCCGGCGCTCCCTCACG
GAGGAGAGCCTCGCGAXX
>440_1; 107 1 563  LEN=563
XCTTGCGACGACAGGCAGCTGACAGTGCGCACCCTTAGCAAGGGCAACTTCACCGTGGAG
GTGGCGCCCTCCGATACCATCGCCAAGGTGAAACAGGTCATCGATGCGACCCAGAAGGTC
GGCGACCCCTCTCTACAGAAGCTCGTGCACTCAGGCAAGGTGCTGGAGGACAGTCAAACG
CTCGAGTCTGCGGGGGTGAAGGAGACAAATTTCGTTGTCCTCATGGTCTCAAAGCCCAAG
CCCCCGGCACCGGATGCAGCGCCATCGACAGTTCCAACACCAGCCCCCGCCCCCGCCCCG
GCGCCATCTCCTACCCCAGCACTGGCAGGCGTGCCTGCTCCACCTGAAGAGACGGTAGTC
TCCCTCTGTGAGATGGGCTTCAGCCGTGAAGAGGCTCTCGCCGCACTCTCCGCCGCATTC
GGCAACGTCGAGCGTGCCGTCGAGTATCTGTTCAATGGCATCCCCGATGCCGTGATGAGC
GAGATGAGCCGCACGACGACGCCGGCGGAGGCGCCGCCAGCCGCGCCGGCCCCAGTCCTC
CCGACCTCCCCGCCACCGGCTGCA
>440_2; 132 1 550  LEN=661
GCTGCTGCAGCGCCTGCAGGCGCGATGGTCTTCACTGCGGATAGCGTCGCGCAGGCTCTG
CAGGGCCGGGCGGCTCCCGCCTCTGCTGTCGAGCAGATGCGGGCGAACCCCCAGATGATG
CACATGGTGCAGCTCGTTCGGCAGAACCCCGCCATGCTAGAGCCGCTGCTACAAGAGCTC
TCACGCTCCAATCCGCAGCTGCTGCAATTCATACAGCAGAACCAATCGGCCTTCCAGGAC
GTCCTCAACAGCCCGATGACCGCTGCCACGCCACCGCCAGCGCAAGCCTCTCCGAACGCC
GGCACCGCTCCAGGGCAGATCCGAATCCAGCTCACGCCGGACGAGGGCGAGGCCATTGAG
CGACTGCAACAGCTTGGCTTCCCTCGCGATGCTGTGCTGCAGGCATACCTTGCATGTGAG
AAGAACGAACAGCTGGCGGCCAACTTGCTCTTCgAAGGGATGGGGGATTGATTCCGGGGC
AAGGGAGAGCCTCGCTCAGCTTTCCCTGGCACCCGTAATGCACGGTGAACAGGAACTCAT
TGAAGCCTGA
>477; 245 1 1183  LEN=1431
XXCGCGGGCGGCGGCGTGGGAACCAGTCCAGGTATCAACCCGATTACCCCCTACAGCTCC
GCCGCCCTCGACTACCGCGCCTCATGGATCGCGGGCGATATGGCGACCAAATCAAAGGAG
TTCGGCTCCTCCGCGACCATCCGCAACCGGCTGTGGGACGAGACGATGCGGAACGAGGAG
AAGTCGTACGCCAACTCGGTGGCGCGCCCCGCAAAGATGAAGGAGCTGCCGCCGCCGCAC
CGCGGCCCCGCGTACCTCGAGTCGAACGGGCTGCAGCGCTCGCTCGCGACCAACATCCCC
GACCACCCGACGGCCATCCAGGTGAACGGGCTGCGGCAGGAGCGCACGGCTGATGTGATC
TGCAAAGGCTACGTCCACGGCGTCAACACCTACGACTCGCGCACGCTCTGCGGCAACTGG
TCGGAGGAGCGGTGCGACAAGTCGCATGTCCCGTCGGCGTGGAAGGCGCCGACGGGGAGG
GACTGGCAGTGGCGGACGACGTACGGGGAGATGACGCAGCACCTCGACGAGAAGGTGCTG
CCGGTGAAGGGGTCCAACGCGGAGACTCTCTACACCCACCCCGCCTCCAGGTTCGCCACG
GGGGTGAAGGAGGAGTCCTCCTCCTCCAACTCGGAGATCATCAAGCTGGGAGGGCTGCCG
GGAGTCGACTACCAGCCGGGCGACGAGCGCTCCGCCTCGCGCCACCCGGGCAACTACGTC
AACTACCAGTGCGGCAAGCAGCACCTCGTCGCGGTCGTCGCGGGGAAGACGGCGCACCTC
ACGCCGTACGAGACGACGACGCAGGCCGCCTTCCGCCAGGCGCTTAGTGGCGTGAGCCCC
AGCTCGACGCAGCGGTGCGACGTCGACAAGCCGCCCTTCCAGATCCGAGACCCGGGGCGC
GACGGCAAGTCGAAGATGCTCTGCGGCATCCGCGGCGACGAGTACGGCTGCACGCGCGAC
GACCCGGACTACCTGGATGGGCACGTGCTGGGCAACCCGGTGCCGAACAAGCAGACGGTG
TACACGGTGGGGGAGTACCGCCGCAAGTGGACGAAGACCGACCCGGCGATCATCGAGGCG
GGGCTGCAGGACACGTCGGAGTACCGCGCGTCGTACAAGGCGCCCGACCACAAGAAGCTG
GACGCGACGAGGATACTCCCCGGCCACGTGGGCACGTGGCATTAG
>294_1; 41 1 392  LEN=392
XXCGTCTCCTCCCTCGGCGACGAGGCCGATACCACTTGCCCCGCATCCCCTGCGGCGAAT
TGCACCTATCGCGAGGCGCTCAGGACAGCCACAGCGTACACAGACCACTTGCCAGTGCAC
ATTCGCCTCCCTCCCGGCCGGATCGTGCTCGGAGGCGATGCGATCGAGCAGCTGGTTCCT
GGAAAGGATATCGTCATCACCGGCGACCCATCGGGCAAGTCTGTCATCGATGGCGTCGGC
CGGCTACAGCTACTCGTGGCACATCCGGACGTCAACGTGAATGCGACCAGTGTGACCTTT
CACAACGGCAGCGCCAGCAGAAACTTCGGCACCTCCGACCAGGGAGGGGCGATCGTGAAC
CACGGCCGGATGTTCCTCCACCGCTGCATGTTCGXX
>294_2; 218 41 1909  LEN=2315
ATGAACAACGGCTTCCTGTACATGAGCGATGGGTTGGTTGTCGACAGCGTGTCCGCGGAG
AGCGCGGGCGCGATCAACTCTCAAGGCCCAGATGCGCAGGTGGAGCTCCACCGCTGCGAG
TTCCGACGGAACCGAGCGGGTCAGGCAGGCGGCGCGATCAATAATGCGGGCAGGTCGATG
CACGTCGTCGACAGCACCTTCTTCGACCACTCCGCACACACTGTGGGAGGGACCATTCAC
TCGACGAAAGGACTGCTCCACATTGAGAACTCGACCATGGTGCGCTCTTCTGCGGGGAGT
GGCGGCATCCTGGCGAACGGGTGCGAAGATGGCGAGTGCTCCGCGCTCGTTGCGCAAGAC
GTGGTGTTTGCGGGAGGTCTAGCCGCAGTCTTCCAGGGCGGCGCCATTCTGAACACGGCG
AGCATGCAACTTACCAGCTGCCACTTTGAGGGCAACTATGCGAACAACACTGGCAATTAC
CCTCAAGGGGCGTCGATCGCGATCGCCCAGATGAACTCCACCAACACGCTCCTCAATGTT
ACATTCGACGGCAACTACTCAGCGAGCCGAATGGTCCAGGGCGGCATGTGGCCATCGGAG
GTGTGGGTTGGGATAGGAGACGCAACTCTAGACTGCACCTTCTGCACTTTCAAGAACTGC
CACGCGAACATGATAGCCTTCGCTCCCAAACCTGGCCTGCTACGAGCACGGCTTCGTGGT
GCTAGCTTTTGTGAAGAGAGCCGGACGTGGGGGGAGAGCGCGTCCATCTCCCCCGAGGCG
GTACAGCTCATCCAAGGGTGCGATGAACTTCCGCCGCAATGCGGTAAACACGCGGAGTGC
ACCGAGCATCTGGACGCGTCAGCGGGCTCGAGTGGGTTGGGCGTGAGCTGCAGCTGCCCC
ACGGCACATAACTCATCCTCGCAGCTCGAGCAGGAGTGGGGCTACGCATACGGCTCGAGC
CCAACCATTGTGGGGTCTTCTGACTTCGATGGCTGCTTCAAGCAATGGGTGGCAACTTTG
GACTCTCTCGAGACCGACTCTTGTGAGCTGACGCCAGCCTTCTCCAAAGGTGATAAGAAC
GCATCATGCTGTGCCCTGCGGCCGACAAAGAGCGTGACGGTGCGTCCCGTCGCCGATGCC
TTCGACCACTCAACGGCCTCTCCCACCTCGGAGACTGTCCCGCTGTCCAAGGAGACACCA
TCAGCCATCGTCCAGATCAAAGTTACGTCGTTCGACAAGAGCAGCGAGGAGGAGTACCCG
CTGTTAATGGCGTGGGTGCCGGGGGATGTTCATTGCGTAAACACAAGCTCTGTGCCCTGC
TACAATGCGTCTGGCCTTGTCCAGCCGTGCATCTCGCAGACATTATATCCAGTGCATGAG
CTGGTCGGCACGATGCCTTGTATTACCGATCCTGTCACCGCCCCGCACTGCTCATACGCC
CAATTCGACTTCTCCAAGTGCACTTGTCCTGCCTGCCGTCCGAACTTCGTTTATGCCTGC
CACTGCGATGGGATGGCCGACGGGAGTATCGCCTGCGACGAGAACGGAGAGCTCACAAAA
TGCGATTGCAGAAGCTCGTACGCTTACCCGCCGGCCGCACCGCCGCCATATGCACCTCCG
CCGAGTCCTCCGCCGTCGAAGGCTGGCCTCATCGCTGGCGTCGTTGTGGCATCATTAGTC
GCTCTTGCTGGCTTGTGCTGTGGACTCAAGATATACAGGCGCAGACGAGCTCGTAGATTC
GAAGCTGCCTACTCCAACTTACTGCTTGATCCCGTAAGAGATGTTGACGTTACGCTTGAT
GAAACACTATCAAGGCCGCAGGAGGGCGTTCAGCAGCAGCATGCCACCGAGTTTGTTCGT
GAGGATTGA
>487; 141 260 505  LEN=763; minus strand
ATGGACGTGTTCTCAGAGGCAGTTCCGTGTGCACATGGAATGCTTTCAACTGGCTCACTC
GTGAGTCCTTGCGCCCCTGTTGTTGAGCTGGCGTCCAGAGCACCGGCTACTGAACCTTCT
TTCACACAAGCCGGACGCGAGGAGGGAAGCGCTGCATCACTTGCTGCCAAGTGCGATCGG
GCGCGCGCTGCAGCGCTGTTTGGTGCATCCGTCGAGCAAGAGGAGCTCACACCTGCTGCG
GTGTGA
>472; 725 1 1580  LEN=1928
XCCCCCTCCTCCCCCTCTCTCCAGTACCCCTCGCCCCCCGTCAGCCCACCGGCACACCCC
TCGATCGAGATGCCCGGCCCATTCCGCGGGCGCATCGCCTACGCCTCGTACGTCGATGAG
TCCCTCTTCGGCAACCCTCACGCGACTGCCGTGCAGCGCGCGCGCCTCTCCGCGCCGGAG
CTGAGCGACGCGGCGGTGCTCAGCGCCTCCGAGCTCCACAACATCAGCTTCCGCGCGCGC
TCGACCGGCCGCGAGATGTCGCAGAAGCAGCTCGACCGCGAGCGCCTGCACGCGCTGTCG
AATGCGCGGAAGGCCAAGTGGCCGAATACCATCGAGGCCAACCGCGAGAGGAAGGAGAGG
GTACGGCAGGAGAAGCTCGACGCGGAGGAGCGGATGCGGCAGGAGATCGACAAGGAGGAG
GAGGCGCTGCAGGCGGAGAAGCGCCGGCTGGCGATCGAGAGGGCGAACAAGATGCTGTAC
GACTCGACGGACCGCGTGAAGGCGCTGCACAGCAAGCTGATGCTCTCGGACGTGCTGCAC
GAGCGGGAGCGGCAGCTCGAGCTGAAGAAGGTGCAGGAGGCGAAGGAGATCGCCACGGAG
GAGCGGTGGTACCAGAAGCAGCAGGAGGCCATCCGGCGGATGGACGCGGAGGAGGACTTG
CGCGACGAGGAGGAGTTGCTCAAGCGGCAGGAGGTGGCGCAGGTGCGCAACACGCAGATC
CAGCAGCAGAAGGAGCTGCACGCCAAGAAGATGGCGGAGCTGCGCCGCGAGGGCGAGATG
ATCAAGCAGATGGCGCAGGCGGACGCGGAGGCGGAGGCACGCCAGCGCCTCGAGGAGTTG
GAGCGCGCCAAGCTGGCGCATGCCGAGGTGGTGGAGGCGAACCAGTACCTGCTGCGCGCC
AAGGAGGAGGAGCACGCCATCGAGCGCGCCGAGGAGGCGCGGATGCTCGCGTACGCCAAG
CAGAAGGAGCGCGACCTCCTTGAGCGCCGCGCGCGCGAGGAGGAGCGCTTCCAGAAGAAA
CAAGCCTTCCGGCAGCAGCTGATCGACGCGCAGGTGGCCAAGCTGACCGACCTGAACGCG
GCGACCAACCAGCGACTAGAGAGGCAGGCGAACGAAGTGCAGGCCAAGGCGCAGGAGGCG
CGGAACAAGATGGACGAGCAGCGGAAGAACGAGCTGCTCGTCATGCAAATGAGCCGGCAG
CAGCAGATGCGCTGGAAGCGGGAGCGCAAGGCGCAGGCAGAGATTGACGACCTGCACTAC
GCCACGGAGCTCAAGAAGCTCAACCAAAGGCTGCGCGAGGAGGAGGCCATGGCGATCCGC
GACAAGTTCGAGCGGGCCAAGGCGCGCGACGAGTTCTTGCTCAAGCAAGTCGACGAGAAG
CGCTCACGTGCGGAGGAGGAGCAGATCATGGACATGTATGAGGCGGAGCAGACCAAGCAG
TGGACACAGGACGACGATGCTATCTTCGACCAGTACGCACAGCTCTGCTTGGATGAGTAC
GTGGCGGAAGGGAAGAACCCGAAACCCATCCAGCTGGTCATGCAGAAAATCAAGTCTCGC
CAAGCAGGGATCGACAGCTAA
>492; 124 1 325  LEN=325
GCGGGGGGGAAGAGCGGGAAAAGGCAGGCGAAGGGGCAGGCGAAGAGTGGCGAGAAAAGA
ATGCAATTGGAAATGGAGGCGAAGGGGCAGGCAAGGAGAGAGGATAGGCTGCCACAAGTG
GAGTCTTGGCAGGTCGACGAGAAGCCAAAGGACGACAAGAGGCGGCCACACTTGGAGGAG
GAGAGAGAGGAGCAGGCGATGAGCGACGAGAAGTTCCGCCAAGTGGAGGTTCGGCTGGTC
GAGGAGAGCAACGAGGACCAGAGGCGAGGGCAACTTGAGGAGGAAGAAGAGAAGAAGATC
GTGGCGGAGCAGGCGGTGGAAGACCXX
>427; 219 262 1102  LEN=1102
ATGGTTTATGCCACAAGCGCGAAATCAGAGCTTCCTCACGAGGACGGCCTCCACTCAACG
ACATCTTTGTATGGTAXGGCTCCCACCAAAGATGTCAAGTGCACTTCCGATGGCGAGGTC
TACCTTCCCACCCCCGAGAGAGTGGACCAACTCCATGTCGGCGACGGAGCGCGCGCCGCC
GGCGTACGTGACGGGAATGGGGCACCAACGGCCAAGCAGAGTCACCAAGTCCGTCTCGAT
GCCGCTCTGCTTCCCCTCGACGTCGACCGCATGGACGAGGAACTCCGCGCACACGAGCGC
GAGCTTCGCCAGCGTCGCCTCGGAGAGCTCGAGGTCGGTGAACTTCTGCCAGCGGTCGGT
GACGACGAAGAAGGGGCCCGCCGGCTCGCGCCGCCGGCAGCTCAAGTCAAGCACAAGCCG
CTCCTTCCCCACCGCCGCGACCATCTCCGCGAGACGCTCCTCGTCGAGTTTGCCCTCGCG
GAAGACGTACGAGGTGACGATGACGTGCGAGGCGCCGGCGTCGAGGTACTCGGCCGCGTT
GGTCGGGTTGATCCCGCCGCCCACCTGCATGCCTCCGGGGAACGCGCGGAGCGCCGCCTT
GGCCGCCTGTTCGTTGCCGGGGCCGAGCATGATCACATGGCCGCCGTCGAGCTCATCGCG
GCGGTACCGCGCCGCGAAGGCGTCGGAGGGCTCAGTGGCCTCGAAATTGGTGAGCGGCGT
GGCCCCCGGCCCGTCGGTGAGCGTCGAGCCCACGATTTGCTTCACTTTGCCCTCGTGCAG
GTCGATGCACGGCCGGAAGTGGCAGCGCCGCCCCACGCCGATGCCTCGGCCCTCTGTCCT
CGX
>471; 368 1 1326  LEN=2026
CTCGCCGCCGCCCTTCCGCCTATGCCTCCATCCTCCTGGAAGCCGTGCTCCTACTGCGGC
CAGCCGTTCGGCGCCTCGTCACTGGCTATACACATGCAGCGATGCCGCTTCCGACCGGAG
ATCGCCAGTGAGATGGCGCTGCGCGAGGAGGAAGGGTACTCGCGCCCCTCGGCGCTGCCC
GATTGGATCCCTTGCCCCAACTGCGGTGAGCAGTACGGCAAGATTGCGATGCCGGCGCAC
GTGAAGAAGTGCAAGCGCCTCCGGCCGAATGGCGCCAATGGACACTGCGCCACCACGGCG
GCAGACCACAAGTCCCACGCCGACTACGCGGAGAAACTCATCAAGAAGGGGGAGACGGAC
GCCGACCGGCTGCGTGCGCTCTTCGGTCGATTCGACGCCGATAAGGACGGGTGTCTCAAC
ATCGAGGAGAGTGCGGCCTGCCTCCGCCAGTGCTTCCCCACTCGCTGCGAGGACGTCGAG
GCGATCGCGGCCATGTTCGATAAGGATCGGAATGGGCTGATCGACTTTAACGAGTTCATC
CAGATGCACAATGAGCTCGCGGGCGGTGCGACGCGGTTTGACGAGGCGTCGGACATGTTC
CAAACCTTTGACACGGACAAGAACGGCAAGCTGGATCCAAAAGAGTTCGAGAGTCTCCTG
CACCAGGTGTTTCCGAAGCATTGTGACGAGATCGACCAGATCTTGAAGGACGAGTTCAAT
CTCGCCGACCGCGACCATGATGGCGGGATCAGTTTCCCCGAGTTCTGTGGCTACTACGAC
CGGCTGATGGATCTCTTCCCCGATGATGGCGAGGAGCACGAGGACGTTCACGCGGATCTT
GTCCCTTGCGTGTGCGGCAACACTTTCCTCCCCGAGAAGCTGCCCGTCCATCAACGCAGT
TGCCCTGCATTCCAAGCGGCTGCAGATGCGGAGGCGGCGCGGCGTGAGGCGGCGGCGGCC
AAAGCCGAGGCGGCGGCGGCGCGAGCGGCCATGTCGGAGGCGGAGGCGGCGCGAGCGCGC
GCCTTGGCGGAGGCAGAGAAAGCACGTCGCGATGCGGCCGCGGCCGCGACACCCAAGAAT
CCCGGCTCGCGCCCTTCCTCCGGACGCGCCAAATCACCTGCCAGGGAAGCCCCCTCGGGC
CCAGAGGCTGGCTTTGTTCCTTGTAAGTACTGCGGGCGCAGGTTCTTTCCGGATCGGCTC
CCTGTGCACCTGCGCGTGTGCAACAAAAGGAAAGAGCTTCAGCCCAGCATGTGCCGCGCG
ACGGTGACTGACGGCAAAAGTCTCACTGTTGGGCGGTACGGTAACGATGGGCCAGCCATG
ATGTGA
>475; 239 1 1112  LEN=1637
XAGGAGCAGGAGCACGAGATCACCGAGTATGGCTACAAGCGGTACAACATCTGCGGGATG
AGGTTTGAGACCACGGCCAACTATGCGGTGCGCAAGGCGGTGGGCCAGGGCGCGTACGGG
CTCGTCTGCTCCGGCCGCAACGTGGAGTCGGGCAACACGGTCGCCATCAAGAAGATCCCC
AAGGCGTTTGAGGATACCATGGATTGCAAGCGACTCTTGCGTGAGATCAAGATCCTGCGG
CACTTCCGCCATGACAACGTGCTCGGCCTCGTCGACATACTGCCGCCGAGCGGGGGGCAG
GCCGACTGGAAGGACGTGTATATTGTCTCCGAGCTGATGGATACCGATCTGCACTACATC
ATCCACAGCAAGCAGCCGCTCACCGACGAGCACTTCAAATACTTCCTCTACCAAATCCTC
CGCGGCGTGCACGCAATCCACTCGGCGCACGTGCTTCACCGCGACCTCAAGCCGGGCAAC
CTTCTCGTCAACAAGAACTGCGACCTGAAGATCTGCGACTTTGGGCTCGCGCGAGCGATC
GATCCCACAGAGGACAAGAAAGACCTCGGCCTGACCGAGTACGTCGTCACGCGGTGGTAC
CGCGCACCCGAGCTGCTGGTCGAGAACCAGACGTACACCACGGCGATCGACGTGTGGGCG
GTCGGCTGTATTTTCGCGGAGATGATCGGGAGGAAGGCTCTCTTCCCCGGTCGCGACTAT
CTCAACCAGCTACGGCTGATCATTGATGTGTTGGGGACGCCGTCCGAGGAGGACCTCGCA
TGCATCACTAACCAGCAAGCCGTCCAGTTCCTGCGCACGCTGCCAGTGAAAACACGAAAG
CCCTGGAGCGAAGTGTTCCCCAAGGCGACGCCTCAGGCGCTCGACCTGCTTAGCTCAATG
CTCATGTTCGATCCGGCCAAGCGCTGCTCGATGGAGGACGCTCTCTTCTCAGAGTACATG
GCGCCGCTGCATCAGGGCCGGAAGCTCCCTGACCCTGAGGCGAAGTTTTCGTTCGGCTTT
GAGAAGGCGAGCACAACGCAGGCTGAGTTGCGCGACATGATTTGGCAGGAGATGCGAAGT
TTCCACCCTGATGTCGATGACAGGCAACCTTAG
>495; -7 1 337  LEN=337
CTCTTCGCGTGGAACGGCTCCGTCTTCGAGAGATACCTGGAGGCTCTCCCGGTGCCCGAA
GGCACTAAGGTGGACACGGGAAAGCTGAATGAGTGGGTGAATCACTTGATCCAGGCGGCG
GCTGTAGTAAGAGGTAGGCTCCGACCTTCCCCCACAACAGACGTTTACCCCCTCGGGTGG
GCGGAGCCTCGTGAGGAAGTTGAGCCTCTCTTGCAAGACGCTTGGTGGGGCCGAGTTGAG
GCGCGAGCACAGGCGTTGGGTGGCCAGGCGCTAGACGCAGACGGTTTTGCATACGAGCTG
CCCGGCTTCCTCACTGCCTACGAGGTCGCGCAGCTTGXX
>496; 118 86 453  LEN=453
ATGGCTCTGGTACCCCCCGACATGAGTCGCGACCACATCGTCTTCGGCCGCGACGACTTG
TCGGAGTCGATGAACTCCTCATTGAACGAATCGTTCATGACACGAGTGGAGAAGTCTCGC
ACGCGCGCGAGGCACGAGCTGAGCGAGATGTCGATGCGGGTGCCCGTCGACACCCCCCCC
ATGATGCCGAGGCGCACGAAGTCGGTGCTCCTCCCCAAGGAGCTCTCTTCTGAGCGCTCG
TGCAAGAAGATGACCAACGCGCTGCAGATACGCGGCAAGTCGCCCAGTTCTTCCGCCGCG
ATCATCGCCGCGAAGCAGAAGGAGACGAAGGAATCTATCGGCGGCCTCTTTGGCTACTCT
TACAGCAGX
>504; 156 1 574  LEN=574
XXGCCGCAGCTCCTCGATCGGATGCGCGAGCGATTCAGCCACTCGGTCGAGTCGCGCTTC
GGCGTGACGGGTCTGCAGGAGCTTGTGCATCAGATGGACGTCGTCTTCATGCCGCCCAGC
TCCACCGTCATCGGCCACCGCGTGCCGCTCGCTCATCGGCCGCCGCCGAAGATCTACTTC
ATCGACAGTGGCTATGTCTCGCTGCGCATCGAGCTGAACAACACTGTGTTCCGAGCGAAC
GATGCGGGCGGCGAGGCCGTCATACAAAGTCGTCTCGCCAAGGTAGGCCCCGGCGCCATC
TTCGGCATCAGCGACCTGGTGGTGGCGTCTGCCCTTCCCTCTGTTCACCAGATGCTCGAC
TTGCCTACCATCGCGACGAGTAGCACGTACGTGCAGATGCTCGTCCTCCCCGCATCACGG
CTGGAAGCGCTTCAAGAGAGCGCCCCCGCCCTCGCGTCGAGAGTCCTCCAACTTCTCCTC
ATTGTGCAGCACCAATCCTTGCGCGAGTACGTTCTACAGAGTGTCGCTTCCGACGCATTC
CACGTGCCGGTCAACCCTTCCCACTCCTTCCAGCAG
>505; 52 1 447  LEN=522; minus strand
ATGCACCCAGACCAAGCGGCAGAGCCTATCGTCGACCTCGCGCTACAATACGGCAAGCAC
TTCGCCACCGTGCCGTGCTGCGTCTTCCCCTCCCAGTTCCCACAGCGGCGCACGATGGCA
GGGGAGCCTGTGAGCACGTACGAGCAGTTTTGCTCGTACCTCTTGGAGAAGGACCCCTCC
CCTCAGGGCGTGCCAGCTCGGCTTGCATGCGTAAAGCTAAGTGCTCTAGAAGGGCGAAGC
ACTGTCATCTTCTCTGTTCCAGAAAGTTCAGCTCCGGAACAGCTGGAGCAAGAAGAAGTG
CATGCGTCTGGGACTACTGGATCCCAAATGTCATTCAATCAGTCAGTATGCGAAGACGCG
CAGGGACAAGCAACCGATGCATGCGGCGATGCTGTACCGGACGATCTTGCGCATGTCGGA
GGTCAACTAGAACAACTAAGCTAGTAG
>420; 3 1 1164  LEN=1164
AGCTTGTCGAGCGCATCAGCTCAAGGCACCAAGAGGAAGAACTGCGGGACGTGCGAGGGC
TGTCTGTCGCCCAACTGCGGCATGTGTTCCCACTGCAAGGACATGCCGCAGTTTGGTGGC
TCGTATTCTATCCGTCAGAGGTGCAAGCTTCGGAAGTGCATCATGGCCTCCTCTCGAGTG
GAGGCAACACTCAAAGACCGAAAGGAGCTGGCGTCACTTGCACGCGCACATGGCGCGAAG
AAAGCCTCACTTTGGGCGGCGGCGTTGAGAGCGGGCAACGAGTATACAACAGCTGTACGG
ACACCCTCCGTTCGCCTCGACGAGGGTTTGTCGGAGGGATGGGGCGCGCACACTTCGATG
CTGCTCGAGGACACTCCGGTGGAGGTACGGATGGACGAGGAAGGCCTGGAAGGCGTGTTC
TATCTGGCGAACATAGTTTCCGCACCTCCTGAAGACGCAACACAAGTGCGCGTACGGTAC
CGCGACCTGTGGGAGACGGAGGAAGGGACTGAGAGGCTCGTGGAGCAGGCCGATTTGACC
AACATACGCCTCCAACCCCCACCGTCTCCAGAGGGGTACATCGACCTCGTGCGGCCTGGC
GACTCTCTCGAGCTCTTCTATGATGAGGGCTGGTGGGAGGTTCTGGTGCTAGAAGTAAGT
CGGAAGCCCATTAAGCCGGAGAGCATCACGCAAGCAGGAGCGGATCGGCGCGACGAGCTG
CAGCTGAGGGTCATCTCTAAGATTTATGACAAGGAGCATGATGTGGGCACAGCGGATGTG
CGGCCAGCATGGCTGTGGTCGCCGAAGACCTCTTCCTGGCGGTACGAGCTGCACGCAGGC
CATGGATGGGTTCCTTTGGCTGGCAAACCCACCTTTAAGTTTGCACATGGGGTGCTGCGC
GCTAGCAATGAGAACATgGGCTGTTGAGGGTGACCTTGGTTCTGTCTCAAAGTACGGCAG
CCATACGCTCCCATACTTGTCCTGGGTTGGTCATAATGATGCACACGATACGGCACGAGC
TGTCGTAGGGGCCTATGTGGCTTCGAGTTGCCGTATGCAGTCGTATGTGGCTAGCAGGAA
ACCCTACAAACGCCGGGCAAGCAAGTTGTCGTACCGAGGTACTACGGtATGTGGCTTCTC
TGTCCATGCCTGAATGGACTGAAGXX
>509; 28 1 216  LEN=216
XTGCAGCCAGAAGGTGAGGATGGTCAGCGGGCGGTAGCTCTTGTGCGACGCGCCGTCCGT
CAGCTCCCTGCCCCAGAAGTCGTGGAGGAAGATGGCTTGCCAGCGGCGCGTCGTCACGTC
GGGATTGCGCGAGACGGCGAGGTGGTCGTCGAAGGCGAAGGCGCAGGCGGGGGCATTGAG
GTAGCACGCGGCCGCGACTGCCGCGGCGAAGGGGCACXX
>510; 97 42 245  LEN=245; minus strand
ATGCCGACACATCAGTGTCGTCATGCCCCCACCAGCGACCCTCGAGTCGCTGACGTCGCA
CCCCTCCTTCCACCACCCCCCGGCGAGCTCTCCTCGTCGCGGCCGACGATTCCCCCCCCT
TCCTTCGGGGGCCCCACCACCGCTTCACCGTACACCGCCGACTCTTACCGCTCCTTGCCA
CCGCAACCCCCTCCCGGCAGCGGC
>346; 345 1 1450  LEN=1613; minus strand
XXTGAGCGTGAGGCCGGTCTGCTCGCCACCTCCGCCGTGCTGCTCCGGCCGGTGCACCCG
CCCCGCGCCTCGGCGCCTCGGTGCACCATGCAGACGAGCGCTCCGCGCAAGATCGCCGTC
CCCGAGTTCCCCGAGATCTGCGAGCAGACCGGCCTCACGCTCACGCGGTACATGTGCGAG
ATCTCGAGGGCAAACCCGGGGCTGCAGGACCTCGAGACGCTCATCTCCTCGATCGCCACC
GCCTGCAAGACGATCAAGTCGCTGGTCGAGCGGTCGCACATCACGGGACTGGTGGGGTAC
GCCGAGGGCGGCGGCGTGATCAACGTGCAGGGGGAGCAGCAGAAGACGCTCGACGTGCTG
ACCAACGACGTGCTGAAGAAGGCGCTGCGCTTCACGGGGAAGATGGGCGTGATCGCGAGC
GAGGAGGAAGACAACCCGGTCGATGTGTTCGACGACAAGCAGCTGCCCAAGTACGAGACT
CAGGCGCTGCTGGACGAGGCGGGGAAGTACACGGCGGTGTTCGATCCTCTCGACGGCAGC
TCCAACGTCGACGCTGGCATCCCCACCGGGACGATCTTCGGGATCTTTGAGGACGATGCG
CACTGCCTCGTGCCGGACGACGACTGCGACGTGCAGAAGATCCTGAGCGAGCCGAGCGCA
GAGGACGACGAGTGCGACATGCAGGGCAAGATCTCGCAGGAGTGCCTCACCGCAACTCTC
CAGCCAGGCAACTCGCTCATCGCGTCGGGCTACTGCCTCTACTCCTCCTCCACCTTCTTC
GCGCTCACGCTCGGCGCGGGCGTGCAGATCTTCACGCTCGACACTGCGATCGGAGAGTTT
GTCCTCACCCACCCCGACGTCCGCATCCCCGCGCGCGGCAGCATCTACTCGATGAACGAG
GCGAACCGGCACGCGTGGGACGCGCCGCTGCGCACATACATTGAGGACCTGCAGCTCGGC
AAAGGCGAGGCGGGCAAGCCTTACACGGCGCGGTACATCGGCAGCATGGTCGGCGACGTG
CACCGCACGCTGCTCTACGGCGGGATCTTCGGCTACCCTGCGGACTCGAAGAACCAGAAC
GGCAAGCTGCGCCTGCTGTACGAGGCGGCGCCCATCGCGTACCTCGTCGAGCAGGCCGGC
GGGCTCGCGCTCACGGGGAAGACGCGCATCATGGACCTCATCCCCAAGAGCGTCCACCAG
CGCGTCCCCGTCATCCTCGGCTCGCCGGACGACGTGCGCGAGTGCCGCAAGTACTACGAC
GCGTTCACCGGGTCTCAGGCGGTGATGGGACCGGAGGCGCTTGCCATCCGTGAGCGCTGC
TTCACGCGCCTCAAGCCGGGCCAGCTTCTGGACACTGACATGGACACGGTACCAGATTCG
ATGGCAGTGGATTCGAACGGCGATGGCACGGTCGATAAGATCGTGAAAATCCCCAAAAAG
GACCTAGCCTAA
>478; 33 353 781  LEN=781; minus strand
ATGTGGGTCGAGGCTCCGCTCATACGGCAAGCGCCGAGAAAACTCCATTCGCACCTGTCG
CCTCCCCACCCGGGCGGACACATGCACTGCCCATTGCTCTCGTCGCAGTATCCCGCCCCA
CAATCCTTCGAGCTGGTGCACCTCGCGACGCGTAGCCCCGCGCTCTCGCTTCGCGAGAGC
GGTGGCATCTGGGGGCAGCGTGGACGGCGGCCTTCGATGAGAATGCACGGAGCTCGACGC
GCGGCCCTCGCTCCGCCATTGCTCGTCTTCATGAAGGACGCACTCGTTCGCGGCGTGGAA
AGCTTCGXCATGATCTCGAGATGTCAAGTACCTCGTTCGAAGTTGGGTTGCGTGCAGATG
GGGACTGGAGGAGTTGGCGGAGGCGAGGTCCTCTGGATGGAAGACGCCAAGCGAACCTAC
GGAGTACGGTXX
>507; 121 1 645  LEN=645; minus strand
XGCACCCCGTCGCTCGGAAGCCACCGTAAGCTCTTGCCACATAGCGGCCGCTCATGCACT
CGCAGCTGCGCGCTGCCTTCGGAGGAAGGCATCAGCCGAGAGTCGTTCAAGAAGCAGGGC
TTCATCTGGAGAGAAGGGCGCAAAGGCTGGCAGATGCGCTTTCTCGTCGTCGACCAACGC
ACGATTGCGTTCTACGAGACGGCAGTTCCGTCGTCTTCCCCGTCGTCGATCGCGTTCCTC
GACGAGTTGACTTTGACGAACACTGCGACGCCGAAGACTGGCCGATACGCTTTTAGGATT
CTACGGATGGAGCACCGACACGGACTCGCCGACCCCGTCGTGGTGGAGTGGGTGCTGGCG
GGCCAGTCCGAGTCCGATTCGCTGGAGTGGATCAGTGCTCTCATCGATCTGGGAGTTGCC
AGCACGTTTGTGCCCAAAGAAGCGTACAGGCAAATGCTATGGAACTCCTCGTGCTCTTCC
CCTCTGTACCACCCGATGGGCGCGGGCAACGAAAGCCGCTCCATCTCGCCGGCGGAACGC
CGGCCCAATAGAAGTCCTCCGCACTCGCCGTCGGAGCTTCACCGAGCGGCACGTCTGTTT
GAGGAGACGGAGTCCGCGCAGCAGTCGGCCTCGCTGCTCTCTCCTCXX
>494_2; 134 1 969  LEN=1099
TGCATTCTCGCGGTGGACTTCGCAGCCTTTCCACGCCGCTTCGCCAAGACCCGCGACTTT
GGCACGAGTGTGATGGATCTAGGAGTCGGCGCCGTTATCTTGTCAGGAGCATTCCCCAGA
CGACTCCGAGCCCTGCGTGAAGCTCCTCCGGCGACATTTGTGCAGAGTCAAACGGCTTAT
CGCGTGTTGCGTGTGGTGAGGCACCACTTGCCACTGGTGTCTCTGGGAGTGTGTCGCATT
CTTCTTGTTCGCTCGCTGGAATACCACGAAGCTGTTGACGAGTACGGGGTGCACTGGAAT
TTCTTCTTCACTCTTGCTCTGGTCTCAACTGCATCGGTTCTGCTCACCCCGTCTTCGCCT
CGAGAAAGTGCTGCCGCTTCGGCCATCACAATGATTCTACACCAGGCTATGCTCTCATGC
GGCCTTACCGAATGGGTACTAACTGCACCGCGGGTCAATTTGATCAGTGCAAACAAGGAG
GGACTTGCGTCATTGCCCGGGTTCGTCGCGCTTGCACTGATGGGCGACGCAGTGGGTGGT
ATATTGCAGGACGCCGTCTCAAGTCGCGGGCTGTTCCAGCTCGTTTCTCTTGACTTCGTG
TTGTGGGTGTCAGCCATGGCGGCGGAGATACTCGTTGAACGGCCTTCACGCCGGCTCTGC
AACGCTGCCTTCGTGTTGTGGACAAGCGCACAGGTCGTGATGACGCTGAGCATTTGCTAC
GCTTCTAGTCTGATGTTTCCACTGCCGTCGCCGCCATTACTACAGGCGTTCAACAAGCAT
CTGCTGGACGGGTTCCTCTTCGCAAATCTACTTACTGGTCTAGTGAACATGCTGTTGCCG
ACCACCGCTGCAAGTTATGCCTTCGGCGTTACGGTGCTGCTATTATACATGGGCGCAGTC
TGCGCTTTTGTTGCATCTGGATTTCCGAGCCAGATAAGGCAACAATTGAAGCGTCTCGCA
AGAATGTGA
>508; 158 1 917  LEN=1064; minus strand
XTGACCATTGCGTGGGGCGAGGTCTACGGCAATGACCCGCCGCACAAGTCATCCGCCACG
AGCGCGCTTGGCCACTTGCTCTCGAAAGGTACTATGTACGCCTCGGTTCACAGCTCGGTG
CCATCGAACACCTCTCGCTACACGTCCACGGACTTTGGCCTGGTGCACGTGATCGGCCTG
GACCTGATGAACCTGGACGATGGACAGCTCGCCTGGTTCGAGGCAGACCTCAAGGCCGCG
GCCGCAAACCGCGCTGCGGTGCCCTGGATCATGGCCTCTGCGCATTACCCTCTCTACCAC
GCTACCTATGCAGAGAACGGGCATAAGTCAGCTGCACACTTCCTCGGCGAGGAGGGCGAG
GCTGAGATCGGCGGCCAGCCGCTTCCCACCTTCCGTGCGCCCAAACCCGACGACACCATC
TTCAACACAGGCCCTATGGCCTGGCGCAAGCCTTCAACGGATGGCCATGCTTTCGTGGAC
TGTGCGCCGGGGGCCGCATGCCAGACCGTCAAGGAGTGGCAAGCTGAAGTGAGCTCCAAG
ATCGAGCCGCTCCTCCTTAAGTACGGCGTGGACATTTTCAATGCTGGCCATGTCCACGAT
TATTGCTCGACTTACCCGATGGCATACGGGAAGAAAACCAACTCGGACTACAACCGCCCG
AAAGCGCCGGTGCACATTACCGAAGGCAATGGTGGCGTTCCGGGTGTCAAAGGCACTTAC
AGTCTCAATGACTGCTCGGCGACTACTGCCTGGTGTCGCATGCATGCCTCTGGCGGGGCT
TACGGCCGCTTCACATTTTGGAACGCCACACACGCAACCTACGATCACGTGCAGAACAAC
GGTGGGAAAGTGACAGACACGTTCACCATCGTGCAGCCAAAGCACGGCTCCTTCCTGATT
CCTGTCGAGAGCGCGTGA
>488; 685 1 2317  LEN=3093
XXCTCTCCACGAACTCCGCAGAGTCTTGGAAGCACACCAGCTCACCATTGGCAGCTGGCC
AATGCTCCAAGCGCAGCCGAGCCGCAAGGCTCCGCCTTCTCTTTGTTCGGCCAAGAGCAC
GAGCTGCTTTCACGCGAGGCGGAGAAGTATAAGCCGACGAATGCATTCGCGGCGCTGGGC
GAGAATCTGGGCATCTCGCCTTTGCTCGACGCCAGCGGCAAGCACGTGAGGAGAGCGGGT
AACTTCACGGCGAAGCAAGTGGACAAGGCGATGGTCTCGAATGCCAAGGTGGTGCTAAAG
CTGATCGGCACGAAGCTCAACGCGCAGCTACACGACGACCCGATGCCCGTCTTCCTGCAC
CGCGCGATCAACACCGTCTTCGCCACCTTCTGGCCCGAGGTCCAGAAAGGCGTGCTCGAC
AAGCTGCTGCTCGAGAAGGGGTGGCAGTTCCGCAACTACAGGAACCAGATGAACGTGAGC
CAGGCGAACATGCCCAGCGGATTTCGCTGGTTCCACGCGACGCTCATCTACAGCCAGATG
CCGTACGATCGTTCGTTCTGGGGCCTCATCCGGTCGCCTCTCTTCCTCTTCGTGCGGCTG
GTCTTCTTGTTCCCTCTCTTCGGCATCGACTCCATCTGCGTGATTGCCTATTGGCTCGCG
GCGTACAAGTTTGACGACCATCAGCTGGTCAAGTTCATCATCAAGTCCAAGTCGCTGGCC
TTCATCACGTCAGGTCTCTTCGCCAGCGCGATTGGCTTCATCAAGCTCTTCTTGTGTGCG
ACCAGATGGGAGCCACATGGACCTGAGTCTTGCGAGGCGAAAGCTCCGGGCATGAACGCG
ACCTTCTGGTTTGAATACTTCCTCTATTTGGTGCGCACGGTGCTAGTGTGGATCACGTTC
CTCCTCTTATGGCGCTTTGACGAAATCAAGAAATGGAAGAAGCGGCGCGATGCCGAACGG
AATCGAATGGCCGCCATTGAGCGGCGGGGGCTCTTGTCCGTACGAGCCACACGTGCCTTC
CTCTTGTGTACGTGGCTCCTCTCGTGGTACAACATGATTGCCGTCCTCCAAGCGGCCGAC
TACTTCTCCGCCGTCAATAAGATCGTCCACGCGGCGCAGCACGAGCAGGAAGTGAGCGCC
ATCGAGTTCCTTTGGTCTGAGCAGCAGGAAATGACGATGACTCCGCTGGAGGCCGCAGTC
TTGATCTTTGTGTTCCAGCAGCTGCCCTGCTCGTACCTGCTCAACGTCCCGCAGATGAAG
CCGACCCTCGCAAGGATAGGGCTGTGCACGTCGCTGTTCGTCCTCGTCTTCTTGGTGCGC
AACTTGTACATCTCCGTCGTGCTCAACGACGAGCTCCACAAGAACGTCAATGCGGTGATC
GCGAACGTCACCTTGTTCGCGCTCAATACGAGCACGATGATCGTCATGTGCCTCCTCATC
AAGAAGCAGCGTGACGCATTGAAGGAGGACCAGGCTGCTATCGAGCGCTTTGCGCGAGTG
ATGGTGCGCCTCGATCGAGACGGCGACGGGGAGGTGACGAAGGCAGAGTTCCGCCTCGCG
TTTAAGGAGCTGTTCCCGAACGCCAAGTTCGAGCCTGTATGGAAGAAACTCGACCAGGAT
GGCGACGGCTCCTTGTCGATGGCGGAGCTGGCGAATCACTTCGGAATGGGCCACTTGGTG
AAGGAGCAGGAGGTTGTGGTAGAGAAGAAGCCCGACTCAGACGACGACATGGATGCGATG
ATGAGCGTGGAAACGATGCTCAACTCGACAGTCGAAGCCTCGGCCTTGTCCAATCGAGCG
GGAGGCGTGCTCGCATACTTCTTAATCTGGGATTTGATTTCCTTCTTTCTCGTGGGGACG
CTGGTCATCATCCCTCGTATTCGGAGCGCAAACGACACGATTGAATCGCAGTGGCGTCTG
AGGACTGGCTTGTACTTCTCCAAGCAGTTGCTCGGGCTCTTCTCGCTCCCCTTCATCATC
TTCCAGATACCCGTCATCAAGGACGCGCTGACACACACAAAGCAATCGGGATACAATCGC
GCGGGCGAGTGCGTCGCAGTGCTCTCCAAAGCAGACCAGTCGAAGCGCTATGCAGTGCAA
CAGAAATTGCGAGAAGAAAGGTACGCGAGAATGCTTGCAGGTGAGCATATTCCATTTGGC
GAGGCAATCGAGCTATACTGGAATGCGTTTCTTGGTTTCCCAGCGCTTGACAAGAAGGCG
CGGACAGACACCAAAGCAAACGGAAAGTCGAGCCAGAAGTGGCTGGGGGTTCTGCCGGTA
AATCGAAAGACAGACGGAGGCAAAACAACGCTCGTGTGA
>485; 115 233 560  LEN=560; minus strand
ATGGGCCTGCTGCTGCCaACCGCAGTTCGGCTTGTGCACTGCGCATCTGGAAGCACCTTC
GACAGACCAGGAAGAGCGTGACTTGGAGAGGCCGAACAGTGTCCACGCCGCCGTTCAGCT
GCGACTCCTGCTCGAAACAGTGAATGGAAGGCAGGAXGAGGAGGCGGTGGTGGCTGGAAA
TTGGAGGCTGAGTGAAAGTGGGGAGCTGCAGCAGCAGCAGGAAGGAGGAGGGAGGAGGAC
GGCTAGAAGTGGAGGAGATAGAGGAGGAGGGGAGGACGACGACGACGCGGAgGGAGGAGG
GTGGAAGTGCAAGTGGTGGTGATGGAGGG
>514; 98 1 210  LEN=210
CGCCTGGAAGGCGACGTGGAAGAGGAAGAGCTCGGGCTCGCCCGTGTCCCTGTCGCCGAC
GATCGCGAGCGGGTGGACGCCGTAGGCGATGTAATATCCGACGGTGCACGCGACGCTGGT
GCCGACGACGAAGTCGAGCAGGTTCTTCATGTAGGTGGCGATCACGTTGTGCGAGCGCAC
GCTGCCCGACTCGAGCATCGCGAAGCCGAG
>483; 403 6 2059  LEN=2853; minus strand
ATGGCCAAAGGCAGAGTTCCTGACGAGCCCCCGCGTGGCGTGGACGAGAGCACATACTCG
GCGGCGCAATTTCTGGATCGATATGGCGAACAAGCACGCTGCGACAATGGGCCTGGGTGT
CATGAGCTCCTTACATATTTGATTGAAAACGACTACCCACCGCTCTTCTCGCTTGCGTTC
GCACAAGTGAAAGAACTCTTAGCATACCTGAGGGCCATACGAGACTCAATCTACACTGGA
CAAGACACTGGCGTGGCAATTGAGGAGAGCACAACTGTCCGAGAGTGCGAGCAGATCAAG
AAATTGATACATGTCGtGAGGAACCAAACGTGCCCGCTCGCGTGCTGCAATGACTGCTCA
TACTGCGCATTGCTCTGCACTTGAAGGTAGAAACTGGGTCGAGGGTAGTGGACGACTTCG
TGAAACATCTCCGACAGAAGCGGTGTCTTCTGCgCTTCCAAGGAGCGGTAACCCGTGGCG
AACGGCTATCATTGGAGGAGTATGACGCGTCCGAAACGAAAGATCTGCTCAAGCAATGCA
GTGACTTCTCAAGGGATCTGTTGAATGAACACAAATATCTTCTGCATGAGATATTGTCAC
AGGTGCCGCATATCATTCTCATTGGGTTTCCGCCTGGTGTGCATGATAAGATGAGTGCAC
AGGACCTTGCAAATATGGTTGGTTTGAAAGGTTCGTATGTTCGTGTGAGCGCTCTGGCTG
ATTTGAAGGGTTCGCATGCTCGTATGAAGGCTCCGGTTCATTTAATCTGCCATCGTCCTA
ATAACGACAAGATTCGACAGCTACGAACTGCACAGATGGGGGAGATCATCGTGTTACGCG
TCATTGATTATTATTTCCCTGACAAGGTCGGGCATGCAGATTCTCCGGGCGGTGCGAAAG
TCGTTTCGATCAAGATCATCCACGAGAATGGAGTTCTTACTGGAACGTGCGAGCAGGATG
CAATCGATATATTCTTGAAAAGAGGGCACAGCAAGCAATGTGTCGGGACGACGAAGTATG
GTCAGCAATGCAAGCGAAATACGCTTCGTCTTGTAAACAACCAGCCATATTGCTGGCAGC
ACGTGGAGCAGATCCATTCACTCTCCTCTCGGAAATGTGGCGAGCCATCGAATCAGAATA
CAGCAAGTGCGGACGAAATCCTTGCGTCCATGGAGCAAAATTTTTCTTCGCTCACGGTAG
ACAAAGTGCAGATGGATCCTGAGCAAAATACAGACCGGGTACCGATCGTGCAGGGGGGCG
AGGTTATACCTAACGAGTACGTTGTTCGGTACGAATGCGGGGTGAACGTTTTCTGCCCAG
AGAATCCTGGAGGGTTTAAGGAGGACATGCTTAGTGTCAAGGTACTTGTGACACCTTTGG
GGGCATGCAGCGATTGTTTTTGGATCCGACAGTCCGAGGGAGTGGAGATCAGTTTTCCGC
TCCACGTGTACATCCCCCTTCGAGACGAATGCGAATACATCAAAGTGCTTCATTACGACG
ATGCCTGTGTGGACGGCGAGACCAATTCGCTCTTGGTGGGCTCACAGGCTGAGGTACTCG
AGCACGATGTGTGGCTCTTATCGGGGTATGTGGAAATTAAGGTGCATCACCTGTGCGCAA
TCGTGACTGCACGTTCTACTGCGGCAGAAAACATCCCGTATTATTCGAGACCATGGCTAT
GCAAGGTGCAGGTTGAGAACTGCACTGGCTACTTTTTGAAGCTGGATGTGCAAAATATTG
AAATGTTGAGCAGGAGAACGAACACTGGGCTCAGCGCTGGACTCACGGGAGGCGGTCTGC
AGCGTGACCAGGAAACAACTCTGGTCGCAGCTGAGGTTGGCCTGAAATTGTTATTTTACC
TGGAGCCGAATGAGACATTGTACTTGAAAGTGAGAGAATGCAGTAACGTGACGGCAAATC
CAAAATGTCATGTATCCGTACGATATGAAGATGAGTGGAAAGAACACGAGACCTTTCCAA
TCTCATTCGGGATGGCACCTTACCGAATCGAGCTGAAGCAGAGTTTGAAGAATATATGGG
ACGGGGTGTTGTGA
>520; 76 1 487  LEN=487
GCCGCCCCGCCATGCCGTGTCCCCGCCACGCGCATGCATGCTATTTGCAGGGCTAAGTAC
TCGCGCTCACAGACAACAACACGACTGTACGCTCCTCGCCGCTTCCTATCCCTAGGCTGG
CCTAGCCGGTGGTACCCATCACGTGCGCGAGCCATACTGCGCGGAGAACAAAGGCAGCTT
CTCCTGGAAGGCCTCGGAGCTGGCCTGCATCTCCTGCAAGGCAGTCTGCCCGCTGCTGGG
GAAGCCACCGCTGCTGCCCTCCGCCTCCAGCTGCGGCTCTCGACTCCAAAGCGGAGGAGC
CCACGCGTAGAGTATCGTGGCGACGATCGTGCACCCGCTGCCCAGGAGGAAGAGGAAGGA
GAGGTGGAAGCCGAAGATGGGGACGGAGAGGACGGTGCCGGACAAGATGGCGAGGGCGGC
GGCGAAGCACTTGACCACATTGTCCGCATACTTCATCGTCGCGGCGACGAGCAGTCCGCC
CAGCCCGXX
>511; 169 1 739  LEN=910
XXGATGCCGCTCATGGCACCGCTGCTGCATGCTGGTTGTATGGCGGCGCTCCTCCTACCA
CGTGCCGCGGAGCCACTGACTAGGAGGACGGCTGTTATTGGCACAACGCTAGCCGTCTTG
CAGAGCACGCAGACATCCCCCGCACATGCGCTGGCTGACAAGGTTGGGCCTGATGGTCGG
CTTGTCCTAACGGACACCACTGCTGCGTCAATCGACGTGACCGCAACGCCACCACGCTGC
ACGTCGCGCTGCTTCCTCGACGTGTCCATCGGCGGCACGCCTGCCGGCCGCATCGTTGTG
GATCTCTTTGGCGACGTCGCACCTCGAGCTGCAGAAAACTTCCGTGCGCTGTGCACCGGA
GAGAAAGGGTACGGCTATGCCGGGTCGACGTTCTACAGGGTGGTGTCCAACTTCACTCTG
CAAGGCGGCGAGATTGAAGGCCAAGGCTCGATTTATGGGCCAACGTTCCCGCATGACAAT
TATTTTATCAAGCACAACGTCGCCGGGCTGGTGAGCATGGTGAACAGTGGCAAGGGTGGC
AACTCTGGTACGAGTGATAGCCGCTTCTTGATTCAGCTTCCAGACGATGCAGGGTTTCTT
GATGGGCGCTACGAAGCTTTTGGTATCGTTACAGCAGGCATGGATGTTGTTCGCAAGATT
GAGGGTGTGAGCGTAGTGCAGCCGAAAAATTATCCTGTGCAAAAGGTAAGGATCGATAAC
TCAGGGGAGTTGAAACAGTGA
>526; 70 1 223  LEN=223
CTCGACAAGCTGGCGGAGTACATGGCGCTCAGTGTCGGCGCGGCGTACGTGGAGATCGGC
GCCCTCTCCGCGCTGCGTCCGGACGGCGCGATGGCGCGCTTCACCAACAAGGCGGGTTCT
GCGGAAGAGGACTGCCTCCACTCGTGCCTCCCCGGCCCCGTCGACACGTGGACGCGGCTG
CTGCTCAACCTCATCACGCAGCGCCGCGCCGCCATGCGCGAGGXX
>522; -12 1 453  LEN=533
GCCGCACAGCAGGCTGTGCCAATAATCGAATCCGATTGGGCAGTGGTTCGAGGCAGTCTC
TCCATGCAGGTGAAAGAGGCGCACAATTATTGGCCTCATCTGAAGGCGGTCACGCTTCGC
ACTCAGTTTCGAACTTCGTATCGGTTCAGCGCGAGATGGGTGGATCAAGACGTTGTCCAC
TACGCGCGCTACAGCGATTTAATGCGACAGCTAAGTCGAGGGAGGACTGGACGACTAGTT
CGCGGACGCCACAGCTCCCAATGTGGCATGCTGGCTGTGCTTGACATGGCGCGCATGATG
AATTGCTCCTCCGCAGACTACCGCGATGGTTGTAGCCGCAACTCTGGCTGGACTAGAGAT
GGGCTTCATCCTCATCCATGGGTATACCATCAATACTTTGCGATCAGTGCAAATGTGCTC
GCTGATCTGGGCGAGATGTGTTCAGCAACATAG
>499; 287 1 1202  LEN=1481
XCTCTCGCGAGCGTGCACCCTGCTTGCTATCACCTCTCGACATCTTCGCCTCTCCTCTGG
TTGAGCGTACTCACCTTCATGGCGTGTCAGTCGAGTCCGTCCGTCTATACCTCAGCCGGC
GCGACTTTATCCATCGCCCCGGAGCCGCTGCTGCACTCTGATCTCTCAGTGCCCATTCGC
AACCGCAGCCACCTGGTCTACTCGTGGAGCCCCCACCTCCCCTCTCACATCCATGCGCCC
ACCTCGCCGCTCTTCCCTCTCGTCGCACTCGCCAAGCAGCACGCGGACGCGCCCCTCGCC
GCGTCGATCGCAGACTACGCGCACGCCGCGCGCGCGCTGCTCAAGGAGCAGCTCACGCCG
CACGGCGCGGTGCTGCTGCGTGGCATGCCTCTGCGAACGGAGGAAGACTTCTCCGCCTTC
GTCCTCTCGCTCGGCTGGCAGCCGCTCAAGCTTGGCGGCGGCGGCACGCAGCGCTCCGAC
GTGGCCGACGGCGTACGCACCGCGTCGGACGAGCCGGCGGAGCAGACGATCGAGCCTCAC
ATGGACATGGCGCACTCGAAGCTCCACCCGAAGCGCATCGCCTTCTTCTGCCACGCGGGG
CCGCCGCACGGCGTGGGCGGAGAGACGGTCTTCACAGACATGCGGCGGGTCTACCAGTCG
CTCGCCGCGCTCGGCATCCCGCAGGCCTTTGAGGCGCGCGGCGGCGTCGCGTACCGCAAG
CAGCTGTGGTCATCGGAGCGGGTGGCGCATGCGTACACGTGGCAGCAGTTCTTCTTCACG
CAGAGCCTCGAGGAAGCCACGCAGCAAGTGCTGCGTCGCGACCCAAACGCGCAGGTGACA
GACGACGGAATCATTCGCTTCAGTGAGATCCTCCCCGCGTCGCCACCGCACCCTCAGACA
GGCGAGCCTACCTGGTTCAACGGCGTGCACACCAACCACCGCTCCTATTACATGGAGGCC
GCGCACGTGGACACCTCGGACGGCTCGCCGATGGATACCGAGTATGCTGACGGCACCCCG
ATTGAAGAGCACACGATTGCTCTCATTCGCGCGGCATACTGGAACCACTCCGTGGCGGTG
CGTCTACAAGACGGCGATGTGGCGGTGGTGGACAACATGTTGGCCTCACACGGGCGAATG
GGATGGATCCCTGGCTATCCGCGACGAGTGCTGCTCACGCATTTTTCCGATTCCACCTGG
TGA
>521; 67 1 522  LEN=678
CTCCGGAGTACGATACAACTTGTAGTTGCAGCCATGGCGGCGACAACCGAGCATCTGCCG
GACGTTTTATTAGGACATGTGTTGTCCTTCCTGACACCACGGGCGGTCATTCTCTCCGCG
AGTGCTGTCTCGTGGCGTTGGGCTCGTGCCGCAGAAGACGTCATGCGACATCGATGCTCC
CGATACAGCTGGAAGCCACCGCGAAGCACGCGCTTGCAGAACATGGATCGCCTTAGCCCT
CTGCTGATCACGCTCACCTGGCGGAAGCTCTATCTCTCGCGATGTTGCCCCGCCTGTCTC
AACGAGCGAGGCGACTTTGGAGTTCGCCGCTCCAAGCATGACGCGCCCATGTGTTTCCTC
TGTGCAGCGTGCTGCAAGCAACCTCGTGTTGTGCTCAAGCTGCAGCAGCAACGTGCGACG
CTAGACGTCACTGGTCTATCCGGCCGGCCATTGTACACGGAAAAGACGGATCGGTTCATC
GGCGAGGTCCATACGGCCGCCAAAAAGGCAGGGTTGGGCTGA
>532; 3 1 329  LEN=329
GCGCAGTGCATCGCGTACCTGGCCTTGGCGCCAAAGAGCTGCGCCATCTACCGCGCGTAC
AACGAGGCGGTCAGGGCTTGCAAACAAAGGCCGCACGCACCCGTCCCGCTGCACATACGC
AACGCACCGACTGGCATGATGAAACAACTGGGGTACGGCGAAGGCTATGAGTACAACCCC
GCGAACGGGTACGTTCGTGGATGCTCCCAAGGTTACCTCCCGTCGGAGCTTGGCGACGTC
CGCTTCTTCGACCCAAACGACTGCGAGCCGGGGCATGTACTGCACTTCACTCAGCCCCAG
ACGTCCGACGACCCAGACGCCCGGTGCGCX
>530; 65 1 360  LEN=575; minus strand
XXCGGCTTCTGCGCGGCGCAAGCGTTGAAAGAGGCGGGCGACGCCGCCTCCGTCGCCGTG
GGCGCCGCCTTCCTCGTCATCGCAGCGCTGCAGCGAGGCGGGTATGTGACGATTCACTAC
GCGAAGCTCGAGCGCGACGTGCGCGGGCTGTTCGATCTGAACAAGGACGGCAAGGTGGAC
TCCGAGGACTACGAGCTCGTCAGCTCGCGGCTGATGCGGATGCTCACGCACAACAGCGCC
GGCACTATGACGGGCCTCGCGGCGGGCTTTGCTCTGGXGGCTGAAGACTCGGTGAGCGTC
GATTTGCTCTGCGCTGGGGTGGGAGCCCGCGCGAAAGGCGCGCCCGCTCGCCCCACGGCC
TGA
>473; 366 1 747  LEN=1055; minus strand
CATGAGGAAGGCGCCACCGCACGGGAGGAGGCTCCTCTGAAGGAAGCGCGTGCCGCGGCG
GTGCCGGGCAAGAACCCACCCGTGACGGGGCGGGCGAAACCTCCGATGGAAGCTGCAGCG
GAAGCAGAGGGTGCAGCATGCGCGGGGCAAGTTAGCACAACCACGGCCGAGGGGACGAAG
GCGGAGGTGAAGACTGCCAACGAGGCGACGACCAGTAGGGCCAAAGAGGCGACGACCAGT
AGGGCCAACGAGGCTGGGAGCGAGGGTCAAGAGACGGGAGACGATTTGAAGGCCGACGCA
CTTGCGATGGAGAAGAACAAGGTAGAACCTACAGAGGAAGCAGAGGCGACCACCATCGCA
ACAGGCGCGGGGGGGCAGGCGGCGGGAAGTGATGAGAAGGAAGAATCAGTTGAGAGGGAG
AAAGCAGAAGTACAACAAGCTGCAGAGGCCGAGACGCCGGCCAGTGAGGCAGGCGGTGAG
ATGCACGAGACCGGAGGCAACATTGAGGAGAACGAAAGTGTTGAGACCGCAGATGGGATT
GGCGAAGGAGCCACTGTGGAGCATCCAAAGGAGACGCTCAGCGATGAGGGAGTTGGGGCA
GAGGCAGAAAGCAGTGACAACCAGAAAGATGCGTCCAAGCCGGCAGCCGAGCCAAAGAAT
GACTTCGACGAGCACTTGCAGCAGTTCGAAGATGCAGATTCGGCCCTGACTGACCTCATC
AGAGAAGCTGCACCTGCGCCATAATAA
>453; 240 1 786  LEN=833
XXCCTCACCCTCCGGCGCAGCAGCCTCGTCCGTCCGCTTCTGCGTTGGCGCGATGTCGTC
TCCGTGGCTGTCGGCGCCTTCGGGCGGGAGTACGCACGCTCTCGTGGTGCCAATCCATGG
CACTCGGAGGCAGTGCGAGACGAAGGGATCATCATACTTGGAAAGGTTGGAAGCAACACT
TGGAACGTGAAGTTCACGGACGGCGAGCACAGATTTGAGCGCAAGGCGCTTCAATTGGTT
CGCCGCGCCGCAGCCCAACGCGATCGAGGAGCTGCCGTGACGCGCGAGGTCGACAGTGAG
AGCGATGCTGCTGAACAACTCGAAGAGGAGCAGCCCGTGGACTCCTCAGACGAGGAGGAG
TCCCCCGTCGGCGCAGCAGATCACGAAGGTGCCGCTGGCGGTCGGCAAGTCGCAGGGTAC
ACAGCTCTCACTCAGTGGTGTCGTGACGACGATTACGGCATGGACGAGCGCGCCAAGCAT
GGATTCAATGATCAGAGTGGCCCGCGGCTGAATGGGATGTCCGACTGGGAGAACGCGTCG
CTGTTTGCACTTGCGAAGCACTTCCTGCCAATGAACTACATTGGTGAGATGGCCAACCTC
ATGGAGCAGAXGAGGTCAGAAAAGTTTGCCAACGGCAATGCTTCCTATGCCAACTGGAAG
GTCACCTCAGATGATGTGCTCCAGTGGATTGGGGGTGTGGTTGTACATGTTGGCATTCCC
GCAGGCAGGAGATCGGCGCGAGCATACAGCAGTGGAAGTGCCTCTGCTGATGCTGACACT
GAAGCTTAG
>474; 366 242 1423  LEN=1561; minus strand
ATGGCTTCTGAGAACGGGAGCGCAAACCTTCCAGTATATTCACTTTCCGCGCTTTGTCAG
TTGTTTGATACCGAAGCACATGTCAACGTTCCGGGCAGTGCCTTTGTGCTCGTACACCAT
ATTAAAGCTTGTCCACCTCAAGCCCTTCAGGGGTGTCGTTGGCACCAGTTGCAAACACGT
GATCTGGCTGCATATGTTGGCGACACGTGGTCATATGTCGGCGAGCAGTACTTCGACGCG
CTTCTGTGCCACGAATGCAAGCTGGGAGAAGATGCATGTCTGTTCGCCTCACAGGAGATT
GCCGCGTCTATGCTAGAGGGCAAGTGTCGGGTACATGCCCCAGAGACATGCCTGGAGACG
TACCGTTTGATCAGTCCAATTGTGACCTTTGATGAGTCGTTGAATGCCGAACTCGCCTTC
CCCGTACGTCTTCGGTTGCCAATCAAGGCTAGCATCTTCGACACCGAGCACATCATATTC
CTTTGGGGTCACGACACCAATGACTCATCTAGACTCGAAGAGGTTTCGTGTGGAACCATT
TCTGTGGCCGAGGGATTTGCTGAATTGGTGCTGTATCACTTTTGCTCATATGTTGTTGCT
TGCCGAACTCCTGAACTATCCGAGACACAGAAGCTGCACCTACAACACTTTCCTGGGCGT
CCTCCAAGAACGGCAGAACGACACATTCTAGCAGTCATCCACAATGAGAGCGACTGTCGA
TTAATTGTTGCACTTGGATTTCAGGACACAACTCTGGAGAGCACGAGTGGCAACGAGTGC
AATTGCTGTAGCATTGGTGCGACGTGTGTAAAGATCGGCTCCATTTGCAAGAAAAGCACG
GGACAGAAAACATCGCGCGCTAAACAACTTTCTCCTTCGTATGAAGTGGACCCACGTGAA
AAGCTTCTCCTTTGTCCTCAGTTTCCTGAGCGAGTGACCGATGTGCAAAAAGCTGATTCC
CTGATTGGTTCAGTTTGCTACACTGTATTCTTTGAACTGGAGAAGAACGACTGGAGGTTG
TATCGGGACAGGAACAGGAGCTTTTCTAGTGGACACCTTCAATTCAATGTTGAGCAGAAG
TACACGACTGCCGATCGACAGCGCGTGTTACCGGATGATCCTGTACCCCACGACACTGCG
GCCGATGGCAACGCTGCAAATGGTTCATGTGTTACGCAGTAG
>533_1; 57 1 298  LEN=298
XCTCCCGCCGCCTCCCGCCCGCGACGGCAACTCGCCACACGCGCGTCGTGGTCCCGCCTG
CTCCAGCTCGCACTCTTCGTCTGCCTCGCCGCCGGGGTCGGCTCCCGCCCCGCCTCCAGC
GGCGCCACCGCCAAGCGAAGCCGTCGCGAGGCGGAGAGTTTACTCGAGCCAAAGCCACGA
AGCTCCCCCCCCGCGCACGCGGACGAGCTCGACGCCGACGAGGAGTTCGAGGACGACGAC
TCCGCCGCGCCCGGCCCCTCCTCGCCGCCTCGCCGCCCCGCCAAGCCGGTGCGGCGGGAX
>441; 377 1 1473  LEN=1694
GCCGCTGCCGCCCGCCTCATCCGCCATCTCCCCTTCGCCTCTCCGTCGTCGGCACACCAC
GGCCTGCCGCACGGGCTAGACGTGCGCTTCTCCCTCAACCTCCTCACGTCCTCCTCGTAC
GACGCCCTCACGCTCTCCGTTCCCCTCGATCATTCGAATCCGAACGATCGCCGCCGCCAC
ACCATTCGCTACTGGGTGGACGACGAGTACTGGTCGGGGAGGCTGGACGCGCCGATCCTC
CTCAACGTCCCCGGCGAGTCCGCCCAGTCCGGCCCCGCCCCCCTCCCGCCGTGGCTCCGT
TCTCGCGGAGGCCTCGCCCTCTCGCTTGAGCACCGCTTCTTCGGCGCCTCCGTCCCCACG
AGCGACACGACGGTGGCAAGCCTCCGCTTCCTCACGGTCGAGCAGAGCCTCTCCGACCTC
GTCGCGCTCGTCACGCACGTCAAGGCAGAGCGCCGCCTCACTGGAGACGTGATCGCGTAC
GGTTGCTCCTACCCCGGCGCGCTCGGCGCATGGCTTCGCACGCGCCACCCGCAGGCGGTG
GCGGCGGCGGTGGCGGCGAGCGCACCGGTGGAGGCGCGCGTGCGCTTCAACGGGCTCGAC
CGCTCGGTCGGCCTCGCGCTCCACCGCCACTCCCCGCGCTGCCTGCAGAAGGTGCAGGAG
GCGATGGAGCGGCTCGACGCGCCCGCGAGCATGCGGCGAGTCAAAGAGATCCTCTCGATG
GCGAGCGACGCCGCGCTGCCGCAGGGCGACTTCGACTTGCGGTACATGCTCGCGGACACC
GTGGCGAACGCCGTGCAGACGGGCAACAAGGCCTCGCTCTGCTCTCGCCTCGAGGGGATG
GAGCCGCTTTCGCTCACTGCAGAGCAGCTCGCCGAGAAGTGGGCGGAGGCGGCGGGGATA
GGCGGCGAGCGCTCCTTCCAGCAGGCGTACGACTCGGAGCTGCTCCGGGACACCGCGATC
AACTCCACCGTTAAGGACAACCGGCTGTGGACGTGGCTGCAGTGCGCGCAGCTTGGCTAC
CTGCAGGCAACCAATGCGGTCGATCCCGACCTCCCCAGCAACATGACTGCGCGCTCCAAG
CGGCTCACCGTCGACGCATTCCTCGCCAACTGTGAGTATCTCTTCCCCGGTGCGGAGCTG
CACGCCGCCAAGACGGCCGACGAGTTCAACGCCAAGTTCGGCGGCGCCGCGCTGGCGGCC
CCCGGCCTGTCCAACATTCTGTACCTCAAGTATGCGGACGACCCGTGGTGGGCGCTGCAG
CCGAGCCACGCCACGCCGAGTGTGCAGGTGTCGCTAGCTGCGGACGCACACTGCGCGCAC
TGTGGTATGGGCTGCTCTGAAGACTTCATGTCGACGACGGAGGCGGCGCTGCAGCGCTTC
GTCTTCTCGGCGAACAGCACGGTCAGACTAACCAGTGGGGCTGAGGCCGGCTCCGCGCAG
CCTGCGGCGGGAGCTCTCCAACCAGCCGTATGA
>535_1; 5 1 252  LEN=260
XGCGCGCGCGCTCCACGCGAGTTGCTTGAGCACAAAGTGATGGCCACTAAAGGAGCTCAT
GTTCTTGGCGGCACCGGGCGCGACGGTGCCGTAGCAGGCGGGCCGCGCGCCGCCCTCGAG
CGCGATCCAGCACAGCTCGAGCGGGATGGGGAGAGGGTTGAAGAAGcTCACGTCCATCAG
CCCCGCCGGCCGCTTCACCATTGATGTCCACGTCCTGTCGCTCTCGCTCACCGTGGAGTC
CGCCTTCAGGTAG
>542; 84 1 264  LEN=264
XTCCTCGCCCTCACCTCCGAGTGCCCACAGACGATCGCCTCTTCGGATGTGTCGATCGCG
CTCTTCTACCAGGTATGGGTCGTGCAGGTGTACACCAACCCGAGGGTCCAAGAGGACGAG
AAGCTCCCCACCGCCCTCGTGTCGATGGCGTTGATGACGGTGCTCATGTCGCTCGTCTTC
TCTGTGGTGGGCATGTACCGCGGCGCCGACCTGGTGCAATACCTGCCCTTCCCTGTCACC
GCGGGCTTCTTGGCGCTGATCGGCGXX
>515; 330 17 1037  LEN=1037
ATGGGCGCTCGGTGGCATTCAGACGTCAACGTCCGCCGACCCAAGGAGTACTGGGACTAT
GACTCCTTGCAGGTGGAGTGGGGGAACCAGGACAACTACGAGGTGGTGAGGAAGGTAGGG
AGGGGGAAATACAGCGAGGTGTTCGAGGGGATCAACGTGACCAACAATACCAAGGTGATC
ATCAAGATCCTCAAGCCAGTCAAGAAGAAGAAGATCAAGCGAGAGATCAAGATCCTGCAG
AACCTGCGCGGAGGGACGAACATCATCGGCCTGTTGGACATTGTGCGCGACCCACAGTCG
AAGACGCCCTCGCTCATCTTCGAGTACGTCAACAACACGGACTTCAAGGTCCTGTATCCT
ACGCTCACCGACTTCGACCTGCGCTACTACATCTTTGAGCTCCTCAAAGCCCTCGAGTAC
AGCCACTCGAACGGCATCATGCACCGCGACGTGAAGCCGCACAACGTGATGATCGACCAT
CAGAACCGGCAGCTGCGGTTGATCGACTGGGGGCTGGCCGAGTTCTACCATCCGGACCGC
GAGTACAACGTGCGCGTCGCCTCGCGGTACTTCAAGGGACCGGAGCTGCTCATCGACCTG
CAGCAGTACGACTACGCGCTCGACATGTGGTCACTTGGCTGCATGTTCGCGGGCATGATC
TTCCGGAAAGAGCCCTTCTTCCACGGCCACGACAACTATGACCAGCTGGTCAAGATTGTC
AAAGTTCTCGGCACCGACGAGCTGTTCGACTACCTAGACAAGTACAACCTCGAGCTAGAC
CCTCACTTTGACGGCATTATGGGGCGGCATACGCGGAAGGCGTGGCAACGGTTCGTCACC
GCAGAGAACACACACCTAGTGTCGCCCGAAGCCATCGACCTGCTGGACAAGCTGCTACGC
TACGACCACCACGAGAGGCTATCGCCGCAGGAGGCGATGGCGCACCCGTACTTCGCGCCA
GTATTAGCAGCAGCGAAGAGCAGCAGTAATGGTGATGTTCGCATGGAGACAGAGCGCTCG
GXX
>528_1; 100 1 1216  LEN=1216; minus strand
XXTCACCAAGTGGTTGATTTCAAGCCGAGCGTCCCGTGGGCTGGCGCCTCGCAAACAATG
AGTGAACCCGTCGTAGAGAGACGCACGCCGGAGGTGCCCCACGCGGACGCAGCAGGATAT
CTTCGGAGCACGAGCGGTGTTGACAGGAACACAATCTGCCTTGGTCCAACGGCGACACTC
GAAGCGGCGCTCACTGCACCAACGGAAGCCTGTTCAGCACAGAATGCGCAGAGCGTGTCG
CACACAACGCCAGCGCCCGCCGCCGCCTCGCCCGCCGAGGACGAGTATTCGCCTGGTGTC
GCCTATGAGGAGGGAGGCGATAGTTGGCCAACCACCGGTGGCAGCCCCGCAGCTGTGAAC
GCCCTCTTCACCGACAGACCGCTCGGGACTCGCTTGCTGTGCACGATGGCTGCCGGCTAC
AAAGATCGCACTTTACGTGTGTGCGAGGATGTCGAGGGGGGCGACGAGCCACGAATCGTC
GCGGTCCCGATGCTTGGTACAGTTCTGGGCCTTGAGTGGACGTACTGTGGGGAGAGGGCT
TTGCTTCCTCGGCAGACCGTGATGAAGTCGGCGCTCCCGGAAATGGACCCGGTCGCCCCT
CAGGAGCTCATGGCTGTGGCGGCATCCATAATGCAGCTTGGTGACAGCGGTTCTGCAGGC
ACTACTTTCGCGGCGAATGATGTGACGCTGTTACCGCCAGATATGGAGTGGCTCACTCTG
GTGCTTCTGTGCGGCGGCCACGCATCCGACCCTGGGCTGCTATGTGAATGGCAAGTTGAG
GCCGCAAAGGCGGTTGCGGCTGAACTCGAGAACCAACCCATTGAGCCATCCATGCAGATA
GTGGCAAGTTTAAGATCTCTTTTCGACCCGTGGGTGAGCAAGGCGAGGCCACCAGATGAC
GCTTCCGACTGCCCCATTTGTTACTCGGTCGCCAACGAACGCGGGCAGACGCCGCAGCTC
GCCTGCCAAACTTGCAGCAACATGTTCCATGCGTCTTGTCTGTTTTCCTGGCTCCGATTC
CAGAGCGACTTGACAGATGGCTTCGATGACGACGTGGATAATGGCXTCGAGGAGGAGGTG
TTGTCCTATTTGTCGTTCACGCGTTACATAATGCGTAAACTGCGGGTTGGTCATAATCGG
TATTTGTTGAAGAAGGACGCGCTAGGTGAAATTGATAGGGCTGCTCAGGTACAAGTAGCG
TACATCAGTGTAGGAACCTXX
>549; -2 1 428  LEN=428; minus strand
XXGTTTGCTCCCATCGCAGACGCGTTCCTCGCGAACGGAGTCGACGGGCGAATGGTGCCC
TACCTTACTGCAAGTACACTGCCATCGCTTGGCGTGCGGCCGTTTGAGCAGGTGCTTCAA
CTTGCAGGCCACTTTCGACAGCTGCTACATGTACATGAGCAGGAAGACGAGAATGACGAC
GAGGGCGAGAAGCACTGGGGAAATGTGCGAGATGCAGCAGCGATCCGGCTGCAGTCGCAC
GCTCGGAGGCGAATCGCAAGTGCTCGTGCTCAACGGATAAAGGCCGACCATAAGCGACGG
GAGGTAGTGGAAGTCATCCAGGCGCAGCTACGTGACCATCAGGCGCGACTGACGGCGGAA
GGGGGCACCGCGTATTTGAAGAATCTTCATGTCTCGACCCGGTTTGGCAATCTGCTGAGG
CAGGCGAACTXX
>550; 72 1 315  LEN=446
CGAGGGCTCGTCGCGGCCATCGCGCACGCCTCGTTGGTCTCCGATATCGAGCCCGCCGCG
GAGCTGCTGCTCGCGGTCGCGCTCAACTTGCCTGACGAGTGGCGCGCGGCGCTGCCCGCA
GCGCTGGAAGTGCTGCACGCCGAGCTGCAAGGCATGGGGCGCAGCCTACCGCCCCGGGCG
GCAGAGCTCTTGATGGCCGGGTGTCTGAAGGCGGAGCTCCCCGCTCGGCAAACGTTCACA
GCCATGTTCCTCGACTTCGCCCAAGTCGTGCGTGTGGGCGTCAACGTAAGGGCGCTGGAG
CGGTACAGTCGGTGA
>545; 93 1 308  LEN=621; minus strand
XXGCACCACGTCGGCGTGCCGTCGATGGGGCTCTGCGCGGCCATCGGCAAGATGGCCAAG
TCGAGTGAGACGTCGTACTGCTGGAAGGTGGACATCTCCACCGTCGAGGATGCGCTACGG
CGGAACATTGCGAAGCGCGAGGAGTTGGCATCGCCTCCGGAGACGCCGAGTACCCTCAGC
ATGTTCGACCTGGACGCGAGCCGGGAACACATCATGGCTGGAGGCGCGATGGCCGGAAGC
GcGTGGTATGGCTGCGCCTGCTCTTCATGAGCTCATCGTCCTGACGCCACTTGATGACCG
TCGGGTGTAA
>551; 94 1 411  LEN=411
XXGCCGCCGCACGCCAGCGTACATGGCATGCAGCCCAATCCAGTCCAGCCAGGCCGGCCG
AGTGTGAATGACGCGTACTGGGAGCTTCATGGGAGGAATCGAGCTGAGCACTTCGCCACT
CTGGACAGCATCATCCCCTCGCTGCAGGCGAAGCTCAGGAGCAGCGCGAGCGATATGGGC
CGGAGCCGTCCATTCTTTGATGCGGCAATCAACCTGCACCAACAGTTGGCCGAGCAGCGC
ACGGAGACGACCCCTCCAAAGACGGCTGCAGATTTGCAGTCGCTCACCGCGAATCTGGAG
AAGGCCAAACCGCTGCTGGTCCACAGCGGCCAGAAGCGGAAGGCCTCGGAAGCGGCGCAG
CAACAGCAAGCTGCCGCCCAGATGCAGCGGACCAACTCGAATTCCAGCGCCGCX
>463_1; 96 1 292  LEN=317
XXCCTCCACCACCTGCTCCTTCTCCAAGCCGCACCCCTTGTTTTCCCTCCTTCCTCCTAC
TCCCTTCCTCGCGTCTACCTCCACCCCTGCCGGCCTGCCGCCCTCCGCCCGCCCTCCTTC
CTTGCTCCTGGCGCTCTGCTTCATCTTCTGCCTCCCGCTCTTCCAGCGCAACCTCCCCAC
TCTCCTTTGGTACTCGCCGCTCAGCCTCCCGTCCGCCCCCGCGAGACGCTCGCCCTCTTT
CCTCCTCCTTCCCACCTTCTCCGGCCACGCCCCTCCTCCACCTCCACCGCATAG
>463_2; 63 1 362  LEN=362
XCCCCCACGCCTCCCAGCGAGCCGCCGGCGGAGAAGGCGACGGTGGAGCACACCGGCCAG
CTCTTCTCCGCCGAGCTGGGCGGGCCGGCCGCGGTGAAGGAGCGCCGCTCCCTCACCTTG
CGCATCTCGCACGCGCTGTCGCTCCGCAAGTCTCGCTCCAAGTCGAGTGAGAGCGATGCT
TCCTGGAAGAGGGGCAGCGTGCAGTCGCCGAAGCGCTCGCCGCGGCGGAGCCACATCTCG
CGCGCGGCGGCGAGCAGCCTCGGCTCCTCTGCGGGAGGCTCCTCTCGTGCGAGCGTCGAC
GAGAACCGCGCGCTGTCCGTCGAGGGGAGCACCGCGGGGGTGGAGCTGGAGGACACGTCG
CTC
>552_1; 26 1 468  LEN=468; minus strand
XXCGCCGAGCAGCCCGCCGCGGCGGGCGAGTTGGAGCAATGCGCAGGCTGGGCTTCACAG
GGCGAGTGCACGCGCAACCCCAAGTTCATGATGTACTCGTGCCCCGCCGCCTGCGCCGCG
CAGCGCGCCTCGGTCCACGAAGGGCTGCTCGACTCGAGAGGAGACTGCGTCGACGTCGCG
ACGCGAGAGGCGTGCGCCAGCCAGCCGCGCCTCCGCGAGAGCTGCGAGGGGACGTGCGCG
ACGCACGCGCTGTGCGAGCACGACGCCGACGCGGAGGAGTGCACGCGGGCGCTCCGGTGC
CGCGAGCTCAAGGACGACAGGGCGAGCTGCAAGGACTCCGTCGCCTCGTCGGGCTGTGCG
AATGCGGCGGCGCTGCTGAGCAGTTGCTTCCTCTCCTGCGCGCGGCACGACCTGAACGGC
ACGCTCTCCCGCTACCGCGCGAAGGTGACGGTGCGCACGCCCAAGTACGGX
>536; 299 1 956  LEN=1361; minus strand
XGCGACTTCCGCTCCGAGGCGCTGCAGCTCGAGGTCCGGCTGGCAGAGGGGCTGCAGGCG
CTCCAGGACGCGGAGCAGGACGGGGAGGACGAGGCGATCCTCGCCAAGGGCCGGCTGCAC
CTCTTCCGCACGCTGTTCGATAGGATCATCGAGCGCGACCAGGCGTTCGGCGTGCTGCTC
CGCCGCGTCAAGGCAGAGTACGAGACGGCGCTGCAGTACGCGCGGCAGCCGGTGGCGCCG
CAGCTCGAACGCGCGCAGACGCAGCTCGAGCACTCGAAGCACGAGTGCGCGCAGGGCAAG
CGTGAGCTCTCCGCCTTGCAGCGAGAGAACGCACAGCTCCGGGATGATCTGGAGCGATCG
CAAGATACCGTCGCTGCGCTACGAGAGGAGCTGCAGGCGTATGAGGCGCACATGTACCAG
GTTCAGCACAACCAAGTAGAGGCGGACCAAGCGGCGCTGGCGGAGGAGCTGGAGAAGGAA
TTGCCCCCCTCCGCTCGCCCCGGGAACATCACCCCCACGCTCGGCTCCGGCAGGCTGGTC
TGTGCGGTCATCCCCCCGCCTCCGCCGAAGCCTGCGCTCGTCCCTTTCCTCGACATGGCC
GCGCTCGCCGCCTCACGCGAGGCGTGCGCCCGCGCCGAGGAAGAGGAGGCGGTGGAGGCG
AGCGGCGAGGCGGCGGAGGAGGATGTCTCCGACTCGGAGGACTCGCGCGGCTGGAGCTCC
GGCCCGCCGCCCGCCTCGTATTCGTACTGGGACTACCAAGATCGCGACGATGGCCCCGCG
GCGCCGTACATGCCGCAGGGAGGCGGCAGGAAAGGCGGCGGCAAGGTGCCTCCTGCGGGA
GGGGCGCCGGTGCCGTCGCTCAACTTGAGTGAGCTCAAGAAGAATCCTCGCCCCAACTAC
CATGATGAGTTCAACGCGGCGACGGGGCAGGATGGCGCGGAAAGCATCGACTACTAG
>500_2; 40 1 267  LEN=267
XXCCAGGACTACAAATCGCTCGACGCTTTCAACACGACCGTGTGGCGTCAAGGGGAGGGC
GAGAGCCGCGTGCCAGTGCTCGCCGCGGTGGTGCCAGGCATCGAGGAGCGCCACCCGCCC
GTGCAGGAGGGCGACGTGGTGCTGCTGCGTATGGCTGAGATTCCGGCGGTGGAGGTACCG
CTCACGGTGACGGCAGTGCTGCGGCGCAAGGAGCTGAGGCTGCTGCCCGCTTGGGGGAAA
TGTGTGCAAGAGGGCGGCGTGGGGGTGAAX
>531; 467 1 1250  LEN=1757
XCGCCGCGCCGCCTGGCGCAGGCACGCTCTCTGTCGACGGCCGTCAAGGCGTCGCCCACG
GTACAAAAGCTCATACGACAGCACGGGATCGATCCATCTCGCATCGATGCCACCGGTCCG
AAGGGGACTGTGAGCCAGATGGATGTTCGGAAAGCAATCGCTGCTGCGGCAGAGATGGAT
GCTGCAGATTCCTCTCCCGTGTCGATTGAGATCCCTGCTGCGACCACGTATTTGCTGCCC
GTAGACGCGGTCCCGTTGGTGGCTGAGACGTCCAAGAAAGAACTCCTCGGCTACTACAAG
ACGATGTACACTATGCGGCGGATGGAGATCGAGGCCGATAAGCTGTACACACAGAAGATG
ATCAAGGGCTTCTGCCACCTATACGATGGGCAGGAAGCTGTTGGAATGGGGATTGAAGCG
GCCGCGACATATCGCGACTCAGTGGTGACCTCGTACCGCGATCACACATGGCAGTACACC
CGCGGTGATACCATAAAGAATGTTTTTGGCGAATTGATGGGCAAATACTGCGGGTCCGCC
AAGGGGAAGGGAGGCTCCATGCACATGTATGCTGCGCGCAACAATTTTTATGGCGGCAAC
GGGATCGTCGGTGCTCAAACCAGTATTGGGGCCGGCCTTGCCTTTAGTCACAAGTACCGC
AGCGACGGAGGAGTGGCCTTTGCTCTATATGGCGACGGCGCCGCCAACCAGGGACAACTC
TTCGAGGCGATGAACATTGCCTCGCTCCAAAAACTGCCATGTATTTTTGTCTGCGAGAAC
AACAAGTATGGGATGGGCACCTCAACGGACCGCGGCTCGTACGACACCAAGTATTACGCG
CGGGGACATTATATCCCTGGGATCCAGGTGGACGGGATGAATGTGCTTGCTGTCCGCGAG
GCGGTCAAGGTGGCCATGGCGTACGCTCGACAGCAGGGGCCCATTGTGATGGAAATGGAT
ACCTACCGCTACCACGGCCACTCCATGTCCGATCCTGGCGTAACATACCGCACGAGGGAC
GAGGTGAGCGGGGTGAGGAAGGCACGCGATCCGGTGGCTCTCGTCAAGAAATGGCTTTTG
GATATGGAGTTGGCGGCACCCGACGAGATCAAGGCGATCGAGCAAGCGCAGAAGCTGGAG
GTCGAGCAGGCGGTCAAGGCAGCCGTCGCTGCGGCTCCACCACCTGCCTCCGAACTGACG
AGAGATGTTTATTCCGGTGCATATGGCCCTCCTCGACTTTGCAATTTGTAG
>519_1; 463 1 1261  LEN=1261
TATGCGCTCGGCGGGCCGCAGGAGATCAGCGACGCGATGGGAAACGTGATGGATGGCGAT
GTGGCGGTCGACCTGACCGACTGGGTGGCCAACGTGTACAACTACGCGGAGCTGCTCCTC
GCGACGGTGCAGGTGCTCTTCCTCACCACGCTGCTCGTCACGCCGATGCTCAACGGCTTC
TTCGCGTCGGTGCTCGTGCTCGTCTCCACCGCCTCGTGCGTGCTGCTCGCTCTCCTCGCG
CGGCAGCGCTGGTCGATCAGCGATGCCGTCCATCTCGTCGTCGACGCGCCCTCCGCCGCC
TCGTACGAGCAGATCCTCGCGCTCGTGCTGTGCGCCGCCGTCTCGGTGCTCACGCTGCTC
CACGCGCTGCTCCTCGTCCACGCGCAGCACGTCGCCGCCAAGTCCGACGATAAGCTGCGC
GCCAAGCTCGAGCAGGCGATGCGCACGCTCGACAAAGACAGCGACGGAGAGGTCTCCAAG
GCCGAGTTCAAGGAGCAGTTCCACCTGCTCTTCCCCAACGCGCGCTTCGAGCTGATCTGG
AAAGAGCTCGACCGGAACGGCGACGGCTCGCTCTCGATGACAGAGCTGGCGGCGCACTTC
GGGATGAGCCACCTGGTGAAGCACGAGGAGCCGATCAAGGACGACAACGTCGAGCTGCTC
AATGTGGAAGAACGACTCGCGCAGATGGTGGCCACCTCAACGCTCTCGAAGAAGGCGGGC
GGGCTGATCGTGTACTTCCTCCTGTGGGACTTCCTGTCCTTCGTGCTCACCTACTCTCTG
CTCTTCGCCCAGTTCTACTTCCAGGCGTACGCGATGAAGGTGCTCTGGCACCGCCACCTC
GCGCTCTACACCTCCAAGATCATCATCGCCATCTTCTCCATTCCGTTCCTCGTCTTCTTC
ATCCCTGTGCTCTCCAGCGCTCTGACGCATACCAAACCCTCCGGCTACGACCGGCTGGGC
GTCTGCCGCCACAAGCTTCCGCATGAGGAGATCGTCCAGCGGTACATCATCAAGCAGAAC
CAGCGCATCGCGCAGTACAACAAGATGAAGCGGGGCGAGCACGTCGGCTGTCTGGAGTCG
ATCGAGTTGCGCTGGAATGCTCTGCTGGGCTTCCGCGAGTACGACATGAAGGACCTGAAG
AAGGCACAGAAGCACGCGAAGAGCATTGGCGTCGACATGCAGATCGCGCAGCTGCCGCCA
ACCAACAAGCCGCCGGCCGCGGCAAAGGGCGAGGCGAAGGAGGCGAAGGGAGCCGCGACG
AXX
>555; 126 1 980  LEN=1232
XGCGCTGTCATCGCATCTCACTCCTGCCGAAGGGAGATGGCGCCCGCGAACGTCTTTGTC
GTCGAGCAGCTCGGCATCAAGGACATCGATGGCTACGGCCACGTGTGGTACGGCAACTAC
CTCAAGTTCTTCCACCGCGGGCTTCAGCTCTTCCTCGGCGGCGGGACAGTCGTGCGCGTC
GAGCATCTGAAGTACAAGCAATCCGTCCCCTGGGGCGCGGAGGACTCACGGATCGAGTCG
TACTTGGTCGAACGGCCCTCCCCGGCGATGGCCGTCGTGTATCAGCGATGGCGCGTCGGC
CCCTCCGCGGACAGCACCTATGCCATTTGCCTCTCGCACGTCGCCCTCGAGCCGGGCTGC
GCGGACACCATCGCTGTGATGGAGCCGAAGCAACGGCTGATCGAGGGGCGCGAGGGCGCG
AGGGAGCCGATGCTCGGAATGGCCGTGAAGAACCTCCAGACCGGCGCCGTCCCGCCCATA
GACGACGCGGAGGGCATCATCGGTCGCATCCTCATTGGCCGGCATGCGTACCTCGACATG
ATCTCTCCTAGCGACTCGACGATACAGCTGGTGGATGTGATGGACCTGTTCGAGCAGTCG
CGCACAGAGCTCGTGGGCGGGCAGCCGGGCCTCAAAGCCTTCCTTGACCGCGGCATCTCA
CTGGTTGTGGGCCAGATCGATGCTCTTGTGCTTTCAAAGGATGTGAAGATCACGCCAGGC
ACCGACGTGTTGTGTGAGGTCACTCTGATTCGTGCGACCACAGGACGGCGCTGCTTCAAC
TTCCAGCAGCGGCTGCTGCGCTCTGATGGGATGGAGGCAGCCCGAGTTCGTGTGCTCATG
TGCTGTGTTGACGTTTCCAAGGGAGAGCTAGTCCCAGTACCGGATGACAGCTGGGCTTAC
TGGAATATGCGACTAGAGACACTTGGCAAATCCCCGAGCCATGGCAACGGCTTTCACAAC
CAGAGGACGAAGCTGTCGTAA
>368_1; 333 1 1913  LEN=1913
XXCGACCAGGAGACGCTCGCACGGACAGACTTTCTCACCAACCCGCACGCGCTAATCGAG
GTAGTGCTCGAAGGCGTGAAAAGCGGCGACTCCCGTGTGCGGCTGCTCGGCGAGATCGCC
ACCAAGTACATGAAGACATACATTGAGCACGACCCGCCGAAGCTGCCCCTGACGCCTCAC
CACACCCAGATCGTTGCGATGCTCATCTTCTCACAGTTCTTCGAACAGAAAGAGAAGATG
AAGGAGGAGGGGGTACAAGCGGTAATCCTGCAGATGATGACTGGCGAGGGCAAGTCCATC
GTGATTGCAATGATGGCCATTTACACGGTTAAGCAGCTCGGCAAACGTGTCCACGTGCTC
GAGAACAACGAGGGGCTGCTTGAGCGCGACTTCGCTGCATATGAGTCGTTCTACCATTCA
TTTGGGCTGACGTGCAACAAGACGATCGACTTGACGTCCGATATCTGCTACTGCCTCAAG
CGCCAGAACAACCAGTTTTTCAACCAGCACATCCTCGTGGGCGACCTCGACCTCAGCGAG
ACGGTCCTAATTGTAGATGAGGTGGATGACCTCGTCGTGAACGAGCGACCAAGCTTGCTG
TACAATGCAAAGGACGAGTTGCTTACGCCGCACTATAAGACATGCTACACAGCGCTCATC
AACGGCTCAGGGAAGCCGCCGAAGGTGGACAATGCGATTTGGGAGGACTGCATACGAATC
AAGAAAGACGCAGACTCCAAGGTGAAAGGCGTGCACTACACGCAAGGGGACAGCGGCTGG
CTGATGCTCGAGGAAGGTCCAGACGGCACTCCGCGCCTACCCAAAGTTCCACTTACCAAC
GACTGGCTCGTGTACAAGAACTATCAGGACTACGAGATCGAGCCGTCGAAGAACACGTTC
CGCAACTCACTCTGCACGCCTTATATGTACACCAAATATTCGTGCATCTTTGGACTCACG
GGCTCTGTCGGCGGCGAGGCCGAGCGTGAGTACATCAAAAAAACGTACGCGCTCCACGTC
TACGAAGTGCCGCAGTTCCTAAAGACGTGCAAGAACACCTCCAAAGAGGAGGCGAAGAAT
CTTGGCGTCGTAATCAAGTCAAAGACCACGGAGATGATCGACGAGGTCGTCGAGACTGCT
GTGCGATACCACACAGAGGTGCCGGTGCTCATCATCACTCGCGGCGCAGAGAAGGATGAG
CTGCAAAAGGTGGTGAAGGCTCTTGATGATCGGATGTCGGACCCGAGCAAAGGCGGTGTC
GGGCGTCACCCCTCGCAGAGGCGTATGACATCACGCGACTGGGACAAAGTCAAAGTGCTC
GCACAGGTCATGTCGTCGGATCTTCCTTCGACCGAGCCGCCACCGACGAGCCGGCACACG
ATCGCTGTCTCACCGCTCAAGTCGGAAGCGGCACGGCGCTCGATGTCTAAGACGTCCCTC
CTAGAATCCCCCACAAAGGCAATGCGCGGCTCCAACTGCCGTCTTAGCATGCCGACGCAG
GAGCCGGGCAAGTTAGTCTCTCGACAGTCGATATCCAACAAGAAGCGAAACAGCAGTCTG
GAGGTCATCGCCAAGAAGCTAAATCCACGAATCCAAATACTGCAAGAGCGGAACGAGAAG
GGGGAGTCCATGATCGCGACTGCGAACGCGGTGATCGAACAAGCGACCCGCAGGTGCTAC
TCCGACAAGCGCGAGCCTTACTTCCAGATAACGGTAACCGATTGGTTTGGAGGGAGGGGG
CACGACTTCGATTGCATGGACGAGGCGGCGAATCACGCGGGCGGCATGCTAGTCATCGCC
ACCGCTGTGCCCGACGCGCGCGAATGGGCTCAGTGGAAGGGACGGACGGCGCGGCAGGAT
CGGCCCGGTCAGTACTTCGTGGTCCTCTCCGCCGAGGAGGAGCCCTTTATGAGCGXX
>368_2; 234 1 995  LEN=1294
XCAGGCCTCGCCGCCTCGCTCCGCCAGTTCCCGCCTGACAAGATTATCGACGAGCTGTTG
CGTCGAAAGGATCTCGTGACAGCGGAGGCGCTGGTTGGGTTTGAGAAGGAGCAGGCGCGA
GGCACCTGGGTCAACGAGCTGTGCGAGAAATACTATCGCGCCAACCCGCGAAACCATGAC
GAACCGTGGCCTGGCATGCCAAGTGATGTGAAGCTGCGCGACATGCTTTCCGTGCCATAC
GCATCGGGTGCCAAGATAAAAGATGCCGCTCAGTCACGACTTGGGATCAACCTGCAGGGG
CCGCCAGCCCGCTGGGGGTGGAAGGACGACCAGCTTTTCGAAATCGAGCCCAAACGCGCG
CCAATGGCGTGCATCTTCCTCATCGACCGAACCTTCGAAGGATTCCTGCAGAACGTCGTG
GACGCTGTTGTAAATGTATATGACAAGTATCTCGAGCCAGACGACCTGGTTGGGTACTAT
GGCTTGGGGGAGAAATGGATCTTCAACGTGCAGGAGAAGGGCAAGAACTCCGACAAATTG
CGGGAGCAGATCGTGAACTCGGTGGAGAAGGCCGGCGATCCTCATGTCTACAGCTCCATC
ACAAAATGTGTCGATTGTCTGGCGACCGAGGTTGATGATAGATATTCCAAGTGGCTCGTC
GTTCTGACTGACACGGCCGACTTCGAGTGCGCGAATGAGAAGGGGGTGTTCGACAAAGGC
TCTAAAGAAAGAGCAGAGAAGGCCGTGGATGGCGTTATCGCAAAGATGAAAACGTTAACA
GGCCTCAATTTGGTCATCATTGACGCGTGTGGCATTGCGAATTTCGATGCAAAGCACATG
CTATGGCCAACGTGGCACGCGCTATCACAAAAGCTCACCGATGAGGTGGGCAACGGCAAC
ACTGGCTTGAACATTGAAGCCACAAACGTTAGCGAGATCGACGAAGCTTTCGAGAAAGTA
GCAGGCGCGATGGCAGGGGGCGGCGCTGCAGGCTAG
>553; 225 1 1356  LEN=1356; minus strand
XXCGTGCCGCGCTTCCTCCTCAAGGAGGCGGTGCGGCTGTACGGCAGGGCGTGCAAGGAG
CCGGAGCGCGGCGGCGCGAGCAGCTTCGCGCTGGCGCTCGCCTCGCTCGAGAGCTGCCTC
CGCGCGCACCAGCTCGACGCGACGCGGCGGCAGCTGTGCGAGGCGAGCTGCGGCTGCGGC
GGCGGCGGCGTGAAGCCGGAGCAGCTGGAGGCGGCGGCGAGGGTGGTGGCGCGCGTCGCG
GGGGCGGCGCCGCCTGTGCGCGCGCCGCTCGCCGCGCACCTCGCGGCGATGCTGAGCGAA
GCGCTGCAGCCGAAGGCGAAGCCGGGCCAGGCCGCGCTGGCCGCCCGGCAGGTCGCTCTG
ACCAATGCGGCACGTGCGATGGCCACGCACGCGACGGACCTGGGGCTGGGACGAGACGAG
TCTCCCCTCGTGCTTGCCGCGGCGTGCACCCTTCTTGCCTTCGAGCGCAACCCACCTAAG
GACAAGCTCTCCAGCAAGAGCAAGCTGGCGGAGGATCTGGCGATGGAGGCAGGCGCCGAG
CTTGACAAAATTATGAACTGCTATCATGATGACCTCACGACGCACCAACAGTCGCTCTTC
GACGAGTCGCAAAAGGCGATCATCCCGCAGAGCAGTCGCCTCGACGCCCCCGCGCCCCCC
ACGCCCACACAGCTCCTCTCCTCCAAGAGAAAGCCCGCGGGTGGCGGGCGGAAGCGGAAG
AGTACAGGGGCGCTGCCGGAGGGCAAGCGGGGGGGAGGCACGAGCAGCGAGGCGGAGGCG
AGGGCTGCGGGGGAGGAGGGGGACCGCCCCGCCGCGGCGTGCGCGCACTGCAGGGTAGAG
CTCAGCCCTTCGAGGAAGAAGGAGCTGTGTGTGGACTGTGCGGAGGATCAGTGCTGGAAG
TGTGGCCGTGTAGACCCGATCGGGGTGGACGAGCATCGCAACTGCTTCGGCTGCATGCGC
GAGGCGCTGCTGCGCAACCGGCTGAGGATTGGCGCCTTTCGAAGGCTGCAGCTCTTCCGG
CCGCCTCCTGCCGTTCCGCCGCCTGTCGTTCCGCAGCGCACCGCCTCCTCACAGGGCTCT
GCTCCCCCCGTGGTCCCGCCGCTGCGCCAGCCGAGTGCCGATCGCTTGGCCAAGGCTGCC
GACTCATCGCCGCAGCTGCGGCCGGCGGGGTACACTCCGCCGCAGGGCGCCGCGCAGCCG
CACGCGCAGCCGCCGGAGCTGCGCCTCGACGGCAGGCCGGGCGACATCTCTCCCCCCGCT
CCCGTCTCGCCTCGCTCCGCCGCCGCCTCGCTCGCCGCGTGCGCCCTCGAGTGGGAGCGC
CCCCTCTCCGACGACAAGTACCACCAGCTCCTCGCCTCX
>547; 125 1 643  LEN=1380; minus strand
XXAGTAACTCCTCCCGGCACTCACCTTTCGAAGGCGATGCTCGCGGGGCGAGTGTTTGCG
CTCACCGCACTGTTTTCCGCCCCCACCCGCCCCCACCGCAGAGGAGACGCCGTCTGTGGC
CAGCAGGACGAGTCGATGTTCATCGCGGACATGAACTCCAACCACAAGGCAGAGCTGCAG
CACGTGGCCCGCCTCGCACAGCCCAACGTGGACTGGTCGGTCGAGGAGCTGCACCAGGTC
GAGATCGTGTCCGTCTCCGAGAAAGGGATCGTCCTACAGGAGGTGCTCTGCTCGATGGCG
GATGCCAGATGCGTCGCCCTGGACGTGCCGCTGGACTGGCCTACAGGGGTGTGCCCGGAG
ACGAGTGGTGAGATGAAGGCTGCGTTCACTCTGTTGAGCACGCGGCTGTACGGCTCGAGC
GGCGACGACGTCCTCTTGCCTGTGTACGAGGCGCAGCAGGAGCAGCTCAACGGCGCGATG
GCGCTGATGAACGCGGAGTTCGGGAAGCTGTTGAAATACTACGCTCTCCGGCATGCGAAA
GACGCGCTCTCTCCGACCGAGGAGGTCGAGCGCGCCCATCTGACGCAGCTCACATTCGAA
GGCCTGACGCTCAAATTGAATACTGTGAGTGACCACAACCATTGG
>565; 82 1 665  LEN=734; minus strand
XGCGAAGCACCAGCAGGCGGAAGGGCGGAGCTGCGCGGCGGGATGTCGGTAAGCAAGGCC
ATCAAGGCGCTGACGGCGGCGCACGAGCTCGCGCCAGACGACGTGGAGATCGCAGGCGCG
CTGTGGGAGGCGGAGAAGGAGCTTGCGACGGTGCTGCACGAGATGGCGAAGCACCAGCAG
GCGGAAGGGAACGCGGCGGAGGCGGAGAGGAGCGAGATGAGGGCCAACCTGGCCGACCAG
CGAGCGGCGAAGCTGGACGAGATGTCCGCGCACAGCTTGTGGCGCACTTCCCCGCGGACA
ACTGTGGAAGCCACCGCGGAGAGTGACGCGGAGCTCAAGGGCCTGAAGCGCCTGCTCGTG
GACGTGCAGTCGGCTGGACATTTGGTGACTGCTTTCTCGTGGCTGCGAGGCGXCGTGCTG
CTACGCGCCCAGGTGAAGGAGCAGGCAGGGGGTCTgCTTTCTCGTGGCTGCGAGGCTCGT
GCTGCTACGCGCCCAGGTGAAGGGAGGAGGGGGAGGGGCGACAACAGAGGAAGGAGGGCC
AGCAGAAGCTGCTACACGCCCACGTGAAGGGTGGAGTGCCGTCAGCCTATGCCTGCACGA
CTTCTCCTTTCACCGCGTCTTGCCAAGCTGCTCTCTTACAGCTGGTCAGCTGCCACCTGA
AACCTAA
>559; 128 1 920  LEN=1099
XCCGCCGCCTTGGCGCCGCGCCGAGTCCTCGTAACGGGGTCGAATAAGGGGATCGGCCGC
GCGATCGTTCGACGCATTGTGGAGGACTTCCCGGACGTTCACGTGGGTGAACACACTCGA
ATTTCTGGAGTCACGGACTTTGCAGGTGtCCATTGAACTGGACGGCXTGACCCTGCAGGT
GTTGCTTGGTTCTCGTTCGCCCAGCCAAGGTGAGGCAGCTGTGCAGAAGATCCTAGAGGA
AGTTCCCGGGGCGAATGTGCGGACGTTGCAAATTGATGTGAGTGATGACAAGTCGGTTGC
TGCTGCTGCTGCAACGGTGCGAGCCATGTACGACGAGCCGAACCCACTCTATGGCATTGT
CAACAATGCAGGCGTCGGGTTTGGCAGGACAATACCTGACACATTGCAAGTCAACACGTA
CGGTCCGAAGCGCGTGTGCGAGTCCTTTATACCACTGCTGGACCCAAAGGTTGGGAGGGT
ATGCAACATCGCGTCCGCCTCAGGCCCCAACTTTGTGCGTGGCCTTTCTCCTGAGCAGCA
GAAGTTATTCACGTCTCCCGACACAACATGGGAAGAGCTAACCGCAGTGCTTGAAAAATA
TTCAGCAACAACTGACTATGACGGCGTGGCGTATGGGCTCTCCAAGGCCAGCCTGAACGT
ACTCACTATGATACAGGCTGCTGCTCACCCCAACCTCCAGATCAACTCGTGCTCGCCAGG
CTATATTCTCACCGACCTGACGCGTGGTATGGGCGCCACGAACATACCGGAGAACTCGAA
TTGTCATGTTGCGCCACTCTTTCTCCTGTTTGGAGAACCAGAAAGTCCTCCTGGCGTCGC
TTACTACTACGGCTCCGATGCGGTACGTAGCCCGCTTTACAAGTATCGAGGCCCAGGCGA
CCCACCATACCTCGGCGATTAG
>558; 154 1 1461  LEN=1461
XCCCTGCAAGCAGGAGGCAGCCTAGGGAAGCGAAAGGAGTGGCCAGACGGCCGGGTACAC
TGCCGGACGAGGTCGAAGCCAGCGGCCACGACGCCACGCACACGCCGCTGCTGGGCGTCG
CTCGTCGGCCTCGTCGGCCTTTTCGTGTGTGCGCATGCGCTGATACTGTGCACTTACCTC
GCCCGCCGCGCGCAAGGGGAAGCGGCCGCCGAACTCCTGGCCAAGCAGGTTGCCTCGGGA
TGCCTCTCGGGCGAGACGAACGTGCGCCTCCTCGTCGTGCTGCCTCTGCTCGAAGACGGT
GCTGATGAGGCTGCCGCGTCGCTCCGCGATCGGCTGCAGAGCTGGGGCGACGCGCCGCCG
TGTGAGGCTTCGGCGACGGCGGGCGTGGCGGTACTGCCCACCTTGCTGGTCGCGTGGGGT
GGGGTGGCGGCCGCTCAGTCGGCGGAAGGTGGCGAGAAGCTCAGGGCTGCGCTCGGCCGG
CTTGTCCATCCTGTGCGGCACTGCTTCGCGGAGGTCGGCCTGATGGGGCACGAGGAGCTC
CGTGCGCTCATCCCAGCGATGCCACTTGGCAGCTGCTCGCCTCAAAGTTGTGGCGAGGAG
GGCGTCGTCGTCAAGGAGGCGGGAGTGCAAGCGGCGCACAGGTGGATCGTGGGCGGAGTG
GATGCCGTCGGAGGGGTCGGACGAAGCTGGGGCCTCGTGCCCGCATATGAGGGGGACGGC
GGCTACCCCACGACGGGTGGGCTGGAGAACTCCGTGGGCGAGAAGTCGCACCCGAGCGAT
TTTGCGCCGCATGGCGAGGCTCTCTTGGAGGAGGAGATGTTCATCGGCACTCTCTCACAC
GCACGCCTCATGGACGCCGCGCTCCTCTGGGTCCCGTCCGGTGCGCACGCGTTGAAGCCC
GGGTGGCTGCCACTCCTCCTCTGCGCGATCGCCTCCGAGCCGACGGCGTGGGAGATCGGC
TCGCCGCTCCTCATGGACTGCGAGCGCCCTGGAGGTTGGGTCCCTCCTCCAGACTGCTGC
ACTTCGGACGTACAGCTCTCGAAGCATCACCTGGGGCCGCTCGCGGTGTACATGGCACGC
GACGACCAGTTCTACGACTACGTGATGGAGTACCACTCGGGGAAGCTCTTCAAGCCGGCG
CCAGGACACGCGAAGATGCCGTTCTACACTGCGCTGACTGCCGTGCAGTGGTTTACATAC
CACGAGTCGCGCCAGCGCAAGCTGTTGCACCGATGGGTGGCCAGCGACGCGATCAATTAC
TGGGGAGCGATGCGACTATCACTTGACGACGCGAGGGGCGTGCTCAGCGCCTTGCTACTG
TACACCTCGAACACGTCGCTTCCCGCTCAAGGCACGTGCCCACTCTCTCCGCCGCTCGAC
CACCTCGAGACTACCCTCGACGAGCTCGAGTGCTCGACCGACCCACGCCGTTGCAGCGCG
CGCCCCCTCGACGGCGCCGCGAXX
>431; 187 1 477  LEN=731
AGAGGGGGGAAGGAGGGGCCTGACACCTCTGTCGGAAGGATGAAGTTCAACCCAAATGTG
AGCTCTGAGAGGGGGAAGTCACGCAAGGCGCACTTCACTGCTCCGTCGAGCAAGCGCCGC
ATCATCATGAGCGCGGCGCTCTCATCAGAGCTGCGGAACAAATACCACGTTCGCTCCATG
CCTGTGCGCAAGGACGATGAGGTGTCTGTGGTTCGTGGCACGTATAAGGGCCGCGAGGGA
AAGGTTATTCAGTGCTACCGGAAGAAGTGGGTGATTCATGTTGAGCGCATCACCCGCGAG
AAGGCTAGCGGCGCCACCGTACAAGTCGGCATCAACACATCCAAGTGCGTCATCACCAAG
CTCAAGCTTGACAAGGACCGCAAGGCCATCCTGGAGCGCAAGAACAAGGAGACGAAGTCC
GACAAAAGCAAGGGCAAATTCACGGAGCAGGACGTTGCGATGGCCAACGTCGATTAG
>571_1; 9 1 320  LEN=320
XXAAGCGGCATTGCACCGGCCGGCTCAGCACAGCACACGACGAAAAGTGACGTCCGTGCA
CACAGAGCAAGTATCCTGACTACTGCAGCTGTTTCCCCAGCGCGAGTAGGGAAGAAAAGT
AAGGTCGGTAAGCTGCCAACAATTCCGGTGCTCAGTCCTTCTCCTCCTTCTCCGGGAGGA
GGTGCACTTCGTAATGCTACCTCAACTGCAACTCATAACCCTGCCAGCGCGCGAAAGCGT
GCTCGGGTTGCCGTCATATTGCCACGGGATGAAGATCCAATATCTCCTAGAGGAGGAGCT
CTTCGAAATGCCTCGTCTGCTTXX
>575; 128 42 398  LEN=398; minus strand
ATGGTGGTCGGCCATGTGAAGCTGCCCTTCTTGAGTTGCAAAGACGAGCGGCTGCTCATT
CGGTGCATCACTCAGCTCGTCGTGGCATCGATGGCGCAGGGGATCTCTCTGGATAGCGTG
CTGGACGTCGAGGTGGCGGGCCCGATCCTGCTGGAGTCCTTCGTGAAAGGGTCTGCTGGC
AACTTCTTCTCGCAGCGCGACGCGATTGTCGACGTGTTGTGTGACGACCTGGACGTGCCG
TTTCTTCCCGCCTCTTGGAAGCGGCACATCTGCGAGCGCGTGGTGAACATACTGGCCCTC
CAGCTCGAGGGGGCGATCACGCAGAGCTACCACGAACGGCTCGCTGCCGTCGAAGCC
>568; 194 1 981  LEN=1075
XXGATCAACGGGCTCGCCGAGGCAGGCATTGGCCTCGCCATGCAAGCGAGCTTACTCACA
GTCCTGGCTAXACAGGTGATCGATGGGGCATTGTCGTACGGCGAACTCAGCTCGTTCTTG
ATGTACACTGTCTTCCTCGGCTTTAATGCAGGCGGGCTTGGAGGGGCATACGCCGAGGTG
CGACGGGCTGCTGGTGCATCGGAGCGGCTGCTGGAAGTCATGCATCGGACGCCACAGACT
GCGGTTGGAGATAAGACGCTTGATCACTGCACCGGCAGGATAGAGATGCGAGATGTGCAT
TTTGCATTCCCCTCTCGAGGAGATGTGCCCGTGCTCAGCGGTCTAAATTTGACGATAGCG
CCAGGAGAGAGGGTGGCGTTGCTCGGGCCATCTGGCAGTGGCAAGTCTACCATCGCTGCG
CTGCTATGCGCTTTGTATACTCCCCAACAGGGGCAAGTTCTTATTGACGGAGTTGACGTC
ACCACAATCAAAGGTAGTCATCTTCGCGGACAATTGGTAGACGTCGTGCCTCAAGAACCT
GTGCTTCTCAGTGGATCGTTGAGTGAGAACATCAAGATCGGTAAACCGGAAGCATCAGAT
GAAGAGGTACGAGTTGCAGCTACAAGTGCCGGATGTGACTTCGCGGAGCACAACTGGGAA
CGTGAGGTGGGGGAACAAGGTCTGCAACTCTCAGGTGGCCAAAAGCAGCGAGTCGCCTTG
GCGCGTGTACTACTTCGTAACTCACCGATCGTGGTGCTCGATGAGTTTACGTCTGCACTA
GACAAAGCGACTGAAGAAGCATTGCTGCCTGTCGTGGATCGAGTGCTCAAAGGTCGTACT
GTACTCATTATAACTCACAGGCGAGCAGCATTGGGGCTGGTTGACCGCGTCGTTGAGTTG
GGCCCGTCGGGAAGCCTAATCAGAGACAGCAGCATTGATTCTTTTACTCAAAGCTCAAAC
ACCCTAATCAGCAGTCCGAACTAA
>569; 84 1 166  LEN=285; minus strand
XXTGCCAACCACGTCCGCGCTGTCCTGGTTGCTGCTTCTACCAGTGGATCCTTCATCAGT
CTGCCGCTTCGCTCATTTGCAGCGTCCGGCGATGGGGCAATCCTTGCAGAGCAGTCTGCC
TTCGACGATGCGCGTGAGCGTTGTCTGGCAATGATGGCTTCGCAGTGA
>570; 124 1 838  LEN=1019
XXCGTGGTCGACGCGGTGGCGAGGCGGCACCACGCGCGCCACCGCGACTTCTTGTCGCAG
TGGGCCTTTGCGACGAGCTACAACGACCACTTCGAGACGCCCGCGGAGGCGTACGCCGAC
GTGCTGCCCGTGCTGCGAGCGGTGGCGCTGCAGCGCTGGCGGCGAGAGCACGGGCGCAAG
CGGAAGCGCGCGGAGGAGGAGGGCGTGGCGGAGTCTGCCTTGAGCCAGCTGGTGGTGTAC
GACCCGTACTACTGCCAGGGCAGCATGCGCCACGCGCTGGCGACGCTGGGCGTGGCAGCC
GAGCGGTGCATCAACGAGAACCGCGACTTCTACAAGGACGTCGACGAATGCACCGCACCG
CCGCATGATGTGCTGGTGACGAACCCGCCCTACTCGGCCGAGCACAAGCAGCGGCTGCTG
CAGATCCTGCTGAGGACTCACCGAGGCGAGCCGCGGGCCGGCTTACCGCCAGCACCGTTC
CTGCTTCTCATGCCAGCGTGGCTAGCTGGCACGGACTACTGGCAGGACTTTGTCGCGGAG
CTCGCTGCCCATGTGGCGTCGCAGGAAGGGCCTGACTTGGCATCAAGTCCGCGCAAGCCC
GAGGCGAGAGCCCGCATCACTTATGTTTGCCCACAGACCAAATACTCATTTGCTCATCCA
GAGGCGACGGGGAAGCCAACTAGCCCCTTCCACGCCATTTGGTTTTGTGGAGGCTGGGAG
TCGGCAAGAGCTCAACGAGAGGCGATGGCGGCTCTAAAGCCTGCTCGCGTGAGCGGGAAA
GTCAAGCTATTTCGAACGAGCGCCATGCTGAGGAAACATGGGTACTACACGAAGTTCTGA
>541; 491 407 2641  LEN=2735; minus strand
ATGAACCTCCACAACGCAGAGAACGGTGCATTCCGTTCCTCAACGCGGTCGGCTGCTTTC
CGAGAGCAGCTCCACGATGTACGCGGAGTACGAGCGAGGCGGCAGCTTGACTTCGACAAG
TACGCTGTACGGCCCCACGCCCTCCGCCCCTACCACGTGCTCCTCCCGCGCGGCAGTCGG
AGCGGCGCGGCCGCTTGGAGAGGCCAGGTCGATGCCACGCAGCGCGACGCGGCTCCCTTG
CGCGATGCCCGCGTAGTAGAGCGGCAGCTCGAGCGCAGCGCTCGTGGCGGCGGGGGTGGG
GTTGACCACAGAGAGGATGGCGCGCGTCGCGTCGGAGTCGTCGGAGGTGAGGTGXCGCCA
CCGCCTCGAGGGAGCGTGAGTCCGGCCGCCGCaGGTGGAGCAGCTTGTCGACGAGCACCC
CCGCGCGGCCCGACGGGCGGAGCGCGCGGTACCGCTTGTAGAAGGAGGTCCACTTGGAGA
TGGTGTGCTGCAGCGCCGTGGCGTTCGGGTCGGCAGGGGCGAAGAGCGACGCCGAGCGGA
AGGTGGGGATGGTGCCCATGAGGTACTGCGTGCCGAGCACGAAGTCGAAGCAGCCGACCC
GGTCGACGACCGCGCACGCCTTGGAGGTCTCCGCGAGGTCGTTCACGCCGATCTGGCCGG
AGGTGGGGAGGCGGGCGAAGGTGGAGTCGTAGATGTACATGCGCCCCACCGTCATCTGCT
CCCACAGCGGCAGCTGGCTGAAGCGGTCGGTGTCGGCGTGGTTCCACTTGTTCGCGCCGG
AGAAGCAGTAGCCGTCGGCGCCCGTCTGGTACGCGCCGAGCGCCTTGAGCTGCGTGTTGA
ACTCGAGGGTCGCCGCCATGCCGTACGAGTAGCCGCCCTCGATCCCGTTGTGGCGGTGGT
CGCCCCCCTTGTCGGCGCACGGGATGCCCTCGAACTGCCCGTCGGTCTCGAGCCCCCCCA
TCCGCGTCTCCTCGACGAAGTCGAGCACCGCCGCGCGGTAGCCGGCGTGCCAGTCGGTGG
CGAAGCACGCGGTGGGGCCGCGTGTGCTCAGGTCGCGGCCGAGCGTCTGCTCCGCCAGAG
GGATCGACTCGCCCCACCCGTTGTGCTGCATCAGCGTGTACCCGGAGACCTCCACGCCGC
GCTTGGCGGCGTACGCCACGTGCGCCTTGAACCAGCCGCGGAAGCTCTGGTTGCGCAGCT
GCGAGAAGCACAGCCCGCACCACCCCTTGGCGCCGAAGCCGACGATGAGGATCTCGTGCC
CCGTCTCCGCCGCCTGGTCGATGGCGAGGGTGAAGGCGGCGGAGGTGGAGATGTCCGTCG
CCATCAGGTTGATCGGGTTCTCGAGCAGGTGCGGCGCGAGGCGGCGGTGCATCTCGCGGA
TGCCCAGCCCCACCCGCTCGGCGGAGAGAGAGTCGTGGAGGATGGTGCGCAGCGAGAGCG
AGTGGAAGGATGCGCCGTGAGGGGTGACGACGGCGCCGGGGCCGGTGGGGCCGCCGTAGG
CTGCGGAGGCGGTGTACCCGACGAGGAGCCGCGTGTACAGCGTGTACGGCACGTGCAGCT
CCTGGTCGCAGCATGCGTCGTAGTCGGCGTCGGCGAACCAGAGCGAGAAGTCGCGGCCGA
AGCTGCCGCCGCGCGTCTGGTCGTCGGCGGGGACGGGGTTGTTGTACTGCTGCTGCACGA
TGCTCATGTGCTCCGGGGCGAAGTTGGGCGCGCGGAGCATCTCGTACACGAGCGTGTCCA
CCGACACGGGCTGCGGGGCGTCGCCCGCGGCGACCTCGACCCACTTGCGCAGCACGGGCA
TCCCGTCGTACATCTCGTAGTGCACGCGGACCACCGCCCCACGCAGCGCGGCGGGCGCCG
TGGGCGGCGGCACGAATGTCGCGATGAGGTGCACGCCCCGCGGAGGCCACGCGACGTCGC
GGGGGGAGTGGCGCGTCCCCGGGGTCCAGTCGAAGAGGGGCGCCGGCGGCTCCTGCGTCG
CGTTGACGAAGACGAGGCTGCGGTTGCCCAGCGCGAGCGCGTGCGCGTACGTCTCGGGGG
TGAAGAACTCGTTGTGGCCGTCCGGCTGTCCTGCGCAGCCGCCGATGTCGAAGCCCGTCC
CGTTGAGCGTCAGGTTGCCCTCCGGCGCGATCGCGCGGAAGAACGTCTGCTGCGTCCGCA
GGTGGCGGTACTCTACTGTGCAGAAGGCGCCGTCGGCGCCGGCGAAGAAGTTGCGCTCGA
TGAGGCCGTTGGATAG
>579; 33 1 349  LEN=411
XXCCGCCGCGCAGGTGGCGCTGAGGTGGGTGCTTCAGCTGGGGAAGCCGCTCGTCACCTC
CTCGGAGAGCGTGCGGCACATGAAGAGCGACTTAGACGTGGTGGATTGGGAGCTCACGGA
GGAGCACATGAAGACGCTCACAGCCTTAGACACGCACCCGGACGACCCCACTCCAATGTG
CGTGCTCTGATGCACGCGGACTCGCGAGCTGGCCTCCGTTTCGCGCTCTGCGTATGGCGA
ATGCTCTGCCCAGCTGCTTCCGCTCCACGGTGCTCGTTCGTGCAACACTTCTCGGAACCT
CGATATTTGCGCAATTTGACCAGCACGGCAAGTGACATTCTAGATTTCTAA
>584; 35 1 252  LEN=252; minus strand
ATCTCGAGCGAGGCAGACCGCCGTCGGGGTACACATGGTGCCGATTCGAGGGGTCGCAGC
AACGCACAGAGCGACGACAATGAGTCTTCTCATGCAAGGTGGACGGTTGAGCGACAGGAT
TGTGGTAGCTCGCAAGTTAGCGTGGATAGCATGAGCCAGCAGAGCGAGGACAGTAACACC
GACGGAGATTGTGTCGTAGGAGAGAGCGATTCTGACTTGCGCGCAAATTGCAGCGACGAC
GATGACCACAAC
>501; 167 1 982  LEN=1596; minus strand
XGGCGGCTGCTGGGTTTCTTGCGTGAGCCCAAGTATGGGCTCGGGCTGTTGGAGGAGGCA
CGGCGGCGGCGGGCGTCGTCGCTGTGGCACCGCGAGGTGGCCAAGCCGATGCTGTCCGCC
GACGCGAAGGTGGTACCGACGCTCGTCTTGTTGCTGCAGCCGTTGATGGTTCGTCACACG
AAGGCCGATCTGCACCTCCCGGAGCCCATCTTTCTCCCCGTTTTCGAGGCGTCACTCAAT
CGCGCGGTCGGCGAACGAGAGCGGGACTTCACGGCGCGCGTCTGCCGTAATGTGGCGGCA
CACGTTTTGGCAGTCATGCGCGAGGCGAGGCACGAGCGCAAGCGCATCTCGCCGAGCAAG
TCTTCACGCGCCGCTCTGCCTGCGAAGGCCGTGGTGTACTCGGACTTTCAGAATGACCTT
GAGCAAGTGATCAACTGGCTGGTTCAGATGGAGGGCAACGAGAAAGTGGCGCAGCACTGG
GGAGACTTCCGTTCCACCGAGCTCGCCCGCTTCCGCACCGGCCGTACTAGCTTCCGCGAA
TGCCCTCGCTGCGGCTTCCACAACGAGCAGCAGGTGAGGGGCGACAGCTGCGATCGACCG
CTCCTCGACATACTCCTGGCGCCGCACGACGCTCCTGCTAATTGGGACCAGGACGAGGAC
AGCCGGATGTGGCCCGTGGAGCAGGAGCGGGTGTACATCCGTGACCCGACGGCGCCTTCT
GGATGGCGTCGGTGGGAGCAGCACGACTTTGAACGCTTCCGCACCTGGGGGACGTCGTCG
TCGTCGCAGCGCCTTGTGTGGGTCTCCACTGCACCAGGTTCCCATTTCGGCAGCCGGTTG
CCGCCACCCACGTGGCCGCCGGATGTTGCTCTTCACAGCCCGGGCATGACGTTGATGGGC
GGCXCCTGGTGGATTATGCCTTCCTGGGAGGCTTCGCGGCTGGGGCCGCTGCGGCAGTTG
GCATGGCCCACCCAGAGAAAATAA
>586; -30 1 213  LEN=213
GTGGCGCAGCTCGACGGGCCGCGAAGAGTGAAAATCCTGCTCGAACCGGAGGTCGTCGAA
GTGTCGCGTTGCATTACGTACGCTGAATCAATGCAGTGTCATGGGAGGGTGCCTCCTCAG
CTTGTGGCCGTGCTCCTGCGTTCGCCTGTGAACACTTGCGGGAGGACTCTACACTGTGGC
CGCGGCGTGGCGGCTAGTGCGAGAAGGGAATTG
>538; 93 376 928  LEN=928
ATGAGCGTGTCCTCCCCCACGAGAGGTGACGAGGCGAGCGCCTCCACGAGCTCCGAGTAC
ACCACCTCTTCGTACGGCGGCGTGACTGTCACCAGCTCGAATGGAGTGTTGAGGCCGAAA
CGCTCCGGGGCGCGAAGGACGTCAAAGACAGATCCCTCGATCACACGTGTGGAGCCAGTG
GCGCCAAGCTTCTCGCAGTTCTCCCGAATGGTGCGTGTGCACACCGGCGAGAAGTCGACG
AGCGTGGCGTGGCCCATGCCCCTCGAGACACACTCCAGTCCGATCGTGCCCGCTCCTGAG
AAGAGATCGAGCGCCGCGGCGGAGCTCCGGATCACCCCCGTGGGCACCAAGATCGAGAAG
AGCGCCTCCCGCACCCTCGACATCATCGXGCCGCAGGAAGATGTCGGGCGTGGCGATGCG
CCTGCCGCGGTACTCGCCTCCCGTGATGTACAGCCGCTGCAGCTCGCGCTCCTGCTCGCT
CTTCCCTTGGCTCCGCCCCGACCGGTCGACGCCGCGCCCCGCGGGCGGCGCGGCGCCACG
CGCGCCCGTCCCGCX
>576; 144 198 763  LEN=763; minus strand
ATGGATACGCCGATCGAAGGCAGGAAGGCAGCAGCATCAAGATGCTCAAAGTTCGGAGGC
CCTCCGGATCTCTCGATCGCCGCAATTCGACCCTACTTTAGCATTCCAGCCGTGGAACCG
GCAACTCTGGCCTTGACGATTCGAACGCTGTCGATCGGTCTGTCGTTAGCATCGGTGCGC
GCCAAACCCAGACGCTTGACCACCCCCATCCCTGTCGAXGATCCGTCCAAAGATGGTGTG
CTTGCCGTCCAAGTGAGGGCAGGGTGCGAGAGTGATGAAGAACTGCGAGCCGTTGGTGTT
TGGCCCTGCGTTGGCCATCGAGACGATGCCCGCGCCAGTGTGCTTCAGTTCACGAGTGAC
TTCGTCCGCGAACTTTCCGCCGTAGATGCTCTCGCCTCCCCGCCCCGTGCCCGTAGGATC
GCCCCCCTGCACCATGAAATCTTTGATGATTCTGTGGAACACCGTCCCATCATAGTAGCC
ACGCTGCGCCAGCTCGACGAAGTTACGACACGTCCTGGGCGCCTGCTTCGGGTACAGCTC
CACCTTGAAGGTGCCCATCGTCGTCTC
>587; -4 1 281  LEN=335
XGTGGCGCCGCCACGCGGGGAGCAAACCGTAGCACCAGTTATTGTGCCACATGCAAAAGT
CCACGCCAGTCCGTGAACCTATCCTCATGGGCGGCGCGAGGGTGGCTACCTGCCGTCGCC
GCTCTTGCAGATGATCAACCCTATGCTGCCGAGGACTGGCGGTGCTCGCATCCCTACTGC
ACTCACGAATATGTCAAGGTCTGCCCAAAAAGCTCGCATGACTGCATCAAGCAACACAGG
GATAAACTGCGCAACTATGAAGCTTTGCTGGTAGGGCCATAG
>582_1; 93 279 757  LEN=757
ATGCGGCTGGTCGTACGCGGTGGCGGCGAGGGTATCGTGGCTGAAGGCGAGGCCGCACAG
CAGCGCGTCGGTCACGTGCGTCGACCAGAGGGCCGTCACCTTCCCCTCGGCAGACCAACT
CCACACTGTGACGCAGCAGTCTTCTCCCGCGGAAGCGAACATCGGCTTGGTGGGGTGGAG
CTCGAGCGCATTGATCCACCGCGTGTGCGCCGCGATGAGGCAGCTGAGGTGGCAGCTGTC
CGCGCCCACCTCGAAGAGGCGGATGTGCCCGGAGGAGTAGGCGGCGAAGAGTCGCGAGTC
GCGCAGCCGCACtGAAGTGCACGTGGCGCCCTCGTCACTTGGGAAGTCGCCAAGGCGCTC
CCACGCCTCGTCGCTCAGCCGGAACACGCCCACGCCTCCCCTCGCGTCTGCCACTGCCAC
CAGCGCGCCGTCGCTCCGCGCCTCCGCGCTCAACTCGACGACGGCGCCCTCCGCCGCCTX
X
>489_1; 36 154 506  LEN=506; minus strand
ATGCCGCCTCGCAATCCTTTGGCGAAGGCAACACGCACAGAAGCCAGCTCTGCCGCAGGA
GGCTCGAGCTCAATAGGGAGTGCGGCAGGACGCTGGGCCATGCCCAGTCAGGAACATCGA
ACGGCGGGTCGGCGTGCTCCGTACTCGCGCCTGAAGCATCTGCGTTCTGCTGCGCAAAGA
GCAGCGGCCACCGCCAGAGGCACCCTTTCCTCCAXCAAGCCTTCGGCTTGGATGACGGCG
GCCCAGATGGGTGAGGCGAGCGATGCGGXCGACCAGACTGATGGCATCCAGTCGTCGGAG
CACGCACAGGCTCAGGTCAGACGGGAGGAAGCGGTCGAGGGAGAGGTCAAGGAGCXX
>489_2; -10 1 265  LEN=265
GAGCAGTGGAGTGCATGGAAGGCGGCCAGCCTGCTGCACCACTTGCGGCACCTCACGCTC
GTCTTCGCGCCGGGGCGCAGGGTCGCGGGCATCGCGCCGTCACACTCCTCGCTCGTCCTC
GCGTGCCTCCACCTCCTCCCGAGCCTAGGCGCCCTGCGCTCCCTCTGGCTGAGTGAGATG
GAACTGGCCGATCCGGAGCCGCTCGCTCAGTTGCTCGGCCTGCTGCGCTCCTCGGCCGCG
CTCGAGGAACTCGACCTCTCCGGTAXX
>317; 483 1 1384  LEN=1606; minus strand
XXCGCCACTTTGGGGCGTGGCGTCGTGGATGGCGCTAGCAGGGGCAGCGCCTGCAATGCG
ATCCCACGTGTACCTGCTCCCTTCATGACCTCATCTGAGCAGATGCTGAACAAGAAGAAT
GAGCGGCGGCGAATCATGAGCAAGGAACAGTACAAACGTGGAGGCTCCCCGTTCGACAAG
CCTATCCACCAGGGTGTCCAAGAGAAGATGAGCGCCCAATTTGCGGGCGAGATCTTGGAG
GAGATGAAGAAATCGCCCTTCCGAGAGGTAACCATGGGGGAGGGTGATCGGGCAGTGACG
TTCGTGCTCGCCAAGGAGTTTGGCTTCTGCTGGGGGGTCGAGCGCTCGATCGAACTGGCG
TGGGCGGCGCGCGAGGCGTACCCAGACAAGACCATGCATATCACAAACGAACTGATCCAC
AACCCAGGAGTCAATAACCTGCTGCAGGGAATGGACATCAAGTTCATTGAGAAAGATCAG
GACGCGAAGTACGGCAAGCGGTTTGATGCGGTTGGTGAGGGCGATGTTGTCATCCTGCCT
GCCTTCGGTGCCTCGCTCGAGGAGATGCAGCTCCTGGACGAGAAGGGCGTCACAACTGTT
GACACTACATGCCCGTGGGTCTCCAAGGTCTGGGCGGTCGTTGACAAGCACCAAAAGGCC
GAGATGACTTCCATCATTCACGGCAAGTATCAACACGAGGAGGCAATTGCGACTGCGTCG
ATGTGCGACACATACCTGATCATCAAGGACATGGAACAGGCGCAAGAGATCGCGTCCTAC
ATTCTGCAGGAGCCCGGATGCTTGACCGATGAAGAGCTTCTCGCAAAGTACAAACATGCC
GCCTCTCCCCACTTTGACCCGAAGAAGCACCTCAAGAAGATAGGCATCGCCAATCAGACC
ACTATGTACAAGAAGGAAACACAGGCGATCGGCCGTCTCTTCGAGAAGACTGTGATGGCA
GCGTACGGTCCAGAGAACCTCAAGGACAATTTCATCGCCTTCGACACCATTTGTGATGCC
ACACAGGTGCGGCAGGACGCGATTGCAGAGATGACGGAGACTGCAGCAGAAAACAAGCTG
GATTTCATCCTCGTTGTCGGCGGCTGGGACTCATCGAACACGGCGCATCTCCTCGAGATC
CCTCACGCGGCGGGCCTGACTGGCTACCACGTCAATGTGGCTGGATGCATTCGGGCTGAC
AACTCGATCGAACACCGTACCGTCGATGGCCGCATCGAAGTGCAGGAAAACTTCCTTCCT
CTCGATCGCCCTGCGCGCATTGGCGTGACCTCGGGCGCTTCCACGCCGGACTCCGTCGTG
CAGGAGTGCATTGAACAGATCGTTTTGATCAAAAAGCTGTCCGATGCTCAACTCGTGGCA
AACTGA
>596; 99 1 311  LEN=311; minus strand
GCGTACGTCGCCGCCATCTCCGCGGTGTGTGAGATTGTGGTCACTCCGATCCTCGGCGCG
CTCTCCGACACACTCGGCCGCAAGCCGGTGCTCCTCGGCACGCTGGCGCTCGTGTCGCTC
GTGCACATGCTCACCGTCGTGGCGCCGACCGTCGGGCTCATCGCGCTCTCCAAGTTCGTC
TGCTCGCTCGTGCTAGGGCTCTTCTTCATGACGACCAGCGCCATCTTGGCCGACGCATAC
CGAGACTTCCCGTCGATGCTCGCTTCCGCTACTGGGCTGCTCACGGCGGTCATCTTTGGT
GGGACGTCGATX
>560; 376 116 1309  LEN=1615; minus strand
ATGGCGGCCTGCTTCATGCCATTTTGCACTCCGTGCGCCACGAGCGGCACCACCCCCACC
TCCGCCCGTCTTGCGACCACTCTCCAGCCACATGCCAGAGGCGCGGGTGTGGCAATGACT
CAGGCCGAGCGCGAGGAGACGTTGATTCTTCTCGCCGGCCGCCAGGTACCCGCCGCGAAC
ATCAAAGTCGCCATCTACGGCGGCGGCAACTTCGGCACGGCGATGGCGTGCGTGCTGGGG
CGGAAGGGAGTGCAGGCGGCACTCGTCGTGCGCAAAGCGGCGGTGTGCGAGCAGATCAAC
GAGCACCACATCAACCCGTACTACCAGTCGGACCTGCTGCTGCCAAAGACCGTCACCGCC
ACGCTCGACCCGCAGACCGCCTTCGCCGACGCCGACTTCATCTTCCACGCCATCCCGGTG
CAGTACTCGCGTGAGTCGCTGCTCAAGGTGGCGCACCTCATCCCGCCGGACGTGCCTGTG
ATCTCTCTCTCCAAGGGGATAGAGACCTCCAGCCTCATGATGATGTCTGAGCTTCTCCCC
GAAGTGCTCGGCCACGACCGTCCGTTCGCCTACATCTCGGGGCCTTCGTTCGCGGCGGAG
ATTGTGCAGGGCATGGCCACTGCAGTCACCGTCGCCTCGACGGACCGCGACCTCGCGCTC
GACCTGATGGCGCTCTTCACGAGCAACAACTTCCGCGCGCTCTACACGCCCGACGTGGTG
GGCGTCGAGGTGGGCGGCGCCGTCAAGAACGTCATCGCCATCGCGGCGGGCATGTGCGAA
GGCCTGGGCCTGGGCACCAACGCGATGGCGGCGCTAGTCACGCGCGGCTGCGCCGAGATG
CGCCGGCTGGTGGTGAGCCTCGGCGGAGAGTCGGCGACTGTCTTCGGACTGTCTGGCGTC
GGCGACACCTTCGGCACTTGCTTTGGCCCGCTCTCGCGCAATCGGATGGTGGGCTACCGG
CTGGGGCAGGGCGAGGCGCTCGAGGACATCGTCTCGTCGATGTCAGAAGTCGCCGAAGGC
GTCGCCACGTCGGGTGCGCTCGCGAGGCTCGTCCGCCAGCAGGTGAAGGGCTATCGGCGC
GACCTGAAGTACCCCATTCTCTTGGGCGTGGCCAAAATCTTAGAAGGAGAGCTCACACCA
GCAGAGGGCCTCAAAAACCTCATGGAAATGCCATTGAAACTGGAGGATCATTGG
>512_1; 37 1 172  LEN=172
XCCGCCTCCGCCGCAGTGGGCGCCCTGCAGCACGGCCATCGCCGTGTGCAGCTCAATCTC
TATTTGCCTTCGGAGCCTTCGCACAGCGAGCAAGTGCTCTGCCACCACCTCCTCGCGGCG
CTCGAGCTCTCCGGCTGGACGCGGCCGCACGTCTTCTTTGACACGGTGTTCGAX
>512_2; 120 1 619  LEN=678
XXGCCGCACGTCTTCTTCGACACGGTGTTCGACGCGAACGCGTGGCGGCAGCGCTCGACG
GCGCGGGGGCGCGTGCGGTGTGATGTGCTCGGACTGGCGCCTGTCCTCTGCGACGATGAA
GTGCTGCTGCTCGTGGCGCCGAGCAACACGGCGAGTGTGCGTCGCACGCACCAGCTGCCC
TCACGGCCCGAGTCGCGCGAGCCCGACGCGGTCAAGCTAGGGGCAGTGCAGCAGGTGATT
GTGGCTGCTGGCGAGCGGCCGACGATCCTGGTCAATCCCAGCCTGGAGGCGCTTCTTTGC
ACGCCACGCGTCGATCGGCCTACGCGTCCTATGTTTCTCTCGGACTTTGAGGATGCTTTC
TTCATGGCCAAATCCTTTGATTCGCACGGCGATGTGTGCGCTGTACGAAGGGTTTTCCCT
AAGGATTGGGAGATATGGACAATGGCAGACCGTCAGGTCTTTCACGCTGACAAGGAAGCG
CGTTTCCGTGGAAAACCGCGACTGATGCGACGTGCTCGTACAACCAAACGAAGGCCTCAT
GCAGCAGAGGTTCTTTGCCGTCGAGCGACCATTCTGAAAGACCACGCAGTGGAAGCTCGA
CGCTTAGCACCCTTAGAATAG
>594; 48 1 524  LEN=524; minus strand
XTCCTGCCGCCGCTGCTCGCGGATGGCCTCGACCCACTGCGCGTGCAGTCCCCACCCCTC
CGGCGCGTCCTCCGCAGGCACGCGGCACAGCTCGCTCGGCTTGATCCGCCAGCGGGTCTG
CGCGTCGCAACGGACGTGGCACGCCCACGTGTCGCTCGAGAACTCGTCCGGCGTGCGCTG
GTACCGGTACATCGGGTGGGGAATGCGTTGGAATCTGCGGCACCGTTCGCATTCGTACAG
CAGCGGGCGGCGCACGCCGTGCAGGCACGCGTCGCACAGGAGGGCGCGGCCGCCCGCGGT
CTCGACGACCGCGCGGATCTGCCCGCAGCACGCGCACGCCTCCGTGCGCGCGGACAGCTG
CAGCTCTCCGTTTTCGGCGAGCCGGAGGTACGCGCGGCAGTTGGGGCATCTGCCAACGCC
GGCGGTGCTCCGCTCGCAGATGAGCTCGATGCATCGGCGGCAGAAGCGCGTGGTCGAGGT
GGGGGGGATGACGCAGCACGGGAGGCGGGCCGCCTCCGCCTCGGC
>597; 9 1 164  LEN=164
XTCGCGATGCGCGCGGCGCACGATCTGGCGCGAGTCCTCCTCAAGTGCGCCGAGTTCGGC
TGGCCGCGGCCGTACGACCAGCTCGACGGCTCTGTGCTGACCGATGGCGACCAGCAGGCG
CAAGGGCTCCAGCTCCTCCGCCGCGCCGCAGTGGCAGGGCACCGG
>577_1; 138 1 787  LEN=787
GCCGCCGCGCGGCATATCGTCGCGGCGAATGGGCTGACGGCACAGGTGGAGGTGATCGGC
AAGATGAGCACCACCGTTCAACCCGAGGAAGTTGGCGGGTTGTTTGATCTTCTGGTCTGC
GAGATTGTGGACGACCAGCTCCTCGGAGAAGGCGTGCTCACTACAGTTGCGGACGCGCGG
AGGAGGCTGCTGACGCCTCACGCGACGATCATCCCTCGCGGTGGCGCTCTGTATGCACTG
GCGGTGGAGCTCTTGCCCGCTCGGCCGAACGAAGTCGACACGCAAGACCTCGCTCTCTTC
AACACTGATCAGGTGTTCTCTGCCATCTGCCCGTTGGATTCCATCAAGTTGCAGTCCTTG
GGCTCCAACCGCTATCGTGCTCTTGCGAAGCCCGTGCGTCTCTTCGAGTTTGATTGGGCC
TCGACACGGTTGGAGCAGCTGGAGCTTAGCCGCTCTACAGGGCAACTCCCGCTAACATTC
ATCCAGGACGGCGTCTTTACCGCATTCGCCGTCTATTTCAGCCTTGATTTGGATGGGACA
GCGGAAAACGTGTTCAACTCAGGACCTGATAATGCGGACCTGATCGCTTGGGACCAGAGC
ATTCGCTACCTCCCGGTACAATGCCACGTACGTAGAGGTCAGACGGTGCATGTGGTAGCT
GATCACACAAAAAGCTTTCTCCAGACACTTGCTATCGTTGACCTGGAACCCGGGATGGTG
GGAAATGTTGGTCACGCGCACCTAATTGGCAACAGTGCTGCGAAGGGCCTTGTCGTCGCA
CTTGACCXX
>581; 149 1 336  LEN=513; minus strand
CGCAAGTTCACGCTGAAGGTGGACAAAATGCTTGAGGATCCGAGCGCGTTTCGCAAGGAG
ATGGGTGAGCTGCGCAAACAATTGTATGGAGACGGGTCCACGCAGTCGAACGCAACAAGA
CCGATAACGCCGGACCTCTTCAAGCACATTGCACTCAAAAGGGAAGCAAAGACGAAGGCA
AAGAAGAAGGCGTATGCAAAGGCAAAAGCAAAGGTGAAGAAGTCAAAGGCGAAGGCGAAG
GCGAAGGCGAAGACAAAGGATGATGCTAGTCAGCGGGTGCAAAGGGGAAATGGAACGCAC
GGGATGCCACGACCTACGAAACTGTTGCAGCTATAG
>602; 56 1 206  LEN=206; minus strand
XXCGCCGTCGGCGCTGGGGCGGCGGAGCTCGAAGGTGCCTGGGAGGTAGTGGACGAGCGA
GCCGATGGCGTCGTGGACGGAAGCCCAGGGGGAGTCGGCGGGGAGGGTGATCGTCACGCG
GGAGGGCGTGTCGGAGGCGCAGTGGTCGGAGAGGATGAGCGTGATGAGAGGAGCTTCACT
CTCAGTGGAAGAGAGGGAGGTGGCGAGCXX
>600; 203 1 350  LEN=350
XCCGCACCCTCCTCTACAACTGCCAGTGCCTCATCTACCACCCCCACCCCGACCTCCACA
AATGCCGTTCCCACAACTACTGATGCCGTTCCAGCCACCGGCAACGCTCTCCCGACCAAC
ACTAACGCCAGTAGCGCCGGTACCACTGCAATTCCCTCTACTACCACCACGATGCCCGCC
ACTACCACCGCGATTCCCGCCACAGCCAACGCCATTCCCGCCACTGCCACCACCGTTGCT
GCCACTGCAGCTATTCCCGCCAATGCAACAGGCATTCAATCGCTAATCAACGCCACTTTC
GCTACTTCCACAACCACTCCTGCCATTCCCGCCACTGCCACCGCCATTCCC
>563; 345 1 1626  LEN=2110
CTGGCGCTCGGCGTGGCGGCAGGCTTGGGGATCGGCGTGGCCGCAACTCTCGTAATTTCC
CGGCTCCTCCGTCCGTCGGATAAGGGCGAGAAAGTCGTCGTGGGTAAGGAGGGCTACATG
TGGTGCAGGCCAGAGCTTGTGCCGCGCAGCATCATTGAACCAAAGACTCCAAAACATCCA
AGCAAAGTGGAAGAGCAGGCCACTGCTGCAATCAAAGAGACAACAACGCCTTCCGCTTCC
GCGGAAGAAAACTCTGAAAGCTCTAGCCATCTGGCCGCAAACCATCTGTCCGCGTGGCTG
GACGACCCTGCTAAGCATACCGTCTGGCCACCAGCGCAAAGCACTCGCAAGATACCTAAC
CCGATGGGCACGCTCTACCCGGGCATGAACTTCTTGAAGGCCAACGAGAAGATCATCGGC
CATATCATTCTGAACGACTCCAAGGCAAGCTCGAGGAGCAGCGCGCTCCGTGACGGTTGC
ATCCGCGCGAATAGCACCGAATACATTTGGTGGTCGCCGAACAAAGTCAAGGCGGCCATG
GTGACGTGCGGCGGTCTCTGCCCCGGTCTCAACTCAATCATCCGAGGCATCACCAATTGC
CTGTGGCAAGAGTATGAGGTGCACGATATCACCGGGATCACTGCGGGCTACAATGGCCTG
TCTGATCCCGAGAATTACGAGAGCATCCCCCTGAATCCAAGCTTTGTACGCGAGATCCAT
ATGAAGGGAGGCAGTATCCTCAAGGCAGGACGTGGAGGCTTTGACGCCCCAAAGATCATC
GCGAATTTGAGGAGGCTGGGTATCAACCTGCTCTTTGTCATCGGCGGAGACGGAACTCAA
TTTGCAGGCCATCTGCTCTATGAAGAGGCGAGGAAGCAGCGGTATGAGGTGAGCGTCGTG
GGCGTGCCGAAGTCGATTGACAACGACGTACTTTTCGTCGACCGCACATTCGGATTTGAC
TCCGCAGTCGAAGCCGCAGCCCAGGTAATCCAGAATAGCTACGTTGAGGCCACAAGCTGC
GCGAAAGGCGTGGGCATTGTCAAGTTGATGGGTCGTGATGCTGGCTTCGTGGCTGCGAAC
GCCGCACTCGCGTCAAACATCGTGGACCTGGTCCTGGTACCAGAGGTAAAGATCGCACGG
TTGCAAGACATATTTGATTATGTGGACGAAACTCTCGCGCGAAAGGGGCACATGGTCATT
GTCGTCGGAGAGGGCGCGATGCAAGATTACGTGTCCACCGGCAAGAAAGACGCCACCGGC
CACACGATTTACGGCGACAGTGGCGTGTTTATGCGCGACACGTTGAACGAGTATCTCAAG
CCCAAAGGCGGACGTACATTTTATATTGACCCATCTTACATTATTCGGTCGGTGCCCGTC
ACTCCAAATGACCACATCTACTGCTCTCGCCTCGCGAACAACGCAGTGCATACTGCTATG
CGCGGGTACACCGGAGTGTGCGTCGGCGCCATCCATAATGTCGTTGTCATCCTTAAGTCG
CGGCTGATTGCGTCTGGCAAAAAAACAGATCAAAGTGAAAAGCAGCACTTGGCAGACGTG
CGTGCAGCTCTGCAGGATGCCTGCCAATCTGACCGGCATCAAGCAGGAATCGAAGTGAGA
TAGTAG
>603; 38 1 360  LEN=510; minus strand
GGCTCGCTCATCGACATCGTCCCGCTGCCTCGCCGCGTCGCGCACTCGTGGCACCAGGAC
TGCGGCATCTCCAGCCGCACGGTGCTGCTCGGCTTCCCCCCGCACGACGGGTACGAGGGC
GGCGGCGTCTTCTCGCACCACGTGAAGCTCTCCCACCCGCTACGGCCGACCGAGGGCGAG
GAGCACGGCGCAGTGGTGGAGTACGAGCGGTACGACCCTCCGCCCGACCCCATACCAGAA
GAGTACGTGCTCCGGCCGATCTATTCGCGCGGCCGCGAGATCTGGATCTCGGACGACTCG
ACGCACCTGCACTCGACGCCCGATCGCCAGAACAGGGAGTGCGTCTGGCGTTTCATGTAG
>518; 332 1 765  LEN=1011
CTTCCTTCCTCCCTCCCTGCCCTTCCAATGGCCGCAGACCACATCGCCAAGGCCCTGCAG
CTCAAAGACGAGGGCAACGCGCACTTCAAGGCCGGCGAGTACGTCGCGGCGATGACGGCG
TACCACCAGATCTTCCTGTACGTCCATGGCTTCTCCGAGGGCGCCGCCTCCCCCGCCTTC
CCCGGCCAGACCACCCGCCCCGTCTCCGCCGCCGAGATGGCGCAGATCCGCGAGCTCAAG
CTGGCGCACTTCTCCAACCTGGCGCTGTGCCACCTCAAGTTGGGCAACGTGCCCAAGGCG
AAGGTCAACTGCTCGAAGGCGCTGCAGATCGACCCCAAGAACGTCAAGGCGCTCTTCCGG
AGGGGGAAGTGCCACGCCGCCGTCGGCGCGCTCGACGAGGCCAAGGCGGACTGGGAGGCG
GTGCTGCAGATGGATCCGCAGAACAAAGAGGCCATCCGCGAGCTCCAGGCCCTCAAGTCG
CGCTTCGCCTCCCACCGCAAGAAAGAGCAGAAGAAGTTCGCCGGCATGTTCGACAAGTTG
AGCGTCGCGCAGGACGGGCAGGATGAAGGGGCAAGCGACAGCGCCGCGGCCACACCTCCC
GATGCGTCGGACTCCGCCGCCCGACACCAGGTCCACATCTCCTCGGAGGAAGGCAATGCC
AACGTGACCATCCAGAGGCCTCCCCCCGCGGCGGAAGACGACTTGGGCGAGCCCATCTCC
TCGCCGCAGCCATTCGAGCCGCAGGACGTCACCTTCGGGCAGTGA
>599; 97 1 694  LEN=805
XXCTCCCCCACCGCCGCGCCAATGGCCGGCCTGTTCGCGTCTCGCCCCGTGACGCAATAC
TTGCCGATCTCGAGCCCCTCCACCCGGCCGGACGAGCCCGAGGCCGCCGGCTGGAGCCAC
GCGCTGTGCGACTACCAGCCGATCGAGTGGCGCCTCGCCATCTCGCGCGCGTGGTGGTAC
CGTTACTCCAGCTTCTCTTACTGCGTGGTGGGCGCGCTCACCGCCGCGCGCCCGCAGCCG
CTGTGGGCGTGCGCGCCCTTCTTCCCCTTCCGCACGATGGGCCTCTGCATCTTCGCCAAC
GGCATCCTCTCGTACATGGGCGATGTGGCGACGTGGGGGTACAACTCGAGGTGGAAGACT
GCCGACGTGGCGATGGCGGTGACGAACACGCTGCTGCAGGGGCTCATCGTGCTGATGAGC
GTGGTCGGCATCGCCGACTTCCCGGCGCTGCCCACGGCGGTGTTGGCCGTCAGCTTGGTC
GTGGCGATCTTCTGCAAGAAGAAAGGCGAGGAGGCCAGGAATAGGCTCGACTGCGACGGG
TACCTCCGCTGGCACACCGCGTGGCACCTTACGCTACCGATTGGTGCTGGTATCGCCAGC
CAAGTGCTGCTTGACATGCCGGACGAGAAGGCCGCGAGCCGCAGTGGTGTCTCTGAAGCG
CCATGGTCCAAATGGTTTGTGCCCACCTATTTATAG
>566_1; 60 1 346  LEN=346; minus strand
XTGCGGCAGCTTGAGGGCAGTGCCCTGGTGGAAGCGGACGCACACGCCGCTGTAGCGGTG
GTGGAGTGCGCGCCGTCCCTCGAGCTGTACGCAGAGCACTGGACGGGTGCGGTGCCTCTT
GCGGAGGGGGGAGCAGCAGAACCATGGCCCCGGGGGGCACCTTCTGCGCTGGCGGTGAGT
GCAAGGGAGGCGGCGAGTGGAAGGGAAGCGGGGCACAGCTTGAAGGCGGTGGGTGAGAAG
CTCGCCGCCAGGGGTGTTAGGCCGGAAGAGCTGCCTCGGCGTGCGTCGTTCGGCAGCATC
GCACCGCTCGTTCGTGACGTCACGAAGGACGGCGGCGGAAGGGAAGGX
>566_2; 67 1 304  LEN=1097
CTTCCACCAGCGCACTGCCCTCAAGCTGCCGCACTAGGCGCAGCCGCGCGTGACAACGCC
GCTGAAGCTCGTGGAGCCATTCGCCGCCGTGCATCCGCCGCCCGCGGAGGTXGTAGCAGT
GCCTTGGCGGAGGAGGCGGCGTGCGTGCTCGGTGCGGCGGGTCTCGXCGTGGCGAGCGCC
GATGCGTTTCTCGTCGGGGATGCCCTCCACGCTCCAGTCGAGCTCGAGGCCCGTGTGGTG
GCCAACCATCTTCAAGAGGGTGGCGGTGCACAAGTTGTAGTCAGGCGCCTCTTCGAACTT
GAGTGA
>612_1; 35 1 244  LEN=244
XXGGAGGACTCGGACGCCGCGCTGGGGTACGCACGTCCCGATGCCGGCATGCTCGCCACC
AAGGACTTCTTCGACCCCGCGGGAACGCTCGGCTTCGCCCAACAATCTGCCGCTGCCACC
GCGAGCAACCCATTCTACGCGGAGCTGGGGCTTCTGTCGCAGCTCGAGGCGCCTCGCGTG
AGCGGCAAGAAAGACACGGCCACGCGCCCGCCCCCGAAGTCCCTCCGGCTGGGGGAGGCC
ACGTTC
>612_2; 24 1 252  LEN=252
XAAGCGGTGCCTCCGCTGACTGAAGCGGAGGTGGCGAAGGGAGAGGTGCAGGGCCTGCCG
GCGCACGGGAAGCTGGTGATGGCGCACTCGTCGACGGCGCACGCCGGCGTGAAGGAGATG
CTGATGTTGCGCAAGGCGCGCCACGAGGCGGCCATCGAGGAATACCACGAGAAAGTGGTG
CAGCTGGATGTGCATCTCGAGGCTCGGACGGGGCAGGTGGCGCGCGGCTTCAAGCAGCTG
ATGGCGCTCAATGXX
>585; 401 1 1633  LEN=1862
XXCGTGCTGGCGCGCACAGCTGCGCTGACAGCTTCCGTCGGACCCCGACCTCCTTCCCGC
GATGGCAGCGCGACATCTCCTCGTAAGGTCGTCGTGATCGGTGCGGGATGGGGAGGACTC
TCCGTTGCTCATGCGCTTTCAAAAGAATCTGACGTCGCAGTGACGGTGGTGGATGCCTCG
CCGCGGCCCGGAGGGTTGGTGTCAGACGGCTTCCTGACTCCCGGCGGCCGCCGTGCGGAG
GCTGGGCAACATGGCTTCTGGGATGAATACCACAACATCTTCCGGCTGATCGACGAGCTC
GAGCTGCCAGAGGATCCACTCACAGGGTATGCCGAGCAAGGGCAGTACTCCCCGCGGGGC
CTCGAGGCGGTGTGGCCAGTGTACCGCGACGCCAACCGTGCGCAGCTCCCGACGGGTCTC
GGCCAAGCGCTATACACGCGATTCATCAACTTGCCTCCGGCCGACCTCGCTACAGCCGCG
CCGCTTGTGCTCGCCTTCTCCGAGTTCGACGACTCGGAGGAGGCGTGGGAGCGCTACGAC
AAGATTTCCTTTCATGACCTCTGCGTCAAGCTTGGAGTCTCGCGACGGCTCTACAAGGAA
GCCTTTGAGCCCATGATCCTCACCGGTCTGTTCGCCCCAGGAGAACAATGCTCCGCCGCT
GCGGCGCTTGGCATGGCATACTTCTTCGTGCTTAAGCACCAGACGTCTTTCGACGTTCGC
TGGTGCAAGGGGAACATTGGAGAGCTCATCCTACGGCCTTGGGTGGAGCAAATGCAGGCC
CGGGGCGTGACCTTCCTTCCATCCACAAAGGCGGTCGGCTTCGAGCTGGACTCACAGCAG
CCTTCGCGTCTCGCCGCCATCCGCTGTGCCACCGAGAAAGGCGCGCAGCTGACCCTCGCG
GCAGACGAGGTGGTCTTCGCCGTGGGGATGAGCGCTCTGAATGCCCTGGTACGTGGCTCG
CCCACGCTTGCGAGCGCCGCGGAGTTCCGTCGCTTCGCCGACCTGCGTGGGCTTTCCGTG
CTCGCCATGCGGCTGTTCCTCGATCGCGACATCGAGACGGAGCACACCGCCAACGCGTGC
TGGGGCTTCGATGAGGCCGTCGGCATGACATGGTTTGACATTAAGCGACTGCACCATCCG
AGGCTCGACCATGAACCGGGCGCCGTCATCGAGATCGACTTTTACCACGCAGCCTCTCTG
CTCGTGCAGGACGACGAGTCCTTAGTTGTCAAGGCAAAGAGCTATTTAGATCAGATGGTA
CCCGAAGCTGCCTCAGCTACTGTTACGGATGCGGCTGTGGTACGACTACCCAACGCAGTG
AACTGGTACTTCCCAGGGTCGTTCCGGTTGATGCCGAACGTACGTTCCTCCACTTTCAAT
AACGCGTACTTTGTCGGCGACTTGGTCCGTTCACGCCACGGCTCCTGGAGCCAGGAGAAG
GCCTATGTGACTGGAATCGAGGCTGCGAATGCCATCCTAGGCAGGCCGTTGAACGATGGC
GTCATTCCTCTGAAGCCAGATGAGACCCACGTGGCGGCCGGCCGCACAGCGTCCAAGTTC
GCACGCTCTGTTTTAGGAGCGCCGCTACGACTTTTAGGCGCAAATCGCGACCCGTCTCTA
GCAGATTTCTTGTAA
>588; 165 1 591  LEN=618; minus strand
CTCTTCTCCCCCCACCCCACCGACGCCGCGAGAAGAGTCGCCAACGCGGACGCGGGAGAC
GAGACGCTATCAAATTGGGCACAGCGGGCGAGGATGTGCAGTGTTGCTCTGCGGATGGTG
GCGTGGATGCTTCACGCGATCATCGACGGTATGCTGCTGTCCACCGCGGACAGCCTGCTC
GTGCTCTGCGCTACTGCTCTTCCAGTCAGTCTATGCGCCATACAGGACGTGGCGGCGTTT
ACTCTTTCTATGATGAAGGCGGGCTGCACCAAGCAGCAGCTTGCTGTGGGCGTGGTCTTC
TTCTCAGCGTGTTTTCCTTTGGGTGCGATAGGCTCGTACTTGTCATACGAAAGCTCCCGT
AGCAGGCTCGTCGTGCTTGTCATGCGTTGTGCTGTCGCCGGGATATTTGTGTACATGGCG
CTCTTTGAAATCAAGCCAAGGCCTGCAACCACTCGAGCGGAAGGGCTCCAGCATCTACTA
GCATTCGTCGTCGGTGCAGCTTGTGCGTTCTGCGTAGAGCTAGTGGAGGATATGGCGACG
AGCGACAGTGGAGATGCTGAGGCGACCGTGAATTCGTCGCTTGCTCTATAG
>458; 838 1 2886  LEN=3272
XCGGAATGGATCCATTCCGGAGCTGCTTGTGAGGTGATGAAGGACCAGAAATGGTACGAA
GGCGTGGTGCACGCCGATCCCGTAGCCGGCGAGGTTTCTGTCCTCCTCAACGGCCATTCA
GAGCCCTCCTTGTGGCCGCTCTCGGCAAGCGTGCGGCCACATCTGCCCAAATCGAGTCCA
CAACTTGCAAAGGACCTCGCCAAGGACGCGTGCGTGGAAGTTCGTGGGGACGACGCAGGC
TGGGCCGCGGCCACGTTCCTCTCGATTGGAGCTGATGACCTGTGCATCGTTCGGATGGCC
GATGGCGAGGAGCGAAGTGTTCTGTCATCTGCTGTGCGCCCTCGCGCACAATGGCAAAGG
GGGGCGTGGGTCTACAACGCTCGAGCAGCCCCACAGGATTCGTATCCACGAGGTGGTGGC
CCCAAGACGGCATTGGAAGTCGACAACCCGGAGGAGCCTCCTGCGACGACGGGTGACAGC
GCAGAGGAACCTGAGGAGGTTGCACTTGAGACCAGCGCTGACAACGGGATGGAATCCGAG
GTGGATGGAGGAGGCCCATCCGAGGAGAATGGCGAAAGGTCATCCGAAATGGATGAGGAT
GGAGGAGGCCCATCCGAAGTGGACGGGGAAGTAGATGGGGAAGGGCCATCCGAAGTGGAT
GGAGAAGAGCCATCCGAAGTGGATGGCGAAGCGCCATCCGAAGTGGATGGAGCAGGAGGG
GCAAAGCAGGAGCCGTTGGGGAAGGTGCGCACCGACTTCGAGGGCCCACTCGAAGTGACC
TCGTATGAAGAGGGGCTGCGCGGCTCGTGGTACTCGGTGTACTTGGCGCGCGAACCCACG
CCAGAGGAAGAGGTCGAGCACCCGAACTCTGTGCTCGTGCACTACAGCTCGGAGGTGGGG
GGCGGCGAGGAGTGGGTGGAGAGAGGAAGGCTACGCCCTGCACCGCCGCCGGCGCCGCCC
ACCCCAACCTGGCATGAGAAGCTGAAGCCGAGCGACCAAGTGGACCTGCGGCATGACAAC
GGGTGGTGGCGCGTCAAGTTCATCTCGCGGGCCTCGGCGTCCACGTACACGGTGGTGGCG
ACAGAGTACAACAAAGTACACACTGTCGGCGCGGCGATGCTGCGGCCTGGATGGAATGCG
GGATCCGATGGGTGTTGGACGTTCATGTTAGGAGGCGAGGAACGCTCGTATGACCAGTGG
AAGGAACGCCTGTGCTCCGTGCCGGTGCCCAAAGCTGTCGTGGCGGAGAGCTCGGTTAGC
ACTCCTGCTTCCGAGGCGGTGGCGGCGGAGGGGGATGCCGAGCGGCAGGCGGGGTTCAAG
TGGGGCGTCGCTGTGGAGGTGACATCGTTCGAGATAGGGGAGAGGGGGTCGTGGTGTCCG
GGCGAGGTACTCAAAGTCGAGCCGGACGGGCTGCGCATCGCGTGGAACAACGCCAACAGC
CAGCTCGCGCCGCTCGTCACGCTAGACCGCGTGCGCCCCGCGCCTCCCGCTCCGCCGCCG
GGCTGGGCAGCCTCGTTGAAGGTGGGCGAGCAGGCGGACTTGTACTACTTGGAGTCCTGG
TGGGAGGTGGTGGTCGAGTCACGTTCCGGCGACCGTTGCAAGGTCAACGCTCCGCTGTAT
AACGTCTCGCACCGCGTCCACATGAATCAGCTGCGCCCTCGCTATGAGTGGCGCGGGTGG
AAGGCGGGGTGGACTTACCGCGACGCCAGCGGCGAGGTCACCGTGCCGTCGACAGACGCT
CCGCTCGACCACCACACGCCACCCCCTCCAACTGCCTCGTCGGCAGGCCGCAAGTCGAAG
ACGGGGCGCACCGTGCGAGCTCCGAAGGCGCTCCTTGAACCCAAGTCGGGAGAACCTTCG
GCGCCGTTGCTCCCGTGGGAACTCGCTGCACAGGCGGCGCGGATGCCCCAAATAGGAGAC
CTCATCGAGTGTGAGGTCGCCGAGCGGGAAGAAGATGGGGGTGGCGTCTCGTGGAAGCCT
GCGGAGGTACGATCTGTCAGGCCCACTGCTCACCGTTTCGTTGCGTGTGTCAACGGCGAG
GAGGACTTCATCGAGGAGTTTGGAATTGAAGATGAGGGCACGGAATGGCGAAAGGTGCCG
GAGCACGACTTTGAACGTGTGCGCAACGCGCACGAGCTTGCCAAGGTCGTCGCAGCGGAG
AATCTGCGCAAACTCGAAGAGGAGGAGGCAGCCGCTGCAGCAGCTGCCGCCGCGGCTGCC
GCGGAGGCTGCGGCAGCGGCAGAGAAGGCTTCGAAAGCATCGGAGAAGAAGCGGAAACGC
AAGGAAGAGGAGGCTCCTCCCGTTCCACCGCCTGTCAAGAAGGTAACCGCTGCAGGGCGT
GCGCCAAAGCCTCCGCCTGATGTGAGTGGCTTCCGCTTCGCATTCGGCATGGAGGTCGAG
GTGAAAGGGCACGACGAGGGCTTCGAAGGATCGTGGTATTCCGCGGAAATTATCAACGCG
AAGGACTACGCACAGCTTCTAGTCCAATATGATGGTCTTTTTGAGGCCGATAATCCACAG
AAGCAGCTTACGGAGTACGTCACTCCGGAGTTGCTCCGTCCAAAACCACCGGAGCCTCCC
GACGGGTGGCGAGAAACGCTTACAGCGGGCGCGGGCGTGGAGATGCTGCACGACGATGGC
GCATGGGAGGTCGACTTCATCAGCAACGACGCTGATGGTCAGATGCTTGTCTTCTCGAAG
AATTGGCAGTCACGCCACCTGATTGCACCACaCGCTGTACGTCCCGGTTGGGTGTGGTCT
CAATCGACAAACACCTGGAGCCGGAGACAAGCTGCAGGCACCGCTTCAGGCAAGGGGCGT
GGCCGTGGCCGTGGCAGGGGTCGGGGCCGCTAACTACGAAGATTGCTGTTGGAAAGCCAA
AGTTTGA
>620; 64 1 447  LEN=659
AAGAAGCTGGGTGCGCCGGCTGCGGGTCGCACGGACATATACGCCTCTCTGTGGGACAGC
TTGGCCGCGCACAGCTCGCCCTTCGAGGTGAAGGCCTCCGAAGTCTGCGACGCTGCCTCC
GGGAAGCCGCTGTCGCACACGATCATTGAGCGAGGGACGTGCAGGATCGAAACTCTCTAC
TTCTTCGCTCGCACGCTGCTGCAGAACTTGAGGAGGACGACCGTGACATCCAAGCGATTC
GGCTTCATTTGGAAGCGCGTCAAAACCGATGTGCTCTCGATGGGGACTTTCCCACCCAAG
TTGAGACCGTATTCATACCAGATGCCAAAGGCGGAGATCCCGACGGCCGCTCTGGCGTGC
GGCAACTACAGACTGAGAATCACATACACGGCAGACAACCATGATGGGGTATTAAGTGAG
GAGGAGGTGGATTTTGTGGTTGTGTGA
>534; 275 1 1406  LEN=1900; minus strand
XGCCGCTCCTCCGTCGCAAGCTGGTCGTCGGTGTACTTCAAGACAGTCAGCGGCACCGCC
ACCGCGGGTGAAGACTTCGTGGCGACCGAAGGGCGTATCCGTTGGGCCATCGGGCAGAGG
CTCGCGTATATCACGGTGAAGGTGATCGACGACGACGTTGTGGAGGACGACGAGATTTTC
CAGGTGGTGCTGTCCGATCCGAGCCCAGGGGCCGTGCTTGGCGCGGCGTTCGTGTGCGAC
GTGACCATCGAGAACGACGACGGGCCGGGGGAGCTGCTCTTCGAGGTGCCGAAGATCAGC
GTGAAGGAAAGCGCGGGGCAGGTCACCGTGAAGGTGAAGAGGCAGAAAGGCTCCGATGGC
AAGGTGAGCTGCAAGTGGACGACGAAGGACGGCAGCGCCGTCGCACCATCCGACTACACC
GCCAACTACGGCACGCTAGAGTTTAACCCGGGCGAAGTCGAGAAGTCGATCACCGTCTCC
ATTATGGACGACGGCCGTTACGAAGGGGATGAGTACTTCTATATCTGGCTCAACGGGATC
ACCGGCGGGGCCAAGTTTGCTCCCGAAGGAGATGGGGACGCGGAGAGCCAGGTGTGCACC
GTCACGATCAAGTCAGACGAGGCGCGCAAGGCCCTTGTCGACCAAGTGGCCAAGCGCCTC
GAGTTGAACGCTGACAATATTGCGCTCGCCGCGGGTACGTGGTCGCGCCAGTTCTCGGAG
GCGTTCGAAGTCGACTCCTGCGACGGGGGCACACTGTTCGTCTATGTGCTCGCCCTGCCG
TGGAAGCTGATCTTCGCTCTTGTACCACCAGCGCGGCTCGCGGGCGGCTGGCTGTGCTTC
TTCGTCTGCCTGGCGGGCATTGGGTTACTCACGGCGCTCATCGGTGACCTTGCCAATCAT
ATGGGCTGCTGCATGGGCATCGTGCCATCGATCACTGCGATCACTTTCGTCGCGCTCGGC
ACGTCCCTCCCTGACACCTTCGCTTCCAAAACAGCGGCCCAGAGGGAGGCGTATGCAGAC
AACTCGATAGGCAACATAACCGGCTCCAACTCGGTGAACGTATTCCTCGGCCTGGGACTG
CCATGGGCCACGGCTGCCATCTATTGGGGCTCGAGCTACGGGGCGAAACATGAGAGCGAG
TGGCGAGCCAGGTATCGGAATGAAGAGTGGTACACAGAAGATATGCCGCTCGGCTTCGCG
GTGCCGGCAGGAGATCTCGCTTACAGCGTGAGCGTTTTCTCGACGTGCGCGTTGCTGACC
ATCTCCACACTTCTGCTAAGGCGCGCTGTGCTTGGTGTTGAGCTTGGCGGACCTGTCATG
ATCAAATGGATTTCGGCGCTGTTCCTCACTGCTCTCTGGGTGGTGTACATCGTTGCCTCC
ATTGGCCAAACCTATCACTGGTTTTGA
>523_1; 25 269 974  LEN=974; minus strand
ATGAAATTGGCGCCAAGAGAAGCACCAACGCACGCCGCGTGCGAGGTACGAGTTCCATGC
GCCTGCCGTACAGAGCTCCATACTCGACGGGGCCGCGAGCCCATTCACAGGGCTACGCGT
GCGACTGGCCGCAGGTCGGTCGCTCCTCGCGCCGCCGCCGTCATCGTGATCGGGTGCGGC
TTCGTGGGCAGCGCGTCGTTGCCCCCACGTGTCTGGAATGCAGCGCTCCTTGAGCGACAC
ACACCGCATGGCACGTTGGTACCGGTAGCCCGCCGCAGCGTCGTCXTGGCTGCTACCCTG
CGTCTGCTAGCAGTAGTTGAGGATGAGCACAACGTCGACGTGGAAGCAGAGGGCGATGCC
GCCCCGGCTCGGCTAGCCCCACGCCGGCGTCTGGCAGTAGTTGAGGATGAGCACGCCGTC
GACGTGGAAGCAGAGGGCGATGTCGCCCAGCCTCGCGTCCAGCGGCGGCGCGAACGACTG
CTTGCAGTAGAGGAACAGCGCCTCCTCTTGCGGGAGGCCGAGTTGCGCGCGCAGCTgTGA
GGCAATCGTGAGGAAACGCGTCGAGGCGGGGAACTTGTACTTGTTCTGCTTGAGGATCGG
GGCGCTGCCGGTGTGGTTGAACTGGACGACTACCTTGTCGTCGTCGCGGATAACGGGCGG
AGCCATCGTGGGAGAGACGCGTGGGAGAGGCCACGCGGCGCGGCGGGXX
>606; 73 384 629  LEN=629
ATGAACGCGCTGCGCTTAGCCGAGAAGATTGAGTTGGATCTTGCACACGCTCTGAGCTCA
GTTGCTCGACTTCTTCACGGGCCTTCTGCGGGCGAGCAAGXCAAGCTGCTGCCGCTGCAT
GCCAACGAGCAATCCGCCGTCCGAGGTCTGCCTCTGTGTGGCAGCCGCTCGGCCTGGCAG
AAGGAAGCAGCTGTCGAGGGACGGCAAGGCATGCTAGAGCAACCAATATCGGCGCTTGGC
AATGAAAXX
>619; 33 188 1514  LEN=1514; minus strand
ATGACCCTCTGTCCGGACCCCCTCGCCGCCTTGCAGGCAGGCGGCCTCACCCAACCCGCT
TCATCCCGCGCCTCGCCGCGCGAGGCTTCGCGTCGCGCAGCCGCgCCTTGGCCTCGGCCT
TGATGTCCGCCGGGATGTCCCACGGGAAGGTACAGCACGTGAAGTGCTCCCGCGGCTCGA
CGTGGCACCACCGGCCGACGCCTGCCGCCTCGACGTCGCCGTCGTGCGTGCCAXGGGCAC
GGCACCCTCGCCCACGCCCAGTGGCCGTAGTGCTTGTTCGTCCCGGGGGGCAGCTGGTCG
CAAGGGTAGCAGCGGAGGTCGTGCGCAGCCTGCGGGCGCGAGAGGTTCCACCGCTGCTGT
AGCGTGCGGTAGTGCGcGCGGGTCTTGATCCCGTGCGTGAAGATGGCGXCGCGTCGACCA
GTACTGATCATTTGCGTCTAGTGGCGATGATcGCTCAATGATGCCAGGGTCATTGTAATG
CGCCGGCACAGGTATGTACGCCATCGAGGCGTTCTGCGCGACGACGGCGCGGAAGACATT
GTACCCCACGCCCGCATCCTCGTGGTGCCACATGTGCGTCGCCTCCGGCTGCGCGGCGCA
CGCGCGGGGGCGCTTGCACGGTGCGCCGTGCGTGTTGCGCGCGCGCGCGTCGCGGAGGAA
GGCGGCGAAGTGGCGGTCGTCGTGCATGCGCTGCGCGAGCGGGCGAGACATGCAGACCAT
CCCGCCGCTCATGTACGCATACGGCCCCGCGGCGTGGGGGCAGCTGGGGTAGCGGGTGGC
GCCGTGGAGCACGCCGCCGTGCAGGATGTCCTCCGCCGTCTTGGGCGCGTCGCCCCACGT
GCCGCCGCACGCCTGGAAGCGGCGGCCGACGTCCCAGCCGCGCCACTTCATGTGGCCAAA
GTACACGGGGAGGCCGCGGTGCTTCCCCTCGATGTAGCGGAGTGTCGCGTGGAGCCGGTC
GAGGTGGACGAGGGTATCGTCGTCGCATTTGCAGAACCAGCGCGCATGCGCGTCGATCGC
GACGGCAGCCCTCCAGAACGTGCCGGACTTCTCGGTGACGACGCCGACGTGGGGCAGCCG
CTCGCGACCCTCGACGAAGAGGAGGTCGGCCTCCGCCTTCCCGCCTGCCGCCGAGGCGAG
GAGGGCCTCTGTGCGTTGCGCCGGGTCGACATGAGGCTTGTAGATCGTCTCGCCGAAGAC
GTAGCGGACGTGGACCTGCCGCCCGGCCGTGGCGAAGCGGCCGGACCACTCGCGCCACTG
TTCGCGCAGCACCGGCTTCGTGGGGTTGGACATCACGCCCAGCAGGACATAAGGCGCCGC
CGCGCCGCC
>605; 96 1 438  LEN=601
XXCCAGACCAAGCCGGACCAGGTGCGCGTGGGCGACATGGCGCGCGCTACGCGCTCCTTC
ACGGACGCCGACGTCGCCTCGTTCGCACAGCTCTCCCGCGACTCCAATCCTCTCCACCAC
GAGAGTGGCGTCGCCTCCGCCTCTCGCTTCGGTGGACGGGTTGTCCACGGCATGCTATAT
GGCTCCATGTTCAGCGCGATCATTGGACAGCTCTTCCCCGGCGCCGTGTACGTCTCGCAG
TCGCTGCGCTTCCACAAGCCCGTGGTGGTGGGCGACTCGATCACCGCAGAGATTGAGGTG
AAAGAGGTTGGCGXCGAGAGGCAGGCTGCTCACGTTCAGATCGGACTGCCTGAACCAGCA
CGGCGAACGCGTGCTGTCGGGGGAGGCGTGCGCTCTGCTGCCGAAGGACAGGCGGAAGGA
GTGATACGCGGTGCTTCTTAG
>615_1; 182 1 582  LEN=582
GCCGCCGCCGCCGGCCACAGACTGGCCGAGAGTCTGTCCCTCGAATTGCTCCCATCGGCG
ATGGCGGACGACCTGGCGCTCCTGCAACGCTTTGATGAGCCGAGCGTCCTCGCGCTGATC
AAGCAGCGATACACCAACTTTGAGATCTACACGTGGGTGAACGCAATGCTCCTCGCGATC
AACCCATACTGTGACTTGGGGTTGTACACACCAGAAGCCATGCTGCGGCACACTGGCTAC
GCCGCCGAAGAGCGCGCACCGCCCCACGCCTTTGGCGTCGCAGCTTCCGCATTCAAAGGC
TTGCTCGGTGGGCAGAACCAGTGCATCTTGGTGACGGGAGAGAGTGGCTCTGGCAAGACC
GAAACCTGCCGTAGGGTGCTCCAGTTCCTCGCTCACTCCAGCTCGACCTCGGCCGCCCGA
GCCAACGCACTGACGCTGCACGAAGAGCTGGACAGGTCGAACTGCATGCTCGAGGCGTTC
GGCAACGCTGTCACGACCATGAACAACAACAGCTCTCGCTTCGGGAAGTTCCTCACGCTT
CGCTTCACGAACGGCTCTCTGGTCACAGCGTCCGTGCGCACC
>615_2; 294 15 922  LEN=922
ATGCATGCCGCTGGCGAGCGCACCTTCCACATTTTTTACATGATGCTTGACGGATTCGGC
GGAGCTGAAGCACGGGAGCTGTTCGGCAACGAGGGTGCGTCTGCCAAACAGTTCAAGTAT
ACCACGGGCGCAGGTGGAGCGGCTGGTGCGCCTGAAGGCGACTCGGCCACATTGCGAGAG
GTATCGGACGCCCTGGAAGGGCTAGGCGTACCGCAGCACGAGCAGTGGGGCATCTGGCGC
TGCCTTGCAGCCATCCTTAGCTTGGGCAATATTGACTTCGACGGGCAGGAGGCGGCGGCA
GTCAGTGCGGCGACGGAAGCACAATTCCAGCGCACGGCCTCGCTTCTCGGAGTAGGGGCC
GAGGCGCTACGCCAGAGCATTGTGTCTCGCTGTATTCAGGCTGGAAGTGAGTTCATCAAC
ACGCCGACGACTGCAGAGGCCGCGTCTGCGCTGCGCCATGGCCTATCCAAGGCGATCTAC
TCGCGGATCTTCTCGTTGTGTGTTGAGCGCATGAATGCGTCGCTCGGACGAGTGGGCAGC
GTGACGTCGAGTGGGCTGGGAGGAGAGCGCTTCATCGGCATCCTGGACATCTTTGGGTTC
GAGACCTTCGCGAGCAACTCGCTGGAGCAGCTTCTGATCAACTACACGAACGAACAATTG
CAGGCAGTGTTCAACGAGATCATCTTCAAAGCGGCGCAGCAAGAGAACGAGGCCGAGGGG
TTGCCAGCCGACGCGATGGACGAAGAXGAGCGTCTCCAACCGGGAGGTGGTCGAGCTGCT
GGGCGCTCCTCGCACGGGGCTGATCGCGCTGCTCGACGAGGAGTGCGTCTTCCCGAAGGG
GACGGCAGCCAGCTTTGTGAGCAAATGGACCGCGGCGAACAGCAAGAACCCGCGCTTGCT
GCCGCCGCC
>607; 341 1 2418  LEN=2512
XATGATGTTGACTTGCCCATTCTCGCGACCAGGAGCTCAGACGAGCACGGAGATGGGGGC
GATCATCCCTCATGGCTCACCCCCGAGCCTGGGCAAGTCAACATCATCCTCAAGCCTCCC
TGTTTCGATGGTCCCGGCACTGACATGGCAACGAGGAGACCCCCAGATGGCGAGTCAGCG
TGTTTTGCGCGTACTCCCGATGAAGGACGCGGTGGAGCCGATGGATACCAGTCCGCCACC
AAGGCCCCGTGCGAGCGAGAAGTCGAAGAAGGAGATGTTGATGCTGGAGCTGGCGACGGA
GCTGGGGTTCTGTTGCGTCGAGATGAAcAAGTTCGAGGCGGCATCAGAGTTCGATGGTGG
CAAGTTGCCACTTCCCATTGTCATCAGCCTCGATGCTACCGGGTTCGGTTCGCTTAAGTT
CAACACCATCGCCGCCCGCAATCCCTACATGTCCGCCTCCGCCCAGCAGCTGCGCACATT
TGGCGTCGGAAACTGTGATGACAATCGGGACGGCTCCATGCGTCTCCTCGGGCCAAATCT
GGATACCATCAACCAGATGATCAGGCTCAAGCTGGCAGCGGAGGAGAGCAGTCGGTGCAT
GCCTCTCACGCTGCGGAACGGGCAGGTGCTACACGTGCGTCCAGATGTGTTGGTGGTGCA
GGATGTCGCAGCCTTGCGCCACTGCGAGCACCTCGCCAACTCTGGGTGGTGTGGCTGCAG
CCGAGACACAGCACTACGAACGGCGCCGCCGGAGAAGCCGAGCACCGTGGCCCAGCTGCA
CGAATTTGTGAAGCAGTGCCATTGCCCCACGCGTTTGGAGCGCTATGTGTGGTCGCACTC
GCCCATACCGGGCGAGGAGAAGCCACGCCCATGCACAGCTCCGGGGTGCTCGTTTGCACA
CAACCAAGATTCTGCTCTCGAGGAGCTCGCAGCATTGCTTCAGGAAGAGGAGCGCCTTGC
TTCCGATAAGACAAAGGCCGGCAAAGCTGTGTTCTCGAAATGGCGAATGGCGCACGCGCA
CTCTCATTTCAATGTACAACCTGGAAAATATGGCAGGCCCATGTTTCAGCATGATTTAGA
TGACCAGCTGCTCGATTCACTACATTATGCTGAACTCGGGTTGCCCAAAGTGCCATGGAA
GTATGGTGTGCTGAACAATTGTTCGGACGACGCACGCCAGCAGATCAGCGATAAGCTTGC
AGAATGGAAGCACCCCCTCGACTGTCGCCGGAAGGATGATGGGCGGGCGAGAGCCCAAAA
GTGGTTTACTGGAGAGCGGTGGTCGAGTTTCTGTGCGGGTGAGCGAGGCAGCCCAGGGGG
GCCCATCGCAATCGCGACGCTCATGCTTATCGTCGCTGAGGATATGCAGCTGCACGGTTT
CGCTGAGACTGCTGCTGCCGCCCCGCCTACTGCTGAGGCGCCGCCTGGTGGGCAGCCTGA
CGCAGGGCGGCAGGGGCGTGGGGGTCGCGGTGGCAGAGTAGGGAGAGGTCGAGGTCGAGG
GCGGGGTGCGTTCACTCGAAGGGCCATGGAAGAGCCCACAGCAGAGAATGTGGCGGAGCA
GCAGGCTGGGGAGGAGGATGCGGAGCAAGCGCACGGTGCCCCCTCTGCCCGTGCCGTGCC
CGCAGGTCTGCATCACACACCCAGCACCATGGAGCAGGAGGCAAACCCGAACGACCTTGC
CATCATCCGAGAGTTGTACGGCTCGCGGGCACAGAGCATCATCAACACATTGCTGGCCTT
CGATGCGTACTTCGCCTGGTATTACCCACTCAAAAGCAGCCTACCATTCCTGGCGCCTAT
GGCTGATCGGGAGGACCTAGCCCTGCGCTGCTGCCGTGCTGCTGTGGACATGCACGAGAT
GTTTGAGCGCGTGTCCATTAGGAGCCATGGCTCCTTCCTTCCCCACGGTGCAGTTTTCAA
GGTGCCCCGTGACATCCTTCGTGTAGCCGATGTGCATGCAGTAAATCTTTCTCCTCTCGA
GCTGCACAACGCGGAGACCAAGGGCACGGCTAAAGCTGGGGCGTCGCGGCGCCTCACCAT
CAGCAGCGCTGGCGAGGCGCGACGTCCGCTGCGCCAACAACAAGGACCAGAGCGACTGGT
GAAGACCAAGGGCTACTCTACTTCAATGGCAGTCTCGACCCTGAAGAAGCTGCTGGCTGT
GCGGTATTTGAGGCGTGGTGATGGCATCATAGCCACGCCGGAATCGCGCCGCAAAGAACG
CCTGTTCGGCGTCTCTGGGACAGGCCGTAGCACACGCAGGCGCACCGGTGTCAAACTTGA
AAAATTGCACGGAAGTGGATATGAGGCTGAAAATGATACGTGTGTTGCAGCATTTGTTCG
TCTCCTCGCAGCAGCCTCATCTGCGGATGAGGCAGCGCATTCTGAGGTGATGCCACCTGC
ATGTGCTGAAACTGTGTGA
>609_1; 525 1 3586  LEN=3586; minus strand
XCTGGGGTGCGCGTCGATGACGGCGGCGCAGCAGCTGCGTCAGCTTCCGCACTCGGCGCA
CCGCGTGGTCTGATGCCCTCCGCCGTGCCACGGCAGCTGCGCATGGAGCCGGAGGCTCTC
GACTTCAGGTCGTGCCCTCTCTGTATCCCCACGCTCGGGACGGTGGAGCTCATCAACCTC
GACGAGCACGAGCCTCTCGCCGTGCACTCCGTCTCTGTAGACAGCACGCACTTCCATCTG
GCGGAAGAGCCTCGCGAGGCGGTGGCGCCGGGTGAGAGGATGAACATCTCTGTCGTCTGC
CTGCTGCATGTTGTCGGGAGGACCGACGGCGTGCTCGCCTTGGAGACCTCTGCGGGAGAC
TTCGTGTACCACATGACGGCCGTGGGCGAGCGCAACTCGTACGAGGTAAGCCCTTTCCTC
AGCGCTCAAGTGCTCGTCAACTCGTCGTTCACGCCGGCCATCAAGCTGTACAACCCGCAC
GACGTGGCGCTTCGGGTCACTGAGGTCTTCTCGTCGGAAGACTTCCTCCTCGTCCAGATG
CCGCGGATCCCTGAAGAGGAGTGGGTGTTGAGGCCGCACGAGTACAAGGATGTTGTCAGC
GTCAGATTCCTTTCTTCTAGCCCTGGAAAATACCAGAGCTACGTGCATGTGTACACTGAT
CTCGACAAGCTCATAATCCCTTTTGAGATTGTCGTTGCCAACAGCCACGCCAAATCCATT
GCGCGCATCGACTTCGGGCTGATCGACTCCCCCACGAAGGGCGCAGAGTTAGTCATCGCC
ATCTCCAACCCAAACATTACATCTTTGCAAGTGATGGAGATTGTCGCTTCACCAGCTTTG
GCCTCTCTCTCTCTCTTGCCGCTGTCGGGCCCAAGCTCGCAGCCCCTAATTATTCAAGGA
GGCGAGACAGCCGACGTTGCCACTGCTCGGTTCTCTGGTGCGGTGGAAGGCGACTTTCGG
GGCAGGATTCTTGTGCGATCAAAGAACGTCGCCTCTCGCTCAATACAGACCTCTGTCGTT
GAGCTTCCGTTCATCGCACGGGTACTGCACGGCTCGCTCTCTTGGTCAGTCGACGACACT
CTGTTCACCCCAAACAGCGACGATGGAGCCGGCTTCAATGCGCCACTGGAGCGGTGCTTG
GTCTTCACCAACTCATTCAACCGGCCGGTCAGGTTCACCGAGGCCAAGCTCGAGGACACC
GTCCACTTCCGCATCCGGAAGTTCGAGAAGAATGCACTGCTGGCCCCGGGCGCTAGTTTG
GATGCGGTGTGTCTCTCCTTCAAGTCCTCCGAGGTCGATCTGCAGTACACGACGCAGCTC
AAGGTCATCACGAATGTCACGACCTTGTCGGTCCCCCTCCACGTCTTTCATGGCCACCTT
ACATATAATATCATCCAGCACCTGGCACCCGCTTACTGGCAGCAAGAAGTGTCCAGATCC
GATGGCGAGGGGCTCCCATTGGAGACCGGCAGCGCGGCGCACCCGCTGGGCCTTGATTTC
GCGACGCTCCGCGTGGGAGAGATGCGCACGGTCGTACTCAACTTGTCGAACTTGAACCCG
GTGCCCATCTCGCTCAACTCGTACGTCTCGCATGTTGCGGGGCTCCGTGTGCGCATCTAC
GGGCCTCGCATGGATAGTTCTCGCGACAGAATGGCGCTGCGGGGCAACGATGCGGGCACG
CTGTGGACGCTCCCTCCATACAGCTCGGTCAACCTTACCGTTGACCTGGTTAGCCAGCAA
GAGGAGCTTGTGCAGGATGGCACATTCGCTTTCCTTACAGATTACGAGTGGCTCACAATC
CCAGTACGTTACCGATCTCTTCGGGGGGATCTCATCCTGGTGCCACCTCGAGTAGACTTC
AAGCCAGGCTTCCCCGGCCTTATGTCTCGACAGGTTCTCTCCGCGATCTCGTCATTCACC
GTCCCTCTCGTCGCCATCTCCCTCACCTGCACCAACCCTCTCTTCGTGCCGGTGCTCAAG
CTAAACTCGACCATGCCTTCGATGATGCCCGCTGCCGTGGGCGAGGTTCGTATGGTCTTA
TCAAACCTGCCCGACGAGCATAACTACATGTCAGAAGCGTTACCCATGCCAAGAGAAGGC
ACGCCCCTTCAGCAAGAAGAGCTCAACGTGCTGGCTAGGCGACGAGCGCGGTGGGCTGCC
CTCACCTCGCGGGGTGGGTCGGAGCTCCGTGCCGAGTGCACGGTGTTCACCAACCTCTCG
TACAGCTCCTGGACTGTGCGAGGCTCCGTGCAGTGGCCGCGGCTGGTGCAGGCGCCAATG
CTCGCGTTCCCCACGATCGAGCATGGCCGGCAGGCGGCCGCGTACATCAAGGTGAAGAAC
CACGCGTCCAAGCCCGTCTGGCTGCAGCTGGTCGACCACAACGACGACTTCCTCTCCACT
CCCTTCGACGCGCGCCCGACGTCCGACAGCAACGAAGACGCCAAGATGGAGGCGCTCAAG
CATGCCGAGATGGACACCGCCGCGTTCACGCTCTCCAAGGAGGCACGGCGGATCGTGCTG
CTCCCGCCGTTCGCGCGCGCGCGCCTCGGCCCCGTGTACTTCCGGCCAACGGCCGGCTCC
GGCCTCCGCAGCGTGCGCTCCTGGCTCTTCGTGCGCAACAACCTGACGGTGCTCGACGAC
GTGCTGCTGCTCGGCAGCAGCGGCTTGGGCCGGCTCACGCTCGAGGAGGGCGCGCAGCCG
GTGAGCGAGGCTCTCTTCGGCATTGTCGAGCGGCAGCTCATCCGCGGGTGCAAGCCGCCG
AAGCCGCCGCTCGTCGGCGGCGTGGCGCAGCCGTCGTGGGCGACTCTCCCGCCGGCAGCG
CCAGCGGCAGTCAACTTCCTCAGGGTGGAACGGACGCTGCGGCTGGCCAACCGCGGCAAC
CTTCCAGTCAACATCAGCGGCGTGGGCTTCGAGACGGCCGGCGGCTGTGAGGAGCGGGGC
TTCACTGTGCGCGAAGTCCGCTACCAGCTGGGCAAGAAGATGACGTCGCACACGTGTGTG
CCGCGGGAGGCGGGGTGGTTCGGCGTCGCCGGCGATGAGGCGCCGCCGGGGGCACTCTTC
TTCACACTTCACCCAGGCGATGTGGCGGAAGTCCGCGTCACCTTCGAGCCGGACTTCAGC
GCGTCGCTTGTCACAGCGCAGCTGAAGGTCTCCTCCTCGCTCGGCCGTGTATGCTTCGGC
CTCATCGCCACGCTGCCCGCCAGCGTCCTCCCCAGCTGCATCGCCGAGCGCAACCGCCGA
CAGCTCACCCACCCGGCGGCGAGCTGGCTGCGTGGCATCGTCCTCACGCTCGCCTCCATC
GCCTTCCTCGCGCTCGCGCAGCGCGTGTGGACGGAGCTCCGCAACTCCTCGCGCTGCGAT
GTGCTCCGACGCTCGTGGGCGGTCGCGCAGGCGGTCTCTGCGCGTGAGCGCCGCGCCCCA
CGCGCCGCCGCCGAGGCGGCGGCGGCGCCGAGTCAGCTGCCGCGAAGGAAGGCCTCGCCG
CCTCGCCACAAGCCGCCGCGAGGCGACTGTCTCGCGCCAGCGGAGGAGCTACCGTGTGAG
GTGGCCTCGCCTCCGAATAACGGAGAGTGCCACGGCGCGCCCTCCGCX
>639; 90 1 388  LEN=388
XCGCTCATAGAACGAGTCTTATTCGTGAAACAATGCCACACGACGCTGCGCGACTTCGTC
AATCAATTCGACTCGATCGACAGCCCGATGAACGAGGCGACTGTGGTTTGGACTCCGGCA
CGGTTGGCTCTGGTTCGTTTGATTGGCTTATTGAGGGGTGCGAAGAAACGCCCCGCAGAG
TTCTTGCAGGTGCAGCAGCTGATCGTCGAGCATCAGCTTCCCGATATCATCGCTCAGTGT
ACACGTGTCCCATTCTCGAGTGGCTGTTACGCCATGCTTGAGCCGAAGGCTGGGAAAGGA
ACGAAGCTCGGCGAGCATAGCAAGGCATCGTCGTCGAATCGAGAGGCGCTTGAAGGGGAA
ACCCTTGCCGGTGGTGCTGCTCCATTGCCX
>629; 23 1 181  LEN=181
XCCCTCCCCCGTGCCCATCCCTGCAGTGCTTACCCGCTGCGATTGGGAGGCCGCGCCGAG
CGCATCCGTATCGTTGCGGTACACCGGACGCACCGCAGCACACCGGCGAACTACACACAC
AAACCGCATTTGTCTGCGCCCCAGCTGTCCTGTCCTCTCCTCTCCTCTCCTCTCCTCTCC
TCX
>611_1; 119 1 941  LEN=941
CACGACTTCCTCGGCATCCACGCGGGCGACGCAGAACCACTAGAGGATCGTGATGTATAT
GGCACTTTCCGCCAGTTGGTATGGCGGGGCGAGTTGGAGTACTTGTTCAAGCAACTGTCC
ACCGCAAAGGCAGCGTTCCTCGACGCTCTACCATGCGCCGACCTGCCACGTCGACCCGGT
CTCAACCCTGTATCCTGGACGGTCGGCCATGTGGCTTTCACCTTCGATTCGTTAGTGGCA
GACACGTTGTGCCTTGACAAACCCGGAGGGTTCGCCAACGGCGTGTCACGAGTGGATGCA
TGGAAGTTGTACGATTCGATGAGGATCGGTGGAGACGAGCGCTGGAAGATGCATGAGCGC
GGGATGCTCCCTGACGTGCACGAGTACCTGGATGCGGTGCACCAGCAAGCAGAAACAGTC
TTGCGCGAATGCGTCAATCCTGACGGGCGGTGTCCACCGGTGCAGAGCTATCTGATTCTC
TATGCAATCATCCACGAGCTGTGGCACACCGAGGACTGCGTTCACACGCGCAACGCCAAT
CAACTGCCCCCACCACCATCGATGCTCGTCCTCCCAGCGTCGCTCGCTACGGGCGAGAAG
CGCAGTCCAATGACTCAGCTACGGCCACCGACCACGGACGTCACCATTCCAGGCGGCACC
TTTTACCTTGGGGCGATCCAACCCAAAGCTGATCGCTCGACTTCACCTGGCGGAGAGCGA
GCACCGCCTGCGAAGCTGGTATTTGACTGTGAGAAGTGGGAGCATCCGGTCAAGTTGAAT
CAGTTCCGCATCTCTCAGTGCTGCGTGACGAACGCAGAGTTCGCCGTTTTCGTTAACGCT
GGCGGCTACGAGAAGTTCGAATATTGGAGCCATGAAGGGGCACGCTGGCTGCGTTCAGCT
GGCGCACAGTGTCCTTGGCTGTGGCGGCGCGACGAGGACGGX
>611_2; 91 1 559  LEN=795
XXCGACGAGGACGGATCGTGGTTGATTCGATGGTTTGACAAGGAAGTCCCGTTGCCGCCG
TATCAGCCAGTTAGTCACGTTCACTTCTGGGAGGCGGAGGCATACTGTGCGTGGGCTCAT
CGGCGCTTGCCAACCGAAGCTGAATGGGAGGCCGCTTGCTGCGGCGCACCTTGGCCGGAT
GGATCTCTGGCGCCGCACAAGGCGCGCTCCTTTCCATGGGGCGATGAGCCACCAAGCGAT
GCGACAGCCAACTGCGGGCTCCGTCGAGCAAGCCTACTTGATGTCGACGACCTTCCAGCT
GGAGATTCCTGTTGGGGAGTCCGTCAGATGATTGGAAACGTGTGGGAGTGGACTGCGACG
ACGTTTTATCCTTTCCCTGGCTATGTGATGGATTTTCCCTACAGGGAACAGTCAGCTCCG
TGGTTCGGATTCACGAAGGTGGCGCGTGGCGGCTGCTTCGCGACTCCTGACCTGATTCTG
CGGGGTGACTATCGTTCTTTCTACCACCCGAACGAGCGGCCTGAGCTTGCCGTAGGATTC
CGAACATGTGCTGTTGACTAG
>621_1; 117 1 453  LEN=453
XACGAGCGCGCGCCGCAACTCCAGCACCCACAGCTGGCGGCACAATGCGCGGCCGAGGCG
GTGGACCCCGCGGAGCTCGGAGACGCCTCGGCCGTCCAGCTGGAGATCGAGCCGGCCGCC
TCGCCGCCTCGCAGCCCTCTGCCAGGAGGAGACGAGAAGGCGGAGCCACCCGCACCCGCG
GATGAGAGCGACGAGGACGACGAGGGATTCGACCCTTCGAATTACGACCTCGACGTGCAT
CCGGCCGAGAGCCCTCCGCCGCGGAGCCCCCAGGAGCCATCTCACGCCTGCCGCGTGGCC
GTGGCAAATCTTCCGTTCGAGTCGACACGCGAGGCCTTGGCCTCCTTCCTCGCCGCGTGC
GGCGCGATCGAGCAGATCGAGATGCCCGACTTGAGCTTGAGCAAACGCACCGCCATCGTG
TCCTTCGCGAATGAACTCAGCGCGCAAGCGGCGCXX
>578; 31 1 1262  LEN=1363
XXCCTCGCCTGCTCTCCTCTGCCTCCCGCCCTTCGGTCCCTCCCGTGCCCCGCGGTTCGT
CTCTCGACGAGCCCACAGCTCATGATGGCGGCGCGCTCCCGCTCCACCTCTGCCTGGCGG
CGCGCAAAGCCTCACCTCGCCCCGCCCCTCCTCTCCTACGACGGCGGGGCTCCACAGAGC
GCTCCCCTCGCCAGCTGGACGCCTCGCCTGAGCGCGCCGCACGACCTCCCGCCCCGCATG
CGCGGGAAGCACGTGAAGCTGTGCATCGCACTGCTCGTCAAAGGCGCTCCACCGGATGTC
GTGAGGGACTACTGCCGCTACCATCTGTACGTTGGCTTCTCCCAGCTGTTCCTCTTCTTC
GACGACCCCGCCGCTGACCGCGAGGCGTACGTCGCCGTCGACGGCATCCCTGGGGTGGCT
TGTTTCTTGTGCGACCGTAAGTTCTGGCGGCAGTGCGTCGAAGAGAGTGAGATGGTGCGG
CGGCGGGAGCAGAACAGAGTGTTCGAGGACACCGCAGCTTGCGTCCAGACGGAGCACAAG
TGCCGTCAGAACCTGTGCGTCGAGCTGGCCATCCGCCGCGCGCGCGCGATGGGCCTCGAT
TGGCTCTTGCATATCGACATCGACGAAGTCTTCCTGCCGCAAGCAGAGCACCCGCAAGAC
TTCTTCGCCAACTTGCCCGCGGAGGTGGTGCAGGTACAGCTAGCCAACCACGAGGTCGTC
CCTGAGTGCCTGTCGGTCACAAACTGGATGCGAGACGCGTCATTGTTCAAAGTGAATCGA
TGCTTCGCGGATGCGGAGGGCCTGCGCCGCCTCTGGCAGAGCGTCCGCTTGGCGCGCGAG
CAAGCGCTACCAGGGGCAGGCGCGGCCACGTATTTCAACGCGTATGAGGGCTTCAAGAGC
GCGGTTCGCCTTGAGAGCACACCTCTCCCGTATGACGTACACAAGTTCCTAGTCCTTGCA
CCCTTCGACCGGTATGTCGCGCCTTCGGCGAAGATGACTCGTGCGCCCACCAGCGCAGCT
TCTGATCCCGTCATCTTACATTGGGCGAACTGTGGTCTGCACAACTGGCGCCGAAAATAT
CTCAACCTCGGGAACTTCCCCAACCTATGGTGGGGGCGCGTGCCGATCAAACTTCCGGTC
CATCTCATCTCACGGGACTTGGTGCATGGTGCGGGGGCCGAAGAAGCCGAACATTTCTAC
CGCAAGGTTATCATGGCGGACACGCCTGCTGAGAGGGCTTGCTTGaGTCAAGCCGGCCTG
CTAG
>580_1; 280 1 2070  LEN=2272; minus strand
GGCTACGGCTACGGCGGCTACGGCTACCGGCGCGACTACCGTGACAACGACGACTACGGA
CAGGACGACGCGATCGGCGATGCATACGGCGACGACTCGCCGCTCGATGGCGACGACGAG
GATGAGGGCGAGGACGAGGACGCGGGCGACGAGGACGCGGGCGGCGACGAGGACGCGGCG
GATGAGGAAGGCGTGGACATGTACGGCGGCGCTGGGCCGACCGATCTGCCCGACGGAGGG
GTGGGGCCCGATGGGCGGACGCGCGTCCTGTGCGGCGCGCGCGCCGCCGCGTGGAAGTGG
GCGGAGGGCTGCCCGTGCGGCGAGGCGCCGGCGAAGGCCGCCATCGCCGCGCGCGAGGCG
GAGGCGCTCGCGTCACGCCGGCACCGCACCGATGCGGCGCTGTGGGTGGAGCAGCGGTGG
AGGCAACTGCTGGACGCGGCGGAGGATCAGGTCCTCGGCGGCCTCACCCCGCACAGCTTC
ACGGCGCGGCGCGTGCTCTCCCCTTCACGCGGCGCCACGCGGCCGGTCTGCCTCGTGACG
CAGTGCTCCGTCGACCGGATCGACAGGCTGGAGGCGCTGCTGCGCGCGTGGCGCGGGCCG
GCCTCCGTCGCGGTGTATGTCGACGCGCCCGAGGGCTCCGCCGACGCGGCGGCGGTGGTC
GCGCGCGTTCTATGCCGGCTGCGCGAGCTGGATGACCTGGACGGCCTCGCGACCGAGCTG
ACCCTCTGCTTGGTGCACCGCCACGCCGCCGCCGACCACGCGTACCCCATCAACGCGCTG
CGCAACGCGGCGCTGCGCGAGGCGACGGCGGACTTGGTCTTTCTGCTCGACGTCGACTTC
GTCCCGTCCGCCGGCCTCTTGCGCGACCTCTCGTCGGACGGAGAGCTACTCGTGCAGCTC
GCTTCCTCACGCACGGCGCTCGTCGTCCCCGCGTTCGAGGTCGTGCCGTCGCACAAGATG
CCCACGCACCAGAGCCACGTGGCCGCGCTGTCGCACTGCTCGCCGCCCGGCGCAACCCCC
TTCCACTGCGCTCACTTCCCTGCCGGCCATGCGCCCACCGACTTCCCGCGCTGGTTCACG
GCCGACGCGCCATACGAAGTGCCCTACCGCGAGGGGTTCGAGCCGTACATCATCGCGAGC
CGCTCGTGGCTCCCAGCCTACGACGAGCGCTTCCAAGGCTACGGCCACAACAAGATCGCA
CATGTCTACGCCGCCGCCTCCGCGGGCGCGCGCTTCCTCGTCCTCCCTCGCGCGTTCGTC
GCCGCGCACGAGCACGCCAAGTCGCCCGCCTGGAGCGCGACCTTCGGCGGCGACGCCGAC
CCGCTCCGCCGCATGCGAGTGATCGCGGCGTATCGGCGGCTCAAGGCGGAAGTTGCGCCA
CCGCTCTCGTGCACTGATGGAGGAGCCCTTCCAGCTGTCACACTGCCTGTCCCGCTGGCA
GCCCCGACGGGGAAGTCGTGCACCGAGCCTGTCTGTCCATCGCCATGGACGGCGGGGGAC
AGTCAGTGTGGTCAAGTAGCGAGCGAGCGCTCAGGAGTGCCATCATCCAAGAAATGGCCA
GTTGAAGXTCCATTGAAGTGGTCTGCTTCCAAGCGCATGGAACGCCGTCCACTCCAGACG
TCAGCACAGCCTCGTAGGCTACCTGCCTTGCATGTCGCCATGTGTGCCCTTGCCCGAGAG
CATCCAGGCTCAGACTACGTGCACGCCATGTTTTTGTCGACTGAAGGAGTGTGCACCGTA
CCGGAAGCACGCAGCCCATGCGCGAAATTTCTGAGAGACTGCAAGCCGAGAGGCAATAGA
GAGCACGCGTTCACAAACACCAGTGCCCAGCCCGACATGaGAACAGCTTGGTCAGCATGC
TCCTGTCGATGGGAGTGTAGCTCATGACGATCAATCTGACCCACCGGAACCGTCTCTTCA
ATCGTGTGTGTTGGATTGCAGTGGGAATGCGGTCGTGCCTTCGTCGAGGGGCGTGGCCCC
ACTCTGTGTCCACTTGCCGATGCACTCCGTCCCATGCACGGGCCACATGCGCGTCTCAAA
GACTGCTCAAGAAAAGTGCCCCTTCCACTGA
>580_2; 501 1 1824  LEN=1824; minus strand
XXCCAATCGCTCGGCGCGACGCTCGAGCCCTTCTTCCTCGCGGCGCTGCCGCACAACGCG
ACGCTCACCTTCCTCGACGTCTCGAGCAACGGCTTCGGCGAGCGCGGCGCGCTCGCGCTC
GGCGCGGCGCTGCGGACCAACCGGACGCTGACGGGTCTGCGGATCGATCACAACGCCTCC
ACAATCGAAGGGCTCAAGGCGATCAAGATCGCGCTCAACAGCAACAAGAAGGTCTTCGAC
TTCCCGCTGCCCGACGCGGACATCGGCGCACTCCTCGCGGGCCTCGCCGCCTCGTGGGAG
CGTTCGCTGGCGGACGAGCTGCTCGCGCGCCGCCGGATGAAGTCGGCGTACCACGGGCGG
TACTGCAACCAAGCGGTGAAGCAGGCGGCGCTCACCGACCTGCGCGCCGCGAAGAAGGCG
CAGGCGGCGGCGCGGGTGGGCAAGGACAAGCTGCGCACGATCGCGGCGGAGCTGCAGGCG
AATGTGTACCGCAACCAAGAGGTCGCGGCGCTCAAGGGGGCGAAGGCCACCTCGAGGGAG
CAGAGCAAGCTTGCGGAGCAAGCCAACCGCGCGGCGGAGAAGGCCAAGGCCAAGGCGGAG
GCGCAGCGTGAGGCGCAGAAGGTCAAGCTGTGGACGCGGCGGCACGATCTACTGCAGAAG
TGGGTCAAGTTCGTCCCGCGAGTGGCGAAGCAGCACAAGCTGAACACCGCGTGGTTCAAG
ACGTGGAAGCGGACGTGGTCGAAGTCGTACCTGTCCCCTGCTGGCTTCGCCACGCTGTGG
AAGGCGGTGCCGGAGGAGCAGAAGGAATACTTCGTCGCGATGAAGGACAAGAGCGAGGAT
GTGTTCGCCGCGGAGGAGGGCATGGACGCCAAGGTGGAGGCGCTGCTGCAGGAGGAGAAG
GCGCTGCGTGAGCAGGCGAAGTTCCACGCGACCGAGCAGCAGTATCAGCAGATGCTCGCC
TCTCAAAACCCAGCGGCGGTGCAAGCCTTCGCCCTCCCCACCGGCATCACGAAGAGCACT
CCCCCTGGCGCCAACCCGCCATTCCCCTTCGGCTCGCCCGCACGGCGGCAGTGGATCTAC
TCAGAGCTGAGCAACGCCGCGCCGCCCCCCGACTACTCGTGGCAGCCCTACCCGTCGGAC
GTGACCGAAGGCAGCGGCGAGCGGCCGCCGCCGCTGATCGAGTACCCCACGGTGCAAGGC
GTGCCCCTCAACGACTACGACTCGGCGCAGAAATTCCTCGTGCAGGCGCAGGCCGAGCCG
CTGCCCGAGGCGAAGCCACCCGTCGTCGCCTCGTACCCGCTGGTGCCGGTGGCGCAGTCT
[truncated: 36,194,443 more chars]
